# Supplementary material for: Single-cell multi-omics of human preimplantation embryos shows susceptibility to glucocorticoids
Source: Genome Res. 2022 Sep;32(9):1627–41. doi: 10.1101/gr.276665.122 (PMC9528977; doi:10.1101/gr.276665.122)
Supplement: Supplemental Material [file supp_gr.276665.122_Supplemental_Table_S1.xls]

## Sheet: ReadMe
Supplemental Table S1 Quality control of cells used in scRNA, scBS and small RNA sequencing analysis.

## Sheet:  BS.QC.tsv
Quality control of cells used in scBS sequencing analysis
cell	CleanReads	AlignedReads	AlignedRatio(%)	DedupReads	DedupRatio(%)	Ctrl_treat	Embryo	cell.embryo.sex	CCA	mRNA_inferCNV_filtering	CG methylation level(%)	RNA_QC	BS_QC
D10_53	9180962	1966191	21.03	1530159	77.82	Treat	D10	F	epi	NA	30.6	RNA_PASSED	BS_PASSED
D12_28	502004	23354	4.62	17606	75.39	Treat	D12	M	epi	NA	69.7	RNA_PASSED	BS_FAILED
C7_14	408176	85033	20.43	66639	78.37	Ctrl	C7	M	epi	NA	32.5	RNA_PASSED	BS_FAILED
C8_15	7101128	1598976	22.09	1187877	74.29	Ctrl	C8	M	epi	NA	21.2	RNA_PASSED	BS_PASSED
C8_19	4704019	980356	20.46	697666	71.16	Ctrl	C8	M	epi	NA	23.7	RNA_PASSED	BS_PASSED
D12_7	1749130	321330	18	251280	78.2	Treat	D12	M	epi	NA	27.3	RNA_PASSED	BS_PASSED
D12_22	4018902	806616	19.53	681865	84.53	Treat	D12	M	epi	NA	20.3	RNA_PASSED	BS_PASSED
D8_2	19063	2228	11.23	2217	99.51	Treat	D8	F	mural	NA	40.1	RNA_PASSED	BS_FAILED
D8_4	7905	432	5.31	431	99.77	Treat	D8	F	mural	NA	30.6	RNA_PASSED	BS_FAILED
D8_5	7984	1646	20.24	1645	99.94	Treat	D8	F	mural	NA	21.6	RNA_PASSED	BS_FAILED
D8_6	5007994	756906	14.85	578869	76.48	Treat	D8	F	mural	NA	23.6	RNA_PASSED	BS_PASSED
D8_10	1481502	101289	6.75	93442	92.25	Treat	D8	F	mural	NA	29.9	RNA_PASSED	BS_FAILED
D8_11	1833974	47515	2.57	39434	82.99	Treat	D8	F	mural	NA	32	RNA_PASSED	BS_FAILED
D8_14	3362177	216408	6.36	166217	76.81	Treat	D8	F	mural	NA	23.9	RNA_PASSED	BS_FAILED
D8_16	87425	1654	1.85	1578	95.41	Treat	D8	F	mural	NA	34.6	RNA_PASSED	BS_FAILED
D8_20	1995325	69077	3.43	53969	78.13	Treat	D8	F	mural	NA	32	RNA_PASSED	BS_FAILED
C2_1	1395607	74374	5.26	69341	93.23	Ctrl	C2	M	mural	NA	26.4	RNA_PASSED	BS_FAILED
C2_4	9859993	1754211	17.53	1398127	79.7	Ctrl	C2	M	mural	NA	26	RNA_PASSED	BS_PASSED
C2_5	10186535	2870260	27.62	2568793	89.5	Ctrl	C2	M	mural	NA	25.8	RNA_PASSED	BS_PASSED
C2_7	7605296	1686761	21.77	1268931	75.23	Ctrl	C2	M	mural	NA	27.1	RNA_PASSED	BS_PASSED
C2_8	676613	14489	2.11	13375	92.31	Ctrl	C2	M	mural	NA	21.4	RNA_PASSED	BS_FAILED
C2_9	3543	160	4.43	159	99.38	Ctrl	C2	M	mural	NA	25.8	RNA_PASSED	BS_FAILED
C2_10	14573260	3581238	24.04	3174205	88.63	Ctrl	C2	M	mural	NA	28.7	RNA_PASSED	BS_PASSED
C2_14	8036718	2259604	27.55	1644825	72.79	Ctrl	C2	M	mural	NA	29.2	RNA_PASSED	BS_PASSED
C2_15	14563754	3519952	23.69	2811167	79.86	Ctrl	C2	M	mural	NA	28.4	RNA_PASSED	BS_PASSED
C3_3	1237380	218061	17.3	185836	85.22	Ctrl	C3	F	mural	NA	28.4	RNA_PASSED	BS_PASSED
C3_4	894592	165266	18.1	147480	89.24	Ctrl	C3	F	mural	NA	30.8	RNA_PASSED	BS_PASSED
C3_6	3434188	623397	17.86	494550	79.33	Ctrl	C3	F	mural	NA	22.6	RNA_PASSED	BS_PASSED
C3_11	1820095	31219	1.71	24519	78.54	Ctrl	C3	F	mural	NA	44.5	RNA_PASSED	BS_FAILED
C3_13	1178034	9365	0.79	8115	86.65	Ctrl	C3	F	mural	NA	47.2	RNA_PASSED	BS_FAILED
C3_14	1299910	178262	13.54	151635	85.06	Ctrl	C3	F	mural	NA	29.2	RNA_PASSED	BS_PASSED
C3_16	5232	626	11.71	625	99.84	Ctrl	C3	F	mural	NA	39.6	RNA_PASSED	BS_FAILED
C3_17	3364689	130008	3.83	108026	83.09	Ctrl	C3	F	mural	NA	53.5	RNA_PASSED	BS_FAILED
C3_18	3916417	338865	8.51	247686	73.09	Ctrl	C3	F	mural	NA	67.7	RNA_PASSED	BS_PASSED
C3_20	946534	58621	6.13	53263	90.86	Ctrl	C3	F	mural	NA	40.7	RNA_PASSED	BS_FAILED
C3_27	2905646	345921	11.72	251191	72.62	Ctrl	C3	F	mural	NA	35.9	RNA_PASSED	BS_PASSED
C3_28	8529903	1758917	20.26	1385387	78.76	Ctrl	C3	F	mural	NA	28.6	RNA_PASSED	BS_PASSED
C3_32	1361900	142500	10.23	133596	93.75	Ctrl	C3	F	mural	NA	38.3	RNA_PASSED	BS_PASSED
D10_2	72219	8179	11.19	5747	70.27	Treat	D10	F	mural	NA	23	RNA_PASSED	BS_FAILED
D10_4	3043218	42620	1.39	29989	70.36	Treat	D10	F	mural	NA	31.9	RNA_PASSED	BS_FAILED
D10_5	3321833	549787	16.29	404454	73.57	Treat	D10	F	mural	NA	23.5	RNA_PASSED	BS_PASSED
D10_6	1828426	233176	12.59	182233	78.15	Treat	D10	F	mural	NA	19.5	RNA_PASSED	BS_PASSED
D10_7	3521334	353268	9.89	237617	67.26	Treat	D10	F	mural	NA	22.1	RNA_PASSED	BS_PASSED
D10_11	24875572	5641306	22.25	3905082	69.22	Treat	D10	F	mural	NA	22.8	RNA_PASSED	BS_PASSED
D10_12	4343337	459647	10.47	294751	64.13	Treat	D10	F	mural	NA	25.5	RNA_PASSED	BS_PASSED
D10_13	5099055	658046	12.75	415670	63.17	Treat	D10	F	mural	NA	15.3	RNA_PASSED	BS_PASSED
D10_14	4966933	405089	8.07	242566	59.88	Treat	D10	F	mural	NA	23.6	RNA_PASSED	BS_PASSED
D10_19	1322757	164367	12.28	136365	82.96	Treat	D10	F	mural	NA	20.1	RNA_PASSED	BS_PASSED
D10_21	3492470	808404	22.69	651865	80.64	Treat	D10	F	mural	NA	19.8	RNA_PASSED	BS_PASSED
D10_22	7073974	1701976	23.61	1252450	73.59	Treat	D10	F	mural	NA	19.9	RNA_PASSED	BS_PASSED
D10_23	3880048	585637	14.89	428244	73.12	Treat	D10	F	mural	NA	19.1	RNA_PASSED	BS_PASSED
D10_24	484	59	11.24	59	100	Treat	D10	F	mural	NA	33.5	RNA_PASSED	BS_FAILED
D10_26	77403	9931	12.67	7659	77.12	Treat	D10	F	mural	NA	22.6	RNA_PASSED	BS_FAILED
D10_27	2138274	525193	23.99	359485	68.45	Treat	D10	F	mural	NA	61.3	RNA_PASSED	BS_PASSED
D10_28	1080112	101730	9.3	82922	81.51	Treat	D10	F	mural	NA	18.1	RNA_PASSED	BS_FAILED
D10_29	2254059	418794	18.24	323007	77.13	Treat	D10	F	mural	NA	19.4	RNA_PASSED	BS_PASSED
D10_31	10204354	2332422	22.37	1821636	78.1	Treat	D10	F	mural	NA	12.7	RNA_PASSED	BS_PASSED
D10_33	68892	17257	24.5	16086	93.21	Treat	D10	F	mural	NA	20.3	RNA_PASSED	BS_FAILED
D10_36	1810943	254985	13.85	191818	75.23	Treat	D10	F	mural	NA	17.4	RNA_PASSED	BS_PASSED
D10_38	2489595	371707	14.7	288529	77.62	Treat	D10	F	mural	NA	18.5	RNA_PASSED	BS_PASSED
C4_8	400777	19548	4.83	17158	87.77	Ctrl	C4	M	mural	NA	37.8	RNA_PASSED	BS_FAILED
C4_9	188967	2227	1.15	958	43.02	Ctrl	C4	M	mural	NA	57.3	RNA_PASSED	BS_FAILED
C4_10	5041208	837852	16.32	539691	64.41	Ctrl	C4	M	mural	NA	23	RNA_PASSED	BS_PASSED
C4_12	2980195	543629	17.97	337663	62.11	Ctrl	C4	M	mural	NA	33.8	RNA_PASSED	BS_PASSED
C4_13	6827743	1303022	18.81	745341	57.2	Ctrl	C4	M	mural	NA	21.3	RNA_PASSED	BS_PASSED
C4_14	49506	3349	6.63	3186	95.13	Ctrl	C4	M	mural	NA	31.7	RNA_PASSED	BS_FAILED
C5_1	176977	18017	10.02	16585	92.05	Ctrl	C5	M	mural	NA	25.3	RNA_PASSED	BS_FAILED
C5_2	4099044	1017154	24.4	615076	60.47	Ctrl	C5	M	mural	NA	23.2	RNA_PASSED	BS_PASSED
C5_3	1494513	57744	3.84	32038	55.48	Ctrl	C5	M	mural	NA	43.8	RNA_PASSED	BS_FAILED
C5_4	2687611	624966	22.85	370083	59.22	Ctrl	C5	M	mural	NA	29.2	RNA_PASSED	BS_PASSED
C5_5	5754338	754040	12.92	489175	64.87	Ctrl	C5	M	mural	NA	27.5	RNA_PASSED	BS_PASSED
C5_6	2352636	155098	6.54	94727	61.08	Ctrl	C5	M	mural	NA	35.5	RNA_PASSED	BS_FAILED
C5_7	6285043	1392244	21.82	796147	57.18	Ctrl	C5	M	mural	NA	24	RNA_PASSED	BS_PASSED
C5_8	3039399	440158	14.27	392595	89.19	Ctrl	C5	M	mural	NA	26.2	RNA_PASSED	BS_PASSED
D12_25	18914	1220	6.27	1195	97.95	Treat	D12	M	mural	NA	24.7	RNA_PASSED	BS_FAILED
D12_26	4927276	1218279	24.22	639777	52.52	Treat	D12	M	mural	NA	20.9	RNA_PASSED	BS_PASSED
D12_31	6116498	1346703	21.61	799926	59.4	Treat	D12	M	mural	NA	21	RNA_PASSED	BS_PASSED
D12_32	5956387	1216151	20.06	720482	59.24	Treat	D12	M	mural	NA	16.7	RNA_PASSED	BS_PASSED
C7_2	44826	6813	14.39	6750	99.08	Ctrl	C7	M	mural	NA	14.2	RNA_PASSED	BS_FAILED
C7_3	1191194	240623	19.68	212674	88.38	Ctrl	C7	M	mural	NA	19.9	RNA_PASSED	BS_PASSED
C7_4	3253	449	13.08	448	99.78	Ctrl	C7	M	mural	NA	27	RNA_PASSED	BS_FAILED
C7_10	7789626	1810110	22.73	1474517	81.46	Ctrl	C7	M	mural	NA	24.4	RNA_PASSED	BS_PASSED
C7_11	4732715	1142746	23.64	858856	75.16	Ctrl	C7	M	mural	NA	20	RNA_PASSED	BS_PASSED
C7_12	1297867	32072	2.45	23306	72.67	Ctrl	C7	M	mural	NA	53.8	RNA_PASSED	BS_FAILED
C7_15	1390493	222064	15.66	181571	81.77	Ctrl	C7	M	mural	NA	21.4	RNA_PASSED	BS_PASSED
C7_19	3781217	665545	17.3	480980	72.27	Ctrl	C7	M	mural	NA	22.1	RNA_PASSED	BS_PASSED
C7_20	7985360	2071216	25.28	1601633	77.33	Ctrl	C7	M	mural	NA	26.2	RNA_PASSED	BS_PASSED
C7_21	4940485	1245241	24.68	915263	73.5	Ctrl	C7	M	mural	NA	22.3	RNA_PASSED	BS_PASSED
C7_23	2869414	513981	17.62	409182	79.61	Ctrl	C7	M	mural	NA	25.3	RNA_PASSED	BS_PASSED
C8_1	664464	40216	5.93	38519	95.78	Ctrl	C8	M	mural	NA	19.5	RNA_PASSED	BS_FAILED
C8_5	11549806	1601586	13.67	1192669	74.47	Ctrl	C8	M	mural	NA	21.9	RNA_PASSED	BS_PASSED
C8_6	2179668	29562	1.35	23737	80.3	Ctrl	C8	M	mural	NA	56.3	RNA_PASSED	BS_FAILED
C8_8	2344853	178779	7.55	121848	68.16	Ctrl	C8	M	mural	NA	47	RNA_PASSED	BS_PASSED
C8_9	18723	3216	16.78	3213	99.91	Ctrl	C8	M	mural	NA	23.4	RNA_PASSED	BS_FAILED
C8_14	3447932	492160	14.07	404282	82.14	Ctrl	C8	M	mural	NA	21.2	RNA_PASSED	BS_PASSED
C8_18	4936334	807846	16.08	595477	73.71	Ctrl	C8	M	mural	NA	21	RNA_PASSED	BS_PASSED
C8_20	5980174	808217	13.37	549639	68.01	Ctrl	C8	M	mural	NA	40.5	RNA_PASSED	BS_PASSED
C8_22	4913617	811777	16.28	539924	66.51	Ctrl	C8	M	mural	NA	31.7	RNA_PASSED	BS_PASSED
C9_5	4443169	880442	19.5	694162	78.84	Ctrl	C9	M	mural	NA	21.4	RNA_PASSED	BS_PASSED
C9_17	1852	402	21.39	401	99.75	Ctrl	C9	M	mural	NA	24.3	RNA_PASSED	BS_FAILED
C9_18	3046654	731176	23.49	560333	76.63	Ctrl	C9	M	mural	NA	23.1	RNA_PASSED	BS_PASSED
C9_21	1686633	367438	21.33	287240	78.17	Ctrl	C9	M	mural	NA	28.7	RNA_PASSED	BS_PASSED
C9_22	4305607	1103026	25.08	823210	74.63	Ctrl	C9	M	mural	NA	23.5	RNA_PASSED	BS_PASSED
D12_2	4406242	843528	18.78	613123	72.69	Treat	D12	M	mural	NA	18.6	RNA_PASSED	BS_PASSED
D12_4	488955	40614	8.19	36831	90.69	Treat	D12	M	mural	NA	23.9	RNA_PASSED	BS_FAILED
D12_5	5547955	1164575	20.59	873850	75.04	Treat	D12	M	mural	NA	14.8	RNA_PASSED	BS_PASSED
D12_6	2359781	37597	1.59	30074	79.99	Treat	D12	M	mural	NA	63.2	RNA_PASSED	BS_FAILED
D12_8	1026455	152740	14.48	134808	88.26	Treat	D12	M	mural	NA	20.9	RNA_PASSED	BS_PASSED
D12_9	313504	34910	10.99	29515	84.55	Treat	D12	M	mural	NA	26.9	RNA_PASSED	BS_FAILED
D12_11	65253518	16735724	25.08	11949317	71.4	Treat	D12	M	mural	NA	18.9	RNA_PASSED	BS_PASSED
D12_12	11744907	2949848	24.6	2279104	77.26	Treat	D12	M	mural	NA	19.8	RNA_PASSED	BS_PASSED
D12_13	4251784	922529	21.34	706337	76.57	Treat	D12	M	mural	NA	20	RNA_PASSED	BS_PASSED
D12_14	6459911	1471902	22.33	1188494	80.75	Treat	D12	M	mural	NA	19.5	RNA_PASSED	BS_PASSED
D12_15	2703693	456569	16.57	353401	77.4	Treat	D12	M	mural	NA	27.9	RNA_PASSED	BS_PASSED
D12_16	1152810	97492	8.3	91656	94.01	Treat	D12	M	mural	NA	17.4	RNA_PASSED	BS_FAILED
D12_18	596450	17028	2.84	12445	73.09	Treat	D12	M	mural	NA	69.2	RNA_PASSED	BS_FAILED
D12_20	40600	1490	3.57	1469	98.59	Treat	D12	M	mural	NA	20.5	RNA_PASSED	BS_FAILED
D12_23	366062	19530	5.2	18682	95.66	Treat	D12	M	mural	NA	25.1	RNA_PASSED	BS_FAILED
D12_24	1296736	171079	12.9	154996	90.6	Treat	D12	M	mural	NA	20.7	RNA_PASSED	BS_PASSED
D8_1	10016518	2136627	20.94	1672884	78.3	Treat	D8	F	NA	NA	69.5	RNA_FAILED	BS_FAILED
D8_3	16305	1396	8.29	1391	99.64	Treat	D8	F	NA	NA	40.1	RNA_FAILED	BS_FAILED
D8_7	2081272	21121	1.01	17615	83.4	Treat	D8	F	NA	NA	38.4	RNA_FAILED	BS_FAILED
D8_8	101160	5544	5.36	5397	97.35	Treat	D8	F	NA	NA	36.1	RNA_FAILED	BS_FAILED
D8_9	724	37	5.07	37	100	Treat	D8	F	NA	NA	31.5	RNA_FAILED	BS_FAILED
D8_12	439523	19514	4.38	17383	89.08	Treat	D8	F	NA	NA	35.1	RNA_FAILED	BS_FAILED
D8_13	1144311	90182	7.8	74189	82.27	Treat	D8	F	NA	NA	61.8	RNA_FAILED	BS_FAILED
D8_15	5717593	572335	9.87	439365	76.77	Treat	D8	F	NA	NA	22.5	RNA_FAILED	BS_FAILED
D8_17	3559	94	2.6	93	98.94	Treat	D8	F	NA	NA	42.6	RNA_FAILED	BS_FAILED
D8_18	707957	17261	2.41	15092	87.43	Treat	D8	F	NA	NA	38.2	RNA_FAILED	BS_FAILED
D8_19	1128340	56596	4.93	43091	76.14	Treat	D8	F	NA	NA	27.9	RNA_FAILED	BS_FAILED
D8_21	757536	28679	3.73	24197	84.37	Treat	D8	F	NA	NA	35.5	RNA_FAILED	BS_FAILED
D8_22	1559156	23059	1.47	19165	83.12	Treat	D8	F	NA	NA	41.8	RNA_FAILED	BS_FAILED
D8_23	1470708	66919	4.49	56441	84.34	Treat	D8	F	NA	NA	27.5	RNA_FAILED	BS_FAILED
D8_24	112343	5469	4.81	5388	98.52	Treat	D8	F	NA	NA	27.3	RNA_FAILED	BS_FAILED
D8_25	57109	13015	22.35	12928	99.33	Treat	D8	F	NA	NA	62.7	RNA_FAILED	BS_FAILED
D8_26	3721888	69844	1.86	49510	70.89	Treat	D8	F	NA	NA	43.5	RNA_FAILED	BS_FAILED
D8_27	3812135	52730	1.37	40954	77.67	Treat	D8	F	NA	NA	28.9	RNA_FAILED	BS_FAILED
D8_28	2463245	652377	26	603854	92.56	Treat	D8	F	NA	NA	70	RNA_FAILED	BS_FAILED
D8_29	9294031	2801014	28.93	2065000	73.72	Treat	D8	F	NA	NA	93.2	RNA_FAILED	BS_FAILED
D8_30	2941451	96643	3.26	79873	82.65	Treat	D8	F	NA	NA	24.9	RNA_FAILED	BS_FAILED
D8_31	1112665	25566	2.27	20231	79.13	Treat	D8	F	NA	NA	57.4	RNA_FAILED	BS_FAILED
D8_32	76286	6103	7.72	1066	17.47	Treat	D8	F	NA	NA	42.5	RNA_FAILED	BS_FAILED
C2_6	1226033	215667	17.28	193906	89.91	Ctrl	C2	M	NA	NA	30.6	RNA_FAILED	BS_FAILED
C3_19	2528508	67802	2.66	51944	76.61	Ctrl	C3	F	NA	NA	37.1	RNA_FAILED	BS_FAILED
C3_21	5897779	239060	4.01	180992	75.71	Ctrl	C3	F	NA	NA	32.9	RNA_FAILED	BS_FAILED
C3_22	4025053	66028	1.63	53820	81.51	Ctrl	C3	F	NA	NA	46.8	RNA_FAILED	BS_FAILED
C3_23	2571488	23789	0.92	18001	75.67	Ctrl	C3	F	NA	NA	45.2	RNA_FAILED	BS_FAILED
D9_1	5121515	1179960	22.65	708808	60.07	NA	D9	NA	NA	filtered	32.9	RNA_FAILED	BS_FAILED
D9_2	147911	44688	29.08	41397	92.64	NA	D9	NA	NA	filtered	32.4	RNA_FAILED	BS_FAILED
D9_3	1018406	34991	3.4	24726	70.67	NA	D9	NA	NA	filtered	41.8	RNA_FAILED	BS_FAILED
D9_4	18340	387	2.04	376	97.16	NA	D9	NA	NA	filtered	37.8	RNA_FAILED	BS_FAILED
D9_5	443	9	2.02	9	100	NA	D9	NA	NA	filtered	32	RNA_FAILED	BS_FAILED
D9_6	3954	238	5.4	229	96.22	NA	D9	NA	NA	filtered	19.4	RNA_FAILED	BS_FAILED
D9_7	208084	3640	1.7	3085	84.75	NA	D9	NA	NA	filtered	32.9	RNA_FAILED	BS_FAILED
D9_8	2414034	421694	17.08	366883	87	NA	D9	NA	NA	filtered	28.9	RNA_FAILED	BS_FAILED
D9_9	48791	1585	3.19	1443	91.04	NA	D9	NA	NA	filtered	58.8	RNA_FAILED	BS_FAILED
D9_10	23511	1926	7.93	1841	95.59	NA	D9	NA	NA	filtered	54.5	RNA_FAILED	BS_FAILED
D9_11	1440640	41398	2.85	29350	70.9	NA	D9	NA	NA	filtered	43	RNA_FAILED	BS_FAILED
D9_12	21804897	6133367	27.43	4617751	75.29	NA	D9	NA	NA	filtered	29.3	RNA_FAILED	BS_FAILED
D9_13	1128359	28718	2.53	19226	66.95	NA	D9	NA	NA	filtered	50.4	RNA_FAILED	BS_FAILED
D9_14	3109811	200953	6.4	141064	70.2	NA	D9	NA	NA	filtered	72.1	RNA_FAILED	BS_FAILED
D9_15	4691792	15364	0.33	10999	71.59	NA	D9	NA	NA	filtered	69.9	RNA_FAILED	BS_FAILED
D9_16	324771	2488	0.76	2215	89.03	NA	D9	NA	NA	filtered	66.7	RNA_FAILED	BS_FAILED
D9_17	873	28	2.97	26	92.86	NA	D9	NA	NA	filtered	43.4	RNA_FAILED	BS_FAILED
D9_18	267418	8757	3.25	6106	69.73	NA	D9	NA	NA	filtered	50.5	RNA_FAILED	BS_FAILED
D9_19	3227137	12316	0.38	7796	63.3	NA	D9	NA	NA	filtered	70.9	RNA_FAILED	BS_FAILED
D9_20	1866706	8666	0.46	6083	70.19	NA	D9	NA	NA	filtered	56.7	RNA_FAILED	BS_FAILED
D9_21	1644260	14732	0.89	10329	70.11	NA	D9	NA	NA	filtered	62.1	RNA_FAILED	BS_FAILED
D9_22	1605140	24039	1.49	16398	68.21	NA	D9	NA	NA	filtered	44.4	RNA_FAILED	BS_FAILED
D9_23	4556872	1108297	23.52	693382	62.56	NA	D9	NA	NA	filtered	93.4	RNA_FAILED	BS_FAILED
D9_24	118722	758	0.63	735	96.97	NA	D9	NA	NA	filtered	39	RNA_FAILED	BS_FAILED
D9_25	12979	296	2.2	280	94.59	NA	D9	NA	NA	filtered	38.4	RNA_FAILED	BS_FAILED
D9_26	1525361	27730	1.81	14055	50.69	NA	D9	NA	NA	filtered	43.6	RNA_FAILED	BS_FAILED
D9_27	3302396	40464	1.22	26539	65.59	NA	D9	NA	NA	filtered	54.5	RNA_FAILED	BS_FAILED
D9_28	458321	10487	2.27	9349	89.15	NA	D9	NA	NA	filtered	38.2	RNA_FAILED	BS_FAILED
D9_29	3227593	52937	1.63	34332	64.86	NA	D9	NA	NA	filtered	43.1	RNA_FAILED	BS_FAILED
D9_30	2482961	37699	1.51	28128	74.61	NA	D9	NA	NA	filtered	44	RNA_FAILED	BS_FAILED
D9_31	2193330	57709	2.61	42073	72.91	NA	D9	NA	NA	filtered	41.7	RNA_FAILED	BS_FAILED
D9_32	1382892	32340	2.32	12008	37.13	NA	D9	NA	NA	filtered	44.2	RNA_FAILED	BS_FAILED
D10_3	5119583	537089	10.39	329603	61.37	Treat	D10	F	NA	NA	13.4	RNA_FAILED	BS_FAILED
D10_8	1595	52	3.23	36	69.23	Treat	D10	F	NA	NA	40.3	RNA_FAILED	BS_FAILED
D10_9	150695	36381	23.57	30873	84.86	Treat	D10	F	NA	NA	20.2	RNA_FAILED	BS_FAILED
D10_16	43880	742	1.66	717	96.63	Treat	D10	F	NA	NA	19.3	RNA_FAILED	BS_FAILED
D10_17	420200	21933	5.18	17727	80.82	Treat	D10	F	NA	NA	26.4	RNA_FAILED	BS_FAILED
D10_18	79979	14929	18.19	12627	84.58	Treat	D10	F	NA	NA	14.9	RNA_FAILED	BS_FAILED
D10_25	686648	135039	19.02	121847	90.23	Treat	D10	F	NA	NA	18.6	RNA_FAILED	BS_FAILED
D10_30	2931223	500717	16.81	391576	78.2	Treat	D10	F	NA	NA	19.5	RNA_FAILED	BS_FAILED
D10_32	2567813	164149	6.32	119399	72.74	Treat	D10	F	NA	NA	23.4	RNA_FAILED	BS_FAILED
D10_34	528011	90987	16.96	70659	77.66	Treat	D10	F	NA	NA	21.6	RNA_FAILED	BS_FAILED
D10_35	2184117	210400	9.47	152770	72.61	Treat	D10	F	NA	NA	18.8	RNA_FAILED	BS_FAILED
D10_37	1558913	302464	19.05	235167	77.75	Treat	D10	F	NA	NA	20.7	RNA_FAILED	BS_FAILED
D10_39	2685892	452542	16.55	351975	77.78	Treat	D10	F	NA	NA	20.6	RNA_FAILED	BS_FAILED
D10_40	342119	52973	15.15	49775	93.96	Treat	D10	F	NA	NA	18.8	RNA_FAILED	BS_FAILED
D10_41	147324	42575	27.98	38217	89.76	Treat	D10	F	NA	NA	16.9	RNA_FAILED	BS_FAILED
D10_42	244421	61772	24.73	44986	72.83	Treat	D10	F	NA	NA	17.9	RNA_FAILED	BS_FAILED
D10_43	2340416	466018	19.59	349490	74.99	Treat	D10	F	NA	NA	20	RNA_FAILED	BS_FAILED
D10_44	866890	150718	17.09	139003	92.23	Treat	D10	F	NA	NA	17.7	RNA_FAILED	BS_FAILED
D10_45	8014516	673499	8.32	520240	77.24	Treat	D10	F	NA	NA	19.7	RNA_FAILED	BS_FAILED
D10_46	4737913	831360	17.21	679504	81.73	Treat	D10	F	NA	NA	19.1	RNA_FAILED	BS_FAILED
D10_47	2865695	430283	14.77	351445	81.68	Treat	D10	F	NA	NA	16.1	RNA_FAILED	BS_FAILED
D10_48	112768	15299	13.05	10011	65.44	Treat	D10	F	NA	NA	18.8	RNA_FAILED	BS_FAILED
D10_55	31644628	7624431	23.55	6194102	81.24	Treat	D10	F	NA	NA	21.5	RNA_FAILED	BS_FAILED
D10_56	2259064	269783	11.73	215618	79.92	Treat	D10	F	NA	NA	20.4	RNA_FAILED	BS_FAILED
D10_57	411159	107863	25.77	96135	89.13	Treat	D10	F	NA	NA	31.8	RNA_FAILED	BS_FAILED
D10_59	45570	10982	23.62	10914	99.38	Treat	D10	F	NA	NA	17.7	RNA_FAILED	BS_FAILED
D10_62	14516452	3444842	23.29	2412095	70.02	Treat	D10	F	NA	NA	18.6	RNA_FAILED	BS_FAILED
D10_63	16663980	1433502	8.52	1091393	76.13	Treat	D10	F	NA	NA	20.6	RNA_FAILED	BS_FAILED
C4_1	20154	4756	22.79	2837	59.65	Ctrl	C4	M	NA	NA	47.3	RNA_FAILED	BS_FAILED
C4_2	15312	3747	23.6	2417	64.5	Ctrl	C4	M	NA	NA	79.9	RNA_FAILED	BS_FAILED
C4_3	12846	3497	26.03	2126	60.79	Ctrl	C4	M	NA	NA	79.6	RNA_FAILED	BS_FAILED
C4_4	4254	397	9.11	394	99.24	Ctrl	C4	M	NA	NA	25.1	RNA_FAILED	BS_FAILED
C4_5	1127504	191002	16.68	143920	75.35	Ctrl	C4	M	NA	NA	26.3	RNA_FAILED	BS_FAILED
C4_6	3675871	96395	2.61	59650	61.88	Ctrl	C4	M	NA	NA	46.6	RNA_FAILED	BS_FAILED
C4_7	821359	47582	5.74	39527	83.07	Ctrl	C4	M	NA	NA	30.4	RNA_FAILED	BS_FAILED
C4_11	1300398	58925	4.5	38611	65.53	Ctrl	C4	M	NA	NA	42.3	RNA_FAILED	BS_FAILED
C4_15	3660394	782221	21.03	438914	56.11	Ctrl	C4	M	NA	NA	22.3	RNA_FAILED	BS_FAILED
C4_16	1438899	126485	8.68	79581	62.92	Ctrl	C4	M	NA	NA	33.5	RNA_FAILED	BS_FAILED
C6_1	1337951	192072	14.14	110633	57.6	NA	C6	NA	NA	filtered	22.1	RNA_FAILED	BS_FAILED
C6_2	3376394	816959	23.84	452304	55.36	NA	C6	NA	NA	filtered	26	RNA_FAILED	BS_FAILED
C6_3	7521557	1738202	22.72	1014650	58.37	NA	C6	NA	NA	filtered	21.1	RNA_FAILED	BS_FAILED
C6_4	1889551	296350	15.45	251719	84.94	NA	C6	NA	NA	filtered	23.7	RNA_FAILED	BS_FAILED
C6_5	1873599	262773	13.79	147400	56.09	NA	C6	NA	NA	filtered	22.1	RNA_FAILED	BS_FAILED
C6_6	6087132	700686	11.32	530839	75.76	NA	C6	NA	NA	filtered	20.8	RNA_FAILED	BS_FAILED
C6_7	8363993	364857	4.26	274284	75.18	NA	C6	NA	NA	filtered	26.8	RNA_FAILED	BS_FAILED
C6_8	2157546	156051	7.14	94906	60.82	NA	C6	NA	NA	filtered	31.3	RNA_FAILED	BS_FAILED
C6_9	2515015	640477	24.95	396945	61.98	NA	C6	NA	NA	filtered	35	RNA_FAILED	BS_FAILED
C6_10	2303124	520959	22.26	303452	58.25	NA	C6	NA	NA	filtered	20.5	RNA_FAILED	BS_FAILED
C6_11	2540060	537981	20.82	272184	50.59	NA	C6	NA	NA	filtered	25.6	RNA_FAILED	BS_FAILED
C6_12	1376685	98919	7.11	53122	53.7	NA	C6	NA	NA	filtered	37.7	RNA_FAILED	BS_FAILED
C6_13	2550612	89052	3.48	55863	62.73	NA	C6	NA	NA	filtered	30.8	RNA_FAILED	BS_FAILED
C6_14	4109369	930665	22.27	631779	67.89	NA	C6	NA	NA	filtered	24.6	RNA_FAILED	BS_FAILED
C6_15	12655032	2547965	19.85	1439061	56.48	NA	C6	NA	NA	filtered	21.9	RNA_FAILED	BS_FAILED
C6_16	737817	30056	4.05	22235	73.98	NA	C6	NA	NA	filtered	45	RNA_FAILED	BS_FAILED
D11_1	1150	163	13.71	163	100	NA	D11	NA	NA	filtered	28	RNA_FAILED	BS_FAILED
D11_2	5201538	1352573	25.55	724705	53.58	NA	D11	NA	NA	filtered	26.3	RNA_FAILED	BS_FAILED
D11_3	3923117	838310	21.05	485719	57.94	NA	D11	NA	NA	filtered	30.5	RNA_FAILED	BS_FAILED
D11_4	5483247	372477	6.74	206173	55.35	NA	D11	NA	NA	filtered	40.3	RNA_FAILED	BS_FAILED
D11_5	2407187	324230	13.31	169952	52.42	NA	D11	NA	NA	filtered	27.4	RNA_FAILED	BS_FAILED
D11_6	1833289	272836	14.7	129144	47.33	NA	D11	NA	NA	filtered	30.5	RNA_FAILED	BS_FAILED
D11_7	8476209	722175	8.4	423386	58.63	NA	D11	NA	NA	filtered	26.3	RNA_FAILED	BS_FAILED
D11_8	2027362	324790	15.81	202725	62.42	NA	D11	NA	NA	filtered	39.3	RNA_FAILED	BS_FAILED
D11_9	2966226	674784	22.35	344847	51.11	NA	D11	NA	NA	filtered	29.7	RNA_FAILED	BS_FAILED
D11_10	964214	141758	14.51	82536	58.22	NA	D11	NA	NA	filtered	36.3	RNA_FAILED	BS_FAILED
D11_11	2677190	621333	22.84	373619	60.13	NA	D11	NA	NA	filtered	46.2	RNA_FAILED	BS_FAILED
D11_12	889429	136083	15.05	81370	59.8	NA	D11	NA	NA	filtered	51.1	RNA_FAILED	BS_FAILED
D11_13	1956539	307341	15.45	182573	59.41	NA	D11	NA	NA	filtered	44.6	RNA_FAILED	BS_FAILED
D11_14	1392738	39093	2.79	20275	51.86	NA	D11	NA	NA	filtered	87.2	RNA_FAILED	BS_FAILED
D11_15	6331535	1105945	17.15	502323	45.42	NA	D11	NA	NA	filtered	30.3	RNA_FAILED	BS_FAILED
D11_16	13966	321	2.27	316	98.44	NA	D11	NA	NA	filtered	50.3	RNA_FAILED	BS_FAILED
D11_17	40795	3809	9.08	3450	90.57	NA	D11	NA	NA	filtered	37.6	RNA_FAILED	BS_FAILED
D11_18	1351430	95932	7.01	53638	55.91	NA	D11	NA	NA	filtered	39.7	RNA_FAILED	BS_FAILED
D11_19	1160179	72476	6.16	38239	52.76	NA	D11	NA	NA	filtered	50	RNA_FAILED	BS_FAILED
D11_20	2626540	562292	21.05	316497	56.29	NA	D11	NA	NA	filtered	28.2	RNA_FAILED	BS_FAILED
D11_21	1524689	123642	8.04	64358	52.05	NA	D11	NA	NA	filtered	49.8	RNA_FAILED	BS_FAILED
D11_22	1137232	99709	8.64	55703	55.87	NA	D11	NA	NA	filtered	49.4	RNA_FAILED	BS_FAILED
D11_23	4512123	545507	11.96	283038	51.89	NA	D11	NA	NA	filtered	34.5	RNA_FAILED	BS_FAILED
D11_24	777161	30136	3.85	19925	66.12	NA	D11	NA	NA	filtered	63.6	RNA_FAILED	BS_FAILED
D11_25	92804	16003	16.94	14490	90.55	NA	D11	NA	NA	filtered	33.9	RNA_FAILED	BS_FAILED
D11_26	1460638	254049	17.18	138226	54.41	NA	D11	NA	NA	filtered	41.4	RNA_FAILED	BS_FAILED
D11_27	3289111	229738	6.93	118892	51.75	NA	D11	NA	NA	filtered	38.5	RNA_FAILED	BS_FAILED
D11_28	13908447	2781837	19.67	1560440	56.09	NA	D11	NA	NA	filtered	26.9	RNA_FAILED	BS_FAILED
D11_29	7891222	314605	3.95	206409	65.61	NA	D11	NA	NA	filtered	37.9	RNA_FAILED	BS_FAILED
D11_30	4494893	75659	1.67	46573	61.56	NA	D11	NA	NA	filtered	61.5	RNA_FAILED	BS_FAILED
D11_31	4071124	97283	2.38	54423	55.94	NA	D11	NA	NA	filtered	59.4	RNA_FAILED	BS_FAILED
D11_32	558899	70281	12.41	55876	79.5	NA	D11	NA	NA	filtered	35.3	RNA_FAILED	BS_FAILED
C7_1	4313676	392208	9	268892	68.56	Ctrl	C7	M	NA	NA	33.5	RNA_FAILED	BS_FAILED
C7_18	5093002	1002390	19.36	728739	72.7	Ctrl	C7	M	NA	NA	24.7	RNA_FAILED	BS_FAILED
C8_7	7321614	1064641	14.32	833656	78.3	Ctrl	C8	M	NA	NA	25.8	RNA_FAILED	BS_FAILED
C8_10	1611791	81226	5.01	61109	75.23	Ctrl	C8	M	NA	NA	44	RNA_FAILED	BS_FAILED
C8_11	15593176	3103063	19.58	2150529	69.3	Ctrl	C8	M	NA	NA	24.5	RNA_FAILED	BS_FAILED
C8_12	2262933	463619	20.19	329197	71.01	Ctrl	C8	M	NA	NA	23.6	RNA_FAILED	BS_FAILED
C8_13	3636673	333300	9.09	251552	75.47	Ctrl	C8	M	NA	NA	28.6	RNA_FAILED	BS_FAILED
C8_16	20711	1275	5.76	1117	87.61	Ctrl	C8	M	NA	NA	27.5	RNA_FAILED	BS_FAILED
C8_21	2180618	78692	3.58	53379	67.83	Ctrl	C8	M	NA	NA	41.5	RNA_FAILED	BS_FAILED
C8_24	44888	3023	6.5	2959	97.88	Ctrl	C8	M	NA	NA	29.6	RNA_FAILED	BS_FAILED
C9_2	1699727	433498	24.87	393052	90.67	Ctrl	C9	M	NA	NA	26.4	RNA_FAILED	BS_FAILED
C9_3	2814675	631933	22.03	494692	78.28	Ctrl	C9	M	NA	NA	32.6	RNA_FAILED	BS_FAILED
C9_4	1025150	218528	20.93	179548	82.16	Ctrl	C9	M	NA	NA	33.3	RNA_FAILED	BS_FAILED
C9_7	3154190	49142	1.55	34761	70.74	Ctrl	C9	M	NA	NA	58.4	RNA_FAILED	BS_FAILED
C9_8	1906024	132760	6.9	107021	80.61	Ctrl	C9	M	NA	NA	36.1	RNA_FAILED	BS_FAILED
C9_9	3246513	9873	0.3	9039	91.55	Ctrl	C9	M	NA	NA	71.7	RNA_FAILED	BS_FAILED
C9_10	4789713	724241	14.91	544311	75.16	Ctrl	C9	M	NA	NA	27.7	RNA_FAILED	BS_FAILED
C9_11	5897568	169023	2.85	125486	74.24	Ctrl	C9	M	NA	NA	27.8	RNA_FAILED	BS_FAILED
C9_12	1374599	219375	15.61	168280	76.71	Ctrl	C9	M	NA	NA	28.9	RNA_FAILED	BS_FAILED
C9_13	5499633	872480	15.63	630528	72.27	Ctrl	C9	M	NA	NA	24.6	RNA_FAILED	BS_FAILED
C9_14	8873785	1913250	21.16	1461917	76.41	Ctrl	C9	M	NA	NA	29.1	RNA_FAILED	BS_FAILED
C9_15	7587192	797245	10.39	606764	76.11	Ctrl	C9	M	NA	NA	27.3	RNA_FAILED	BS_FAILED
C9_16	2136736	63899	2.97	56984	89.18	Ctrl	C9	M	NA	NA	61	RNA_FAILED	BS_FAILED
C9_19	7922525	1410481	17.53	1000100	70.91	Ctrl	C9	M	NA	NA	34.4	RNA_FAILED	BS_FAILED
C9_20	3560608	866279	23.8	644518	74.4	Ctrl	C9	M	NA	NA	23.8	RNA_FAILED	BS_FAILED
C9_23	181286	31719	17.1	25033	78.92	Ctrl	C9	M	NA	NA	23.4	RNA_FAILED	BS_FAILED
C9_24	1368732	311287	22.22	283145	90.96	Ctrl	C9	M	NA	NA	26.5	RNA_FAILED	BS_FAILED
D12_1	1590544	274267	16.95	240273	87.61	Treat	D12	M	NA	NA	27.1	RNA_FAILED	BS_FAILED
D12_21	5363	139	2.49	134	96.4	Treat	D12	M	NA	NA	34.7	RNA_FAILED	BS_FAILED
C2_11	2112984	522888	24.27	456904	87.38	Ctrl	C2	M	pe	NA	25.4	RNA_PASSED	BS_PASSED
C3_1	30792	6430	20.47	4648	72.29	Ctrl	C3	F	pe	NA	25.6	RNA_PASSED	BS_FAILED
C3_8	1406016	182294	12.71	154223	84.6	Ctrl	C3	F	pe	NA	62	RNA_PASSED	BS_PASSED
D12_27	14538158	2191049	14.81	1331047	60.75	Treat	D12	M	pe	NA	39.9	RNA_PASSED	BS_PASSED
D12_29	6250480	1099299	17.34	612502	55.72	Treat	D12	M	pe	NA	22.2	RNA_PASSED	BS_PASSED
D12_30	12599626	2744920	21.38	1733841	63.17	Treat	D12	M	pe	NA	17.1	RNA_PASSED	BS_PASSED
C7_5	1049204	103439	9.75	77933	75.34	Ctrl	C7	M	pe	NA	39.2	RNA_PASSED	BS_FAILED
C7_6	902992	168922	18.15	154775	91.63	Ctrl	C7	M	pe	NA	23	RNA_PASSED	BS_PASSED
C7_7	51711	4810	8.94	4724	98.21	Ctrl	C7	M	pe	NA	19.7	RNA_PASSED	BS_FAILED
C7_9	179099	15948	8.45	15444	96.84	Ctrl	C7	M	pe	NA	19.2	RNA_PASSED	BS_FAILED
C7_13	10007709	2618176	25.55	1962992	74.98	Ctrl	C7	M	pe	NA	20.1	RNA_PASSED	BS_PASSED
C8_2	9164930	1888499	20.24	1351665	71.57	Ctrl	C8	M	pe	NA	17.2	RNA_PASSED	BS_PASSED
C8_3	4427480	804996	17.85	581540	72.24	Ctrl	C8	M	pe	NA	22.7	RNA_PASSED	BS_PASSED
C8_4	3087867	712243	22.61	642086	90.15	Ctrl	C8	M	pe	NA	14.7	RNA_PASSED	BS_PASSED
D12_3	41997631	10103078	23.56	7602721	75.25	Treat	D12	M	pe	NA	21.4	RNA_PASSED	BS_PASSED
D12_17	926379	297109	31.34	277879	93.53	Treat	D12	M	pe	NA	16.3	RNA_PASSED	BS_PASSED
C2_2	2214716	285847	12.69	250194	87.53	Ctrl	C2	M	polar	NA	28	RNA_PASSED	BS_PASSED
C2_3	18760772	4168237	21.83	3121751	74.89	Ctrl	C2	M	polar	NA	27.8	RNA_PASSED	BS_PASSED
C2_12	9486696	2546781	26.34	1979240	77.72	Ctrl	C2	M	polar	NA	28.7	RNA_PASSED	BS_PASSED
C2_13	6848985	1605846	22.98	1213444	75.56	Ctrl	C2	M	polar	NA	29.6	RNA_PASSED	BS_PASSED
C2_16	12188	637	5.09	631	99.06	Ctrl	C2	M	polar	NA	26.2	RNA_PASSED	BS_FAILED
C2_17	11287941	2301619	19.98	1814400	78.83	Ctrl	C2	M	polar	NA	24.8	RNA_PASSED	BS_PASSED
C2_18	3045522	420325	13.55	363282	86.43	Ctrl	C2	M	polar	NA	21.7	RNA_PASSED	BS_PASSED
C2_19	1583938	382761	23.7	359133	93.83	Ctrl	C2	M	polar	NA	49.4	RNA_PASSED	BS_PASSED
C2_20	797969	101785	12.61	92722	91.1	Ctrl	C2	M	polar	NA	28.2	RNA_PASSED	BS_FAILED
C2_21	3165322	676448	20.99	612615	90.56	Ctrl	C2	M	polar	NA	21.8	RNA_PASSED	BS_PASSED
C2_22	5110054	945928	18.25	701191	74.13	Ctrl	C2	M	polar	NA	30.5	RNA_PASSED	BS_PASSED
C2_23	8511560	1941632	22.4	1322453	68.11	Ctrl	C2	M	polar	NA	25.2	RNA_PASSED	BS_PASSED
C2_24	912574	182019	19.41	173505	95.32	Ctrl	C2	M	polar	NA	21.2	RNA_PASSED	BS_PASSED
C3_2	3671215	532738	14.29	457902	85.95	Ctrl	C3	F	polar	NA	32.7	RNA_PASSED	BS_PASSED
C3_5	1619465	30213	1.84	25092	83.05	Ctrl	C3	F	polar	NA	38	RNA_PASSED	BS_FAILED
C3_7	1741941	20742	1.18	15523	74.85	Ctrl	C3	F	polar	NA	46.9	RNA_PASSED	BS_FAILED
C3_9	452437	4698	1.03	4445	94.61	Ctrl	C3	F	polar	NA	40.2	RNA_PASSED	BS_FAILED
C3_10	1447646	26153	1.79	22517	86.1	Ctrl	C3	F	polar	NA	38.9	RNA_PASSED	BS_FAILED
C3_12	1026961	8161	0.79	6683	81.89	Ctrl	C3	F	polar	NA	47.4	RNA_PASSED	BS_FAILED
C3_15	8001483	1369346	16.85	1009502	73.72	Ctrl	C3	F	polar	NA	34.7	RNA_PASSED	BS_PASSED
C3_24	325977	15732	4.74	6361	40.43	Ctrl	C3	F	polar	NA	41	RNA_PASSED	BS_FAILED
C3_25	9764042	683305	6.94	491158	71.88	Ctrl	C3	F	polar	NA	58.4	RNA_PASSED	BS_FAILED
C3_26	273872	10522	3.79	9598	91.22	Ctrl	C3	F	polar	NA	60.2	RNA_PASSED	BS_FAILED
C3_29	4221370	880264	20.46	677097	76.92	Ctrl	C3	F	polar	NA	30.2	RNA_PASSED	BS_PASSED
C3_30	807557	20128	2.45	17752	88.2	Ctrl	C3	F	polar	NA	58.9	RNA_PASSED	BS_FAILED
C3_31	1427223	18410	1.27	13729	74.57	Ctrl	C3	F	polar	NA	54.1	RNA_PASSED	BS_FAILED
D10_1	41846	326	0.76	250	76.69	Treat	D10	F	polar	NA	53.6	RNA_PASSED	BS_FAILED
D10_10	6079104	1828018	29.45	1198680	65.57	Treat	D10	F	polar	NA	17.8	RNA_PASSED	BS_PASSED
D10_15	10816504	2019395	18.33	1284900	63.63	Treat	D10	F	polar	NA	22.6	RNA_PASSED	BS_PASSED
D10_20	1034668	98546	9.43	82897	84.12	Treat	D10	F	polar	NA	21.5	RNA_PASSED	BS_FAILED
D10_49	13382822	3754168	27.46	2697809	71.86	Treat	D10	F	polar	NA	21.7	RNA_PASSED	BS_PASSED
D10_50	641283	193657	29.5	158922	82.06	Treat	D10	F	polar	NA	20.2	RNA_PASSED	BS_PASSED
D10_51	3119244	677743	21.4	473568	69.87	Treat	D10	F	polar	NA	22.3	RNA_PASSED	BS_PASSED
D10_52	12938773	3140704	23.8	2294922	73.07	Treat	D10	F	polar	NA	20.2	RNA_PASSED	BS_PASSED
D10_54	2329638	458396	19.31	371852	81.12	Treat	D10	F	polar	NA	15.1	RNA_PASSED	BS_PASSED
D10_58	164342	32330	19.17	22531	69.69	Treat	D10	F	polar	NA	57	RNA_PASSED	BS_FAILED
D10_60	5903729	1494768	24.86	1040671	69.62	Treat	D10	F	polar	NA	24.2	RNA_PASSED	BS_PASSED
D10_61	192725	34735	17.36	33245	95.71	Treat	D10	F	polar	NA	14.3	RNA_PASSED	BS_FAILED
C7_8	1955916	412478	20.59	319204	77.39	Ctrl	C7	M	polar	NA	24.7	RNA_PASSED	BS_PASSED
C7_16	752815	40978	5.36	35056	85.55	Ctrl	C7	M	polar	NA	29.6	RNA_PASSED	BS_FAILED
C7_17	28034	3555	12.18	3527	99.21	Ctrl	C7	M	polar	NA	22.3	RNA_PASSED	BS_FAILED
C7_22	1306615	218382	16.43	162631	74.47	Ctrl	C7	M	polar	NA	26.3	RNA_PASSED	BS_PASSED
C7_24	681458	58862	8.52	53704	91.24	Ctrl	C7	M	polar	NA	30.5	RNA_PASSED	BS_FAILED
C8_17	231888	29089	12.24	27936	96.04	Ctrl	C8	M	polar	NA	21.2	RNA_PASSED	BS_FAILED
C8_23	9163459	888966	9.59	643961	72.44	Ctrl	C8	M	polar	NA	21.9	RNA_PASSED	BS_PASSED
C9_1	1986092	439532	21.62	384130	87.4	Ctrl	C9	M	polar	NA	27.1	RNA_PASSED	BS_PASSED
C9_6	4362176	1084196	24.34	811121	74.81	Ctrl	C9	M	polar	NA	28.5	RNA_PASSED	BS_PASSED
D12_10	2686032	500145	18.31	407948	81.57	Treat	D12	M	polar	NA	24.1	RNA_PASSED	BS_PASSED
D12_19	55297	13699	24.22	13624	99.45	Treat	D12	M	polar	NA	15	RNA_PASSED	BS_FAILED

## Sheet:  mRNA.QC.tsv
Quality control of cells used in scRNA sequencing analysis.
Cell	Embryo	Ctrl_treat	No. of reads before mapping	No. of Unique mapping reads	Unique mapping ratio(%)	No. of Multi-mapping reads	Multi-mapping ratio(%)	Nuclear gene counts	mRNA_inferCNV_filtering	nExpG	maximal.cor	cell.embryo.sex	Phase	CCA	QC
C1_1	C1	Ctrl	10263928	7311519	71.235	2044081	19.915	4123217	NA	6185	0.668	M	G1	pe	PASSED
C1_10	C1	Ctrl	24593920	18709985	76.076	5038127	20.485	12192064	NA	8888	0.822	M	G1	mural	PASSED
C1_11	C1	Ctrl	3201707	2483131	77.556	605024	18.897	1895430	NA	9950	0.85	M	G2M	polar	PASSED
C1_12	C1	Ctrl	183481	137894	75.154	37057	20.197	98245	NA	7332	0.77	M	S	mural	PASSED
C1_13	C1	Ctrl	1281282	962466	75.117	265314	20.707	759609	NA	9513	0.849	M	G1	mural	PASSED
C1_14	C1	Ctrl	6930196	5248512	75.734	1384261	19.974	3638720	NA	8974	0.817	M	S	mural	PASSED
C1_15	C1	Ctrl	4730327	3606032	76.232	949381	20.07	2650346	NA	8113	0.811	M	G1	mural	PASSED
C1_16	C1	Ctrl	13327255	10238172	76.821	2653603	19.911	6954621	NA	8836	0.832	M	G1	polar	PASSED
C1_17	C1	Ctrl	3928353	2954381	75.207	805219	20.498	2301619	NA	9866	0.863	M	G1	mural	PASSED
C1_18	C1	Ctrl	10546041	7976364	75.634	2172220	20.597	6656814	NA	9314	0.848	M	G1	mural	PASSED
C1_19	C1	Ctrl	2355529	1773369	75.285	475351	20.18	1462922	NA	8836	0.824	M	S	mural	PASSED
C1_2	C1	Ctrl	1071950	700989	65.394	141152	13.168	271140	NA	3864	0.584	M	G1	epi	PASSED
C1_20	C1	Ctrl	1090251	823605	75.543	218064	20.001	682098	NA	8820	0.824	M	G1	mural	PASSED
C1_21	C1	Ctrl	9187	6905	75.161	1806	19.658	5686	NA	2548	NA	NA	NA	NA	FAILED
C1_22	C1	Ctrl	15707990	11983270	76.288	3196078	20.347	9369072	NA	10770	0.885	M	G1	mural	PASSED
C1_23	C1	Ctrl	746446	567225	75.99	132680	17.775	405927	NA	7106	0.746	M	G1	polar	PASSED
C1_24	C1	Ctrl	10593862	8097234	76.433	2008233	18.957	5776165	NA	8418	0.813	M	S	polar	PASSED
C1_25	C1	Ctrl	6483	4811	74.209	1261	19.451	3461	NA	1930	NA	NA	NA	NA	FAILED
C1_26	C1	Ctrl	16547572	12316133	74.429	3506950	21.193	10107535	NA	7444	0.784	M	G1	mural	PASSED
C1_27	C1	Ctrl	3591361	2728477	75.973	658172	18.327	1913606	NA	6972	0.743	M	G1	mural	PASSED
C1_28	C1	Ctrl	3749	2820	75.22	753	20.085	2021	NA	1280	NA	NA	NA	NA	FAILED
C1_29	C1	Ctrl	5293	3966	74.929	1048	19.8	2926	NA	1669	NA	NA	NA	NA	FAILED
C1_3	C1	Ctrl	1774819	1127284	63.515	370053	20.85	328136	NA	2661	NA	NA	NA	NA	FAILED
C1_30	C1	Ctrl	10123570	7137961	70.508	2599949	25.682	5120435	NA	9413	0.82	M	S	polar	PASSED
C1_31	C1	Ctrl	5175921	4005314	77.384	986266	19.055	3047914	NA	10163	0.837	M	G1	polar	PASSED
C1_32	C1	Ctrl	19884991	15358183	77.235	3977316	20.002	11739900	NA	11125	0.885	M	G1	mural	PASSED
C1_33	C1	Ctrl	17918443	13587380	75.829	3495982	19.511	9728947	NA	8976	0.83	M	G2M	polar	PASSED
C1_34	C1	Ctrl	22878169	17594372	76.905	4321374	18.889	12966118	NA	8268	0.806	M	G1	polar	PASSED
C1_35	C1	Ctrl	3371165	2466687	73.17	701747	20.816	1905486	NA	6480	0.744	M	G1	mural	PASSED
C1_36	C1	Ctrl	977938	732097	74.861	201798	20.635	557749	NA	8341	0.822	M	G1	mural	PASSED
C1_37	C1	Ctrl	364566	271579	74.494	76482	20.979	229089	NA	7577	0.791	M	G1	polar	PASSED
C1_38	C1	Ctrl	1228649	876358	71.327	257040	20.921	574668	NA	6420	0.709	M	G1	mural	PASSED
C1_39	C1	Ctrl	2355660	1690645	71.769	466724	19.813	1216894	NA	4519	0.623	M	G1	polar	PASSED
C1_4	C1	Ctrl	11501035	8712417	75.753	2371822	20.623	6242497	NA	8594	0.831	M	G1	polar	PASSED
C1_40	C1	Ctrl	448627	257871	57.48	70855	15.794	148154	NA	4452	0.612	M	G1	polar	PASSED
C1_41	C1	Ctrl	1093828	692775	63.335	169315	15.479	355293	NA	3564	0.526	M	G1	mural	PASSED
C1_42	C1	Ctrl	2047072	1455016	71.078	390588	19.08	933874	NA	5949	0.662	M	G1	polar	PASSED
C1_43	C1	Ctrl	543	328	60.405	85	15.654	191	NA	183	NA	NA	NA	NA	FAILED
C1_44	C1	Ctrl	1454133	1095459	75.334	219167	15.072	561156	NA	5685	0.607	M	G1	polar	PASSED
C1_45	C1	Ctrl	5836	4199	71.95	1013	17.358	2255	NA	1229	NA	NA	NA	NA	FAILED
C1_46	C1	Ctrl	245086	173919	70.962	52209	21.302	118736	NA	7035	0.695	M	G1	mural	PASSED
C1_47	C1	Ctrl	2649700	1857390	70.098	563596	21.27	1227193	NA	4412	0.616	M	G1	mural	PASSED
C1_48	C1	Ctrl	551383	210857	38.241	54898	9.956	97990	NA	3512	0.472	NA	NA	NA	FAILED
C1_49	C1	Ctrl	4510067	3309718	73.385	825592	18.306	2390642	NA	7583	0.785	M	G1	polar	PASSED
C1_5	C1	Ctrl	23810275	17919247	75.258	4745340	19.93	12607515	NA	9095	0.842	M	G1	polar	PASSED
C1_50	C1	Ctrl	231662	144776	62.494	64642	27.904	109165	NA	3209	0.521	M	G1	mural	PASSED
C1_51	C1	Ctrl	1621	1201	74.09	322	19.864	917	NA	654	NA	NA	NA	NA	FAILED
C1_52	C1	Ctrl	4838	3527	72.902	1050	21.703	2859	NA	1564	NA	NA	NA	NA	FAILED
C1_53	C1	Ctrl	68372	53508	78.26	12341	18.05	39939	NA	6551	NA	NA	NA	NA	FAILED
C1_54	C1	Ctrl	4726044	3458498	73.18	1049103	22.198	2921817	NA	6297	0.733	M	G1	polar	PASSED
C1_55	C1	Ctrl	8290258	6279636	75.747	1719456	20.741	4901995	NA	8566	0.821	M	G1	polar	PASSED
C1_56	C1	Ctrl	4693487	3531237	75.237	985371	20.994	2572437	NA	8955	0.824	M	G1	mural	PASSED
C1_57	C1	Ctrl	19311570	14284678	73.97	4004855	20.738	10376659	NA	8999	0.828	M	G1	mural	PASSED
C1_58	C1	Ctrl	6430534	4724946	73.477	1459164	22.691	3555475	NA	8481	0.815	M	G1	mural	PASSED
C1_59	C1	Ctrl	662945	490354	73.966	141799	21.389	370846	NA	8447	0.802	M	G1	mural	PASSED
C1_6	C1	Ctrl	11333192	8385651	73.992	2425459	21.401	5863511	NA	8335	0.82	M	G1	mural	PASSED
C1_60	C1	Ctrl	2594824	1928002	74.302	559030	21.544	1490586	NA	9010	0.823	M	G1	mural	PASSED
C1_61	C1	Ctrl	1124856	850340	75.595	227320	20.209	632405	NA	8637	0.817	M	G1	polar	PASSED
C1_62	C1	Ctrl	4441713	3194837	71.928	927286	20.877	2391151	NA	4617	0.651	M	G1	polar	PASSED
C1_63	C1	Ctrl	7544661	5748779	76.197	1470462	19.49	4384672	NA	6974	0.766	M	G1	polar	PASSED
C1_64	C1	Ctrl	27759644	21205359	76.389	5649452	20.351	14700717	NA	8757	0.824	M	G2M	mural	PASSED
C1_65	C1	Ctrl	606425	265903	43.848	70037	11.549	63942	NA	4246	0.482	NA	NA	NA	FAILED
C1_66	C1	Ctrl	11167	7597	68.031	2483	22.235	5150	NA	1979	NA	NA	NA	NA	FAILED
C1_67	C1	Ctrl	600	429	71.5	123	20.5	279	NA	250	NA	NA	NA	NA	FAILED
C1_68	C1	Ctrl	107789	65113	60.408	20720	19.223	36944	NA	2231	NA	NA	NA	NA	FAILED
C1_69	C1	Ctrl	3010306	2370465	78.745	530378	17.619	1682128	NA	8907	0.826	M	G1	polar	PASSED
C1_7	C1	Ctrl	2474027	1488071	60.148	506711	20.481	325127	NA	2757	NA	NA	NA	NA	FAILED
C1_70	C1	Ctrl	258955	181338	70.027	37789	14.593	57336	NA	1576	NA	NA	NA	NA	FAILED
C1_71	C1	Ctrl	3109223	2476054	79.636	530855	17.074	1651489	NA	7794	0.809	M	G1	polar	PASSED
C1_72	C1	Ctrl	589629	423363	71.802	116960	19.836	319395	NA	8556	0.804	M	G1	mural	PASSED
C1_73	C1	Ctrl	5628634	3331462	59.188	918446	16.317	2185097	NA	7837	0.749	M	S	mural	PASSED
C1_74	C1	Ctrl	3910023	2741296	70.109	726539	18.581	1887608	NA	8385	0.792	M	G1	mural	PASSED
C1_75	C1	Ctrl	1119174	871376	77.859	185143	16.543	601318	NA	6613	0.729	M	G1	polar	PASSED
C1_76	C1	Ctrl	291178	204619	70.273	54903	18.855	112431	NA	3548	0.548	M	G2M	mural	PASSED
C1_77	C1	Ctrl	2519141	2005321	79.603	413071	16.397	1461350	NA	7563	0.772	M	G1	polar	PASSED
C1_78	C1	Ctrl	400724	295657	73.781	55429	13.832	101596	NA	3199	0.477	NA	NA	NA	FAILED
C1_79	C1	Ctrl	246838	123547	50.052	28513	11.551	44442	NA	1690	NA	NA	NA	NA	FAILED
C1_8	C1	Ctrl	16450284	12678757	77.073	3249370	19.753	8368041	NA	8955	0.832	M	G1	polar	PASSED
C1_80	C1	Ctrl	539279	393204	72.913	80637	14.953	247093	NA	7201	0.713	M	S	polar	PASSED
C1_9	C1	Ctrl	11619252	8930595	76.86	2199423	18.929	6615199	NA	9636	0.843	M	G1	mural	PASSED
C2_1	C2	Ctrl	4905336	2084908	42.503	1086344	22.146	900091	NA	3418	0.514	M	G1	mural	PASSED
C2_10	C2	Ctrl	4985172	3616574	72.547	889050	17.834	2456333	NA	7930	0.773	M	G2M	mural	PASSED
C2_11	C2	Ctrl	7177597	5350064	74.538	1325847	18.472	4714037	NA	8815	0.818	M	G1	pe	PASSED
C2_12	C2	Ctrl	12870475	9745788	75.722	2477795	19.252	7496929	NA	9362	0.822	M	G1	polar	PASSED
C2_13	C2	Ctrl	11763858	9054834	76.972	2093184	17.793	6822152	NA	8694	0.816	M	S	polar	PASSED
C2_14	C2	Ctrl	14382544	10961558	76.214	2672990	18.585	8473150	NA	9989	0.856	M	G1	mural	PASSED
C2_15	C2	Ctrl	6980245	5375125	77.005	1016575	14.564	3597627	NA	7997	0.817	M	G1	mural	PASSED
C2_16	C2	Ctrl	717162	531531	74.116	135926	18.953	414697	NA	9018	0.827	M	G1	polar	PASSED
C2_17	C2	Ctrl	6001117	4438310	73.958	1201374	20.019	3756228	NA	8208	0.813	M	G1	polar	PASSED
C2_18	C2	Ctrl	3718680	2625505	70.603	794907	21.376	2273692	NA	6590	0.762	M	G1	polar	PASSED
C2_19	C2	Ctrl	5191376	3895296	75.034	1023307	19.712	3429002	NA	7593	0.795	M	G1	polar	PASSED
C2_2	C2	Ctrl	4321891	2748066	63.585	817578	18.917	2312942	NA	3045	0.561	M	G2M	polar	PASSED
C2_20	C2	Ctrl	5135625	3701515	72.075	1020986	19.88	2899754	NA	7869	0.791	M	G1	polar	PASSED
C2_21	C2	Ctrl	13865536	10452318	75.383	2632851	18.988	8497257	NA	9650	0.845	M	G1	polar	PASSED
C2_22	C2	Ctrl	6841556	4983018	72.835	1436001	20.989	4176838	NA	8832	0.831	M	G1	polar	PASSED
C2_23	C2	Ctrl	18308211	13771846	75.222	3472091	18.965	10625789	NA	9220	0.83	M	S	polar	PASSED
C2_24	C2	Ctrl	65631486	47628018	72.569	13364800	20.363	39900321	NA	9863	0.85	M	G1	polar	PASSED
C2_3	C2	Ctrl	6748375	4865470	72.098	1135810	16.831	3937826	NA	4318	0.61	M	G1	polar	PASSED
C2_4	C2	Ctrl	3067654	1507704	49.148	499618	16.287	580731	NA	3508	0.602	M	G1	mural	PASSED
C2_5	C2	Ctrl	5523104	3801432	68.828	1056725	19.133	2409517	NA	3988	0.588	M	G1	mural	PASSED
C2_6	C2	Ctrl	2292407	1191821	51.99	470061	20.505	837316	NA	1207	NA	NA	NA	NA	FAILED
C2_7	C2	Ctrl	3264941	1863116	57.064	583443	17.87	1204754	NA	3251	0.575	M	G1	mural	PASSED
C2_8	C2	Ctrl	1815720	584896	32.213	281132	15.483	280040	NA	3831	0.629	M	G2M	mural	PASSED
C2_9	C2	Ctrl	2596577	1343703	51.749	398926	15.364	804704	NA	5417	0.626	M	G2M	mural	PASSED
C3_1	C3	Ctrl	7329760	5222517	71.251	1328247	18.121	4222945	NA	8444	0.792	F	G1	pe	PASSED
C3_10	C3	Ctrl	1706145	907296	53.178	283583	16.621	736335	NA	3025	0.623	F	S	polar	PASSED
C3_11	C3	Ctrl	6999160	4949384	70.714	1274058	18.203	4409886	NA	4952	0.708	F	G1	mural	PASSED
C3_12	C3	Ctrl	1876848	1063192	56.648	332299	17.705	854916	NA	3889	0.644	F	G1	polar	PASSED
C3_13	C3	Ctrl	4393368	2673765	60.859	856777	19.502	2234925	NA	4192	0.758	F	G1	mural	PASSED
C3_14	C3	Ctrl	786581	420361	53.442	110405	14.036	302462	NA	3118	0.511	F	G1	mural	PASSED
C3_15	C3	Ctrl	1145204	633141	55.286	179378	15.663	445853	NA	3190	0.564	F	G2M	polar	PASSED
C3_16	C3	Ctrl	4880743	3408224	69.83	853100	17.479	1770403	NA	5529	0.712	F	S	mural	PASSED
C3_17	C3	Ctrl	16175652	10705891	66.185	2765217	17.095	7496163	NA	7056	0.728	F	S	mural	PASSED
C3_18	C3	Ctrl	3230494	2079171	64.361	646435	20.01	1755463	NA	4791	0.656	F	S	mural	PASSED
C3_19	C3	Ctrl	1429964	720547	50.389	220416	15.414	557969	NA	1929	NA	NA	NA	NA	FAILED
C3_2	C3	Ctrl	8051828	6077704	75.482	1372034	17.04	4766754	NA	6046	0.72	F	S	polar	PASSED
C3_20	C3	Ctrl	3516533	1801102	51.218	572740	16.287	1426353	NA	3537	0.696	F	G1	mural	PASSED
C3_21	C3	Ctrl	2985129	1556531	52.143	457102	15.313	1273980	NA	2476	NA	NA	NA	NA	FAILED
C3_22	C3	Ctrl	1719163	656100	38.164	230024	13.38	473466	NA	1466	NA	NA	NA	NA	FAILED
C3_23	C3	Ctrl	3314103	1571116	47.407	547613	16.524	1164127	NA	2652	NA	NA	NA	NA	FAILED
C3_24	C3	Ctrl	2432642	961246	39.514	410555	16.877	224046	NA	5302	0.51	F	G1	polar	PASSED
C3_25	C3	Ctrl	6497678	3930504	60.491	960093	14.776	1786011	NA	5692	0.662	F	G1	polar	PASSED
C3_26	C3	Ctrl	6641550	4839384	72.865	978225	14.729	1423987	NA	5703	0.617	F	S	polar	PASSED
C3_27	C3	Ctrl	4608858	2191016	47.539	693841	15.055	1542989	NA	3971	0.6	F	G1	mural	PASSED
C3_28	C3	Ctrl	11878332	8222930	69.226	1969123	16.577	5969359	NA	5913	0.719	F	G2M	mural	PASSED
C3_29	C3	Ctrl	12434069	8501786	68.375	2220239	17.856	6926432	NA	5160	0.854	F	G1	polar	PASSED
C3_3	C3	Ctrl	5024226	3775292	75.142	897443	17.862	3099322	NA	6263	0.733	F	G1	mural	PASSED
C3_30	C3	Ctrl	3548847	1802138	50.781	702393	19.792	1184959	NA	5040	0.871	F	G1	polar	PASSED
C3_31	C3	Ctrl	13171777	6923799	52.565	2341877	17.78	5236758	NA	5572	0.871	F	G1	polar	PASSED
C3_32	C3	Ctrl	21798909	16862778	77.356	3894151	17.864	11545422	NA	9371	0.83	F	G1	mural	PASSED
C3_4	C3	Ctrl	2837384	1969188	69.402	570155	20.094	1436599	NA	4718	0.659	F	G1	mural	PASSED
C3_5	C3	Ctrl	20138068	15681262	77.869	3288637	16.33	11726958	NA	7877	0.785	F	G1	polar	PASSED
C3_6	C3	Ctrl	8242534	5766567	69.961	1606944	19.496	4613874	NA	5461	0.697	F	G1	mural	PASSED
C3_7	C3	Ctrl	5686698	4247876	74.698	1022648	17.983	3730033	NA	5732	0.72	F	G1	polar	PASSED
C3_8	C3	Ctrl	9027146	6597251	73.082	1730940	19.175	5172572	NA	6829	0.774	F	G1	pe	PASSED
C3_9	C3	Ctrl	18210047	13523341	74.263	3153830	17.319	8448453	NA	8166	0.783	F	G1	polar	PASSED
C4_10	C4	Ctrl	1047691	566095	54.033	194309	18.546	400191	NA	6071	0.694	M	G2M	mural	PASSED
C4_11	C4	Ctrl	174221	40126	23.032	15919	9.137	20179	NA	2511	NA	NA	NA	NA	FAILED
C4_12	C4	Ctrl	4238165	1279795	30.197	830418	19.594	404462	NA	6694	0.665	M	G2M	mural	PASSED
C4_13	C4	Ctrl	4244537	2121156	49.974	905348	21.33	1313616	NA	4852	0.611	M	G2M	mural	PASSED
C4_14	C4	Ctrl	4162907	1638987	39.371	805661	19.353	862532	NA	3942	0.558	M	S	mural	PASSED
C4_15	C4	Ctrl	4658412	1715163	36.819	955668	20.515	357191	NA	3355	0.487	NA	NA	NA	FAILED
C4_16	C4	Ctrl	5556204	1689115	30.401	1359378	24.466	477412	NA	2477	NA	NA	NA	NA	FAILED
C4_5	C4	Ctrl	1276	572	44.828	176	13.793	351	NA	319	NA	NA	NA	NA	FAILED
C4_6	C4	Ctrl	1848	683	36.959	276	14.935	402	NA	354	NA	NA	NA	NA	FAILED
C4_7	C4	Ctrl	2942	1627	55.303	327	11.115	512	NA	433	NA	NA	NA	NA	FAILED
C4_8	C4	Ctrl	258339	113036	43.755	34313	13.282	57891	NA	3276	0.506	M	G1	mural	PASSED
C4_9	C4	Ctrl	426598	92516	21.687	36956	8.663	50906	NA	3302	0.52	M	G1	mural	PASSED
C5_1	C5	Ctrl	1817212	630208	34.68	334659	18.416	312780	NA	5597	0.656	M	G1	mural	PASSED
C5_2	C5	Ctrl	10371466	4653415	44.867	1973443	19.028	3161740	NA	6351	0.725	M	G1	mural	PASSED
C5_3	C5	Ctrl	3253823	979799	30.112	499229	15.343	579298	NA	3770	0.598	M	G2M	mural	PASSED
C5_4	C5	Ctrl	7817685	3721513	47.604	1842106	23.563	2622663	NA	4799	0.664	M	G1	mural	PASSED
C5_5	C5	Ctrl	5548957	2822295	50.862	987127	17.789	1694408	NA	5423	0.679	M	G1	mural	PASSED
C5_6	C5	Ctrl	8591328	5349492	62.266	1806908	21.032	4514814	NA	8265	0.824	M	G1	mural	PASSED
C5_7	C5	Ctrl	9135497	5668565	62.05	1967685	21.539	4688697	NA	8210	0.821	M	G2M	mural	PASSED
C5_8	C5	Ctrl	19131273	14155473	73.991	3859627	20.174	12453985	NA	10509	0.88	M	G2M	mural	PASSED
C6_1	C6	Ctrl	4761085	3107912	65.277	900163	18.907	2271806	filtered	5791	NA	NA	NA	NA	FAILED
C6_10	C6	Ctrl	3521374	2165002	61.482	608072	17.268	1506673	filtered	5060	NA	NA	NA	NA	FAILED
C6_11	C6	Ctrl	4081737	2705123	66.274	635696	15.574	1330299	filtered	3500	NA	NA	NA	NA	FAILED
C6_12	C6	Ctrl	9337467	6827903	73.124	2077144	22.245	5886479	filtered	7589	NA	NA	NA	NA	FAILED
C6_13	C6	Ctrl	5952488	4090464	68.719	1320719	22.188	3435086	filtered	6708	NA	NA	NA	NA	FAILED
C6_14	C6	Ctrl	13657049	9915108	72.601	2569920	18.818	8372213	filtered	8864	NA	NA	NA	NA	FAILED
C6_15	C6	Ctrl	34439802	26024928	75.566	7158821	20.786	22225381	filtered	9744	NA	NA	NA	NA	FAILED
C6_2	C6	Ctrl	3238303	1498783	46.283	493781	15.248	1063376	filtered	4130	NA	NA	NA	NA	FAILED
C6_3	C6	Ctrl	13285043	8192807	61.669	2247899	16.921	5632376	filtered	8141	NA	NA	NA	NA	FAILED
C6_4	C6	Ctrl	12590257	6826941	54.224	2051580	16.295	3208848	filtered	6691	NA	NA	NA	NA	FAILED
C6_5	C6	Ctrl	9052531	4761918	52.603	1724123	19.046	2352411	filtered	4411	NA	NA	NA	NA	FAILED
C6_6	C6	Ctrl	5720375	2678560	46.825	1165108	20.368	1488985	filtered	5062	NA	NA	NA	NA	FAILED
C6_7	C6	Ctrl	253640	83480	32.913	29005	11.435	65034	filtered	5015	NA	NA	NA	NA	FAILED
C6_8	C6	Ctrl	8914453	5158785	57.87	2125926	23.848	4201013	filtered	6708	NA	NA	NA	NA	FAILED
C6_9	C6	Ctrl	12476079	7978422	63.95	2429744	19.475	6758392	filtered	9031	NA	NA	NA	NA	FAILED
C7_1	C7	Ctrl	1707817	803595	47.054	289795	16.969	223856	NA	4960	0.499	NA	NA	NA	FAILED
C7_10	C7	Ctrl	4157112	3085304	74.217	715294	17.207	1605559	NA	9385	0.792	M	G2M	mural	PASSED
C7_11	C7	Ctrl	7986308	3588774	44.937	735712	9.212	679074	NA	16470	0.617	M	S	mural	PASSED
C7_12	C7	Ctrl	5705580	3688649	64.65	1233918	21.627	2785898	NA	7570	0.747	M	G2M	mural	PASSED
C7_13	C7	Ctrl	8799502	4424321	50.279	936938	10.648	963351	NA	17528	0.688	M	G1	pe	PASSED
C7_14	C7	Ctrl	8259147	3953052	47.863	722931	8.753	228421	NA	20607	0.543	M	G2M	epi	PASSED
C7_15	C7	Ctrl	1100459	523640	47.584	211871	19.253	278779	NA	5151	0.596	M	G1	mural	PASSED
C7_16	C7	Ctrl	3216876	1444105	44.892	563907	17.53	466642	NA	5161	0.563	M	G1	polar	PASSED
C7_17	C7	Ctrl	604396	376897	62.359	84203	13.932	112602	NA	5417	0.584	M	G1	polar	PASSED
C7_18	C7	Ctrl	748833	394206	52.643	86214	11.513	54388	NA	4910	0.472	NA	NA	NA	FAILED
C7_19	C7	Ctrl	2864371	1495452	52.209	321330	11.218	404599	NA	10235	0.622	M	S	mural	PASSED
C7_2	C7	Ctrl	2435082	1760546	72.299	433822	17.815	1175214	NA	8473	0.789	M	G2M	mural	PASSED
C7_20	C7	Ctrl	2934395	2167475	73.864	457789	15.601	738844	NA	8512	0.673	M	G2M	mural	PASSED
C7_21	C7	Ctrl	2731574	1705665	62.443	449465	16.454	657062	NA	6973	0.625	M	G1	mural	PASSED
C7_22	C7	Ctrl	2995643	1385796	46.26	418096	13.957	281705	NA	7500	0.542	M	G1	polar	PASSED
C7_23	C7	Ctrl	2623182	1582427	60.325	468611	17.864	1020268	NA	7154	0.732	M	G1	mural	PASSED
C7_24	C7	Ctrl	1533103	852645	55.616	252563	16.474	339187	NA	6238	0.615	M	G1	polar	PASSED
C7_3	C7	Ctrl	7217982	5438840	75.351	1253952	17.373	3544684	NA	8780	0.805	M	G2M	mural	PASSED
C7_4	C7	Ctrl	9064737	6664463	73.521	1960018	21.622	4678287	NA	11503	0.858	M	G1	mural	PASSED
C7_5	C7	Ctrl	6001579	3129780	52.149	756112	12.599	1580721	NA	11859	0.722	M	G1	pe	PASSED
C7_6	C7	Ctrl	4879964	3120985	63.955	784990	16.086	1984298	NA	9279	0.744	M	G2M	pe	PASSED
C7_7	C7	Ctrl	8180784	5313180	64.947	1854671	22.671	4052138	NA	9170	0.818	M	G1	pe	PASSED
C7_8	C7	Ctrl	10440555	5589939	53.541	1703751	16.319	3028706	NA	9908	0.75	M	G1	polar	PASSED
C7_9	C7	Ctrl	5134543	3137489	61.106	609095	11.863	413197	NA	16993	0.67	M	G1	pe	PASSED
C8_1	C8	Ctrl	1140231	547284	47.998	208571	18.292	234946	NA	5157	0.553	M	G1	mural	PASSED
C8_10	C8	Ctrl	136185	49481	36.334	12977	9.529	10411	NA	2396	NA	NA	NA	NA	FAILED
C8_11	C8	Ctrl	188379	97858	51.947	21632	11.483	37660	NA	7385	NA	NA	NA	NA	FAILED
C8_12	C8	Ctrl	6460024	2495446	38.629	539625	8.353	189453	NA	9183	0.416	NA	NA	NA	FAILED
C8_13	C8	Ctrl	5510141	2233995	40.543	512215	9.296	341027	NA	7548	0.456	NA	NA	NA	FAILED
C8_14	C8	Ctrl	2548174	1536738	60.307	495222	19.434	961212	NA	7662	0.713	M	G2M	mural	PASSED
C8_15	C8	Ctrl	9419810	5519618	58.596	1689354	17.934	3120412	NA	9622	0.717	M	S	epi	PASSED
C8_16	C8	Ctrl	2466639	950388	38.53	450863	18.278	286588	NA	3612	0.405	NA	NA	NA	FAILED
C8_17	C8	Ctrl	4256726	2064950	48.51	581487	13.66	586433	NA	7374	0.595	M	S	polar	PASSED
C8_18	C8	Ctrl	1527627	811691	53.134	232209	15.201	303303	NA	5575	0.545	M	S	mural	PASSED
C8_19	C8	Ctrl	2153257	1116015	51.829	290360	13.485	465710	NA	10328	0.669	M	G1	epi	PASSED
C8_2	C8	Ctrl	4822444	3513981	72.867	984700	20.419	2539976	NA	9750	0.812	M	G2M	pe	PASSED
C8_20	C8	Ctrl	18326244	7672991	41.869	1446681	7.894	600368	NA	16319	0.517	M	G1	mural	PASSED
C8_21	C8	Ctrl	1368051	646185	47.234	259334	18.956	351845	NA	3332	0.486	NA	NA	NA	FAILED
C8_22	C8	Ctrl	4380469	2510280	57.306	787180	17.97	953853	NA	5821	0.581	M	G1	mural	PASSED
C8_23	C8	Ctrl	7714284	6048581	78.408	1061703	13.763	4210857	NA	8356	0.734	M	G1	polar	PASSED
C8_24	C8	Ctrl	19910933	12415099	62.353	2493520	12.523	659245	NA	16025	0.487	NA	NA	NA	FAILED
C8_3	C8	Ctrl	7796874	5021605	64.405	1701723	21.826	3831968	NA	10106	0.822	M	G1	pe	PASSED
C8_4	C8	Ctrl	9291581	5019129	54.018	1086261	11.691	1540296	NA	13399	0.696	M	G2M	pe	PASSED
C8_5	C8	Ctrl	1206693	660807	54.762	237552	19.686	282756	NA	5420	0.565	M	G1	mural	PASSED
C8_6	C8	Ctrl	11328084	5129970	45.285	900248	7.947	398791	NA	18702	0.544	M	G1	mural	PASSED
C8_7	C8	Ctrl	2136045	962611	45.065	194261	9.094	101716	NA	10358	0.446	NA	NA	NA	FAILED
C8_8	C8	Ctrl	10158508	647953	6.378	227606	2.241	278340	NA	6174	0.65	M	G1	mural	PASSED
C8_9	C8	Ctrl	3815319	2455169	64.35	679084	17.799	1165819	NA	9090	0.731	M	S	mural	PASSED
C9_1	C9	Ctrl	12613719	6805209	53.951	2683183	21.272	2264720	NA	8573	0.643	M	S	polar	PASSED
C9_10	C9	Ctrl	1494249	670017	44.84	298543	19.979	226063	NA	4762	0.497	NA	NA	NA	FAILED
C9_11	C9	Ctrl	2067190	810119	39.189	256783	12.422	88369	NA	4741	0.304	NA	NA	NA	FAILED
C9_12	C9	Ctrl	2933487	1208107	41.183	347085	11.832	167884	NA	6496	0.39	NA	NA	NA	FAILED
C9_13	C9	Ctrl	2091156	1301860	62.256	289398	13.839	71328	NA	5232	0.321	NA	NA	NA	FAILED
C9_14	C9	Ctrl	3550348	2428219	68.394	475443	13.391	159213	NA	7743	0.388	NA	NA	NA	FAILED
C9_15	C9	Ctrl	2087676	1251954	59.969	274751	13.161	64615	NA	3787	0.245	NA	NA	NA	FAILED
C9_16	C9	Ctrl	402050	163553	40.68	32634	8.117	9407	NA	2679	NA	NA	NA	NA	FAILED
C9_17	C9	Ctrl	2012171	1080176	53.682	257223	12.783	181240	NA	8995	0.562	M	S	mural	PASSED
C9_18	C9	Ctrl	1634634	1083491	66.283	311912	19.081	580581	NA	7205	0.694	M	G1	mural	PASSED
C9_19	C9	Ctrl	3225743	1661222	51.499	382423	11.855	114356	NA	8594	0.393	NA	NA	NA	FAILED
C9_2	C9	Ctrl	4211769	2699041	64.083	586229	13.919	142135	NA	5390	0.329	NA	NA	NA	FAILED
C9_20	C9	Ctrl	2750965	1148046	41.732	240328	8.736	139023	NA	7597	0.389	NA	NA	NA	FAILED
C9_21	C9	Ctrl	911974	567987	62.281	138486	15.185	100575	NA	6113	0.512	M	G1	mural	PASSED
C9_22	C9	Ctrl	4318602	2938466	68.042	898803	20.812	1840733	NA	8304	0.768	M	G1	mural	PASSED
C9_23	C9	Ctrl	5671459	2493551	43.967	454014	8.005	117560	NA	19150	0.465	NA	NA	NA	FAILED
C9_24	C9	Ctrl	541582	240186	44.349	70055	12.935	37683	NA	3885	NA	NA	NA	NA	FAILED
C9_3	C9	Ctrl	4421548	1842109	41.662	477085	10.79	165727	NA	8789	0.407	NA	NA	NA	FAILED
C9_4	C9	Ctrl	11673476	5357621	45.896	1075382	9.212	259490	NA	13337	0.399	NA	NA	NA	FAILED
C9_5	C9	Ctrl	1822562	986358	54.119	371309	20.373	544403	NA	5148	0.588	M	G1	mural	PASSED
C9_6	C9	Ctrl	2822825	1769548	62.687	621451	22.015	1053774	NA	6728	0.703	M	G1	polar	PASSED
C9_7	C9	Ctrl	4870767	1925369	39.529	566486	11.63	75452	NA	5230	0.254	NA	NA	NA	FAILED
C9_8	C9	Ctrl	3227741	1397579	43.299	567341	17.577	274586	NA	5050	0.435	NA	NA	NA	FAILED
C9_9	C9	Ctrl	8465128	3533045	41.736	997603	11.785	128682	NA	8048	0.268	NA	NA	NA	FAILED
D1_1	D1	Treat	5420214	3414659	62.999	1328376	24.508	2553155	NA	6153	0.888	F	G2M	mural	PASSED
D1_10	D1	Treat	448452	243897	54.386	60550	13.502	99471	NA	2075	NA	NA	NA	NA	FAILED
D1_11	D1	Treat	3301415	1944730	58.906	746740	22.619	1042404	NA	2449	NA	NA	NA	NA	FAILED
D1_12	D1	Treat	2871	1784	62.139	624	21.735	1196	NA	843	NA	NA	NA	NA	FAILED
D1_13	D1	Treat	5778842	3683711	63.745	1356874	23.48	2239098	NA	4273	0.656	F	G1	mural	PASSED
D1_14	D1	Treat	1507225	865223	57.405	220171	14.608	254474	NA	2181	NA	NA	NA	NA	FAILED
D1_15	D1	Treat	2210008	1293286	58.52	389342	17.617	662357	NA	2711	NA	NA	NA	NA	FAILED
D1_16	D1	Treat	7190328	4917204	68.386	1616349	22.479	3756958	NA	6113	0.731	F	G1	mural	PASSED
D1_17	D1	Treat	3364885	2348471	69.793	523119	15.546	539611	NA	3972	0.58	F	S	mural	PASSED
D1_18	D1	Treat	3165362	2147484	67.843	697371	22.031	1108752	NA	3426	0.571	F	G1	mural	PASSED
D1_19	D1	Treat	1230454	774431	62.939	191152	15.535	220731	NA	2275	NA	NA	NA	NA	FAILED
D1_2	D1	Treat	7227956	4570898	63.239	2041326	28.242	3534763	NA	4165	0.651	F	G1	mural	PASSED
D1_20	D1	Treat	5390689	3334471	61.856	1446473	26.833	2053961	NA	3657	0.659	F	G1	mural	PASSED
D1_21	D1	Treat	2666868	1702408	63.835	564971	21.185	809370	NA	3461	0.599	F	S	mural	PASSED
D1_22	D1	Treat	5101191	3379878	66.257	1191252	23.352	2108360	NA	5280	0.796	F	S	mural	PASSED
D1_23	D1	Treat	7917791	5205221	65.741	2007938	25.36	3546720	NA	5474	0.751	F	G1	mural	PASSED
D1_24	D1	Treat	5908783	3878662	65.642	1409898	23.861	1979786	NA	4297	0.599	F	G1	mural	PASSED
D1_25	D1	Treat	9534699	6362901	66.734	2194238	23.013	4517359	NA	7775	0.768	F	G1	mural	PASSED
D1_26	D1	Treat	6933895	4859040	70.077	1576361	22.734	3744506	NA	6392	0.747	F	G2M	mural	PASSED
D1_27	D1	Treat	7149347	5051654	70.659	1290386	18.049	2432524	NA	6264	0.685	F	G2M	mural	PASSED
D1_28	D1	Treat	4752708	3560142	74.908	873751	18.384	2572261	NA	7670	0.759	F	G2M	mural	PASSED
D1_29	D1	Treat	3924584	2842520	72.429	675896	17.222	1882942	NA	4244	0.721	F	G2M	mural	PASSED
D1_3	D1	Treat	4091293	2461187	60.157	807562	19.739	1309049	NA	3965	0.587	F	S	mural	PASSED
D1_30	D1	Treat	10682574	7850197	73.486	2424571	22.697	5651081	NA	8512	0.819	F	G2M	mural	PASSED
D1_31	D1	Treat	8385226	5871147	70.018	1973962	23.541	4830257	NA	7080	0.781	F	G2M	mural	PASSED
D1_32	D1	Treat	9569580	6797404	71.031	2178856	22.769	4763115	NA	7327	0.769	F	S	mural	PASSED
D1_33	D1	Treat	14081790	7695445	54.648	2526599	17.942	5717353	NA	8355	0.886	F	G2M	mural	PASSED
D1_34	D1	Treat	12682765	8955570	70.612	2973460	23.445	6163927	NA	7063	0.816	F	G2M	mural	PASSED
D1_35	D1	Treat	13435248	9540935	71.014	3126826	23.273	7757315	NA	8147	0.821	F	G2M	mural	PASSED
D1_36	D1	Treat	6921654	4791423	69.224	1490057	21.527	3422799	NA	6536	0.73	F	G2M	mural	PASSED
D1_37	D1	Treat	10051614	7119671	70.831	2164099	21.53	5629190	NA	6279	0.815	F	G2M	mural	PASSED
D1_38	D1	Treat	8509173	6057860	71.192	1678288	19.723	3951535	NA	5633	0.83	F	G1	mural	PASSED
D1_39	D1	Treat	424903	59650	14.038	16564	3.898	22281	NA	3226	NA	NA	NA	NA	FAILED
D1_4	D1	Treat	3915315	2671761	68.239	760827	19.432	1010726	NA	3225	0.54	F	G1	mural	PASSED
D1_40	D1	Treat	5867137	2637356	44.951	992187	16.911	1887102	NA	5267	0.695	F	G2M	mural	PASSED
D1_5	D1	Treat	6739065	4213299	62.521	1944828	28.859	3454053	NA	3997	0.668	F	G1	mural	PASSED
D1_6	D1	Treat	3883327	2489465	64.106	779958	20.085	1060534	NA	3675	0.677	F	G1	mural	PASSED
D1_7	D1	Treat	7941102	5361403	67.515	1805835	22.74	3293996	NA	4896	0.667	F	G1	mural	PASSED
D1_8	D1	Treat	3594105	2183724	60.758	559554	15.569	539625	NA	5097	0.58	F	S	mural	PASSED
D1_9	D1	Treat	3185499	1526624	47.924	612339	19.223	472419	NA	2657	NA	NA	NA	NA	FAILED
D10_1	D10	Treat	8117122	4117267	50.723	1265793	15.594	2805962	NA	4493	0.638	F	G2M	polar	PASSED
D10_10	D10	Treat	11263765	5666336	50.306	1509180	13.399	3303086	NA	6502	0.728	F	S	polar	PASSED
D10_11	D10	Treat	5748400	3777800	65.719	1340263	23.315	2810943	NA	5273	0.695	F	G2M	mural	PASSED
D10_12	D10	Treat	4865389	1965598	40.4	652119	13.403	1387967	NA	4483	0.652	F	G1	mural	PASSED
D10_13	D10	Treat	18340928	5487092	29.917	2427864	13.237	3839004	NA	3736	0.609	F	G1	mural	PASSED
D10_14	D10	Treat	5901366	1746577	29.596	901840	15.282	1175210	NA	3315	0.576	F	G1	mural	PASSED
D10_15	D10	Treat	5183658	2664436	51.401	729874	14.08	1558176	NA	4852	0.675	F	S	polar	PASSED
D10_16	D10	Treat	1677110	1075274	64.115	298210	17.781	712444	NA	2222	NA	NA	NA	NA	FAILED
D10_17	D10	Treat	349	139	39.828	43	12.321	75	NA	80	NA	NA	NA	NA	FAILED
D10_18	D10	Treat	2291829	836797	36.512	353831	15.439	234701	NA	2320	NA	NA	NA	NA	FAILED
D10_19	D10	Treat	2693286	1502642	55.792	547828	20.341	1012489	NA	4197	0.629	F	G1	mural	PASSED
D10_2	D10	Treat	8786645	3780513	43.026	1303257	14.832	2530043	NA	5280	0.669	F	G1	mural	PASSED
D10_20	D10	Treat	5750425	2221006	38.623	1027872	17.875	1351118	NA	4641	0.638	F	G1	polar	PASSED
D10_21	D10	Treat	5391483	2806758	52.059	855743	15.872	1233944	NA	3832	0.579	F	G1	mural	PASSED
D10_22	D10	Treat	6048652	1946426	32.18	883101	14.6	1000803	NA	4447	0.596	F	G2M	mural	PASSED
D10_23	D10	Treat	5151376	1387543	26.935	519657	10.088	701645	NA	3064	0.539	F	G1	mural	PASSED
D10_24	D10	Treat	6609062	2080411	31.478	1378231	20.854	1001981	NA	3610	0.675	F	G1	mural	PASSED
D10_25	D10	Treat	11271768	2925718	25.956	1111370	9.86	350403	NA	6630	0.455	NA	NA	NA	FAILED
D10_26	D10	Treat	8976471	2070091	23.061	1099705	12.251	473665	NA	3176	0.509	F	G1	mural	PASSED
D10_27	D10	Treat	5031611	2642585	52.52	915072	18.186	1205531	NA	3248	0.558	F	S	mural	PASSED
D10_28	D10	Treat	7611347	2810160	36.921	1344861	17.669	1302755	NA	3388	0.563	F	G2M	mural	PASSED
D10_29	D10	Treat	18777850	4596759	24.48	2533662	13.493	982768	NA	3460	0.51	F	G1	mural	PASSED
D10_3	D10	Treat	4340465	1205184	27.766	501363	11.551	678509	NA	2691	NA	NA	NA	NA	FAILED
D10_30	D10	Treat	4386384	3361148	76.627	555972	12.675	1523574	NA	2063	NA	NA	NA	NA	FAILED
D10_31	D10	Treat	14438558	8677773	60.101	3191321	22.103	5412893	NA	6229	0.683	F	G1	mural	PASSED
D10_32	D10	Treat	10222988	3613140	35.343	1356614	13.27	2227001	NA	2790	NA	NA	NA	NA	FAILED
D10_33	D10	Treat	3789478	1450305	38.272	325222	8.582	706598	NA	3517	0.535	F	S	mural	PASSED
D10_34	D10	Treat	9958854	2764003	27.754	783674	7.869	411340	NA	6696	0.447	NA	NA	NA	FAILED
D10_35	D10	Treat	1613990	1087911	67.405	279276	17.303	588034	NA	2672	NA	NA	NA	NA	FAILED
D10_36	D10	Treat	5864330	2107375	35.935	866674	14.779	1037164	NA	3779	0.569	F	S	mural	PASSED
D10_37	D10	Treat	4882838	2448891	50.153	779625	15.967	982075	NA	2599	NA	NA	NA	NA	FAILED
D10_38	D10	Treat	5828805	2736131	46.942	913325	15.669	1261097	NA	3368	0.558	F	G1	mural	PASSED
D10_39	D10	Treat	6565704	1148765	17.496	529807	8.069	303349	NA	2585	NA	NA	NA	NA	FAILED
D10_4	D10	Treat	6152784	2179149	35.417	884312	14.373	1467869	NA	3017	0.555	F	G1	mural	PASSED
D10_40	D10	Treat	5375084	2055574	38.243	1021775	19.009	729344	NA	2562	NA	NA	NA	NA	FAILED
D10_49	D10	Treat	3365131	2038053	60.564	576989	17.146	1565146	NA	8497	0.826	F	G1	polar	PASSED
D10_5	D10	Treat	6580819	3230326	49.087	1065935	16.198	1872172	NA	3770	0.579	F	S	mural	PASSED
D10_50	D10	Treat	12027477	7329195	60.937	2370821	19.712	5620539	NA	8945	0.961	F	S	polar	PASSED
D10_51	D10	Treat	7359830	4797802	65.189	1607447	21.841	3568268	NA	8937	0.961	F	S	polar	PASSED
D10_52	D10	Treat	6614091	3599924	54.428	1359084	20.548	2626529	NA	8245	0.804	F	G1	polar	PASSED
D10_53	D10	Treat	9009975	5621890	62.396	1766976	19.611	4370263	NA	9825	0.854	F	G1	epi	PASSED
D10_54	D10	Treat	17183122	11596129	67.486	3499220	20.364	8632019	NA	9866	0.855	F	G1	polar	PASSED
D10_58	D10	Treat	2041838	1535708	75.212	354054	17.34	1245349	NA	3621	0.63	F	G1	polar	PASSED
D10_59	D10	Treat	4845	2310	47.678	737	15.212	1725	NA	1077	NA	NA	NA	NA	FAILED
D10_6	D10	Treat	13532508	6080844	44.935	2045453	15.115	4413092	NA	5187	0.69	F	G1	mural	PASSED
D10_60	D10	Treat	2502782	1726767	68.994	506589	20.241	1377844	NA	9018	0.841	F	G2M	polar	PASSED
D10_61	D10	Treat	1308042	814768	62.289	231934	17.731	658133	NA	9007	0.833	F	S	polar	PASSED
D10_7	D10	Treat	7368729	5162319	70.057	1314611	17.84	3574714	NA	4480	0.651	F	G2M	mural	PASSED
D10_8	D10	Treat	53490	22845	42.709	6874	12.851	14493	NA	3140	NA	NA	NA	NA	FAILED
D10_9	D10	Treat	1679509	675574	40.224	168807	10.051	140437	NA	5966	0.494	NA	NA	NA	FAILED
D11_1	D11	Treat	6425337	1672645	26.032	461128	7.177	662912	filtered	4589	NA	NA	NA	NA	FAILED
D11_10	D11	Treat	6090203	2972063	48.801	1209984	19.868	1938180	filtered	4821	NA	NA	NA	NA	FAILED
D11_11	D11	Treat	6518399	3597258	55.186	1149617	17.636	2326657	filtered	7132	NA	NA	NA	NA	FAILED
D11_12	D11	Treat	11721240	5665213	48.333	2598699	22.171	3330178	filtered	4559	NA	NA	NA	NA	FAILED
D11_13	D11	Treat	2338106	1450409	62.034	471427	20.163	1100895	filtered	6295	NA	NA	NA	NA	FAILED
D11_14	D11	Treat	3400659	781313	22.975	512112	15.059	11775	filtered	2547	NA	NA	NA	NA	FAILED
D11_15	D11	Treat	6019882	2984234	49.573	1241731	20.627	1787209	filtered	4490	NA	NA	NA	NA	FAILED
D11_16	D11	Treat	3004958	376965	12.545	645413	21.478	35163	filtered	2915	NA	NA	NA	NA	FAILED
D11_17	D11	Treat	11462670	5017759	43.775	2196949	19.166	2609546	filtered	5302	NA	NA	NA	NA	FAILED
D11_18	D11	Treat	4332279	2317459	53.493	1000773	23.1	1684680	filtered	5775	NA	NA	NA	NA	FAILED
D11_19	D11	Treat	5157828	1832498	35.528	827079	16.035	1164325	filtered	4577	NA	NA	NA	NA	FAILED
D11_2	D11	Treat	18794011	12506082	66.543	3895523	20.727	9920588	filtered	8270	NA	NA	NA	NA	FAILED
D11_20	D11	Treat	5389372	2591468	48.085	1287670	23.893	1645531	filtered	4812	NA	NA	NA	NA	FAILED
D11_21	D11	Treat	3142899	1222337	38.892	704130	22.404	684001	filtered	5066	NA	NA	NA	NA	FAILED
D11_22	D11	Treat	5229286	3042249	58.177	1173985	22.45	2436653	filtered	5215	NA	NA	NA	NA	FAILED
D11_23	D11	Treat	3901714	2150759	55.123	903664	23.161	1340086	filtered	5118	NA	NA	NA	NA	FAILED
D11_24	D11	Treat	4407578	2123531	48.179	1044039	23.687	1251828	filtered	3431	NA	NA	NA	NA	FAILED
D11_25	D11	Treat	4623792	958573	20.731	414192	8.958	374167	filtered	3879	NA	NA	NA	NA	FAILED
D11_26	D11	Treat	5458893	2556454	46.831	1223203	22.408	1270569	filtered	4660	NA	NA	NA	NA	FAILED
D11_27	D11	Treat	5413172	3056816	56.47	1147099	21.191	1947351	filtered	4423	NA	NA	NA	NA	FAILED
D11_28	D11	Treat	3071142	1786651	58.175	768964	25.038	1148935	filtered	4159	NA	NA	NA	NA	FAILED
D11_29	D11	Treat	7467649	3789796	50.75	1750458	23.441	2438769	filtered	5975	NA	NA	NA	NA	FAILED
D11_3	D11	Treat	11305964	5129767	45.372	1827012	16.16	4008719	filtered	7428	NA	NA	NA	NA	FAILED
D11_30	D11	Treat	4406481	1281287	29.077	905513	20.55	562140	filtered	3533	NA	NA	NA	NA	FAILED
D11_31	D11	Treat	3789288	1563045	41.249	536570	14.16	768283	filtered	2983	NA	NA	NA	NA	FAILED
D11_32	D11	Treat	6852193	3224822	47.063	1419258	20.712	1880292	filtered	4549	NA	NA	NA	NA	FAILED
D11_4	D11	Treat	3747331	1748260	46.653	686875	18.33	1172467	filtered	5412	NA	NA	NA	NA	FAILED
D11_5	D11	Treat	11565736	6145899	53.139	2521051	21.798	4366999	filtered	6222	NA	NA	NA	NA	FAILED
D11_6	D11	Treat	7568943	3396860	44.879	1592034	21.034	2222614	filtered	5349	NA	NA	NA	NA	FAILED
D11_7	D11	Treat	9727022	5899852	60.654	2175090	22.361	4229599	filtered	6953	NA	NA	NA	NA	FAILED
D11_9	D11	Treat	6428645	3527036	54.864	1134793	17.652	1946337	filtered	4104	NA	NA	NA	NA	FAILED
D12_1	D12	Treat	1024879	677773	66.132	160223	15.633	137878	NA	5026	0.492	NA	NA	NA	FAILED
D12_10	D12	Treat	6351082	4502694	70.896	1200189	18.897	2659258	NA	7977	0.789	M	S	polar	PASSED
D12_11	D12	Treat	10145069	7891638	77.788	1824644	17.986	4542248	NA	11212	0.86	M	G1	mural	PASSED
D12_12	D12	Treat	8553798	6472841	75.672	1488461	17.401	3718032	NA	10066	0.832	M	S	mural	PASSED
D12_13	D12	Treat	7245700	5279842	72.869	1434058	19.792	4020545	NA	9324	0.836	M	S	mural	PASSED
D12_14	D12	Treat	7528980	5636484	74.864	1351907	17.956	1648732	NA	10254	0.748	M	S	mural	PASSED
D12_15	D12	Treat	4059159	2797631	68.921	714674	17.606	556439	NA	8317	0.628	M	G1	mural	PASSED
D12_16	D12	Treat	7062200	5372783	76.078	1256618	17.794	2756796	NA	10419	0.799	M	G1	mural	PASSED
D12_17	D12	Treat	10664526	8063386	75.609	2003613	18.788	4580683	NA	11522	0.828	M	G1	pe	PASSED
D12_18	D12	Treat	3752842	2501879	66.666	807792	21.525	2143389	NA	7726	0.803	M	G2M	mural	PASSED
D12_19	D12	Treat	7524798	5696796	75.707	1313483	17.455	4152765	NA	8337	0.812	M	G2M	polar	PASSED
D12_2	D12	Treat	2688429	1919849	71.412	550941	20.493	1426950	NA	8358	0.807	M	S	mural	PASSED
D12_20	D12	Treat	5687525	4081622	71.764	1182632	20.793	2777970	NA	8879	0.816	M	S	mural	PASSED
D12_21	D12	Treat	336569	71629	21.282	51650	15.346	1419	NA	709	NA	NA	NA	NA	FAILED
D12_22	D12	Treat	7731653	5651786	73.099	1584999	20.5	3321256	NA	10523	0.834	M	G2M	epi	PASSED
D12_23	D12	Treat	4610956	3291578	71.386	783542	16.993	2262071	NA	8697	0.817	M	G2M	mural	PASSED
D12_24	D12	Treat	1604783	1173119	73.101	279424	17.412	815315	NA	8465	0.812	M	G2M	mural	PASSED
D12_25	D12	Treat	3696030	2287797	61.899	816362	22.088	1457170	NA	7669	0.728	M	G1	mural	PASSED
D12_26	D12	Treat	3312440	2310975	69.767	665469	20.09	1489482	NA	8847	0.808	M	G1	mural	PASSED
D12_27	D12	Treat	8023043	5865973	73.114	1559222	19.434	4082659	NA	9343	0.82	M	G2M	pe	PASSED
D12_28	D12	Treat	223607	97332	43.528	27857	12.458	50006	NA	3348	0.546	M	G1	epi	PASSED
D12_29	D12	Treat	3846817	2721197	70.739	818374	21.274	1778011	NA	8655	0.814	M	G1	pe	PASSED
D12_3	D12	Treat	3285238	2565879	78.103	575101	17.506	1435640	NA	11099	0.851	M	S	pe	PASSED
D12_30	D12	Treat	5572375	4010164	71.965	1069844	19.199	2656295	NA	9270	0.831	M	G2M	pe	PASSED
D12_31	D12	Treat	8581336	6236571	72.676	1663546	19.386	4370675	NA	9181	0.831	M	G1	mural	PASSED
D12_32	D12	Treat	8232459	5877250	71.391	1542234	18.734	3325578	NA	8924	0.802	M	G1	mural	PASSED
D12_34	D12	Treat	3584933	1281549	35.748	544207	15.18	723405	NA	7115	0.76	M	G1	epi	PASSED
D12_35	D12	Treat	2365334	1455694	61.543	489307	20.687	621796	NA	7566	0.787	M	G2M	pe	PASSED
D12_36	D12	Treat	3150258	2132044	67.678	659982	20.95	1828967	NA	7547	0.787	M	G2M	polar	PASSED
D12_37	D12	Treat	3176665	2217100	69.793	585820	18.441	833297	NA	9088	0.787	M	G2M	pe	PASSED
D12_38	D12	Treat	6091197	970271	15.929	419549	6.888	744967	NA	7569	0.831	M	S	polar	PASSED
D12_39	D12	Treat	2669617	1690184	63.312	590493	22.119	1352975	NA	7150	0.813	M	S	mural	PASSED
D12_4	D12	Treat	2557171	1834567	71.742	536545	20.982	1610590	NA	8337	0.814	M	S	mural	PASSED
D12_40	D12	Treat	771645	342019	44.323	154459	20.017	193501	NA	6329	0.733	M	G1	epi	PASSED
D12_43	D12	Treat	5002803	3196520	63.895	753548	15.063	1288073	NA	9712	0.743	M	G1	mural	PASSED
D12_5	D12	Treat	2099821	1580263	75.257	361520	17.217	986915	NA	9164	0.819	M	G1	mural	PASSED
D12_6	D12	Treat	1810085	1284081	70.94	351638	19.427	1108471	NA	6816	0.78	M	S	mural	PASSED
D12_7	D12	Treat	1227865	720099	58.646	176345	14.362	216679	NA	6957	0.629	M	G1	epi	PASSED
D12_8	D12	Treat	6326751	3963052	62.64	1003726	15.865	1061506	NA	11422	0.71	M	G1	mural	PASSED
D12_9	D12	Treat	3506465	2139962	61.029	639332	18.233	368966	NA	6123	0.548	M	G1	mural	PASSED
D2_1	D2	Treat	3495617	1707677	48.852	504538	14.433	1149968	NA	6246	0.888	F	G1	mural	PASSED
D2_10	D2	Treat	2825032	1756466	62.175	493924	17.484	952686	NA	3905	0.572	F	G1	mural	PASSED
D2_11	D2	Treat	2249810	1499717	66.66	431409	19.175	881648	NA	3393	0.57	F	G1	mural	PASSED
D2_12	D2	Treat	5718609	3797553	66.407	1207160	21.109	1896543	NA	4249	0.587	F	G1	mural	PASSED
D2_13	D2	Treat	8154972	5514160	67.617	1902527	23.33	3336326	NA	5469	0.687	F	G1	mural	PASSED
D2_14	D2	Treat	5587812	3837967	68.685	1078480	19.301	2202775	NA	5428	0.652	F	S	mural	PASSED
D2_15	D2	Treat	10961099	7613034	69.455	2322751	21.191	5263747	NA	6848	0.726	F	S	mural	PASSED
D2_16	D2	Treat	5970870	2898959	48.552	813212	13.62	873050	NA	4295	0.528	F	G1	mural	PASSED
D2_17	D2	Treat	13613298	6159945	45.249	2534435	18.617	3206580	NA	5099	0.618	F	G1	mural	PASSED
D2_18	D2	Treat	2809357	1676086	59.661	493956	17.583	716830	NA	2789	NA	NA	NA	NA	FAILED
D2_19	D2	Treat	10983401	7494156	68.232	2748259	25.022	5055240	NA	7264	0.748	F	G1	mural	PASSED
D2_2	D2	Treat	7373897	5621266	76.232	1168251	15.843	3013911	NA	6399	0.711	F	S	mural	PASSED
D2_20	D2	Treat	4675203	2813673	60.183	1143618	24.461	2209524	NA	4994	0.679	F	G1	mural	PASSED
D2_21	D2	Treat	7013502	4855686	69.233	1342934	19.148	2277144	NA	6257	0.686	F	G2M	mural	PASSED
D2_22	D2	Treat	5472045	3843836	70.245	1061795	19.404	2277276	NA	6674	0.796	F	G2M	mural	PASSED
D2_23	D2	Treat	8115576	5539270	68.255	1968494	24.256	4367005	NA	5361	0.751	F	S	mural	PASSED
D2_24	D2	Treat	4823658	3245838	67.29	800062	16.586	1248160	NA	4671	0.585	F	G1	mural	PASSED
D2_25	D2	Treat	15454789	8460439	54.743	3242669	20.982	6420759	NA	8031	0.78	F	G1	mural	PASSED
D2_26	D2	Treat	15189928	11273864	74.219	3064571	20.175	6698224	NA	8503	0.793	F	G1	mural	PASSED
D2_27	D2	Treat	7408879	5128582	69.222	1568477	21.17	3192541	NA	6716	0.721	F	G1	mural	PASSED
D2_28	D2	Treat	10536984	7829240	74.302	2215582	21.027	6829022	NA	7608	0.817	F	S	mural	PASSED
D2_29	D2	Treat	2372985	1643905	69.276	487962	20.563	1125650	NA	4705	0.721	F	G1	mural	PASSED
D2_3	D2	Treat	13063751	9667718	74.004	2896580	22.173	8566128	NA	9497	0.865	F	G1	mural	PASSED
D2_30	D2	Treat	2500796	1715462	68.597	571536	22.854	1287605	NA	5277	0.696	F	G1	mural	PASSED
D2_31	D2	Treat	2207172	1469232	66.566	380818	17.254	986833	NA	6584	0.737	F	G1	polar	PASSED
D2_32	D2	Treat	10453748	7131820	68.223	2444323	23.382	6164527	NA	6288	0.776	F	G1	mural	PASSED
D2_4	D2	Treat	7671798	5205133	67.848	1986907	25.899	3949886	NA	5742	0.716	F	G1	mural	PASSED
D2_41	D2	Treat	28437002	21214819	74.603	5928105	20.846	16177961	NA	10074	0.861	F	G1	polar	PASSED
D2_42	D2	Treat	21952203	16392885	74.675	4695938	21.392	13037664	NA	10430	0.869	F	G1	polar	PASSED
D2_43	D2	Treat	15877530	11693013	73.645	3561438	22.431	9406176	NA	10430	0.872	F	G1	polar	PASSED
D2_44	D2	Treat	14100700	10268009	72.819	2806327	19.902	6822835	NA	10258	0.83	F	G1	polar	PASSED
D2_45	D2	Treat	1091998	627917	57.502	68708	6.292	10641	NA	2374	NA	NA	NA	NA	FAILED
D2_46	D2	Treat	26334984	20463975	77.706	4734733	17.979	14940869	NA	9603	0.837	F	G1	polar	PASSED
D2_47	D2	Treat	19650799	14024396	71.368	4378953	22.284	10398049	NA	8333	0.792	F	G1	polar	PASSED
D2_48	D2	Treat	31162245	23643921	75.874	6115530	19.625	17655223	NA	9670	0.847	F	S	polar	PASSED
D2_5	D2	Treat	8942669	6259079	69.991	2018233	22.569	4228158	NA	5565	0.697	F	G1	mural	PASSED
D2_6	D2	Treat	5359832	3639616	67.905	1108335	20.679	2224203	NA	5734	0.677	F	S	mural	PASSED
D2_7	D2	Treat	14058318	10018645	71.265	3089760	21.978	7329220	NA	7023	0.783	F	S	mural	PASSED
D2_8	D2	Treat	5707921	4241841	74.315	1080799	18.935	3295726	NA	8513	0.812	F	S	mural	PASSED
D2_9	D2	Treat	3838934	1720750	44.824	573642	14.943	1010711	NA	4134	0.583	F	S	mural	PASSED
D3_1	D3	Treat	8059202	5527186	68.582	1848954	22.942	4352433	NA	9912	0.865	F	G1	polar	PASSED
D3_10	D3	Treat	21959147	15729353	71.63	4911155	22.365	12944256	NA	8066	0.826	F	G1	polar	PASSED
D3_11	D3	Treat	14464706	10311238	71.286	3125775	21.61	7837553	NA	7944	0.816	F	G1	polar	PASSED
D3_12	D3	Treat	191290	127012	66.398	34916	18.253	71553	NA	4376	0.601	F	G1	polar	PASSED
D3_13	D3	Treat	8684903	6023383	69.355	1822169	20.981	4401398	NA	6535	0.766	F	G1	polar	PASSED
D3_14	D3	Treat	14445031	10206496	70.657	3130575	21.672	7934876	NA	6935	0.792	F	G1	polar	PASSED
D3_15	D3	Treat	3362617	2243690	66.725	679976	20.222	1628422	NA	5649	0.719	F	G1	mural	PASSED
D3_16	D3	Treat	1141378	832029	72.897	199774	17.503	680693	NA	8685	0.827	F	G1	polar	PASSED
D3_17	D3	Treat	494055	356945	72.248	87108	17.631	247933	NA	9772	0.831	F	G2M	mural	PASSED
D3_18	D3	Treat	7177372	5414206	75.434	1430623	19.932	4842511	NA	10784	0.892	F	G1	epi	PASSED
D3_19	D3	Treat	2289020	1768114	77.243	410046	17.914	1410511	NA	10922	0.877	F	G1	pe	PASSED
D3_2	D3	Treat	11904041	8352466	70.165	2817230	23.666	6223641	NA	8925	0.85	F	G1	polar	PASSED
D3_20	D3	Treat	26859	8816	32.823	960	3.574	868	NA	642	NA	NA	NA	NA	FAILED
D3_21	D3	Treat	2125612	1564561	73.605	463008	21.782	1195758	NA	10204	0.892	F	G1	mural	PASSED
D3_22	D3	Treat	16482615	12232929	74.217	3474700	21.081	9735150	NA	10623	0.888	F	G1	mural	PASSED
D3_23	D3	Treat	2492879	1853048	74.334	517526	20.76	1560783	NA	10370	0.897	F	G1	mural	PASSED
D3_24	D3	Treat	53776	40004	74.39	10713	19.922	31399	NA	6058	NA	NA	NA	NA	FAILED
D3_25	D3	Treat	888342	649031	73.061	184880	20.812	563938	NA	10122	0.883	F	G1	mural	PASSED
D3_26	D3	Treat	2132396	1578213	74.011	458416	21.498	1336541	NA	10294	0.897	F	G1	mural	PASSED
D3_27	D3	Treat	426995	318791	74.659	88247	20.667	261201	NA	9872	0.87	F	G1	mural	PASSED
D3_28	D3	Treat	354821	262853	74.08	76242	21.487	234912	NA	9645	0.868	F	G1	mural	PASSED
D3_29	D3	Treat	2621817	1969848	75.133	538241	20.529	1674608	NA	10828	0.893	F	G1	mural	PASSED
D3_3	D3	Treat	7759678	5202208	67.042	1923243	24.785	4155575	NA	6741	0.784	F	G1	polar	PASSED
D3_30	D3	Treat	2861815	2139114	74.747	594935	20.789	1760611	NA	10159	0.888	F	G1	mural	PASSED
D3_31	D3	Treat	354371	135872	38.342	23497	6.631	3622	NA	1046	NA	NA	NA	NA	FAILED
D3_32	D3	Treat	9750034	7366700	75.556	1998546	20.498	6055349	NA	10714	0.892	F	G1	mural	PASSED
D3_33	D3	Treat	1363331	1002171	73.509	268436	19.69	852648	NA	10666	0.888	F	G1	mural	PASSED
D3_34	D3	Treat	221220	164175	74.213	45370	20.509	143984	NA	8816	0.836	F	G1	mural	PASSED
D3_35	D3	Treat	1329874	990744	74.499	273631	20.576	821482	NA	9732	0.87	F	G1	mural	PASSED
D3_36	D3	Treat	817386	606796	74.236	168547	20.62	529543	NA	9303	0.857	F	G1	mural	PASSED
D3_37	D3	Treat	1451208	1081027	74.492	300045	20.676	950550	NA	9989	0.876	F	G1	mural	PASSED
D3_38	D3	Treat	1739763	1281200	73.642	355378	20.427	1057334	NA	9112	0.843	F	G1	mural	PASSED
D3_39	D3	Treat	4223245	3151648	74.626	861785	20.406	2713716	NA	10061	0.879	F	G1	mural	PASSED
D3_4	D3	Treat	8753939	6015948	68.723	2034984	23.246	4904057	NA	7837	0.815	F	G1	polar	PASSED
D3_40	D3	Treat	237224	179804	75.795	45557	19.204	149879	NA	9747	0.852	F	G1	epi	PASSED
D3_5	D3	Treat	13048088	9236873	70.791	2899265	22.22	7015430	NA	7878	0.812	F	G1	polar	PASSED
D3_6	D3	Treat	10238162	7227594	70.595	2398580	23.428	5900835	NA	10198	0.891	F	G1	polar	PASSED
D3_7	D3	Treat	16413140	12585255	76.678	3093249	18.846	5740106	NA	10169	0.833	F	G2M	polar	PASSED
D3_8	D3	Treat	6203698	4675094	75.36	1240126	19.99	4122066	NA	10034	0.872	F	G1	epi	PASSED
D3_9	D3	Treat	20083212	14293707	71.172	4056690	20.199	10670530	NA	8239	0.816	F	G1	mural	PASSED
D4_1	D4	Treat	14468294	9954486	68.802	1745613	12.065	514562	NA	18210	0.492	NA	NA	NA	FAILED
D4_10	D4	Treat	11157748	4440595	39.798	1023566	9.174	786071	NA	5390	0.434	NA	NA	NA	FAILED
D4_11	D4	Treat	4853254	3378092	69.605	996225	20.527	2672706	NA	4932	0.666	F	G1	mural	PASSED
D4_12	D4	Treat	5515478	4113860	74.588	869231	15.76	3453609	NA	4639	0.644	F	G1	polar	PASSED
D4_13	D4	Treat	1972050	1449887	73.522	414037	20.995	904350	NA	7542	0.725	F	G1	polar	PASSED
D4_14	D4	Treat	1147880	584792	50.945	150378	13.1	308661	NA	2658	NA	NA	NA	NA	FAILED
D4_15	D4	Treat	1642029	969893	59.067	308742	18.802	494158	NA	3617	0.543	F	G1	mural	PASSED
D4_16	D4	Treat	6265522	3338577	53.285	976501	15.585	1899173	NA	5026	0.618	F	G2M	mural	PASSED
D4_17	D4	Treat	5049148	3375582	66.854	737341	14.603	1549968	NA	7761	0.692	F	G1	mural	PASSED
D4_18	D4	Treat	4687846	3090607	65.928	1073058	22.89	2262826	NA	6427	0.709	F	G1	mural	PASSED
D4_19	D4	Treat	4036637	2946278	72.988	663243	16.431	806629	NA	3905	0.513	F	G1	mural	PASSED
D4_2	D4	Treat	5946342	3615373	60.8	1206212	20.285	753572	NA	4479	0.559	F	G1	mural	PASSED
D4_20	D4	Treat	3390870	2304015	67.948	746784	22.023	1088541	NA	6934	0.663	F	G1	epi	PASSED
D4_21	D4	Treat	2093145	1444894	69.03	399322	19.078	638284	NA	4001	0.543	F	G1	mural	PASSED
D4_22	D4	Treat	6135853	4018496	65.492	1282341	20.899	2511377	NA	6591	0.692	F	G2M	mural	PASSED
D4_23	D4	Treat	2243688	1447120	64.497	330367	14.724	978855	NA	4417	0.594	F	S	polar	PASSED
D4_24	D4	Treat	5531020	3148726	56.928	1155664	20.894	468095	NA	10519	0.499	NA	NA	NA	FAILED
D4_25	D4	Treat	10140356	4136516	40.793	1229004	12.12	871324	NA	6731	0.506	F	G1	mural	PASSED
D4_26	D4	Treat	5115245	2375989	46.449	948717	18.547	1368506	NA	3371	0.522	F	G1	mural	PASSED
D4_27	D4	Treat	4745914	2806223	59.129	752995	15.866	797381	NA	4044	0.501	F	S	mural	PASSED
D4_28	D4	Treat	4087741	1852671	45.323	492217	12.041	545235	NA	2984	NA	NA	NA	NA	FAILED
D4_29	D4	Treat	7333231	5020516	68.463	1732687	23.628	3361888	NA	4978	0.636	F	G1	mural	PASSED
D4_3	D4	Treat	6199893	3641587	58.736	1070693	17.27	2229180	NA	5985	0.661	F	G2M	mural	PASSED
D4_30	D4	Treat	4302894	3014021	70.046	909487	21.137	1833633	NA	4878	0.629	F	G1	polar	PASSED
D4_31	D4	Treat	5120061	3593883	70.192	795638	15.54	1410813	NA	3767	0.542	F	G1	polar	PASSED
D4_32	D4	Treat	3076546	2178565	70.812	421104	13.688	543509	NA	3873	0.484	NA	NA	NA	FAILED
D4_33	D4	Treat	10462878	4270528	40.816	1237157	11.824	392199	NA	3817	0.355	NA	NA	NA	FAILED
D4_34	D4	Treat	7742252	4980791	64.333	1899689	24.537	3408503	NA	4171	0.603	F	G1	mural	PASSED
D4_35	D4	Treat	4603018	3261988	70.866	698892	15.183	1179966	NA	4072	0.509	F	G2M	polar	PASSED
D4_36	D4	Treat	2491030	1519645	61.005	569597	22.866	770179	NA	2596	NA	NA	NA	NA	FAILED
D4_37	D4	Treat	4632062	2656084	57.341	688928	14.873	816790	NA	3214	0.45	NA	NA	NA	FAILED
D4_38	D4	Treat	2679814	1371724	51.187	274655	10.249	422028	NA	2321	NA	NA	NA	NA	FAILED
D4_39	D4	Treat	5837353	3878823	66.448	1265940	21.687	2792524	NA	4072	0.612	F	G2M	mural	PASSED
D4_4	D4	Treat	3857186	2209246	57.276	667959	17.317	1164656	NA	5568	0.612	F	G1	mural	PASSED
D4_40	D4	Treat	813080	295071	36.291	75786	9.321	100706	NA	2714	NA	NA	NA	NA	FAILED
D4_41	D4	Treat	10329395	4272654	41.364	1248299	12.085	928679	NA	4188	0.506	F	G1	mural	PASSED
D4_42	D4	Treat	7986830	5110954	63.992	2185821	27.368	4136253	NA	4308	0.658	F	G1	mural	PASSED
D4_43	D4	Treat	5327785	3337489	62.643	1215189	22.809	1816417	NA	2915	NA	NA	NA	NA	FAILED
D4_44	D4	Treat	3105172	1643543	52.929	485635	15.64	269227	NA	2501	NA	NA	NA	NA	FAILED
D4_45	D4	Treat	1403730	809959	57.7	95015	6.769	9860	NA	1815	NA	NA	NA	NA	FAILED
D4_46	D4	Treat	14852483	10982121	73.941	3159059	21.27	8596814	NA	7574	0.775	F	G1	polar	PASSED
D4_47	D4	Treat	28239227	21873958	77.459	5544419	19.634	18947901	NA	10785	0.87	F	G1	polar	PASSED
D4_48	D4	Treat	14959184	10712671	71.613	2820435	18.854	7938761	NA	11207	0.871	F	G1	polar	PASSED
D4_5	D4	Treat	3677021	2090268	56.847	770775	20.962	1092542	NA	3630	0.573	F	G1	mural	PASSED
D4_6	D4	Treat	5014274	3228634	64.389	1287350	25.674	2000723	NA	5042	0.653	F	S	mural	PASSED
D4_7	D4	Treat	3169543	1175910	37.1	598694	18.889	466166	NA	3825	0.541	F	G2M	mural	PASSED
D4_8	D4	Treat	4925923	2610488	52.995	987963	20.056	1648184	NA	4464	0.595	F	G1	mural	PASSED
D4_9	D4	Treat	11370219	4644839	40.851	1037841	9.128	574128	NA	7973	0.45	NA	NA	NA	FAILED
D5_1	D5	Treat	7789733	4631662	59.459	1432424	18.389	3712852	NA	8131	0.886	M	G1	mural	PASSED
D5_10	D5	Treat	5182665	3622313	69.893	1007500	19.44	1487895	NA	6309	0.746	M	G1	mural	PASSED
D5_11	D5	Treat	7195274	4975427	69.149	1522879	21.165	2342099	NA	7143	0.702	M	G2M	mural	PASSED
D5_12	D5	Treat	3927391	2692175	68.549	812434	20.686	1150893	NA	5493	0.625	M	G1	mural	PASSED
D5_13	D5	Treat	6112864	4205571	68.799	1426657	23.339	3044772	NA	5983	0.752	M	S	mural	PASSED
D5_14	D5	Treat	2543016	1727854	67.945	547002	21.51	1213831	NA	8078	0.891	M	G1	mural	PASSED
D5_15	D5	Treat	3366389	2325165	69.07	683352	20.299	919034	NA	5209	0.769	M	S	mural	PASSED
D5_16	D5	Treat	1885613	1259849	66.814	399328	21.178	871150	NA	7781	0.872	M	S	mural	PASSED
D5_17	D5	Treat	5771925	3217529	55.744	864231	14.973	1012542	NA	8713	0.672	M	G1	mural	PASSED
D5_18	D5	Treat	3172740	1903025	59.98	667162	21.028	964547	NA	4693	0.619	M	G1	mural	PASSED
D5_19	D5	Treat	6431135	4476768	69.611	1610444	25.041	3976797	NA	9506	0.885	M	G1	mural	PASSED
D5_2	D5	Treat	10775763	8085744	75.036	2256316	20.939	6893860	NA	9475	0.855	M	G1	mural	PASSED
D5_20	D5	Treat	5760403	3918717	68.029	1284220	22.294	3046966	NA	7044	0.763	M	G1	mural	PASSED
D5_21	D5	Treat	8634160	6135587	71.062	2116054	24.508	5526056	NA	10105	0.888	M	G1	mural	PASSED
D5_22	D5	Treat	2239018	1439967	64.312	506894	22.639	1107723	NA	7097	0.759	M	S	mural	PASSED
D5_23	D5	Treat	4877206	3268643	67.019	1199738	24.599	2819777	NA	8881	0.848	M	G1	mural	PASSED
D5_24	D5	Treat	10923474	7280228	66.648	2192938	20.075	5702196	NA	9862	0.847	M	G1	mural	PASSED
D5_25	D5	Treat	6407111	4453543	69.509	862504	13.462	939488	NA	13560	0.723	M	G1	mural	PASSED
D5_26	D5	Treat	5902814	3961393	67.11	1119644	18.968	2979299	NA	9502	0.832	M	G1	mural	PASSED
D5_27	D5	Treat	6182163	4428720	71.637	1370946	22.176	3807161	NA	9621	0.866	M	G1	mural	PASSED
D5_28	D5	Treat	4272623	2956150	69.188	989639	23.162	2308301	NA	8343	0.806	M	G1	mural	PASSED
D5_29	D5	Treat	5400822	3605975	66.767	1131152	20.944	2814866	NA	6661	0.756	M	G1	mural	PASSED
D5_3	D5	Treat	6258751	4470995	71.436	1297362	20.729	3555765	NA	7875	0.824	M	G1	mural	PASSED
D5_30	D5	Treat	6638796	4677982	70.464	1452289	21.876	3826638	NA	7959	0.81	M	G1	mural	PASSED
D5_31	D5	Treat	8528690	6395475	74.988	1730892	20.295	5264086	NA	11290	0.884	M	G1	polar	PASSED
D5_32	D5	Treat	6762137	5035737	74.47	1239035	18.323	4099642	NA	10803	0.877	M	G1	polar	PASSED
D5_33	D5	Treat	4330936	3099002	71.555	895083	20.667	2634427	NA	10755	0.884	M	G1	polar	PASSED
D5_34	D5	Treat	4011191	2899920	72.296	861091	21.467	2449443	NA	8968	0.829	M	G1	polar	PASSED
D5_35	D5	Treat	6945941	5258815	75.711	1264610	18.206	3061513	NA	11199	0.841	M	G1	polar	PASSED
D5_36	D5	Treat	3101904	2300914	74.177	639074	20.603	1429590	NA	10247	0.848	M	G1	polar	PASSED
D5_37	D5	Treat	6441612	4696353	72.906	1412666	21.93	3863665	NA	10607	0.885	M	G1	mural	PASSED
D5_38	D5	Treat	3060156	2191286	71.607	664447	21.713	1674125	NA	9968	0.851	M	G1	mural	PASSED
D5_39	D5	Treat	4729148	3403755	71.974	1060532	22.425	2711812	NA	9660	0.856	M	G1	mural	PASSED
D5_4	D5	Treat	4685817	1463479	31.232	700937	14.959	945900	NA	4752	0.62	M	S	mural	PASSED
D5_40	D5	Treat	4248162	3095990	72.878	884116	20.812	2514571	NA	10198	0.878	M	G1	mural	PASSED
D5_41	D5	Treat	7753730	5122257	66.062	1500148	19.347	3639354	NA	10864	0.85	M	G1	polar	PASSED
D5_42	D5	Treat	8015066	5513455	68.789	1619890	20.211	3732686	NA	9548	0.833	M	G1	polar	PASSED
D5_43	D5	Treat	9449712	6814030	72.108	1818577	19.245	4773070	NA	9779	0.847	M	G1	polar	PASSED
D5_44	D5	Treat	7305068	5331808	72.988	1559109	21.343	3934333	NA	9528	0.85	M	S	polar	PASSED
D5_45	D5	Treat	7831345	5803144	74.101	1644031	20.993	3994452	NA	10133	0.853	M	G1	polar	PASSED
D5_46	D5	Treat	5035611	3642677	72.338	1097542	21.796	2834850	NA	10009	0.867	M	G1	polar	PASSED
D5_47	D5	Treat	8733909	6611651	75.701	1649255	18.883	2946755	NA	11320	0.855	M	G1	pe	PASSED
D5_48	D5	Treat	7214869	5309186	73.587	1251048	17.34	3601888	NA	9905	0.823	M	S	polar	PASSED
D5_49	D5	Treat	11318627	6636423	58.633	1700437	15.023	2856951	NA	10214	0.778	M	G1	mural	PASSED
D5_5	D5	Treat	1865524	1350954	72.417	353749	18.962	847755	NA	7040	0.815	M	G1	polar	PASSED
D5_50	D5	Treat	9496579	6307479	66.418	2052908	21.617	4625929	NA	9342	0.825	M	G1	polar	PASSED
D5_51	D5	Treat	11498884	8444106	73.434	2484723	21.608	7027687	NA	11040	0.88	M	G1	polar	PASSED
D5_52	D5	Treat	9662193	6894687	71.357	2216458	22.939	5794645	NA	10143	0.875	M	G1	polar	PASSED
D5_53	D5	Treat	9567100	7173732	74.983	1837298	19.204	4881665	NA	11528	0.88	M	G1	mural	PASSED
D5_54	D5	Treat	7623918	5608275	73.562	1578792	20.708	4491950	NA	10461	0.873	M	G1	polar	PASSED
D5_55	D5	Treat	3247374	1649093	50.782	519330	15.992	1063952	NA	5930	0.69	M	G1	polar	PASSED
D5_56	D5	Treat	9206050	6363037	69.118	1611544	17.505	4511250	NA	10850	0.861	M	G1	polar	PASSED
D5_6	D5	Treat	1473009	1007534	68.4	285436	19.378	597694	NA	6236	0.83	M	G1	mural	PASSED
D5_7	D5	Treat	1254618	805807	64.227	187716	14.962	442629	NA	3624	0.556	M	G2M	mural	PASSED
D5_8	D5	Treat	2637550	1675701	63.532	423214	16.046	994976	NA	8147	0.72	M	S	mural	PASSED
D5_9	D5	Treat	4442325	2231293	50.228	772361	17.386	1288519	NA	5773	0.677	M	G1	mural	PASSED
D6_1	D6	Treat	16975937	10340794	60.914	3028798	17.842	3284425	NA	7103	0.607	M	G1	mural	PASSED
D6_10	D6	Treat	30873318	23482335	76.06	6119739	19.822	17784848	NA	11151	0.843	M	G1	polar	PASSED
D6_11	D6	Treat	11348276	8545757	75.304	2289294	20.173	6037960	NA	9664	0.823	M	G1	polar	PASSED
D6_12	D6	Treat	16697589	12734250	76.264	3244781	19.433	9452482	NA	8161	0.771	M	G1	polar	PASSED
D6_13	D6	Treat	4229947	3269436	77.293	660224	15.608	822773	NA	13201	0.723	M	G1	polar	PASSED
D6_14	D6	Treat	2851973	2090445	73.298	632445	22.176	1674977	NA	9862	0.839	M	G1	mural	PASSED
D6_15	D6	Treat	7961817	6027430	75.704	1481502	18.608	3886538	NA	6824	0.706	M	G1	polar	PASSED
D6_16	D6	Treat	3865269	2131031	55.133	506231	13.097	760896	NA	5386	0.58	M	G1	polar	PASSED
D6_2	D6	Treat	29778558	20786934	69.805	6430835	21.596	7962110	NA	6946	0.655	M	G1	mural	PASSED
D6_3	D6	Treat	2084043	1344331	64.506	576676	27.671	1009392	NA	3869	0.576	M	G1	polar	PASSED
D6_4	D6	Treat	7985149	5187462	64.964	2107651	26.395	3634706	NA	5180	0.631	M	G1	mural	PASSED
D6_5	D6	Treat	5376042	3493960	64.991	1192179	22.176	1691381	NA	3567	0.518	M	G1	mural	PASSED
D6_6	D6	Treat	869385	578719	66.566	182799	21.026	339584	NA	5218	0.609	M	G2M	polar	PASSED
D6_7	D6	Treat	14088401	5410892	38.407	1463555	10.388	1949975	NA	2608	NA	NA	NA	NA	FAILED
D6_8	D6	Treat	2073461	839350	40.481	221795	10.697	253606	NA	3855	0.445	NA	NA	NA	FAILED
D6_9	D6	Treat	28454718	19421005	68.252	6054000	21.276	14647754	NA	8294	0.766	M	G1	polar	PASSED
D7_1	D7	Treat	6085290	4553124	74.822	950717	15.623	1561610	NA	6647	0.624	M	G2M	mural	PASSED
D7_10	D7	Treat	3563736	2380545	66.799	782770	21.965	1583016	NA	5051	0.658	M	G1	polar	PASSED
D7_11	D7	Treat	10223224	7734725	75.658	2009722	19.658	5204143	NA	10469	0.852	M	G1	polar	PASSED
D7_12	D7	Treat	7203992	5327082	73.946	1494702	20.748	4035699	NA	8912	0.821	M	G1	mural	PASSED
D7_13	D7	Treat	9606318	7052675	73.417	1885467	19.627	5201773	NA	10316	0.852	M	G1	polar	PASSED
D7_14	D7	Treat	6384048	4591835	71.927	1321951	20.707	2897109	NA	8596	0.81	M	G1	mural	PASSED
D7_15	D7	Treat	10570540	7119506	67.352	2169239	20.522	4375381	NA	9315	0.81	M	G1	mural	PASSED
D7_16	D7	Treat	2140129	1412650	66.008	471682	22.04	1161978	NA	5665	0.697	M	G1	mural	PASSED
D7_17	D7	Treat	11363804	8470426	74.539	2197947	19.342	5758729	NA	8470	0.782	M	G2M	pe	PASSED
D7_18	D7	Treat	13417377	9848079	73.398	2835728	21.135	6131578	NA	9715	0.825	M	S	mural	PASSED
D7_19	D7	Treat	11888091	8725843	73.4	2454826	20.649	5196746	NA	8371	0.788	M	G1	polar	PASSED
D7_2	D7	Treat	7868335	5156596	65.536	1767304	22.461	3831077	NA	4594	0.66	M	G1	polar	PASSED
D7_20	D7	Treat	1737981	952832	54.824	344727	19.835	256625	NA	2779	NA	NA	NA	NA	FAILED
D7_21	D7	Treat	10949531	7908950	72.231	2393304	21.858	5303875	NA	8398	0.72	M	G1	mural	PASSED
D7_22	D7	Treat	12968795	9329973	71.942	2961736	22.837	6423655	NA	8070	0.8	M	G1	mural	PASSED
D7_23	D7	Treat	5064290	2704544	53.404	773330	15.27	530696	NA	4382	0.512	M	G1	polar	PASSED
D7_24	D7	Treat	6102179	3167875	51.914	1465520	24.016	1879329	NA	4202	0.584	M	G1	mural	PASSED
D7_25	D7	Treat	6073073	2658841	43.781	605897	9.977	301655	NA	5947	0.428	NA	NA	NA	FAILED
D7_26	D7	Treat	8435990	6084148	72.121	1685768	19.983	4006640	NA	8909	0.797	M	S	mural	PASSED
D7_27	D7	Treat	6812770	4249872	62.381	1857791	27.269	2490137	NA	4126	0.591	M	G2M	mural	PASSED
D7_28	D7	Treat	3124608	1898528	60.761	725954	23.233	1218592	NA	6103	0.69	M	G1	mural	PASSED
D7_29	D7	Treat	2817159	1884314	66.887	442365	15.703	523830	NA	4928	0.561	M	G1	mural	PASSED
D7_3	D7	Treat	10260132	7564725	73.729	2181647	21.263	5177097	NA	8924	0.819	M	S	mural	PASSED
D7_30	D7	Treat	5471592	3679926	67.255	1257033	22.974	2468667	NA	6625	0.712	M	G1	mural	PASSED
D7_31	D7	Treat	9535272	6874702	72.098	2032086	21.311	4439453	NA	8499	0.805	M	G1	mural	PASSED
D7_32	D7	Treat	2456785	1851196	75.35	421494	17.156	1219242	NA	8584	0.793	M	G1	polar	PASSED
D7_33	D7	Treat	10640183	6474288	60.848	1711752	16.088	3431663	NA	8994	0.746	M	S	polar	PASSED
D7_34	D7	Treat	5204416	3686400	70.832	1047726	20.131	2526942	NA	7715	0.749	M	G1	mural	PASSED
D7_35	D7	Treat	4416864	2941657	66.601	680405	15.405	156981	NA	3740	0.399	NA	NA	NA	FAILED
D7_36	D7	Treat	7586966	5188296	68.384	1613872	21.272	2981940	NA	6362	0.699	M	G1	mural	PASSED
D7_37	D7	Treat	10768747	7661354	71.144	2181302	20.256	5993951	NA	7364	0.762	M	G1	polar	PASSED
D7_38	D7	Treat	3656469	2340103	63.999	553171	15.129	744751	NA	3117	0.51	M	G1	polar	PASSED
D7_39	D7	Treat	5225746	2776364	53.129	895030	17.127	1327675	NA	4181	0.566	M	G1	polar	PASSED
D7_4	D7	Treat	10692249	7888642	73.779	2294415	21.459	5586811	NA	9034	0.832	M	G1	mural	PASSED
D7_40	D7	Treat	8844735	3814376	43.126	780622	8.826	669564	NA	8951	0.579	M	S	mural	PASSED
D7_41	D7	Treat	5316944	3716778	69.904	1015942	19.108	2291897	NA	10420	0.818	M	G2M	mural	PASSED
D7_42	D7	Treat	2999059	2160825	72.05	600607	20.027	1541154	NA	8763	0.806	M	S	mural	PASSED
D7_43	D7	Treat	1662567	1204883	72.471	346925	20.867	845819	NA	9447	0.83	M	S	mural	PASSED
D7_44	D7	Treat	956087	696855	72.886	193002	20.187	443699	NA	8130	0.776	M	S	polar	PASSED
D7_45	D7	Treat	2287532	1623586	70.975	555879	24.3	1248275	NA	9710	0.851	M	G2M	mural	PASSED
D7_46	D7	Treat	747128	510133	68.279	113284	15.163	98327	NA	4190	0.478	NA	NA	NA	FAILED
D7_47	D7	Treat	615090	353775	57.516	76388	12.419	86515	NA	4895	0.493	NA	NA	NA	FAILED
D7_48	D7	Treat	409941	261765	63.854	38797	9.464	19548	NA	4723	NA	NA	NA	NA	FAILED
D7_5	D7	Treat	8651732	6327127	73.131	1949970	22.538	4308211	NA	9606	0.85	M	S	mural	PASSED
D7_6	D7	Treat	5333742	2906395	54.491	846015	15.862	1802118	NA	4256	0.608	M	G1	polar	PASSED
D7_7	D7	Treat	3378143	2128992	63.023	660220	19.544	1519134	NA	3539	0.606	M	G1	polar	PASSED
D7_8	D7	Treat	7023110	5231169	74.485	1334472	19.001	3658234	NA	9954	0.849	M	S	mural	PASSED
D7_9	D7	Treat	5898548	4573081	77.529	719566	12.199	2140318	NA	6442	0.701	M	G1	polar	PASSED
D8_1	D8	Treat	10588	4845	45.759	1977	18.672	2908	NA	1617	NA	NA	NA	NA	FAILED
D8_10	D8	Treat	2136766	956463	44.762	421963	19.748	568029	NA	3928	0.598	F	G1	mural	PASSED
D8_11	D8	Treat	4494167	1684129	37.474	588753	13.1	173036	NA	4304	0.598	F	G1	mural	PASSED
D8_12	D8	Treat	3436577	804567	23.412	390287	11.357	237216	NA	2541	NA	NA	NA	NA	FAILED
D8_13	D8	Treat	1032422	412272	39.933	116815	11.315	81686	NA	2635	NA	NA	NA	NA	FAILED
D8_14	D8	Treat	3216712	1423285	44.247	660748	20.541	959150	NA	3538	0.588	F	G1	mural	PASSED
D8_15	D8	Treat	857655	330741	38.563	163522	19.066	181097	NA	2895	NA	NA	NA	NA	FAILED
D8_16	D8	Treat	3542432	1897288	53.559	685783	19.359	1233675	NA	5138	0.673	F	G1	mural	PASSED
D8_17	D8	Treat	3432519	1818133	52.968	481788	14.036	168930	NA	3261	0.329	NA	NA	NA	FAILED
D8_18	D8	Treat	3463510	912501	26.346	665059	19.202	305743	NA	1432	NA	NA	NA	NA	FAILED
D8_19	D8	Treat	1925527	923884	47.981	354899	18.431	688897	NA	1925	NA	NA	NA	NA	FAILED
D8_2	D8	Treat	10612905	5808956	54.735	2651178	24.981	3766249	NA	5749	0.679	F	G2M	mural	PASSED
D8_20	D8	Treat	2974956	602753	20.261	390121	13.114	85453	NA	3201	0.733	F	G1	mural	PASSED
D8_21	D8	Treat	2831730	741448	26.184	270705	9.56	425927	NA	1301	NA	NA	NA	NA	FAILED
D8_22	D8	Treat	1508697	295998	19.619	132679	8.794	85829	NA	1415	NA	NA	NA	NA	FAILED
D8_23	D8	Treat	2932528	1359538	46.361	533787	18.202	890132	NA	2448	NA	NA	NA	NA	FAILED
D8_24	D8	Treat	80162	26288	32.794	10215	12.743	15920	NA	2291	NA	NA	NA	NA	FAILED
D8_25	D8	Treat	2686469	839038	31.232	387907	14.439	233666	NA	2304	NA	NA	NA	NA	FAILED
D8_26	D8	Treat	1267452	433376	34.193	199353	15.729	96456	NA	1383	NA	NA	NA	NA	FAILED
D8_27	D8	Treat	631851	147784	23.389	61066	9.665	58503	NA	930	NA	NA	NA	NA	FAILED
D8_28	D8	Treat	1875371	638784	34.062	225893	12.045	119702	NA	2641	NA	NA	NA	NA	FAILED
D8_29	D8	Treat	1815826	540501	29.766	203165	11.189	128424	NA	1548	NA	NA	NA	NA	FAILED
D8_3	D8	Treat	6401873	788127	12.311	731861	11.432	250691	NA	2738	NA	NA	NA	NA	FAILED
D8_30	D8	Treat	702145	177376	25.262	47283	6.734	59583	NA	904	NA	NA	NA	NA	FAILED
D8_31	D8	Treat	444960	90811	20.409	56524	12.703	12453	NA	1004	NA	NA	NA	NA	FAILED
D8_32	D8	Treat	1215498	227792	18.741	152486	12.545	66633	NA	2885	NA	NA	NA	NA	FAILED
D8_4	D8	Treat	4402087	2719844	61.785	1041491	23.659	2423845	NA	3126	0.733	F	G1	mural	PASSED
D8_5	D8	Treat	11193991	7536629	67.327	2098043	18.743	4412968	NA	7173	0.705	F	S	mural	PASSED
D8_6	D8	Treat	4943017	1832022	37.063	984546	19.918	855747	NA	3357	0.531	F	G2M	mural	PASSED
D8_7	D8	Treat	940475	161831	17.207	208021	22.119	17056	NA	2477	NA	NA	NA	NA	FAILED
D8_8	D8	Treat	4062633	1697606	41.786	784037	19.299	1183993	NA	2326	NA	NA	NA	NA	FAILED
D8_9	D8	Treat	2773730	736136	26.54	519662	18.735	230544	NA	1458	NA	NA	NA	NA	FAILED
D9_1	D9	Treat	1645	822	49.97	239	14.529	418	filtered	369	NA	NA	NA	NA	FAILED
D9_10	D9	Treat	1045050	388053	37.132	212122	20.298	97334	filtered	5350	NA	NA	NA	NA	FAILED
D9_12	D9	Treat	5369273	1650600	30.742	678007	12.628	589329	filtered	4866	NA	NA	NA	NA	FAILED
D9_13	D9	Treat	1829384	636680	34.803	308604	16.869	291713	filtered	4061	NA	NA	NA	NA	FAILED
D9_14	D9	Treat	2488326	399333	16.048	204299	8.21	222603	filtered	4578	NA	NA	NA	NA	FAILED
D9_17	D9	Treat	6406022	3168115	49.455	950977	14.845	1241371	filtered	4567	NA	NA	NA	NA	FAILED
D9_18	D9	Treat	5573445	2768224	49.668	928313	16.656	1301731	filtered	3725	NA	NA	NA	NA	FAILED
D9_19	D9	Treat	6987067	1797545	25.727	523748	7.496	1279266	filtered	4223	NA	NA	NA	NA	FAILED
D9_2	D9	Treat	5967	2294	38.445	673	11.279	1054	filtered	806	NA	NA	NA	NA	FAILED
D9_20	D9	Treat	2660302	990456	37.231	467025	17.555	277796	filtered	2597	NA	NA	NA	NA	FAILED
D9_21	D9	Treat	5111851	2766096	54.111	1016121	19.878	2000139	filtered	4203	NA	NA	NA	NA	FAILED
D9_22	D9	Treat	2364	1164	49.239	379	16.032	731	filtered	578	NA	NA	NA	NA	FAILED
D9_23	D9	Treat	10287996	6348857	61.711	2017013	19.605	4170995	filtered	7203	NA	NA	NA	NA	FAILED
D9_24	D9	Treat	9977566	6154659	61.685	1973421	19.779	3799006	filtered	7054	NA	NA	NA	NA	FAILED
D9_25	D9	Treat	5078902	1483023	29.2	441616	8.695	472460	filtered	4315	NA	NA	NA	NA	FAILED
D9_26	D9	Treat	5730901	3599874	62.815	844772	14.741	2317873	filtered	5801	NA	NA	NA	NA	FAILED
D9_27	D9	Treat	4890974	1023362	20.923	286436	5.856	535364	filtered	3826	NA	NA	NA	NA	FAILED
D9_28	D9	Treat	7799923	4655228	59.683	1324547	16.982	2545869	filtered	5095	NA	NA	NA	NA	FAILED
D9_29	D9	Treat	4700996	2653506	56.446	756942	16.102	1612973	filtered	4809	NA	NA	NA	NA	FAILED
D9_3	D9	Treat	3778745	2349007	62.164	641467	16.976	1732646	filtered	8190	NA	NA	NA	NA	FAILED
D9_30	D9	Treat	6912743	4218243	61.021	1205956	17.445	2754877	filtered	6281	NA	NA	NA	NA	FAILED
D9_31	D9	Treat	4980659	2412638	48.44	751437	15.087	1441028	filtered	5643	NA	NA	NA	NA	FAILED
D9_32	D9	Treat	5479678	2917473	53.242	884268	16.137	1746180	filtered	5554	NA	NA	NA	NA	FAILED
D9_4	D9	Treat	7886286	4493188	56.975	1618285	20.52	2829803	filtered	7123	NA	NA	NA	NA	FAILED
D9_5	D9	Treat	11753362	7827343	66.597	2222993	18.914	4928571	filtered	8632	NA	NA	NA	NA	FAILED
D9_6	D9	Treat	5793100	3837384	66.241	954666	16.479	2382225	filtered	5290	NA	NA	NA	NA	FAILED
D9_7	D9	Treat	5680932	3583255	63.075	932473	16.414	1493775	filtered	5672	NA	NA	NA	NA	FAILED
D9_8	D9	Treat	9163498	5599400	61.105	1810006	19.752	1631224	filtered	6768	NA	NA	NA	NA	FAILED
D9_9	D9	Treat	3640463	1471332	40.416	598523	16.441	474401	filtered	4502	NA	NA	NA	NA	FAILED

## Sheet:  smallRNA.QC.tsv
Quality control of cells used in small RNA sequencing analysis
cell	No. of reads before mapping	Multi-mapping ratio	No. of Multi-mapping reads	Unique mapping ratio	No. of Unique mapping reads	No. of UMI(mature+prec)	Embryo	Embryo.sex	Ctrl_treat	Mt.percentage (%)	No. of UMI(miRNRA,tRNA,snRNA,snoRNA, <=65nt)	No. of expressed (miRNRA,tRNA,snRNA,snoRNA, <=65nt)	mRNA_inferCNV_filtering	QC
C2_s10	3846061	28.46	1094584	36.9	1419085	220687	C2	M	Ctrl	1.57	28402	876	NA	PASSED
C2_s11	10637044	24.96	2654704	6.55	696413	767905	C2	M	Ctrl	0.43	26374	785	NA	PASSED
C2_s12	1538854	44.13	679153	29.63	456027	150352	C2	M	Ctrl	1.65	29152	749	NA	PASSED
C2_s13	1438602	62.88	904612	23.04	331469	125656	C2	M	Ctrl	0.51	25599	695	NA	PASSED
C2_s14	2229760	25.76	574425	48.05	1071499	226162	C2	M	Ctrl	2.24	36656	917	NA	PASSED
C2_s15	2171162	37.5	814109	33.82	734265	205786	C2	M	Ctrl	3	29770	875	NA	PASSED
C2_s16	1651013	25.99	429179	36.54	603354	116351	C2	M	Ctrl	4.04	19005	703	NA	PASSED
C2_s1	2378354	42.71	1015844	47.8	1136905	265082	C2	M	Ctrl	1.41	61797	918	NA	PASSED
C2_s2	3266411	46.4	1515481	35.67	1165072	434826	C2	M	Ctrl	10.23	55663	976	NA	PASSED
C2_s3	1507279	39.11	589523	26.06	392867	154708	C2	M	Ctrl	1.99	25506	777	NA	PASSED
C2_s4	808489	34.12	275864	11.58	93606	32260	C2	M	Ctrl	1.98	1236	269	NA	FAILED
C2_s5	2750867	37.7	1036941	41.35	1137504	286113	C2	M	Ctrl	3.38	55950	916	NA	PASSED
C2_s6	1528467	33.42	510848	54.51	833137	144267	C2	M	Ctrl	3.37	25612	814	NA	PASSED
C2_s7	1740823	49.92	869088	30.97	539120	267174	C2	M	Ctrl	2.05	71244	918	NA	PASSED
C2_s8	1916871	28.42	544777	41	785924	135080	C2	M	Ctrl	7.26	28577	752	NA	PASSED
C2_s9	1987655	28.75	571467	46.49	923977	176738	C2	M	Ctrl	1.68	44412	861	NA	PASSED
C3_s10	928747	42.76	397178	22.41	208134	78632	C3	F	Ctrl	0.32	15480	643	NA	PASSED
C3_s11	1194552	37.96	453396	23.89	285365	110079	C3	F	Ctrl	0.79	20569	654	NA	PASSED
C3_s12	895969	31.81	285005	22.73	203630	47296	C3	F	Ctrl	0.48	11407	588	NA	PASSED
C3_s13	1728000	47.69	824144	33.82	584410	173669	C3	F	Ctrl	0.61	41685	795	NA	PASSED
C3_s14	1561530	45.45	709720	17.72	276644	105783	C3	F	Ctrl	19.33	12498	679	NA	PASSED
C3_s15	2790905	59.7	1666199	32.64	910961	281439	C3	F	Ctrl	1.05	42140	894	NA	PASSED
C3_s16	2430661	60.05	1459681	25.45	618607	166696	C3	F	Ctrl	1.61	37019	836	NA	PASSED
C3_s1	1019774	37.49	382278	28.55	291102	100998	C3	F	Ctrl	0.48	42285	785	NA	PASSED
C3_s2	2234555	53.4	1193238	34.28	766026	253227	C3	F	Ctrl	1.16	77056	951	NA	PASSED
C3_s3	1105789	38.64	427226	36.39	402348	119236	C3	F	Ctrl	6.61	25114	762	NA	PASSED
C3_s4	1905841	57.43	1094444	30.43	579943	240037	C3	F	Ctrl	0.64	66383	840	NA	PASSED
C3_s5	629382	40.35	253987	26.78	168543	69687	C3	F	Ctrl	37.74	10216	575	NA	FAILED
C3_s6	1013981	45.21	458393	18.91	191790	106446	C3	F	Ctrl	0.48	28487	691	NA	PASSED
C3_s7	1010743	43.01	434729	37.24	376395	118171	C3	F	Ctrl	0.57	35119	798	NA	PASSED
C3_s8	1411697	35.72	504308	23.33	329321	103721	C3	F	Ctrl	1.04	23065	687	NA	PASSED
C3_s9	1297268	57.29	743160	23.6	306209	120127	C3	F	Ctrl	0.9	25410	731	NA	PASSED
C7_s10	2223982	45.86	1019957	42.39	942773	320603	C7	M	Ctrl	1.96	100763	943	NA	PASSED
C7_s11	2254640	58.65	1322268	27.91	629184	408901	C7	M	Ctrl	1.51	133707	938	NA	PASSED
C7_s12	1386623	49.44	685589	27.57	382347	204399	C7	M	Ctrl	1.15	60850	818	NA	PASSED
C7_s13	944952	47.31	447075	18.37	173610	99791	C7	M	Ctrl	20.04	19157	626	NA	FAILED
C7_s14	1795465	36.02	646721	23.18	416183	228664	C7	M	Ctrl	17.08	60023	821	NA	PASSED
C7_s15	2823904	49.54	1399079	33.96	958940	448603	C7	M	Ctrl	23.6	110997	943	NA	FAILED
C7_s16	2309701	5.69	131536	2.44	56436	59853	C7	M	Ctrl	4.31	27822	814	NA	PASSED
C7_s17	2898516	47.73	1383483	35.3	1023247	456955	C7	M	Ctrl	1.75	180525	996	NA	PASSED
C7_s18	2220915	58.06	1289473	27.02	600191	423782	C7	M	Ctrl	2.41	179320	952	NA	PASSED
C7_s19	5065882	54.79	2775703	40.25	2039083	1020106	C7	M	Ctrl	15.4	282722	1176	NA	PASSED
C7_s1	1452566	62.49	907660	21.02	305350	286423	C7	M	Ctrl	15.69	87671	830	NA	PASSED
C7_s20	1756742	54.24	952937	29.93	525790	339088	C7	M	Ctrl	6.34	123637	969	NA	PASSED
C7_s21	2038782	44.94	916225	29.38	598954	317578	C7	M	Ctrl	14.83	105890	889	NA	PASSED
C7_s22	1745284	55.11	961849	30.53	532768	307733	C7	M	Ctrl	5.12	111789	892	NA	PASSED
C7_s23	1826693	48.05	877713	30.2	551689	325485	C7	M	Ctrl	3.55	112355	971	NA	PASSED
C7_s24	1197907	14.21	170173	3.64	43638	50966	C7	M	Ctrl	1.86	23925	737	NA	PASSED
C7_s2	1610668	46.01	740999	14.57	234751	257944	C7	M	Ctrl	1.39	93296	900	NA	PASSED
C7_s3	2937750	62.01	1821656	21.93	644344	603070	C7	M	Ctrl	4.61	183219	1088	NA	PASSED
C7_s4	1179086	51.59	608343	32.28	380660	189071	C7	M	Ctrl	4.59	61229	851	NA	PASSED
C7_s5	1313727	51.85	681202	19.41	254987	196432	C7	M	Ctrl	1.2	62403	890	NA	PASSED
C7_s6	2109432	51.54	1087226	36.64	772897	306414	C7	M	Ctrl	20.52	80941	863	NA	FAILED
C7_s7	2183255	55.57	1213154	28.8	628848	371888	C7	M	Ctrl	13.81	134807	962	NA	PASSED
C7_s8	1197800	57.49	688626	22.96	274984	219456	C7	M	Ctrl	1.22	72137	854	NA	PASSED
C7_s9	2270212	47.91	1087598	39.93	906511	370303	C7	M	Ctrl	1.42	162883	961	NA	PASSED
C8_s10	2557615	49.74	1272186	32.51	831421	380348	C8	M	Ctrl	4.05	80057	907	NA	PASSED
C8_s11	930104	44.3	412009	27.67	257371	123567	C8	M	Ctrl	3.13	32378	821	NA	PASSED
C8_s12	1520185	28.87	438813	52.31	795161	167332	C8	M	Ctrl	5.64	33954	825	NA	PASSED
C8_s13	1576334	38.19	601990	45.42	715943	184154	C8	M	Ctrl	1.63	49178	895	NA	PASSED
C8_s14	1666281	29.84	497237	52.68	877825	173892	C8	M	Ctrl	14.43	29386	795	NA	PASSED
C8_s15	916793	55.97	513162	20.89	191519	132733	C8	M	Ctrl	2.79	33975	801	NA	PASSED
C8_s16	1270449	48.27	613195	17.06	216767	176757	C8	M	Ctrl	3.13	84025	745	NA	PASSED
C8_s17	3948541	61.59	2431987	26.43	1043408	830045	C8	M	Ctrl	3.49	143599	942	NA	PASSED
C8_s18	2267876	57.19	1296995	34.24	776412	316057	C8	M	Ctrl	6.54	97436	944	NA	PASSED
C8_s19	1465448	27.4	401576	53.36	782010	135646	C8	M	Ctrl	3.71	26274	744	NA	PASSED
C8_s1	3772649	53.17	2005835	36.56	1379333	522822	C8	M	Ctrl	13.33	169663	1006	NA	PASSED
C8_s20	666887	51.69	344693	15.93	106265	78130	C8	M	Ctrl	2.05	17428	662	NA	PASSED
C8_s21	872945	46.34	404489	22.51	196470	100815	C8	M	Ctrl	15.49	27490	696	NA	PASSED
C8_s22	1403579	32.67	458552	49.22	690850	161856	C8	M	Ctrl	6.53	33226	804	NA	PASSED
C8_s23	6416248	20.01	1283948	15.71	1007843	348224	C8	M	Ctrl	5.31	46867	993	NA	PASSED
C8_s24	1408377	26.03	366536	19.19	270325	130386	C8	M	Ctrl	9.28	39608	684	NA	PASSED
C8_s2	1729546	25.88	447596	52.02	899684	145805	C8	M	Ctrl	3.45	23427	821	NA	PASSED
C8_s3	1234282	41.38	510735	23.88	294771	147115	C8	M	Ctrl	2.22	35011	779	NA	PASSED
C8_s4	1339059	26.93	360642	58.31	780861	147667	C8	M	Ctrl	3.59	34259	824	NA	PASSED
C8_s5	1193387	33.6	401031	51.6	615747	147704	C8	M	Ctrl	3.25	33471	836	NA	PASSED
C8_s6	2749165	51.63	1419314	40.92	1124908	516144	C8	M	Ctrl	30.23	92129	920	NA	FAILED
C8_s7	961415	43.08	414163	36.58	351696	116824	C8	M	Ctrl	7.34	27315	805	NA	PASSED
C8_s8	2816851	63.21	1780427	27.63	778278	554544	C8	M	Ctrl	3.18	152953	1026	NA	PASSED
C8_s9	2176886	32.72	712251	45.51	990710	228956	C8	M	Ctrl	6.17	52709	894	NA	PASSED
C9_s10	1898150	44.7	848491	13.33	252993	231731	C9	M	Ctrl	0.29	68165	830	NA	PASSED
C9_s11	646049	54.14	349799	22.93	148120	102136	C9	M	Ctrl	1.2	23512	751	NA	PASSED
C9_s12	834568	58.1	484901	18.11	151100	138764	C9	M	Ctrl	0.35	47353	839	NA	PASSED
C9_s13	362871	48.42	175689	14.87	53963	40432	C9	M	Ctrl	0.91	9660	530	NA	PASSED
C9_s14	621173	35.79	222323	34.38	213567	64800	C9	M	Ctrl	2.92	15342	685	NA	PASSED
C9_s15	815603	52.1	424963	18.5	150921	160176	C9	M	Ctrl	9.61	38710	768	NA	PASSED
C9_s16	2806264	58.12	1630934	32.52	912707	552461	C9	M	Ctrl	26.12	124474	948	NA	FAILED
C9_s17	1642947	71	1166525	13.56	222722	361618	C9	M	Ctrl	1.04	194222	898	NA	PASSED
C9_s18	1639273	55.99	917826	13.76	225566	310951	C9	M	Ctrl	0.31	101244	922	NA	PASSED
C9_s19	2664520	66.06	1760139	23.14	616524	687898	C9	M	Ctrl	6.6	280233	1020	NA	PASSED
C9_s1	626926	49.15	308113	29.72	186342	98157	C9	M	Ctrl	12.74	27476	738	NA	PASSED
C9_s20	5673919	56.77	3221021	27.46	1557844	981260	C9	M	Ctrl	6.86	448934	1088	NA	PASSED
C9_s21	650740	46.88	305095	12.84	83574	110042	C9	M	Ctrl	2.1	31676	733	NA	PASSED
C9_s22	1219784	56.24	686015	27.21	331851	191705	C9	M	Ctrl	2.14	87981	797	NA	PASSED
C9_s23	523949	45.18	236718	21.89	114708	99726	C9	M	Ctrl	10.31	26805	660	NA	PASSED
C9_s24	837063	42.12	352546	29.69	248490	123760	C9	M	Ctrl	3.19	58146	743	NA	PASSED
C9_s2	1143473	55.11	630153	17.74	202850	195054	C9	M	Ctrl	5.11	87207	800	NA	PASSED
C9_s3	587802	55.1	323860	12	70548	72596	C9	M	Ctrl	7.87	23308	668	NA	PASSED
C9_s4	1143376	54.05	617954	27.29	312048	174874	C9	M	Ctrl	11.36	57273	830	NA	PASSED
C9_s5	1002400	46.1	462061	32.6	326824	133936	C9	M	Ctrl	5.49	21042	795	NA	PASSED
C9_s6	738123	34.84	257195	35.85	264633	85046	C9	M	Ctrl	1.07	22713	743	NA	PASSED
C9_s7	1401868	37.97	532257	10.94	153417	166811	C9	M	Ctrl	2.57	35409	762	NA	PASSED
C9_s8	930355	47.99	446456	13.56	126139	107694	C9	M	Ctrl	0.15	44543	679	NA	PASSED
C9_s9	376716	23.41	88181	15.84	59665	29280	C9	M	Ctrl	17.27	5023	412	NA	PASSED
D10_s10	925225	48.95	452937	31.33	289847	183180	D10	F	treat	6.46	35511	924	NA	PASSED
D10_s11	437221	62.06	271344	29.27	127994	55358	D10	F	treat	10.16	6846	563	NA	PASSED
D10_s12	2619388	20.34	532705	13.83	362144	209977	D10	F	treat	0.36	9212	760	NA	PASSED
D10_s13	641727	28.92	185587	59.9	384423	89639	D10	F	treat	5.07	18867	786	NA	PASSED
D10_s14	440451	46.94	206747	39.55	174177	69613	D10	F	treat	5.27	15975	744	NA	PASSED
D10_s15	421206	60.23	253690	29.36	123652	53679	D10	F	treat	10.94	7089	583	NA	PASSED
D10_s16	461814	45.07	208132	26.3	121470	62293	D10	F	treat	17.59	13337	657	NA	PASSED
D10_s17	918929	58.54	537896	17.48	160619	96012	D10	F	treat	0.16	17951	645	NA	PASSED
D10_s18	3310506	47.77	1581427	43.66	1445392	272305	D10	F	treat	2.97	46221	828	NA	PASSED
D10_s19	2485290	43.97	1092735	41.8	1038947	187450	D10	F	treat	6.96	30499	785	NA	PASSED
D10_s1	2004340	24.89	498811	55.45	1111501	144337	D10	F	treat	0.92	14094	663	NA	PASSED
D10_s20	871428	55.84	486593	26.72	232857	84796	D10	F	treat	1.71	27089	610	NA	PASSED
D10_s21	3338828	35.18	1174620	40.84	1363491	207320	D10	F	treat	2.09	36853	825	NA	PASSED
D10_s22	3086582	42.16	1301405	45.01	1389173	251798	D10	F	treat	3.83	29530	759	NA	PASSED
D10_s23	2309448	41.26	952864	46.85	1082006	147761	D10	F	treat	2.27	15685	711	NA	PASSED
D10_s24	1192597	51.72	616774	22.96	273854	89689	D10	F	treat	16.68	12621	593	NA	PASSED
D10_s2	2380989	36.03	857934	15.94	379439	165127	D10	F	treat	3.84	13142	670	NA	PASSED
D10_s3	1455757	40.79	593855	24.83	361536	103889	D10	F	treat	8.49	10518	610	NA	PASSED
D10_s4	2850562	39	1111580	38.59	1100003	259098	D10	F	treat	23.63	25612	830	NA	FAILED
D10_s5	1898039	32.92	624831	37.9	719352	144814	D10	F	treat	2.76	25622	740	NA	PASSED
D10_s6	2521537	48.32	1218443	26.12	658665	150886	D10	F	treat	9.26	20892	734	NA	PASSED
D10_s7	1519320	38.76	588908	36.39	552887	124549	D10	F	treat	7.2	16816	758	NA	PASSED
D10_s8	2106734	46.94	988797	38.33	807588	171685	D10	F	treat	3.67	40291	842	NA	PASSED
D10_s9	510579	44.36	226492	41.06	209657	71977	D10	F	treat	4.08	13001	685	NA	PASSED
D11_s10	547281	68.9	377065	17.16	93915	59766	D11	NA	treat	1.73	17616	636	filtered	FAILED
D11_s11	1079364	41.62	449242	26	280603	85391	D11	NA	treat	2.39	22442	664	filtered	FAILED
D11_s12	1095661	47.86	524346	36.18	396390	80423	D11	NA	treat	2.03	17698	654	filtered	FAILED
D11_s13	1191879	41.6	495880	40.13	478303	117288	D11	NA	treat	4.9	26036	807	filtered	FAILED
D11_s14	735290	36.32	267041	49.92	367039	64226	D11	NA	treat	3.7	14797	665	filtered	FAILED
D11_s15	829871	36.75	304939	48.07	398886	80408	D11	NA	treat	6.78	16295	677	filtered	FAILED
D11_s16	1471478	32.19	473702	38.81	571140	144803	D11	NA	treat	3.16	31319	846	filtered	FAILED
D11_s1	778799	40.01	311580	8.44	65750	25519	D11	NA	treat	1.34	1901	314	filtered	FAILED
D11_s2	357611	23.29	83301	24.31	86931	26504	D11	NA	treat	1.25	4409	310	filtered	FAILED
D11_s3	977926	51.65	505128	36.22	354204	105143	D11	NA	treat	34.66	12197	494	filtered	FAILED
D11_s4	1621331	52.14	845324	30.88	500702	215037	D11	NA	treat	31.57	37628	776	filtered	FAILED
D11_s5	1158569	50.58	585970	31.94	370048	150260	D11	NA	treat	2.39	40060	752	filtered	FAILED
D11_s6	947138	73.64	697517	9.26	87663	169011	D11	NA	treat	0.12	78664	749	filtered	FAILED
D11_s7	1087412	75.77	823941	14.48	157452	206030	D11	NA	treat	0.58	90488	797	filtered	FAILED
D11_s8	882581	51.71	456363	9.97	87982	95635	D11	NA	treat	0.45	33241	664	filtered	FAILED
D11_s9	686598	44.9	308269	27.35	187806	74404	D11	NA	treat	4.28	19354	636	filtered	FAILED
D12_s10	3250685	49.43	1606790	42.17	1370806	571334	D12	M	treat	36.5	109316	949	NA	FAILED
D12_s11	2598600	47.32	1229557	41.15	1069194	462520	D12	M	treat	47.04	59730	950	NA	FAILED
D12_s12	1584540	54.87	869486	30.37	481186	341104	D12	M	treat	29.07	66020	838	NA	FAILED
D12_s13	2745849	42.66	1171421	40.45	1110684	497019	D12	M	treat	47.23	68746	899	NA	FAILED
D12_s14	1372993	43.31	594662	39.62	543916	272780	D12	M	treat	61.83	13088	542	NA	FAILED
D12_s15	1269453	57.38	728407	27.59	350204	227820	D12	M	treat	38.72	36095	708	NA	FAILED
D12_s16	1134454	43.8	496941	33.01	374443	165837	D12	M	treat	5.04	31185	762	NA	PASSED
D12_s17	1644915	47.4	779769	38.95	640622	287953	D12	M	treat	24.52	63574	866	NA	FAILED
D12_s18	2561532	45.41	1163105	38.86	995502	420160	D12	M	treat	44.13	54185	852	NA	FAILED
D12_s19	2313152	47.33	1094889	41.84	967713	435538	D12	M	treat	45.5	57312	869	NA	FAILED
D12_s1	2060309	46.02	948191	36.1	743793	342246	D12	M	treat	40.95	41603	836	NA	FAILED
D12_s20	1657106	52.09	863242	34.84	577391	300528	D12	M	treat	35.45	62104	834	NA	FAILED
D12_s21	1923901	48.7	936983	38.72	744959	360721	D12	M	treat	40.7	53474	883	NA	FAILED
D12_s22	2611858	44.64	1165850	46.77	1221572	501044	D12	M	treat	50.49	60455	835	NA	FAILED
D12_s23	5112694	42.7	2183198	53.03	2711362	718664	D12	M	treat	29.69	164484	1033	NA	FAILED
D12_s24	825263	34.47	284469	41.31	340885	117702	D12	M	treat	21.66	16259	625	NA	FAILED
D12_s25	1474579	42.36	624656	39.75	586213	214690	D12	M	treat	3.22	68273	781	NA	PASSED
D12_s26	1494591	42.52	635543	38.82	580207	242649	D12	M	treat	2.66	45689	869	NA	PASSED
D12_s27	2338158	38.61	902793	40.74	952614	385698	D12	M	treat	45.56	44382	815	NA	FAILED
D12_s28	1666509	53.72	895289	34.36	572647	322780	D12	M	treat	2.17	92045	920	NA	PASSED
D12_s29	2302463	41.97	966406	43.15	993515	408593	D12	M	treat	43.38	52139	840	NA	FAILED
D12_s2	1750242	48.13	842424	37.19	650956	294629	D12	M	treat	38.51	39111	834	NA	FAILED
D12_s30	1749834	47.33	828128	42.72	747616	338763	D12	M	treat	39.34	48215	889	NA	FAILED
D12_s31	1263889	61.24	773950	16.38	207046	245007	D12	M	treat	1.35	73777	756	NA	PASSED
D12_s32	1355495	36.93	500586	36.18	490446	162747	D12	M	treat	9.58	28912	849	NA	PASSED
D12_s33	1844690	44.24	816065	42.52	784321	303863	D12	M	treat	31.51	51129	812	NA	FAILED
D12_s34	2426192	45.59	1106117	44.37	1076524	423540	D12	M	treat	46.68	49283	816	NA	FAILED
D12_s35	1092318	42.53	464593	40.91	446847	182471	D12	M	treat	55.92	11408	597	NA	FAILED
D12_s36	791866	30.62	242453	44.45	351969	96855	D12	M	treat	13.04	13789	719	NA	PASSED
D12_s37	1291647	51.67	667422	34.07	440086	277516	D12	M	treat	2.41	54510	889	NA	PASSED
D12_s38	1179603	39.76	469014	47.6	561485	238243	D12	M	treat	53.81	21416	746	NA	FAILED
D12_s39	945931	31.5	297936	11.62	109942	103727	D12	M	treat	7.28	12146	625	NA	PASSED
D12_s3	810168	40.52	328314	44.74	362461	151979	D12	M	treat	47.3	19036	616	NA	FAILED
D12_s40	320725	29.01	93053	15.31	49108	33044	D12	M	treat	1.02	164	183	NA	FAILED
D12_s4	1845442	48.98	903933	41.51	766115	325758	D12	M	treat	2.5	102701	995	NA	PASSED
D12_s5	2188180	48.33	1057570	37.44	819259	386709	D12	M	treat	43.48	50606	864	NA	FAILED
D12_s6	1507945	50.92	767880	30.91	466109	265677	D12	M	treat	30.38	58521	761	NA	FAILED
D12_s7	3387541	48.29	1635712	41.8	1415933	618357	D12	M	treat	50.72	55360	871	NA	FAILED
D12_s8	1920037	52.49	1007921	29.3	562599	299580	D12	M	treat	48.6	29721	797	NA	FAILED
D12_s9	3309510	48.47	1604154	44.37	1468278	587742	D12	M	treat	40.5	101598	965	NA	FAILED
D8_s10	379536	37.82	143558	13.82	52469	33014	D8	F	treat	18.85	5119	453	NA	PASSED
D8_s11	279492	61.93	173082	12.91	36084	41491	D8	F	treat	1.41	12748	520	NA	PASSED
D8_s12	226040	51.29	115944	22.55	50973	31508	D8	F	treat	4.69	7183	528	NA	PASSED
D8_s13	438662	54.64	239681	19.94	87453	80556	D8	F	treat	14.28	12614	643	NA	PASSED
D8_s14	203727	42.23	86044	18.73	38165	28392	D8	F	treat	2.73	8397	579	NA	PASSED
D8_s15	599458	47.72	286051	32.84	196879	97655	D8	F	treat	6.85	21651	763	NA	PASSED
D8_s16	371990	50.84	189126	23.57	87667	74158	D8	F	treat	2.17	22589	715	NA	PASSED
D8_s17	1082454	36.49	394936	24.9	269565	79323	D8	F	treat	0.84	15454	615	NA	PASSED
D8_s18	1150399	51.35	590723	24.5	281897	92841	D8	F	treat	4.17	21339	669	NA	PASSED
D8_s19	1113972	34.15	380430	17.41	193930	67675	D8	F	treat	1.04	10766	531	NA	PASSED
D8_s1	3143635	35.48	1115279	50.62	1591444	243316	D8	F	treat	7.14	44896	890	NA	PASSED
D8_s20	644148	59.67	384394	15.63	100660	50774	D8	F	treat	4.66	11605	583	NA	PASSED
D8_s21	1774516	55.78	989831	10.63	188564	187658	D8	F	treat	5.24	28371	675	NA	PASSED
D8_s22	742885	41.99	311971	10.55	78406	56312	D8	F	treat	3.39	13618	559	NA	PASSED
D8_s23	1227053	35.52	435823	33.17	406993	97437	D8	F	treat	2.83	17673	617	NA	PASSED
D8_s24	343644	28.91	99344	9.71	33365	16224	D8	F	treat	0.38	3411	501	NA	PASSED
D8_s2	3505353	29.59	1037234	55.5	1945412	311594	D8	F	treat	0.07	122856	843	NA	PASSED
D8_s3	1478536	43.99	650336	31.48	465370	137723	D8	F	treat	1.29	32863	698	NA	PASSED
D8_s4	1265175	42.64	539493	18.34	232080	117261	D8	F	treat	1.77	25407	732	NA	PASSED
D8_s5	2970663	47.7	1416935	11.19	332405	276156	D8	F	treat	0.86	133151	817	NA	PASSED
D8_s6	1457315	54.54	794823	14.46	210774	140992	D8	F	treat	0.7	24247	709	NA	PASSED
D8_s7	1767416	55.44	979833	12.54	221575	124299	D8	F	treat	2.58	27779	693	NA	PASSED
D8_s8	1649408	43.01	709461	13.86	228660	139272	D8	F	treat	0.31	42894	696	NA	PASSED
D8_s9	344546	46.13	158948	18.83	64873	57542	D8	F	treat	3.98	19199	579	NA	PASSED
D9_s10	1091485	58.88	642709	13.48	147087	143081	D9	NA	treat	4.4	35595	757	filtered	FAILED
D9_s11	948575	46.21	438383	28.61	271366	90380	D9	NA	treat	2.02	18345	691	filtered	FAILED
D9_s12	587361	43.68	256566	17.97	105571	67245	D9	NA	treat	2.68	11801	626	filtered	FAILED
D9_s13	1597955	58.95	942000	27.63	441533	238685	D9	NA	treat	6.84	61925	861	filtered	FAILED
D9_s14	489348	25.33	123953	19.65	96157	40814	D9	NA	treat	0.77	13030	554	filtered	FAILED
D9_s15	1003510	58.42	586294	19.51	195745	145254	D9	NA	treat	1.41	39851	780	filtered	FAILED
D9_s16	1401390	31.38	439711	21.28	298216	118317	D9	NA	treat	1.31	14174	659	filtered	FAILED
D9_s1	1256354	59.79	751149	19.19	241076	186460	D9	NA	treat	14.34	62618	832	filtered	FAILED
D9_s2	674838	53.62	361879	11.92	80418	100678	D9	NA	treat	2.72	38074	694	filtered	FAILED
D9_s3	779297	50.05	390074	15.51	120856	111368	D9	NA	treat	10.29	22223	717	filtered	FAILED
D9_s4	746230	57.94	432366	29.84	222671	138021	D9	NA	treat	33.83	21040	729	filtered	FAILED
D9_s5	978207	53.3	521369	11.7	114419	139246	D9	NA	treat	1.92	47146	748	filtered	FAILED
D9_s6	664097	69.44	461181	13.17	87478	110290	D9	NA	treat	4.71	33213	705	filtered	FAILED
D9_s7	1675472	60.41	1012176	24.66	413254	266934	D9	NA	treat	28.18	41242	807	filtered	FAILED
D9_s8	1240507	53.24	660506	25.08	311061	191090	D9	NA	treat	4.61	58164	876	filtered	FAILED
D9_s9	1184931	43.31	513251	19.18	227240	143645	D9	NA	treat	0.46	39012	804	filtered	FAILED
