# Supplementary material for: Single-cell multi-omics of human preimplantation embryos shows susceptibility to glucocorticoids
Source: Genome Res. 2022 Sep;32(9):1627–41. doi: 10.1101/gr.276665.122 (PMC9528977; doi:10.1101/gr.276665.122)
Supplement: Supplemental Material [file supp_gr.276665.122_Supplemental_Table_S2.xls]

## Sheet: ReadMe
Supplemental Table S2 Marker genes for each lineage. In addition, the differentially expressed genes (DEGs) are listed for the following comparisons: 1) DEGs amongst epiblast (EPI), primitive endoderm (PE), mural and polar cells using the ‘roc’ test, 2) DEGs between control inner cell mass (ICM) and trophectoderm (TE) using “MAST” test and 3) DEGs between control mural and polar cells using the “…

## Sheet:  lineage.mk.detail.tsv
Marker genes for each lineage
gene	power	Lineage	pct
UTF1	0.893	epi	0.929
LOC101927721	0.859	epi	0.929
DPPA5	0.837	epi	0.929
SUSD2	0.821	epi	0.929
PRDM14	0.762	epi	0.857
POU5F1	0.759	epi	1
INPP5D	0.758	epi	0.857
IFITM3	0.752	epi	1
SOX2	0.739	epi	0.786
IFITM1	0.722	epi	1
MEG3	0.717	epi	0.857
SCGB3A2	0.687	epi	0.786
MT1G	0.685	epi	0.857
LOC100996301	0.683	epi	0.786
KLF17	0.671	epi	0.786
KHDC3L	0.67	epi	0.786
NODAL	0.633	epi	0.714
ESRG	0.625	epi	1
RBPMS2	0.621	epi	1
DOCK6	0.617	epi	0.929
LEFTY2	0.616	epi	0.714
COL6A1	0.605	epi	0.857
MDK	0.602	epi	1
CDHR1	0.597	epi	0.786
HK2	0.571	epi	1
ZSCAN10	0.566	epi	0.786
MUC4	0.563	epi	0.714
CBFA2T2	0.554	epi	1
VENTX	0.554	epi	0.714
TRIM71	0.553	epi	1
CHST2	0.539	epi	0.857
NONO	0.535	epi	1
MAD2L2	0.521	epi	0.929
ZNF462	0.52	epi	0.714
C16orf91	0.517	epi	1
PITPNM2	0.514	epi	0.786
MTHFD1	0.497	epi	1
MT1X	0.494	epi	0.714
BAG4	0.491	epi	1
CTSF	0.481	epi	0.786
TDGF1	0.479	epi	0.714
GTF3C4	0.466	epi	0.929
USB1	0.466	epi	1
NIP7	0.455	epi	0.857
PSRC1	0.453	epi	0.929
DPPA4	0.452	epi	0.929
UPP1	0.451	epi	1
ZNF121	0.448	epi	0.929
FILIP1	0.443	epi	0.929
C12orf65	0.439	epi	0.929
CDC5L	0.435	epi	1
PIM2	0.431	epi	0.786
COX8A	0.429	epi	1
CLN8	0.427	epi	1
FXYD5	0.425	epi	0.929
NDOR1	0.425	epi	1
TBCD	0.419	epi	0.857
ERC1	0.415	epi	0.929
INO80D	0.411	epi	1
ZMAT5	0.411	epi	0.929
OTUD1	0.406	epi	0.786
USP10	0.405	epi	1
BRCA1	0.404	epi	0.929
HUS1	0.404	epi	1
TCOF1	0.404	epi	1
LRRFIP1	0.571	mural	1
S100A6	0.557	mural	1
KRT19	0.491	mural	0.997
GAS5	0.459	mural	1
MYO6	0.452	mural	0.978
SNHG8	0.439	mural	0.997
CITED4	0.435	mural	0.858
EMP2	0.425	mural	0.975
SRM	0.409	mural	1
PALLD	0.402	mural	0.953
BMP2	0.974	pe	1
PDGFRA	0.957	pe	1
APOA1	0.955	pe	1
IGF1	0.954	pe	1
GATA4	0.944	pe	1
NID2	0.941	pe	1
MARCKS	0.934	pe	1
P4HA1	0.929	pe	1
FGA	0.923	pe	0.955
GPX2	0.923	pe	1
FRZB	0.922	pe	1
COL4A1	0.917	pe	1
DENND2C	0.916	pe	1
RSPO3	0.913	pe	1
MGST2	0.911	pe	1
COL4A2	0.907	pe	1
SERPINH1	0.905	pe	1
PDPN	0.89	pe	1
CDH11	0.886	pe	0.955
SLCO2A1	0.885	pe	1
BAMBI	0.881	pe	1
AMOTL1	0.879	pe	1
HABP2	0.878	pe	1
FLRT3	0.875	pe	1
MYL4	0.875	pe	0.955
BMP6	0.872	pe	0.955
SERPINE2	0.872	pe	1
LEPRE1	0.869	pe	1
CAMK2D	0.867	pe	1
LGALS2	0.858	pe	0.955
SLC4A8	0.855	pe	1
ITIH5	0.853	pe	0.955
CTSE	0.853	pe	0.955
FN1	0.851	pe	1
DMTN	0.849	pe	0.909
MCU	0.849	pe	1
PLOD1	0.847	pe	1
XPR1	0.846	pe	1
CDH2	0.846	pe	0.955
CPN1	0.846	pe	0.955
ATP1B1	0.842	pe	1
LINC00261	0.837	pe	0.955
SPARC	0.835	pe	1
APOC1	0.831	pe	1
TPST2	0.829	pe	1
LOC101928419	0.829	pe	0.955
COL18A1	0.821	pe	1
MX1	0.82	pe	1
UACA	0.815	pe	1
DPP4	0.813	pe	0.955
TNIP3	0.813	pe	0.909
GPC3	0.812	pe	0.955
SRGAP1	0.811	pe	0.955
MYO9A	0.801	pe	1
TMED9	0.795	pe	1
FERMT2	0.792	pe	1
CD99	0.79	pe	1
TRIM2	0.788	pe	0.955
NID1	0.787	pe	1
CACHD1	0.787	pe	1
SYT13	0.786	pe	0.909
SLC44A1	0.786	pe	1
PXDN	0.785	pe	0.955
KIT	0.783	pe	0.864
SOX17	0.783	pe	0.909
HNF1B	0.78	pe	0.909
FOXA2	0.774	pe	0.955
TMEM123	0.773	pe	1
RAB15	0.771	pe	0.955
APOE	0.771	pe	1
ROBO1	0.77	pe	1
UGCG	0.763	pe	1
ADD3	0.763	pe	1
PLTP	0.762	pe	1
PRCP	0.761	pe	0.955
AK4	0.759	pe	1
KCNJ13	0.758	pe	0.864
ITGB3	0.757	pe	0.818
APLP2	0.755	pe	1
PHLDB2	0.755	pe	1
TMBIM1	0.753	pe	1
HMGCR	0.75	pe	1
VCAN	0.748	pe	1
TBCA	0.746	pe	1
RAB3B	0.74	pe	1
ALDH2	0.739	pe	1
PODXL	0.739	pe	1
BAK1	0.739	pe	1
MPC1	0.739	pe	1
CADM1	0.738	pe	1
PPP1R14A	0.737	pe	1
RGS5	0.731	pe	0.909
RNASE1	0.729	pe	1
SEPT11	0.727	pe	1
EXT1	0.725	pe	1
ALDH1A1	0.723	pe	0.909
HESX1	0.718	pe	0.864
RASSF8	0.716	pe	0.955
TMBIM6	0.713	pe	1
ENO2	0.713	pe	0.955
PHACTR2	0.713	pe	1
C19orf10	0.71	pe	1
IDH1	0.709	pe	1
GPR161	0.709	pe	0.909
C6orf211	0.708	pe	1
IL6R	0.708	pe	1
RP11-242D8.1	0.703	pe	0.955
HLCS	0.701	pe	0.909
MED13L	0.7	pe	1
ENAH	0.699	pe	1
FGFR2	0.698	pe	1
VCL	0.698	pe	1
PNPT1	0.696	pe	1
KIFAP3	0.693	pe	0.955
LAMC1	0.692	pe	1
APOA2	0.689	pe	1
CNN3	0.685	pe	1
GOLIM4	0.685	pe	0.955
ST3GAL1	0.685	pe	1
LBH	0.68	pe	0.909
HS2ST1	0.679	pe	1
CALM3	0.678	pe	1
CDC42EP4	0.677	pe	1
LAMB1	0.67	pe	1
PITX2	0.667	pe	0.864
B4GALT4	0.665	pe	1
DLAT	0.661	pe	1
LPCAT3	0.659	pe	1
SLC7A7	0.657	pe	1
B2M	0.655	pe	1
RCN1	0.651	pe	1
RNF115	0.649	pe	1
PARD6B	0.649	pe	1
SLK	0.647	pe	1
FRMD6	0.645	pe	0.955
CD109	0.643	pe	0.818
FLNA	0.64	pe	1
PGM1	0.635	pe	0.955
RCN2	0.631	pe	1
SP8	0.627	pe	0.909
ANPEP	0.623	pe	1
GNA13	0.62	pe	1
IL6ST	0.619	pe	1
AGPAT2	0.617	pe	0.955
ID3	0.616	pe	0.955
MAPK1	0.615	pe	1
EMC8	0.611	pe	1
SURF4	0.607	pe	1
TPM2	0.604	pe	1
S100A10	0.603	pe	1
GALNT7	0.601	pe	0.909
TMX1	0.599	pe	0.955
TMPO	0.598	pe	1
LARP7	0.597	pe	1
NQO1	0.597	pe	1
NDUFAB1	0.594	pe	1
SLC6A19	0.592	pe	1
ACO1	0.59	pe	0.955
CANX	0.589	pe	1
OCLN	0.585	pe	0.955
SPINT2	0.585	pe	1
SGTB	0.581	pe	0.955
SUCLA2	0.581	pe	1
CALU	0.579	pe	1
PDHA1	0.577	pe	1
RP11-426L16.8	0.576	pe	1
CKB	0.569	pe	1
SH3RF1	0.569	pe	0.909
FGFR4	0.567	pe	1
ANXA3	0.565	pe	1
GSTO1	0.564	pe	1
ACSL3	0.564	pe	1
FSCN1	0.564	pe	1
NUCB1	0.561	pe	1
WARS	0.561	pe	0.955
STARD7	0.56	pe	1
TIPRL	0.559	pe	1
TXNDC12	0.557	pe	1
RNF125	0.557	pe	1
PTGR1	0.553	pe	1
SLC23A2	0.552	pe	0.955
APPL1	0.551	pe	1
MSMO1	0.551	pe	1
HMGN3	0.55	pe	1
DNAJB11	0.549	pe	1
OIP5	0.549	pe	0.955
ANKRD1	0.543	pe	0.773
PCBD1	0.543	pe	0.955
SDHD	0.54	pe	1
PCYOX1	0.539	pe	1
AHNAK	0.536	pe	1
FNDC3B	0.535	pe	0.955
DDOST	0.533	pe	1
SLC39A7	0.532	pe	1
LGALS1	0.525	pe	1
FKBP11	0.523	pe	0.955
ANKS1A	0.521	pe	0.955
VAPA	0.521	pe	1
LAMA1	0.519	pe	1
CLPTM1	0.515	pe	1
KDELR2	0.514	pe	1
CYP51A1	0.509	pe	1
RBM14	0.506	pe	0.955
GJA1	0.502	pe	1
VDAC1	0.497	pe	1
ACTG1	0.494	pe	1
ARF4	0.493	pe	1
LBR	0.493	pe	0.955
SUCLG1	0.493	pe	1
PLK1	0.489	pe	1
PSAP	0.488	pe	1
SKP2	0.488	pe	1
PAPSS1	0.487	pe	0.955
SPTSSA	0.487	pe	1
PRTG	0.482	pe	1
UGDH	0.479	pe	1
CRYZ	0.477	pe	0.955
SQLE	0.475	pe	1
HSP90B1	0.467	pe	1
HELZ	0.464	pe	1
CENPE	0.46	pe	1
CA2	0.459	pe	1
DAG1	0.457	pe	1
MFN1	0.447	pe	1
CTSB	0.444	pe	1
RABGGTB	0.441	pe	1
MAP4	0.435	pe	1
RFK	0.435	pe	1
SLC2A3	0.425	pe	1
PPIB	0.424	pe	1
CHI3L2	0.423	pe	0.727
ATP11C	0.415	pe	0.909
TMED10	0.407	pe	1
ATP5C1	0.405	pe	1
PGF	0.741	polar	1
SP6	0.714	polar	0.993
GCM1	0.698	polar	1
H3F3B	0.691	polar	1
LYN	0.691	polar	0.987
TFAP2C	0.671	polar	1
TEAD3	0.67	polar	0.974
PPM1B	0.668	polar	0.98
PAPOLA	0.661	polar	1
PLIN2	0.659	polar	1
ARID3A	0.652	polar	1
HMOX1	0.649	polar	1
GRHL1	0.646	polar	0.993
MXD1	0.641	polar	0.947
GATA2	0.641	polar	1
CBLB	0.634	polar	1
SH2D4A	0.623	polar	0.98
CTNNB1	0.622	polar	1
CEBPA	0.621	polar	0.993
OVOL1	0.619	polar	0.987
IFRD1	0.607	polar	0.993
CCR7	0.6	polar	0.914
CYP19A1	0.597	polar	0.947
CCNE1	0.583	polar	0.987
CCKBR	0.581	polar	1
PHKG2	0.58	polar	0.974
ERVW-1	0.579	polar	0.987
KRT23	0.579	polar	0.921
NR2F2	0.578	polar	1
MUC15	0.572	polar	0.928
CGA	0.569	polar	0.987
PVRL4	0.567	polar	0.934
MPP1	0.563	polar	0.954
BCAR4	0.562	polar	0.895
MSX2	0.557	polar	1
CDKN1C	0.557	polar	0.947
FHDC1	0.556	polar	0.947
HEXIM1	0.556	polar	0.98
SLC40A1	0.556	polar	0.928
FOXO6	0.555	polar	0.908
LGALS16	0.554	polar	0.882
CYP11A1	0.553	polar	0.967
PHLDB3	0.551	polar	0.921
DLG5	0.551	polar	1
SGK1	0.551	polar	0.987
GNA12	0.549	polar	0.967
NUCB2	0.549	polar	0.914
TCF7L2	0.549	polar	0.987
RP11-266L9.2	0.548	polar	0.98
RALBP1	0.545	polar	0.993
ANXA1	0.544	polar	0.941
BZW2	0.544	polar	1
EIF4G2	0.543	polar	1
C17orf103	0.537	polar	0.921
MTUS1	0.536	polar	0.914
FAM160A2	0.534	polar	0.934
PIK3C2A	0.534	polar	0.974
SDC1	0.531	polar	0.855
TINAGL1	0.531	polar	0.967
PPP1CB	0.525	polar	0.993
PPFIA1	0.519	polar	0.98
GRAMD3	0.517	polar	0.921
EPB41L3	0.516	polar	0.901
VASP	0.511	polar	0.98
MRGPRX1	0.51	polar	0.888
SLC7A2	0.508	polar	1
BTG1	0.507	polar	0.987
AIF1L	0.506	polar	1
TET2	0.506	polar	0.961
JUP	0.505	polar	1
BHLHE40	0.504	polar	0.895
DSC2	0.501	polar	0.967
RAB11FIP1	0.499	polar	0.987
RAB11A	0.498	polar	1
DLX3	0.497	polar	0.993
ERRFI1	0.496	polar	0.987
PRKCH	0.495	polar	0.855
KATNBL1	0.493	polar	0.987
LOC102723828	0.493	polar	0.809
UBE2H	0.491	polar	0.974
ERBB3	0.49	polar	0.914
PDLIM2	0.487	polar	0.895
CPSF4	0.486	polar	0.934
SPINT1	0.485	polar	0.993
PRR9	0.483	polar	0.789
S1PR2	0.483	polar	0.934
CSNK1A1	0.48	polar	0.987
SEMA7A	0.478	polar	0.849
CDC42EP1	0.476	polar	0.934
UCA1	0.475	polar	0.947
ARL8B	0.473	polar	0.98
ERVV-1	0.473	polar	0.77
GSE1	0.472	polar	0.987
CEP85	0.471	polar	0.987
TFEB	0.469	polar	0.908
LYPD3	0.467	polar	0.796
SLC7A8	0.465	polar	1
RNF103	0.464	polar	0.888
PKIA	0.461	polar	0.849
DLGAP4	0.461	polar	0.954
FYB	0.459	polar	0.921
ERVFRD-1	0.457	polar	0.822
TLE3	0.456	polar	0.98
EIF2B2	0.455	polar	0.934
SIN3B	0.453	polar	0.954
PRR5	0.452	polar	0.98
FTL	0.451	polar	1
YWHAZ	0.451	polar	1
KIF21A	0.45	polar	0.934
C14orf119	0.449	polar	0.993
ARHGAP24	0.448	polar	0.809
TMEM154	0.448	polar	0.789
ZNF292	0.447	polar	0.934
LOC100862671	0.447	polar	0.908
PLA2G15	0.447	polar	0.789
ERVV-2	0.442	polar	0.809
DLX5	0.441	polar	0.862
YTHDF2	0.439	polar	1
GOLGA7	0.439	polar	0.993
KIAA1217	0.439	polar	0.967
LYPD5	0.439	polar	0.73
NET1	0.439	polar	0.974
GADD45G	0.437	polar	0.934
FIP1L1	0.435	polar	0.98
ZCCHC8	0.43	polar	0.98
MED12L	0.426	polar	0.947
ATF3	0.426	polar	0.888
TENM3	0.425	polar	0.934
FBRS	0.424	polar	0.941
ALAS1	0.423	polar	0.954
CSF3R	0.422	polar	0.796
ST8SIA4	0.421	polar	0.77
MAFF	0.42	polar	0.849
SMARCA2	0.419	polar	0.961
ZNF706	0.418	polar	0.974
LAP3	0.416	polar	0.941
CGB5	0.415	polar	0.743
PPARD	0.415	polar	0.954
PPM1N	0.415	polar	0.914
SLC2A1	0.414	polar	0.993
FRMD4A	0.413	polar	0.921
WSB1	0.413	polar	0.987
HOPX	0.411	polar	0.783
COBLL1	0.411	polar	0.882
ODC1	0.411	polar	0.987
ZFAND2A	0.411	polar	0.993
SLC20A2	0.41	polar	0.895
CTSL	0.409	polar	1
FAM49A	0.408	polar	0.803
NUFIP2	0.408	polar	0.974
PLD3	0.406	polar	0.934
NCOA3	0.405	polar	0.98
ZNF600	0.405	polar	0.908
SLC38A1	0.403	polar	0.993
DUSP5	0.403	polar	0.921
RRAGC	0.401	polar	0.914
ZNF750	0.401	polar	0.796

## Sheet:  lineage.comparison.out.tsv
DEGs amongst epiblast (EPI), primitive endoderm (PE), mural and polar cells using the ‘roc’ test
gene	myAUC	avg_diff	power	avg_logFC	pct.1	pct.2	BG	EG	comparison
PDGFRA	0.998	1.659	0.996	1.659	1	0.281	pe	mural	pe_vs_mural
COL4A1	0.998	1.565	0.996	1.565	1	0.262	pe	mural	pe_vs_mural
APOA1	0.997	3.211	0.994	3.211	1	0.379	pe	mural	pe_vs_mural
SERPINH1	0.996	1.793	0.992	1.793	1	0.249	pe	mural	pe_vs_mural
IGF1	0.995	0.778	0.99	0.778	1	0.215	pe	mural	pe_vs_mural
FN1	0.994	2.469	0.988	2.469	1	0.445	pe	mural	pe_vs_mural
GPX2	0.994	2.394	0.988	2.394	1	0.331	pe	mural	pe_vs_mural
BMP2	0.994	0.718	0.988	0.718	1	0.12	pe	mural	pe_vs_mural
COL4A2	0.993	1.238	0.986	1.238	1	0.319	pe	mural	pe_vs_mural
RSPO3	0.992	1.533	0.984	1.533	1	0.186	pe	mural	pe_vs_mural
BAMBI	0.991	0.945	0.982	0.945	1	0.331	pe	mural	pe_vs_mural
SPARC	0.99	1.635	0.98	1.635	1	0.527	pe	mural	pe_vs_mural
PDPN	0.99	1.374	0.98	1.374	1	0.287	pe	mural	pe_vs_mural
NID2	0.99	1.251	0.98	1.251	1	0.221	pe	mural	pe_vs_mural
FRZB	0.989	0.985	0.978	0.985	1	0.12	pe	mural	pe_vs_mural
HABP2	0.989	0.468	0.978	0.468	1	0.114	pe	mural	pe_vs_mural
UACA	0.987	1.574	0.974	1.574	1	0.552	pe	mural	pe_vs_mural
VCAN	0.987	1.298	0.974	1.298	1	0.24	pe	mural	pe_vs_mural
GATA4	0.985	0.708	0.97	0.708	1	0.158	pe	mural	pe_vs_mural
FLRT3	0.984	1.171	0.968	1.171	1	0.098	pe	mural	pe_vs_mural
DENND2C	0.979	0.614	0.958	0.614	1	0.29	pe	mural	pe_vs_mural
MARCKS	0.978	1.004	0.956	1.004	1	0.703	pe	mural	pe_vs_mural
P4HA1	0.978	0.698	0.956	0.698	1	0.461	pe	mural	pe_vs_mural
SLC4A8	0.974	0.46	0.948	0.46	1	0.243	pe	mural	pe_vs_mural
MGST2	0.972	1.102	0.944	1.102	1	0.435	pe	mural	pe_vs_mural
COL18A1	0.971	0.583	0.942	0.583	1	0.167	pe	mural	pe_vs_mural
SERPINE2	0.97	0.841	0.94	0.841	1	0.334	pe	mural	pe_vs_mural
LOC101928419	0.97	0.349	0.94	0.349	0.955	0.073	pe	mural	pe_vs_mural
IL6R	0.967	0.978	0.934	0.978	1	0.274	pe	mural	pe_vs_mural
ROBO1	0.967	0.618	0.934	0.618	1	0.334	pe	mural	pe_vs_mural
GPC3	0.966	0.766	0.932	0.766	0.955	0.11	pe	mural	pe_vs_mural
FGA	0.966	0.478	0.932	0.478	0.955	0.088	pe	mural	pe_vs_mural
BMP6	0.966	0.462	0.932	0.462	0.955	0.088	pe	mural	pe_vs_mural
TPST2	0.965	1.339	0.93	1.339	1	0.628	pe	mural	pe_vs_mural
LINC00261	0.965	0.969	0.93	0.969	0.955	0.18	pe	mural	pe_vs_mural
ZC3HAV1	0.964	1.086	0.928	1.086	1	0.861	pe	mural	pe_vs_mural
PELI2	0.964	0.265	0.928	0.265	1	0.161	pe	mural	pe_vs_mural
FGFR1	0.963	0.912	0.926	0.912	1	0.47	pe	mural	pe_vs_mural
CDH2	0.962	1.011	0.924	1.011	0.955	0.155	pe	mural	pe_vs_mural
CTSE	0.96	0.82	0.92	0.82	0.955	0.155	pe	mural	pe_vs_mural
CDH11	0.96	0.569	0.92	0.569	0.955	0.196	pe	mural	pe_vs_mural
APOE	0.959	1.186	0.918	1.186	1	0.88	pe	mural	pe_vs_mural
APOC1	0.959	1.145	0.918	1.145	1	0.987	pe	mural	pe_vs_mural
MYL4	0.959	0.777	0.918	0.777	0.955	0.205	pe	mural	pe_vs_mural
CPN1	0.959	0.429	0.918	0.429	0.955	0.085	pe	mural	pe_vs_mural
ALDH2	0.958	1.145	0.916	1.145	1	0.659	pe	mural	pe_vs_mural
DPP4	0.958	0.789	0.916	0.789	0.955	0.142	pe	mural	pe_vs_mural
ITIH5	0.958	0.727	0.916	0.727	0.955	0.196	pe	mural	pe_vs_mural
ATP1B1	0.958	0.71	0.916	0.71	1	0.498	pe	mural	pe_vs_mural
TMEM88	0.957	0.37	0.914	0.37	1	0.303	pe	mural	pe_vs_mural
LGALS2	0.956	0.729	0.912	0.729	0.955	0.136	pe	mural	pe_vs_mural
PXDN	0.956	0.703	0.912	0.703	0.955	0.161	pe	mural	pe_vs_mural
FOXA2	0.956	0.389	0.912	0.389	0.955	0.107	pe	mural	pe_vs_mural
CACHD1	0.955	0.809	0.91	0.809	1	0.445	pe	mural	pe_vs_mural
SLCO2A1	0.954	0.716	0.908	0.716	1	0.331	pe	mural	pe_vs_mural
PODXL	0.953	0.701	0.906	0.701	1	0.685	pe	mural	pe_vs_mural
HNF4A	0.95	0.574	0.9	0.574	1	0.3	pe	mural	pe_vs_mural
TUBB2B	0.949	0.454	0.898	0.454	1	0.369	pe	mural	pe_vs_mural
CAMK2D	0.947	0.46	0.894	0.46	1	0.397	pe	mural	pe_vs_mural
MX1	0.943	0.838	0.886	0.838	1	0.413	pe	mural	pe_vs_mural
FAM151A	0.941	0.797	0.882	0.797	0.955	0.249	pe	mural	pe_vs_mural
RNASE1	0.941	0.713	0.882	0.713	1	0.315	pe	mural	pe_vs_mural
CEACAM6	0.94	0.327	0.88	0.327	0.909	0.073	pe	mural	pe_vs_mural
PTPRJ	0.937	0.365	0.874	0.365	0.955	0.233	pe	mural	pe_vs_mural
MYO9A	0.936	0.873	0.872	0.873	1	0.738	pe	mural	pe_vs_mural
ST3GAL1	0.936	0.73	0.872	0.73	1	0.454	pe	mural	pe_vs_mural
SRGAP1	0.936	0.426	0.872	0.426	0.955	0.271	pe	mural	pe_vs_mural
DMTN	0.936	0.339	0.872	0.339	0.909	0.095	pe	mural	pe_vs_mural
LARP6	0.936	0.256	0.872	0.256	1	0.252	pe	mural	pe_vs_mural
RAB15	0.934	0.878	0.868	0.878	0.955	0.543	pe	mural	pe_vs_mural
DYNLT3	0.934	0.375	0.868	0.375	1	0.208	pe	mural	pe_vs_mural
SYT13	0.934	0.35	0.868	0.35	0.909	0.114	pe	mural	pe_vs_mural
TNIP3	0.934	0.299	0.868	0.299	0.909	0.104	pe	mural	pe_vs_mural
FERMT2	0.933	0.792	0.866	0.792	1	0.685	pe	mural	pe_vs_mural
SLC35E4	0.933	0.279	0.866	0.279	1	0.271	pe	mural	pe_vs_mural
XPR1	0.93	0.551	0.86	0.551	1	0.543	pe	mural	pe_vs_mural
PITX1	0.93	0.479	0.86	0.479	1	0.476	pe	mural	pe_vs_mural
PHLDB2	0.93	0.474	0.86	0.474	1	0.385	pe	mural	pe_vs_mural
SOX17	0.93	0.369	0.86	0.369	0.909	0.11	pe	mural	pe_vs_mural
LOC100505817	0.93	0.256	0.86	0.256	0.955	0.306	pe	mural	pe_vs_mural
HNF1B	0.929	0.385	0.858	0.385	0.909	0.107	pe	mural	pe_vs_mural
NDRG2	0.927	0.257	0.854	0.257	0.955	0.158	pe	mural	pe_vs_mural
TRIM2	0.926	1.09	0.852	1.09	0.955	0.445	pe	mural	pe_vs_mural
APOA2	0.926	0.69	0.852	0.69	1	0.306	pe	mural	pe_vs_mural
MCU	0.926	0.624	0.852	0.624	1	0.536	pe	mural	pe_vs_mural
CDC42EP4	0.925	0.617	0.85	0.617	1	0.612	pe	mural	pe_vs_mural
FOXH1	0.925	0.436	0.85	0.436	0.955	0.287	pe	mural	pe_vs_mural
ENO2	0.925	0.384	0.85	0.384	0.955	0.274	pe	mural	pe_vs_mural
LOC101929664	0.925	0.28	0.85	0.28	0.909	0.177	pe	mural	pe_vs_mural
NID1	0.923	1.232	0.846	1.232	1	0.839	pe	mural	pe_vs_mural
LBH	0.923	0.934	0.846	0.934	0.909	0.205	pe	mural	pe_vs_mural
SEPT11	0.921	1.088	0.842	1.088	1	0.861	pe	mural	pe_vs_mural
AMOTL1	0.92	0.406	0.84	0.406	1	0.426	pe	mural	pe_vs_mural
PPP1R14A	0.919	0.813	0.838	0.813	1	0.915	pe	mural	pe_vs_mural
ALDH1A1	0.919	0.634	0.838	0.634	0.909	0.145	pe	mural	pe_vs_mural
IFT172	0.919	0.317	0.838	0.317	1	0.394	pe	mural	pe_vs_mural
PRDX4	0.917	0.884	0.834	0.884	1	0.612	pe	mural	pe_vs_mural
MAGED2	0.917	0.43	0.834	0.43	0.955	0.252	pe	mural	pe_vs_mural
PRDM11	0.916	0.313	0.832	0.313	0.909	0.161	pe	mural	pe_vs_mural
TMED9	0.915	0.814	0.83	0.814	1	0.94	pe	mural	pe_vs_mural
CADM1	0.913	1.146	0.826	1.146	1	0.549	pe	mural	pe_vs_mural
LEPRE1	0.913	0.707	0.826	0.707	1	0.558	pe	mural	pe_vs_mural
SLC44A1	0.912	0.398	0.824	0.398	1	0.653	pe	mural	pe_vs_mural
KIT	0.911	0.277	0.822	0.277	0.864	0.11	pe	mural	pe_vs_mural
UGCG	0.91	0.842	0.82	0.842	1	0.795	pe	mural	pe_vs_mural
RGS5	0.91	0.686	0.82	0.686	0.909	0.208	pe	mural	pe_vs_mural
SLC12A2	0.91	0.289	0.82	0.289	1	0.426	pe	mural	pe_vs_mural
SOAT2	0.909	0.29	0.818	0.29	0.864	0.126	pe	mural	pe_vs_mural
RAB3B	0.908	0.969	0.816	0.969	1	0.681	pe	mural	pe_vs_mural
PITX2	0.908	0.517	0.816	0.517	0.864	0.18	pe	mural	pe_vs_mural
TDGF1	0.908	0.258	0.816	0.258	0.909	0.218	pe	mural	pe_vs_mural
KHDC1L	0.901	1.073	0.802	1.073	1	0.975	pe	mural	pe_vs_mural
HESX1	0.901	0.416	0.802	0.416	0.864	0.114	pe	mural	pe_vs_mural
CREB3L2	0.901	0.386	0.802	0.386	0.955	0.388	pe	mural	pe_vs_mural
HMGCR	0.899	1.232	0.798	1.232	1	0.804	pe	mural	pe_vs_mural
CD99	0.899	0.812	0.798	0.812	1	0.587	pe	mural	pe_vs_mural
GPRC5B	0.899	0.681	0.798	0.681	0.864	0.18	pe	mural	pe_vs_mural
ANXA4	0.899	0.254	0.798	0.254	0.864	0.164	pe	mural	pe_vs_mural
APLP2	0.897	0.755	0.794	0.755	1	0.981	pe	mural	pe_vs_mural
RP11-426L16.8	0.896	0.898	0.792	0.898	1	0.798	pe	mural	pe_vs_mural
CD63	0.896	0.656	0.792	0.656	1	0.978	pe	mural	pe_vs_mural
RP11-242D8.1	0.896	0.413	0.792	0.413	0.955	0.492	pe	mural	pe_vs_mural
SALL1	0.896	0.251	0.792	0.251	0.818	0.079	pe	mural	pe_vs_mural
DEPTOR	0.895	0.359	0.79	0.359	0.864	0.186	pe	mural	pe_vs_mural
FBXO17	0.894	0.253	0.788	0.253	0.909	0.215	pe	mural	pe_vs_mural
AK4	0.893	0.724	0.786	0.724	1	0.741	pe	mural	pe_vs_mural
PRCP	0.893	0.608	0.786	0.608	0.955	0.473	pe	mural	pe_vs_mural
MYO10	0.893	0.576	0.786	0.576	1	0.861	pe	mural	pe_vs_mural
SLC25A16	0.893	0.406	0.786	0.406	1	0.599	pe	mural	pe_vs_mural
BAK1	0.893	0.365	0.786	0.365	1	0.536	pe	mural	pe_vs_mural
SP8	0.892	0.416	0.784	0.416	0.909	0.274	pe	mural	pe_vs_mural
UBASH3B	0.892	0.367	0.784	0.367	0.955	0.571	pe	mural	pe_vs_mural
GYPC	0.892	0.324	0.784	0.324	0.818	0.082	pe	mural	pe_vs_mural
PLTP	0.89	0.727	0.78	0.727	1	0.839	pe	mural	pe_vs_mural
EXT1	0.89	0.392	0.78	0.392	1	0.495	pe	mural	pe_vs_mural
TMBIM6	0.888	0.7	0.776	0.7	1	0.978	pe	mural	pe_vs_mural
ITGB3	0.888	0.307	0.776	0.307	0.818	0.066	pe	mural	pe_vs_mural
C6orf211	0.886	0.75	0.772	0.75	1	0.817	pe	mural	pe_vs_mural
CDH8	0.885	0.262	0.77	0.262	0.818	0.114	pe	mural	pe_vs_mural
TCEA1	0.884	0.354	0.768	0.354	1	0.852	pe	mural	pe_vs_mural
OTX2	0.882	0.27	0.764	0.27	0.818	0.107	pe	mural	pe_vs_mural
JADE2	0.881	0.325	0.762	0.325	0.909	0.309	pe	mural	pe_vs_mural
DPYSL3	0.881	0.269	0.762	0.269	0.818	0.123	pe	mural	pe_vs_mural
SBSPON	0.88	0.309	0.76	0.309	0.955	0.366	pe	mural	pe_vs_mural
IDH1	0.879	1.065	0.758	1.065	1	0.915	pe	mural	pe_vs_mural
CHP1	0.879	0.672	0.758	0.672	1	0.927	pe	mural	pe_vs_mural
ASPH	0.879	0.447	0.758	0.447	1	0.517	pe	mural	pe_vs_mural
ACTG1	0.878	0.812	0.756	0.812	1	1	pe	mural	pe_vs_mural
B4GALT4	0.878	0.488	0.756	0.488	1	0.599	pe	mural	pe_vs_mural
KLF4	0.878	0.377	0.756	0.377	1	0.599	pe	mural	pe_vs_mural
KCNJ13	0.877	0.339	0.754	0.339	0.864	0.303	pe	mural	pe_vs_mural
TMEM123	0.876	0.667	0.752	0.667	1	0.776	pe	mural	pe_vs_mural
C19orf10	0.876	0.562	0.752	0.562	1	0.943	pe	mural	pe_vs_mural
SEC23A	0.876	0.278	0.752	0.278	1	0.552	pe	mural	pe_vs_mural
ESRRG	0.875	0.375	0.75	0.375	1	0.511	pe	mural	pe_vs_mural
GOLIM4	0.875	0.287	0.75	0.287	0.955	0.385	pe	mural	pe_vs_mural
LRRC16A	0.873	0.398	0.746	0.398	1	0.647	pe	mural	pe_vs_mural
FGFR2	0.872	0.32	0.744	0.32	1	0.565	pe	mural	pe_vs_mural
TBCA	0.871	0.651	0.742	0.651	1	0.991	pe	mural	pe_vs_mural
VCL	0.871	0.614	0.742	0.614	1	0.675	pe	mural	pe_vs_mural
WASF3	0.871	0.273	0.742	0.273	0.909	0.284	pe	mural	pe_vs_mural
ADD3	0.87	0.609	0.74	0.609	1	0.58	pe	mural	pe_vs_mural
NEDD4L	0.87	0.318	0.74	0.318	1	0.858	pe	mural	pe_vs_mural
PLOD1	0.869	0.551	0.738	0.551	1	0.763	pe	mural	pe_vs_mural
SLC23A2	0.869	0.519	0.738	0.519	0.955	0.508	pe	mural	pe_vs_mural
RASSF8	0.869	0.444	0.738	0.444	0.955	0.517	pe	mural	pe_vs_mural
CD109	0.869	0.404	0.738	0.404	0.818	0.177	pe	mural	pe_vs_mural
POU5F1	0.869	0.328	0.738	0.328	0.955	0.495	pe	mural	pe_vs_mural
ABTB2	0.869	0.273	0.738	0.273	0.955	0.394	pe	mural	pe_vs_mural
TMBIM1	0.868	0.675	0.736	0.675	1	0.7	pe	mural	pe_vs_mural
GNA13	0.868	0.505	0.736	0.505	1	0.763	pe	mural	pe_vs_mural
RCN1	0.867	0.443	0.734	0.443	1	0.845	pe	mural	pe_vs_mural
B3GNT7	0.866	0.317	0.732	0.317	1	0.539	pe	mural	pe_vs_mural
MPC1	0.865	0.587	0.73	0.587	1	0.653	pe	mural	pe_vs_mural
FOXP1	0.865	0.331	0.73	0.331	1	0.915	pe	mural	pe_vs_mural
PRKAB2	0.865	0.32	0.73	0.32	0.909	0.334	pe	mural	pe_vs_mural
TUBB4A	0.864	1.152	0.728	1.152	1	0.855	pe	mural	pe_vs_mural
KLHL8	0.864	0.309	0.728	0.309	1	0.473	pe	mural	pe_vs_mural
GPR161	0.863	0.345	0.726	0.345	0.909	0.35	pe	mural	pe_vs_mural
CENPA	0.861	0.311	0.722	0.311	1	0.593	pe	mural	pe_vs_mural
EPB41L2	0.86	0.266	0.72	0.266	0.909	0.432	pe	mural	pe_vs_mural
TMEM41B	0.859	0.476	0.718	0.476	1	0.864	pe	mural	pe_vs_mural
PGM1	0.859	0.331	0.718	0.331	0.955	0.41	pe	mural	pe_vs_mural
B2M	0.857	0.46	0.714	0.46	1	0.495	pe	mural	pe_vs_mural
SLC6A19	0.857	0.343	0.714	0.343	1	0.473	pe	mural	pe_vs_mural
ST5	0.857	0.257	0.714	0.257	0.955	0.36	pe	mural	pe_vs_mural
FST	0.856	0.556	0.712	0.556	0.955	0.454	pe	mural	pe_vs_mural
NDUFAB1	0.855	0.654	0.71	0.654	1	0.994	pe	mural	pe_vs_mural
LARP7	0.852	0.787	0.704	0.787	1	0.946	pe	mural	pe_vs_mural
DNAJC3	0.851	0.725	0.702	0.725	1	0.792	pe	mural	pe_vs_mural
LIFR	0.851	0.333	0.702	0.333	0.955	0.404	pe	mural	pe_vs_mural
ZBTB20	0.851	0.284	0.702	0.284	1	0.931	pe	mural	pe_vs_mural
KLHL18	0.85	0.457	0.7	0.457	1	0.688	pe	mural	pe_vs_mural
ABHD5	0.849	0.523	0.698	0.523	1	0.77	pe	mural	pe_vs_mural
MGAT4A	0.848	0.385	0.696	0.385	0.955	0.505	pe	mural	pe_vs_mural
HLCS	0.848	0.261	0.696	0.261	0.909	0.385	pe	mural	pe_vs_mural
SURF4	0.847	0.633	0.694	0.633	1	0.905	pe	mural	pe_vs_mural
RNF115	0.847	0.343	0.694	0.343	1	0.621	pe	mural	pe_vs_mural
EXTL3	0.847	0.343	0.694	0.343	0.909	0.473	pe	mural	pe_vs_mural
CALCOCO2	0.847	0.34	0.694	0.34	1	0.603	pe	mural	pe_vs_mural
NEFL	0.847	0.335	0.694	0.335	0.727	0.06	pe	mural	pe_vs_mural
JUN	0.846	0.351	0.692	0.351	0.864	0.309	pe	mural	pe_vs_mural
SERPINB1	0.846	0.273	0.692	0.273	0.955	0.445	pe	mural	pe_vs_mural
LAMC1	0.845	0.646	0.69	0.646	1	0.946	pe	mural	pe_vs_mural
RRBP1	0.845	0.444	0.69	0.444	1	0.912	pe	mural	pe_vs_mural
PTK2B	0.844	0.254	0.688	0.254	0.864	0.274	pe	mural	pe_vs_mural
IL6ST	0.843	0.574	0.686	0.574	1	0.722	pe	mural	pe_vs_mural
GMFB	0.843	0.379	0.686	0.379	0.955	0.476	pe	mural	pe_vs_mural
KANK1	0.843	0.308	0.686	0.308	1	0.719	pe	mural	pe_vs_mural
HS2ST1	0.843	0.302	0.686	0.302	1	0.584	pe	mural	pe_vs_mural
SLC25A44	0.841	0.496	0.682	0.496	1	0.729	pe	mural	pe_vs_mural
KIFAP3	0.841	0.365	0.682	0.365	0.955	0.511	pe	mural	pe_vs_mural
STOM	0.841	0.331	0.682	0.331	0.955	0.511	pe	mural	pe_vs_mural
FANCA	0.84	0.282	0.68	0.282	1	0.574	pe	mural	pe_vs_mural
CST3	0.837	0.517	0.674	0.517	1	0.672	pe	mural	pe_vs_mural
RAB1A	0.836	0.465	0.672	0.465	1	0.972	pe	mural	pe_vs_mural
CALM3	0.836	0.402	0.672	0.402	1	0.978	pe	mural	pe_vs_mural
FRMD6	0.836	0.371	0.672	0.371	0.955	0.609	pe	mural	pe_vs_mural
PRR13	0.836	0.339	0.672	0.339	1	0.927	pe	mural	pe_vs_mural
SOCS3	0.836	0.287	0.672	0.287	0.955	0.558	pe	mural	pe_vs_mural
SPINT2	0.835	0.546	0.67	0.546	1	0.994	pe	mural	pe_vs_mural
SLC39A10	0.835	0.462	0.67	0.462	1	0.552	pe	mural	pe_vs_mural
HMGN3	0.834	0.452	0.668	0.452	1	0.744	pe	mural	pe_vs_mural
GPT2	0.834	0.391	0.668	0.391	1	0.748	pe	mural	pe_vs_mural
B4GALT1	0.833	0.566	0.666	0.566	1	0.909	pe	mural	pe_vs_mural
PTGR1	0.833	0.558	0.666	0.558	1	0.871	pe	mural	pe_vs_mural
SKIL	0.833	0.295	0.666	0.295	1	0.826	pe	mural	pe_vs_mural
PNPT1	0.832	0.585	0.664	0.585	1	0.808	pe	mural	pe_vs_mural
DCTN5	0.832	0.464	0.664	0.464	1	0.823	pe	mural	pe_vs_mural
LAMB1	0.831	0.743	0.662	0.743	1	0.962	pe	mural	pe_vs_mural
ASRGL1	0.83	0.733	0.66	0.733	1	0.88	pe	mural	pe_vs_mural
GFPT1	0.83	0.489	0.66	0.489	1	0.77	pe	mural	pe_vs_mural
IGSF3	0.83	0.325	0.66	0.325	0.955	0.612	pe	mural	pe_vs_mural
ENC1	0.83	0.271	0.66	0.271	0.773	0.202	pe	mural	pe_vs_mural
NLRP7	0.829	0.566	0.658	0.566	1	0.981	pe	mural	pe_vs_mural
MAPK1	0.829	0.316	0.658	0.316	1	0.65	pe	mural	pe_vs_mural
HSPA5	0.828	0.761	0.656	0.761	1	0.981	pe	mural	pe_vs_mural
KDELR2	0.828	0.485	0.656	0.485	1	0.912	pe	mural	pe_vs_mural
SAMD8	0.828	0.432	0.656	0.432	1	0.754	pe	mural	pe_vs_mural
ALPL	0.828	0.361	0.656	0.361	0.909	0.486	pe	mural	pe_vs_mural
LPCAT3	0.828	0.32	0.656	0.32	1	0.678	pe	mural	pe_vs_mural
SLC37A3	0.828	0.269	0.656	0.269	1	0.656	pe	mural	pe_vs_mural
FLNA	0.827	0.579	0.654	0.579	1	0.842	pe	mural	pe_vs_mural
HPGD	0.825	0.411	0.65	0.411	0.955	0.653	pe	mural	pe_vs_mural
AGPAT2	0.825	0.401	0.65	0.401	0.955	0.603	pe	mural	pe_vs_mural
PHACTR2	0.824	0.415	0.648	0.415	1	0.672	pe	mural	pe_vs_mural
PARD6B	0.822	0.472	0.644	0.472	1	0.83	pe	mural	pe_vs_mural
MLEC	0.822	0.372	0.644	0.372	1	0.795	pe	mural	pe_vs_mural
TMEM2	0.822	0.331	0.644	0.331	1	0.675	pe	mural	pe_vs_mural
SEC24A	0.822	0.289	0.644	0.289	1	0.7	pe	mural	pe_vs_mural
ZDHHC9	0.822	0.284	0.644	0.284	0.909	0.448	pe	mural	pe_vs_mural
ADAMTS1	0.821	0.313	0.642	0.313	1	0.644	pe	mural	pe_vs_mural
GCNT2	0.821	0.305	0.642	0.305	1	0.552	pe	mural	pe_vs_mural
EGLN3	0.82	0.457	0.64	0.457	1	0.795	pe	mural	pe_vs_mural
TMED2	0.818	0.448	0.636	0.448	1	0.968	pe	mural	pe_vs_mural
BSG	0.818	0.406	0.636	0.406	1	0.997	pe	mural	pe_vs_mural
SHCBP1	0.818	0.254	0.636	0.254	0.955	0.58	pe	mural	pe_vs_mural
PYGB	0.817	0.541	0.634	0.541	0.955	0.785	pe	mural	pe_vs_mural
ID2	0.817	0.435	0.634	0.435	1	0.804	pe	mural	pe_vs_mural
TMEM135	0.817	0.264	0.634	0.264	1	0.606	pe	mural	pe_vs_mural
WARS	0.816	0.602	0.632	0.602	0.955	0.77	pe	mural	pe_vs_mural
RCN2	0.816	0.348	0.632	0.348	1	0.849	pe	mural	pe_vs_mural
AKAP12	0.815	0.557	0.63	0.557	1	0.972	pe	mural	pe_vs_mural
ANPEP	0.815	0.535	0.63	0.535	1	0.845	pe	mural	pe_vs_mural
TMX1	0.814	0.423	0.628	0.423	0.955	0.864	pe	mural	pe_vs_mural
COPB1	0.814	0.386	0.628	0.386	1	0.808	pe	mural	pe_vs_mural
RBMS1	0.814	0.289	0.628	0.289	1	0.808	pe	mural	pe_vs_mural
CALU	0.813	0.525	0.626	0.525	1	0.896	pe	mural	pe_vs_mural
CANX	0.812	0.447	0.624	0.447	1	1	pe	mural	pe_vs_mural
ACO1	0.812	0.433	0.624	0.433	0.955	0.527	pe	mural	pe_vs_mural
GSTO1	0.812	0.408	0.624	0.408	1	0.59	pe	mural	pe_vs_mural
ID3	0.811	0.652	0.622	0.652	0.955	0.729	pe	mural	pe_vs_mural
NEU1	0.811	0.455	0.622	0.455	1	0.855	pe	mural	pe_vs_mural
TMCO1	0.811	0.399	0.622	0.399	1	0.883	pe	mural	pe_vs_mural
LMAN1	0.81	0.343	0.62	0.343	1	0.833	pe	mural	pe_vs_mural
SEL1L	0.81	0.268	0.62	0.268	1	0.621	pe	mural	pe_vs_mural
DST	0.809	0.494	0.618	0.494	0.955	0.763	pe	mural	pe_vs_mural
KIAA1919	0.809	0.315	0.618	0.315	0.955	0.631	pe	mural	pe_vs_mural
XIAP	0.809	0.272	0.618	0.272	1	0.763	pe	mural	pe_vs_mural
GALNT7	0.809	0.25	0.618	0.25	0.909	0.41	pe	mural	pe_vs_mural
ENAH	0.808	0.405	0.616	0.405	1	0.934	pe	mural	pe_vs_mural
DDOST	0.808	0.403	0.616	0.403	1	0.937	pe	mural	pe_vs_mural
DNAJB11	0.808	0.374	0.616	0.374	1	0.82	pe	mural	pe_vs_mural
SGTB	0.808	0.263	0.616	0.263	0.955	0.514	pe	mural	pe_vs_mural
CNN3	0.807	0.707	0.614	0.707	1	0.909	pe	mural	pe_vs_mural
HYOU1	0.807	0.535	0.614	0.535	1	0.905	pe	mural	pe_vs_mural
ATXN10	0.807	0.293	0.614	0.293	0.955	0.606	pe	mural	pe_vs_mural
LGALS1	0.806	0.799	0.612	0.799	1	0.681	pe	mural	pe_vs_mural
PCYOX1	0.806	0.453	0.612	0.453	1	0.691	pe	mural	pe_vs_mural
AGGF1	0.806	0.265	0.612	0.265	1	0.584	pe	mural	pe_vs_mural
PVR	0.805	0.33	0.61	0.33	1	0.631	pe	mural	pe_vs_mural
HOOK3	0.805	0.27	0.61	0.27	1	0.984	pe	mural	pe_vs_mural
SGK1	0.804	0.648	0.608	0.648	1	0.886	pe	mural	pe_vs_mural
SEP15	0.804	0.422	0.608	0.422	1	0.918	pe	mural	pe_vs_mural
ADAM19	0.804	0.257	0.608	0.257	0.727	0.218	pe	mural	pe_vs_mural
SH3RF1	0.803	0.497	0.606	0.497	0.909	0.609	pe	mural	pe_vs_mural
ADAR	0.803	0.411	0.606	0.411	1	0.877	pe	mural	pe_vs_mural
MRS2	0.803	0.321	0.606	0.321	1	0.754	pe	mural	pe_vs_mural
MED13L	0.802	0.384	0.604	0.384	1	0.826	pe	mural	pe_vs_mural
SOCS4	0.802	0.296	0.604	0.296	1	0.754	pe	mural	pe_vs_mural
YIPF5	0.802	0.287	0.604	0.287	1	0.741	pe	mural	pe_vs_mural
CD9	0.801	0.397	0.602	0.397	1	0.741	pe	mural	pe_vs_mural
PVRL2	0.801	0.316	0.602	0.316	1	0.811	pe	mural	pe_vs_mural
C12orf75	0.801	0.26	0.602	0.26	1	0.58	pe	mural	pe_vs_mural
SEC61A1	0.8	0.514	0.6	0.514	1	0.924	pe	mural	pe_vs_mural
ISOC2	0.8	0.449	0.6	0.449	1	0.603	pe	mural	pe_vs_mural
IMPAD1	0.8	0.346	0.6	0.346	1	0.83	pe	mural	pe_vs_mural
COLGALT1	0.8	0.304	0.6	0.304	1	0.754	pe	mural	pe_vs_mural
MSMO1	0.799	0.607	0.598	0.607	1	0.852	pe	mural	pe_vs_mural
LRRC8D	0.799	0.266	0.598	0.266	0.955	0.53	pe	mural	pe_vs_mural
PPIB	0.798	0.456	0.596	0.456	1	0.981	pe	mural	pe_vs_mural
TLN2	0.798	0.417	0.596	0.417	1	0.688	pe	mural	pe_vs_mural
NUDT21	0.797	0.38	0.594	0.38	1	0.896	pe	mural	pe_vs_mural
VIMP	0.797	0.367	0.594	0.367	1	0.896	pe	mural	pe_vs_mural
BICD1	0.797	0.326	0.594	0.326	0.955	0.7	pe	mural	pe_vs_mural
SLC38A2	0.796	0.508	0.592	0.508	1	0.968	pe	mural	pe_vs_mural
SLK	0.796	0.357	0.592	0.357	1	0.811	pe	mural	pe_vs_mural
SLC39A7	0.796	0.337	0.592	0.337	1	0.915	pe	mural	pe_vs_mural
FRAS1	0.796	0.278	0.592	0.278	1	0.58	pe	mural	pe_vs_mural
NUCB1	0.795	0.377	0.59	0.377	1	0.855	pe	mural	pe_vs_mural
NFE2L3	0.795	0.33	0.59	0.33	1	0.744	pe	mural	pe_vs_mural
PAGE4	0.793	0.623	0.586	0.623	0.818	0.341	pe	mural	pe_vs_mural
LPP	0.793	0.333	0.586	0.333	0.955	0.697	pe	mural	pe_vs_mural
ADM	0.792	0.566	0.584	0.566	1	0.852	pe	mural	pe_vs_mural
CYP2S1	0.792	0.26	0.584	0.26	1	0.612	pe	mural	pe_vs_mural
ID1	0.791	0.536	0.582	0.536	0.955	0.612	pe	mural	pe_vs_mural
VMP1	0.791	0.41	0.582	0.41	1	0.855	pe	mural	pe_vs_mural
CDC27	0.791	0.254	0.582	0.254	1	0.691	pe	mural	pe_vs_mural
CLPX	0.791	0.251	0.582	0.251	0.955	0.735	pe	mural	pe_vs_mural
ITGB5	0.79	0.318	0.58	0.318	1	0.634	pe	mural	pe_vs_mural
RNF213	0.79	0.313	0.58	0.313	0.864	0.454	pe	mural	pe_vs_mural
SAMHD1	0.79	0.301	0.58	0.301	0.955	0.584	pe	mural	pe_vs_mural
SLC7A7	0.789	0.587	0.578	0.587	1	0.82	pe	mural	pe_vs_mural
LDLR	0.789	0.471	0.578	0.471	1	0.785	pe	mural	pe_vs_mural
HSPB8	0.789	0.429	0.578	0.429	0.955	0.625	pe	mural	pe_vs_mural
EXPH5	0.789	0.327	0.578	0.327	1	0.691	pe	mural	pe_vs_mural
NEK2	0.789	0.267	0.578	0.267	1	0.644	pe	mural	pe_vs_mural
SAT1	0.788	0.34	0.576	0.34	0.818	0.451	pe	mural	pe_vs_mural
CDR2L	0.788	0.275	0.576	0.275	0.955	0.65	pe	mural	pe_vs_mural
MAP2K4	0.787	0.275	0.574	0.275	1	0.656	pe	mural	pe_vs_mural
CTR9	0.787	0.264	0.574	0.264	0.955	0.741	pe	mural	pe_vs_mural
KPNA3	0.786	0.383	0.572	0.383	0.955	0.855	pe	mural	pe_vs_mural
MCUR1	0.786	0.312	0.572	0.312	1	0.868	pe	mural	pe_vs_mural
NDFIP1	0.786	0.309	0.572	0.309	1	0.779	pe	mural	pe_vs_mural
SLC27A2	0.786	0.266	0.572	0.266	0.864	0.413	pe	mural	pe_vs_mural
CKB	0.785	0.585	0.57	0.585	1	0.997	pe	mural	pe_vs_mural
TMEM109	0.785	0.403	0.57	0.403	1	0.757	pe	mural	pe_vs_mural
MGAT1	0.785	0.39	0.57	0.39	1	0.839	pe	mural	pe_vs_mural
FKBP11	0.785	0.375	0.57	0.375	0.955	0.609	pe	mural	pe_vs_mural
CRYZ	0.785	0.357	0.57	0.357	0.955	0.574	pe	mural	pe_vs_mural
NFKBIA	0.785	0.355	0.57	0.355	1	0.801	pe	mural	pe_vs_mural
CD59	0.785	0.349	0.57	0.349	1	0.748	pe	mural	pe_vs_mural
EMC3	0.785	0.313	0.57	0.313	1	0.871	pe	mural	pe_vs_mural
FSCN1	0.784	0.445	0.568	0.445	1	0.991	pe	mural	pe_vs_mural
NF2	0.784	0.435	0.568	0.435	1	0.779	pe	mural	pe_vs_mural
DLAT	0.784	0.384	0.568	0.384	1	0.852	pe	mural	pe_vs_mural
ARL5B	0.784	0.29	0.568	0.29	1	0.773	pe	mural	pe_vs_mural
SLC7A6	0.784	0.289	0.568	0.289	1	0.801	pe	mural	pe_vs_mural
OIP5	0.783	0.394	0.566	0.394	0.955	0.804	pe	mural	pe_vs_mural
ANKRD1	0.783	0.299	0.566	0.299	0.773	0.344	pe	mural	pe_vs_mural
SUCLA2	0.783	0.259	0.566	0.259	1	0.735	pe	mural	pe_vs_mural
CLINT1	0.782	0.334	0.564	0.334	1	0.864	pe	mural	pe_vs_mural
SPTLC2	0.782	0.282	0.564	0.282	1	0.694	pe	mural	pe_vs_mural
ARF4	0.781	0.453	0.562	0.453	1	0.953	pe	mural	pe_vs_mural
TRAK2	0.781	0.252	0.562	0.252	0.955	0.599	pe	mural	pe_vs_mural
TBX3	0.78	0.393	0.56	0.393	1	0.849	pe	mural	pe_vs_mural
DOLPP1	0.78	0.329	0.56	0.329	1	0.751	pe	mural	pe_vs_mural
STAT3	0.78	0.292	0.56	0.292	0.909	0.596	pe	mural	pe_vs_mural
EMC8	0.78	0.278	0.56	0.278	1	0.842	pe	mural	pe_vs_mural
TMEM248	0.78	0.257	0.56	0.257	0.955	0.785	pe	mural	pe_vs_mural
PSEN1	0.78	0.251	0.56	0.251	1	0.681	pe	mural	pe_vs_mural
TEAD4	0.779	0.358	0.558	0.358	1	0.94	pe	mural	pe_vs_mural
TMEM70	0.779	0.316	0.558	0.316	1	0.915	pe	mural	pe_vs_mural
ITGA6	0.779	0.309	0.558	0.309	1	0.656	pe	mural	pe_vs_mural
LINC00641	0.778	0.299	0.556	0.299	0.818	0.382	pe	mural	pe_vs_mural
SH3BP4	0.778	0.277	0.556	0.277	1	0.647	pe	mural	pe_vs_mural
TLN1	0.777	0.337	0.554	0.337	1	0.798	pe	mural	pe_vs_mural
STT3B	0.777	0.263	0.554	0.263	0.955	0.782	pe	mural	pe_vs_mural
FAM46B	0.777	0.259	0.554	0.259	0.909	0.464	pe	mural	pe_vs_mural
EIF2S3	0.776	0.328	0.552	0.328	1	0.953	pe	mural	pe_vs_mural
WDR1	0.776	0.282	0.552	0.282	1	0.962	pe	mural	pe_vs_mural
SRPRB	0.775	0.37	0.55	0.37	1	0.804	pe	mural	pe_vs_mural
RNF125	0.775	0.328	0.55	0.328	1	0.716	pe	mural	pe_vs_mural
ORC6	0.774	0.365	0.548	0.365	1	0.861	pe	mural	pe_vs_mural
PEMT	0.774	0.353	0.548	0.353	0.909	0.486	pe	mural	pe_vs_mural
TXNDC12	0.774	0.305	0.548	0.305	1	0.861	pe	mural	pe_vs_mural
HSP90B1	0.773	0.485	0.546	0.485	1	0.994	pe	mural	pe_vs_mural
APPL1	0.772	0.389	0.544	0.389	1	0.735	pe	mural	pe_vs_mural
QSOX1	0.772	0.296	0.544	0.296	0.955	0.524	pe	mural	pe_vs_mural
WASL	0.772	0.267	0.544	0.267	1	0.849	pe	mural	pe_vs_mural
TMEM38B	0.772	0.26	0.544	0.26	1	0.669	pe	mural	pe_vs_mural
PDHA1	0.771	0.535	0.542	0.535	1	0.965	pe	mural	pe_vs_mural
PPP1R15B	0.771	0.306	0.542	0.306	1	0.871	pe	mural	pe_vs_mural
RAB3IP	0.771	0.251	0.542	0.251	0.955	0.666	pe	mural	pe_vs_mural
ATP2A2	0.77	0.323	0.54	0.323	1	0.918	pe	mural	pe_vs_mural
UGDH	0.77	0.312	0.54	0.312	1	0.726	pe	mural	pe_vs_mural
ERP44	0.77	0.26	0.54	0.26	1	0.785	pe	mural	pe_vs_mural
CALD1	0.769	0.485	0.538	0.485	1	0.795	pe	mural	pe_vs_mural
TM9SF2	0.769	0.348	0.538	0.348	1	0.789	pe	mural	pe_vs_mural
ALG2	0.769	0.286	0.538	0.286	1	0.722	pe	mural	pe_vs_mural
AK2	0.769	0.257	0.538	0.257	1	0.877	pe	mural	pe_vs_mural
PDIA3	0.768	0.503	0.536	0.503	1	0.981	pe	mural	pe_vs_mural
SDHD	0.767	0.287	0.534	0.287	1	0.886	pe	mural	pe_vs_mural
CNIH1	0.767	0.262	0.534	0.262	1	0.871	pe	mural	pe_vs_mural
PDIA4	0.766	0.466	0.532	0.466	1	0.833	pe	mural	pe_vs_mural
CALR	0.766	0.388	0.532	0.388	1	0.997	pe	mural	pe_vs_mural
RPN2	0.766	0.32	0.532	0.32	1	0.978	pe	mural	pe_vs_mural
FNDC3B	0.765	0.301	0.53	0.301	0.955	0.76	pe	mural	pe_vs_mural
OCLN	0.765	0.296	0.53	0.296	0.955	0.628	pe	mural	pe_vs_mural
BOLA3	0.764	0.261	0.528	0.261	1	0.587	pe	mural	pe_vs_mural
DAG1	0.763	0.464	0.526	0.464	1	0.962	pe	mural	pe_vs_mural
SUCLG1	0.763	0.419	0.526	0.419	1	0.871	pe	mural	pe_vs_mural
SELT	0.763	0.384	0.526	0.384	1	0.94	pe	mural	pe_vs_mural
JMJD6	0.763	0.333	0.526	0.333	1	0.905	pe	mural	pe_vs_mural
ATG9A	0.762	0.288	0.524	0.288	1	0.735	pe	mural	pe_vs_mural
CYCS	0.762	0.285	0.524	0.285	1	1	pe	mural	pe_vs_mural
HELZ	0.761	0.335	0.522	0.335	1	0.883	pe	mural	pe_vs_mural
SLC31A1	0.761	0.292	0.522	0.292	1	0.754	pe	mural	pe_vs_mural
CYP51A1	0.761	0.287	0.522	0.287	1	0.83	pe	mural	pe_vs_mural
PDS5A	0.761	0.276	0.522	0.276	1	0.845	pe	mural	pe_vs_mural
CHI3L2	0.76	0.379	0.52	0.379	0.727	0.331	pe	mural	pe_vs_mural
MANF	0.76	0.349	0.52	0.349	1	0.918	pe	mural	pe_vs_mural
SEC31A	0.76	0.331	0.52	0.331	1	0.858	pe	mural	pe_vs_mural
LYPLA1	0.76	0.292	0.52	0.292	1	0.849	pe	mural	pe_vs_mural
N4BP2	0.76	0.289	0.52	0.289	0.955	0.644	pe	mural	pe_vs_mural
NQO1	0.759	0.403	0.518	0.403	1	0.735	pe	mural	pe_vs_mural
STARD7	0.759	0.353	0.518	0.353	1	0.937	pe	mural	pe_vs_mural
SLC3A2	0.758	0.435	0.516	0.435	1	0.994	pe	mural	pe_vs_mural
SSR2	0.758	0.405	0.516	0.405	1	0.959	pe	mural	pe_vs_mural
CD46	0.758	0.385	0.516	0.385	1	0.713	pe	mural	pe_vs_mural
VDAC1	0.758	0.332	0.516	0.332	1	0.978	pe	mural	pe_vs_mural
PLEKHB2	0.758	0.321	0.516	0.321	1	0.953	pe	mural	pe_vs_mural
MEST	0.758	0.259	0.516	0.259	0.909	0.524	pe	mural	pe_vs_mural
DERL1	0.758	0.258	0.516	0.258	0.955	0.726	pe	mural	pe_vs_mural
SQLE	0.757	0.47	0.514	0.47	1	0.839	pe	mural	pe_vs_mural
DRAM2	0.757	0.288	0.514	0.288	1	0.726	pe	mural	pe_vs_mural
SND1	0.756	0.398	0.512	0.398	1	0.924	pe	mural	pe_vs_mural
HLA-C	0.756	0.336	0.512	0.336	0.864	0.587	pe	mural	pe_vs_mural
NCBP2	0.756	0.302	0.512	0.302	1	0.94	pe	mural	pe_vs_mural
HMMR	0.756	0.256	0.512	0.256	0.955	0.716	pe	mural	pe_vs_mural
LRRC59	0.756	0.255	0.512	0.255	1	0.918	pe	mural	pe_vs_mural
NDUFB9	0.755	0.324	0.51	0.324	1	0.997	pe	mural	pe_vs_mural
RBM14	0.755	0.296	0.51	0.296	0.955	0.804	pe	mural	pe_vs_mural
NCOA4	0.753	0.423	0.506	0.423	1	0.959	pe	mural	pe_vs_mural
SSR1	0.753	0.296	0.506	0.296	1	0.893	pe	mural	pe_vs_mural
GABARAPL1	0.753	0.273	0.506	0.273	1	0.896	pe	mural	pe_vs_mural
SPIN1	0.753	0.255	0.506	0.255	1	0.817	pe	mural	pe_vs_mural
PSAP	0.752	0.394	0.504	0.394	1	1	pe	mural	pe_vs_mural
VCP	0.752	0.332	0.504	0.332	1	0.994	pe	mural	pe_vs_mural
VAPA	0.752	0.326	0.504	0.326	1	0.959	pe	mural	pe_vs_mural
TPM2	0.751	0.309	0.502	0.309	1	0.763	pe	mural	pe_vs_mural
FGFR4	0.751	0.303	0.502	0.303	1	0.871	pe	mural	pe_vs_mural
TIPRL	0.751	0.262	0.502	0.262	1	0.839	pe	mural	pe_vs_mural
SKP2	0.75	0.376	0.5	0.376	1	0.858	pe	mural	pe_vs_mural
SALL4	0.75	0.327	0.5	0.327	1	0.893	pe	mural	pe_vs_mural
TPI1	0.75	0.277	0.5	0.277	1	1	pe	mural	pe_vs_mural
SEPT9	0.749	0.33	0.498	0.33	1	0.767	pe	mural	pe_vs_mural
KCNQ1OT1	0.749	0.308	0.498	0.308	0.955	0.921	pe	mural	pe_vs_mural
SLC35F6	0.749	0.298	0.498	0.298	0.955	0.669	pe	mural	pe_vs_mural
ALG5	0.748	0.29	0.496	0.29	0.955	0.697	pe	mural	pe_vs_mural
FAM46A	0.748	0.251	0.496	0.251	0.955	0.694	pe	mural	pe_vs_mural
GNAI3	0.747	0.294	0.494	0.294	1	0.874	pe	mural	pe_vs_mural
PSME4	0.747	0.257	0.494	0.257	1	0.899	pe	mural	pe_vs_mural
PCBD1	0.746	0.298	0.492	0.298	0.955	0.628	pe	mural	pe_vs_mural
PPFIBP2	0.746	0.267	0.492	0.267	1	0.754	pe	mural	pe_vs_mural
RHOBTB1	0.746	0.253	0.492	0.253	1	0.631	pe	mural	pe_vs_mural
CLDND1	0.746	0.251	0.492	0.251	1	0.804	pe	mural	pe_vs_mural
OSTC	0.745	0.323	0.49	0.323	1	0.943	pe	mural	pe_vs_mural
KDELR1	0.744	0.378	0.488	0.378	1	0.861	pe	mural	pe_vs_mural
AFG3L2	0.744	0.253	0.488	0.253	1	0.826	pe	mural	pe_vs_mural
S100A10	0.742	0.428	0.484	0.428	1	0.997	pe	mural	pe_vs_mural
HM13	0.742	0.312	0.484	0.312	1	0.946	pe	mural	pe_vs_mural
STX3	0.742	0.277	0.484	0.277	1	0.896	pe	mural	pe_vs_mural
CLPTM1	0.742	0.267	0.484	0.267	1	0.871	pe	mural	pe_vs_mural
KRT23	0.741	0.43	0.482	0.43	0.864	0.511	pe	mural	pe_vs_mural
PTTG1IP	0.741	0.359	0.482	0.359	1	0.984	pe	mural	pe_vs_mural
CXADR	0.741	0.261	0.482	0.261	0.955	0.672	pe	mural	pe_vs_mural
TMPO	0.74	0.314	0.48	0.314	1	0.937	pe	mural	pe_vs_mural
PAPSS1	0.74	0.273	0.48	0.273	0.955	0.662	pe	mural	pe_vs_mural
TBC1D12	0.74	0.25	0.48	0.25	0.955	0.599	pe	mural	pe_vs_mural
WWC2	0.739	0.325	0.478	0.325	1	0.826	pe	mural	pe_vs_mural
ACSL3	0.739	0.275	0.478	0.275	1	0.789	pe	mural	pe_vs_mural
TRAM1	0.738	0.289	0.476	0.289	1	0.808	pe	mural	pe_vs_mural
NRD1	0.738	0.266	0.476	0.266	1	0.95	pe	mural	pe_vs_mural
ANKS1A	0.737	0.296	0.474	0.296	0.955	0.82	pe	mural	pe_vs_mural
DDX47	0.737	0.28	0.474	0.28	1	0.82	pe	mural	pe_vs_mural
DDX10	0.737	0.277	0.474	0.277	1	0.842	pe	mural	pe_vs_mural
LMAN2	0.737	0.265	0.474	0.265	1	0.931	pe	mural	pe_vs_mural
ATF1	0.737	0.264	0.474	0.264	0.955	0.877	pe	mural	pe_vs_mural
MRPL15	0.737	0.252	0.474	0.252	1	0.845	pe	mural	pe_vs_mural
SLC2A3	0.735	0.461	0.47	0.461	1	0.991	pe	mural	pe_vs_mural
PDIA6	0.734	0.376	0.468	0.376	1	0.861	pe	mural	pe_vs_mural
SEC11A	0.734	0.265	0.468	0.265	1	0.959	pe	mural	pe_vs_mural
MTPN	0.734	0.261	0.468	0.261	1	0.852	pe	mural	pe_vs_mural
LUZP6	0.734	0.261	0.468	0.261	1	0.852	pe	mural	pe_vs_mural
P4HB	0.733	0.329	0.466	0.329	1	0.994	pe	mural	pe_vs_mural
TMEM50A	0.733	0.296	0.466	0.296	1	0.874	pe	mural	pe_vs_mural
MIEF1	0.733	0.293	0.466	0.293	1	0.82	pe	mural	pe_vs_mural
MRPS23	0.732	0.327	0.464	0.327	1	0.826	pe	mural	pe_vs_mural
SEPT2	0.732	0.305	0.464	0.305	1	0.915	pe	mural	pe_vs_mural
PLK1	0.731	0.456	0.462	0.456	1	0.915	pe	mural	pe_vs_mural
SEPHS2	0.731	0.275	0.462	0.275	1	0.918	pe	mural	pe_vs_mural
CCNDBP1	0.731	0.251	0.462	0.251	0.955	0.808	pe	mural	pe_vs_mural
SPTSSA	0.73	0.441	0.46	0.441	1	0.95	pe	mural	pe_vs_mural
PSMD2	0.73	0.29	0.46	0.29	1	0.991	pe	mural	pe_vs_mural
GJA1	0.729	0.342	0.458	0.342	1	0.994	pe	mural	pe_vs_mural
GREM2	0.729	0.285	0.458	0.285	0.864	0.486	pe	mural	pe_vs_mural
COPA	0.729	0.277	0.458	0.277	1	0.833	pe	mural	pe_vs_mural
LBR	0.728	0.289	0.456	0.289	0.955	0.804	pe	mural	pe_vs_mural
TPM3	0.727	0.326	0.454	0.326	1	1	pe	mural	pe_vs_mural
RAB2A	0.727	0.29	0.454	0.29	1	0.921	pe	mural	pe_vs_mural
ANXA3	0.725	0.304	0.45	0.304	1	0.927	pe	mural	pe_vs_mural
RNF4	0.725	0.275	0.45	0.275	0.955	0.868	pe	mural	pe_vs_mural
CCDC47	0.725	0.274	0.45	0.274	1	0.934	pe	mural	pe_vs_mural
PTDSS1	0.725	0.273	0.45	0.273	1	0.789	pe	mural	pe_vs_mural
NEAT1	0.724	0.298	0.448	0.298	0.955	0.814	pe	mural	pe_vs_mural
YARS	0.724	0.297	0.448	0.297	1	0.927	pe	mural	pe_vs_mural
AKAP1	0.723	0.271	0.446	0.271	0.955	0.779	pe	mural	pe_vs_mural
MSH6	0.722	0.329	0.444	0.329	0.955	0.738	pe	mural	pe_vs_mural
ANXA5	0.72	0.363	0.44	0.363	1	0.965	pe	mural	pe_vs_mural
MFN1	0.72	0.275	0.44	0.275	1	0.71	pe	mural	pe_vs_mural
TM2D2	0.72	0.26	0.44	0.26	0.955	0.795	pe	mural	pe_vs_mural
CA2	0.719	0.3	0.438	0.3	1	0.893	pe	mural	pe_vs_mural
HADH	0.719	0.298	0.438	0.298	1	0.697	pe	mural	pe_vs_mural
LAMA1	0.718	0.48	0.436	0.48	1	0.984	pe	mural	pe_vs_mural
CD81	0.718	0.319	0.436	0.319	1	0.94	pe	mural	pe_vs_mural
TMED10	0.718	0.292	0.436	0.292	1	0.874	pe	mural	pe_vs_mural
VBP1	0.718	0.286	0.436	0.286	1	0.845	pe	mural	pe_vs_mural
LAPTM4A	0.718	0.263	0.436	0.263	1	0.861	pe	mural	pe_vs_mural
COPB2	0.717	0.295	0.434	0.295	1	0.823	pe	mural	pe_vs_mural
TPX2	0.716	0.317	0.432	0.317	1	0.927	pe	mural	pe_vs_mural
CNIH4	0.716	0.314	0.432	0.314	1	0.902	pe	mural	pe_vs_mural
RTN4	0.716	0.264	0.432	0.264	1	0.905	pe	mural	pe_vs_mural
LCP1	0.715	0.305	0.43	0.305	1	0.713	pe	mural	pe_vs_mural
MTDH	0.715	0.263	0.43	0.263	1	0.864	pe	mural	pe_vs_mural
UBE2C	0.714	0.462	0.428	0.462	1	0.978	pe	mural	pe_vs_mural
LAMP2	0.714	0.305	0.428	0.305	1	0.861	pe	mural	pe_vs_mural
RPS4Y1	0.713	0.447	0.426	0.447	0.909	0.492	pe	mural	pe_vs_mural
GOLGA7	0.713	0.358	0.426	0.358	1	0.909	pe	mural	pe_vs_mural
ATP5C1	0.713	0.296	0.426	0.296	1	0.987	pe	mural	pe_vs_mural
F2RL1	0.712	0.263	0.424	0.263	1	0.785	pe	mural	pe_vs_mural
CENPE	0.711	0.344	0.422	0.344	1	0.845	pe	mural	pe_vs_mural
ATP11A	0.711	0.267	0.422	0.267	1	0.864	pe	mural	pe_vs_mural
DHCR24	0.71	0.416	0.42	0.416	1	0.946	pe	mural	pe_vs_mural
MAP4	0.709	0.31	0.418	0.31	1	0.94	pe	mural	pe_vs_mural
CTSB	0.708	0.342	0.416	0.342	1	0.95	pe	mural	pe_vs_mural
TMEM59	0.706	0.283	0.412	0.283	0.955	0.836	pe	mural	pe_vs_mural
SSR3	0.705	0.313	0.41	0.313	1	0.981	pe	mural	pe_vs_mural
DCTPP1	0.705	0.254	0.41	0.254	1	0.896	pe	mural	pe_vs_mural
ATP5B	0.703	0.269	0.406	0.269	1	1	pe	mural	pe_vs_mural
CSNK1A1	0.703	0.254	0.406	0.254	1	0.946	pe	mural	pe_vs_mural
ATP11C	0.702	0.309	0.404	0.309	0.909	0.798	pe	mural	pe_vs_mural
ARCN1	0.702	0.274	0.404	0.274	1	0.836	pe	mural	pe_vs_mural
TMEM33	0.702	0.256	0.404	0.256	0.955	0.902	pe	mural	pe_vs_mural
PRTG	0.701	0.379	0.402	0.379	1	0.685	pe	mural	pe_vs_mural
BCAP31	0.701	0.304	0.402	0.304	0.955	0.899	pe	mural	pe_vs_mural
G2E3	0.701	0.283	0.402	0.283	1	0.76	pe	mural	pe_vs_mural
PDGFRA	1	1.638	1	1.638	1	0.414	pe	polar	pe_vs_polar
COL4A1	0.995	1.503	0.99	1.503	1	0.428	pe	polar	pe_vs_polar
GPX2	0.994	2.304	0.988	2.304	1	0.559	pe	polar	pe_vs_polar
SPARC	0.994	1.595	0.988	1.595	1	0.691	pe	polar	pe_vs_polar
BMP2	0.993	0.711	0.986	0.711	1	0.25	pe	polar	pe_vs_polar
APOA1	0.991	2.813	0.982	2.813	1	0.651	pe	polar	pe_vs_polar
SERPINH1	0.988	1.703	0.976	1.703	1	0.408	pe	polar	pe_vs_polar
UACA	0.988	1.575	0.976	1.575	1	0.645	pe	polar	pe_vs_polar
PDPN	0.988	1.352	0.976	1.352	1	0.382	pe	polar	pe_vs_polar
IGF1	0.988	0.768	0.976	0.768	1	0.263	pe	polar	pe_vs_polar
COL4A2	0.987	1.196	0.974	1.196	1	0.493	pe	polar	pe_vs_polar
P4HA1	0.984	0.711	0.968	0.711	1	0.553	pe	polar	pe_vs_polar
FN1	0.983	2.351	0.966	2.351	1	0.592	pe	polar	pe_vs_polar
NID2	0.983	1.228	0.966	1.228	1	0.309	pe	polar	pe_vs_polar
BAMBI	0.983	0.889	0.966	0.889	1	0.559	pe	polar	pe_vs_polar
GATA4	0.983	0.704	0.966	0.704	1	0.237	pe	polar	pe_vs_polar
RSPO3	0.981	1.48	0.962	1.48	1	0.355	pe	polar	pe_vs_polar
MARCKS	0.978	0.997	0.956	0.997	1	0.697	pe	polar	pe_vs_polar
FRZB	0.978	0.968	0.956	0.968	1	0.237	pe	polar	pe_vs_polar
SLCO2A1	0.977	0.761	0.954	0.761	1	0.382	pe	polar	pe_vs_polar
SLC4A8	0.977	0.469	0.954	0.469	1	0.243	pe	polar	pe_vs_polar
VCAN	0.976	1.275	0.952	1.275	1	0.388	pe	polar	pe_vs_polar
DENND2C	0.976	0.606	0.952	0.606	1	0.355	pe	polar	pe_vs_polar
ZC3HAV1	0.975	1.12	0.95	1.12	1	0.776	pe	polar	pe_vs_polar
MGST2	0.973	1.093	0.946	1.093	1	0.546	pe	polar	pe_vs_polar
FLRT3	0.972	1.17	0.944	1.17	1	0.191	pe	polar	pe_vs_polar
MX1	0.972	0.931	0.944	0.931	1	0.467	pe	polar	pe_vs_polar
HABP2	0.971	0.455	0.942	0.455	1	0.191	pe	polar	pe_vs_polar
SERPINE2	0.968	0.838	0.936	0.838	1	0.48	pe	polar	pe_vs_polar
PODXL	0.968	0.734	0.936	0.734	1	0.684	pe	polar	pe_vs_polar
FGA	0.968	0.48	0.936	0.48	0.955	0.092	pe	polar	pe_vs_polar
TMEM88	0.966	0.379	0.932	0.379	1	0.474	pe	polar	pe_vs_polar
IL6R	0.965	0.983	0.93	0.983	1	0.355	pe	polar	pe_vs_polar
ITIH5	0.965	0.746	0.93	0.746	0.955	0.197	pe	polar	pe_vs_polar
HNF4A	0.964	0.624	0.928	0.624	1	0.368	pe	polar	pe_vs_polar
ROBO1	0.961	0.614	0.922	0.614	1	0.461	pe	polar	pe_vs_polar
BMP6	0.961	0.457	0.922	0.457	0.955	0.132	pe	polar	pe_vs_polar
TUBB2B	0.96	0.449	0.92	0.449	1	0.421	pe	polar	pe_vs_polar
TPST2	0.958	1.27	0.916	1.27	1	0.829	pe	polar	pe_vs_polar
CPN1	0.958	0.433	0.916	0.433	0.955	0.125	pe	polar	pe_vs_polar
MYO9A	0.957	0.928	0.914	0.928	1	0.737	pe	polar	pe_vs_polar
GPC3	0.955	0.744	0.91	0.744	0.955	0.25	pe	polar	pe_vs_polar
PXDN	0.953	0.699	0.906	0.699	0.955	0.23	pe	polar	pe_vs_polar
LINC00261	0.951	0.938	0.902	0.938	0.955	0.23	pe	polar	pe_vs_polar
CDH2	0.95	1.003	0.9	1.003	0.955	0.237	pe	polar	pe_vs_polar
APOC1	0.949	1.052	0.898	1.052	1	0.987	pe	polar	pe_vs_polar
CDH11	0.949	0.539	0.898	0.539	0.955	0.211	pe	polar	pe_vs_polar
PELI2	0.948	0.268	0.896	0.268	1	0.25	pe	polar	pe_vs_polar
CTSE	0.946	0.803	0.892	0.803	0.955	0.224	pe	polar	pe_vs_polar
LEPRE1	0.946	0.797	0.892	0.797	1	0.586	pe	polar	pe_vs_polar
SRGAP1	0.945	0.438	0.89	0.438	0.955	0.27	pe	polar	pe_vs_polar
LOC101928419	0.945	0.335	0.89	0.335	0.955	0.197	pe	polar	pe_vs_polar
LARP6	0.945	0.273	0.89	0.273	1	0.27	pe	polar	pe_vs_polar
CACHD1	0.943	0.78	0.886	0.78	1	0.487	pe	polar	pe_vs_polar
MYL4	0.942	0.741	0.884	0.741	0.955	0.329	pe	polar	pe_vs_polar
ALDH2	0.94	1.048	0.88	1.048	1	0.796	pe	polar	pe_vs_polar
AMOTL1	0.94	0.469	0.88	0.469	1	0.513	pe	polar	pe_vs_polar
ATP1B1	0.938	0.674	0.876	0.674	1	0.592	pe	polar	pe_vs_polar
MCU	0.938	0.646	0.876	0.646	1	0.612	pe	polar	pe_vs_polar
FERMT2	0.937	0.761	0.874	0.761	1	0.803	pe	polar	pe_vs_polar
SYT13	0.937	0.36	0.874	0.36	0.909	0.112	pe	polar	pe_vs_polar
KHDC1L	0.935	1.287	0.87	1.287	1	0.961	pe	polar	pe_vs_polar
TRIM2	0.935	1.123	0.87	1.123	0.955	0.434	pe	polar	pe_vs_polar
FAM151A	0.935	0.801	0.87	0.801	0.955	0.329	pe	polar	pe_vs_polar
CD99	0.932	0.913	0.864	0.913	1	0.75	pe	polar	pe_vs_polar
LGALS2	0.932	0.716	0.864	0.716	0.955	0.329	pe	polar	pe_vs_polar
DMTN	0.931	0.341	0.862	0.341	0.909	0.171	pe	polar	pe_vs_polar
CEACAM6	0.931	0.324	0.862	0.324	0.909	0.132	pe	polar	pe_vs_polar
AK4	0.93	0.78	0.86	0.78	1	0.73	pe	polar	pe_vs_polar
IDH1	0.929	1.18	0.858	1.18	1	0.928	pe	polar	pe_vs_polar
RAB3B	0.929	1.043	0.858	1.043	1	0.658	pe	polar	pe_vs_polar
APOE	0.929	0.971	0.858	0.971	1	0.974	pe	polar	pe_vs_polar
COL18A1	0.929	0.557	0.858	0.557	1	0.342	pe	polar	pe_vs_polar
PITX1	0.929	0.472	0.858	0.472	1	0.638	pe	polar	pe_vs_polar
FOXH1	0.929	0.436	0.858	0.436	0.955	0.355	pe	polar	pe_vs_polar
BAK1	0.929	0.399	0.858	0.399	1	0.632	pe	polar	pe_vs_polar
FOXA2	0.929	0.374	0.858	0.374	0.955	0.197	pe	polar	pe_vs_polar
TNIP3	0.929	0.302	0.858	0.302	0.909	0.125	pe	polar	pe_vs_polar
CADM1	0.928	1.204	0.856	1.204	1	0.671	pe	polar	pe_vs_polar
PLOD1	0.927	0.728	0.854	0.728	1	0.757	pe	polar	pe_vs_polar
LOC100505817	0.927	0.263	0.854	0.263	0.955	0.336	pe	polar	pe_vs_polar
PTPRJ	0.925	0.357	0.85	0.357	0.955	0.296	pe	polar	pe_vs_polar
SLC35E4	0.924	0.274	0.848	0.274	1	0.316	pe	polar	pe_vs_polar
TUBB4A	0.923	1.36	0.846	1.36	1	0.875	pe	polar	pe_vs_polar
TBCA	0.923	0.843	0.846	0.843	1	0.993	pe	polar	pe_vs_polar
PNPT1	0.923	0.78	0.846	0.78	1	0.829	pe	polar	pe_vs_polar
XPR1	0.923	0.549	0.846	0.549	1	0.711	pe	polar	pe_vs_polar
KLF9	0.923	0.3	0.846	0.3	1	0.421	pe	polar	pe_vs_polar
RAB15	0.921	0.848	0.842	0.848	0.955	0.658	pe	polar	pe_vs_polar
HNF1B	0.92	0.381	0.84	0.381	0.909	0.164	pe	polar	pe_vs_polar
SEC23A	0.919	0.338	0.838	0.338	1	0.638	pe	polar	pe_vs_polar
IFT172	0.918	0.308	0.836	0.308	1	0.434	pe	polar	pe_vs_polar
SEPT11	0.916	1.071	0.832	1.071	1	0.895	pe	polar	pe_vs_polar
SOX17	0.916	0.368	0.832	0.368	0.909	0.217	pe	polar	pe_vs_polar
AKAP12	0.914	0.886	0.828	0.886	1	0.954	pe	polar	pe_vs_polar
ALDH1A1	0.913	0.647	0.826	0.647	0.909	0.184	pe	polar	pe_vs_polar
CREB3L3	0.913	0.252	0.826	0.252	0.864	0.151	pe	polar	pe_vs_polar
LBH	0.912	0.932	0.824	0.932	0.909	0.303	pe	polar	pe_vs_polar
TMED9	0.907	0.726	0.814	0.726	1	0.993	pe	polar	pe_vs_polar
LRRC16A	0.907	0.454	0.814	0.454	1	0.658	pe	polar	pe_vs_polar
SLC44A1	0.907	0.404	0.814	0.404	1	0.638	pe	polar	pe_vs_polar
LOC101929664	0.907	0.268	0.814	0.268	0.909	0.27	pe	polar	pe_vs_polar
SOAT2	0.905	0.29	0.81	0.29	0.864	0.204	pe	polar	pe_vs_polar
UGCG	0.904	0.82	0.808	0.82	1	0.882	pe	polar	pe_vs_polar
PLEKHA4	0.904	0.251	0.808	0.251	1	0.559	pe	polar	pe_vs_polar
TMEM123	0.903	0.704	0.806	0.704	1	0.816	pe	polar	pe_vs_polar
NDRG2	0.902	0.268	0.804	0.268	0.955	0.316	pe	polar	pe_vs_polar
LARP7	0.901	0.932	0.802	0.932	1	0.967	pe	polar	pe_vs_polar
DEPTOR	0.9	0.38	0.8	0.38	0.864	0.25	pe	polar	pe_vs_polar
KIT	0.9	0.274	0.8	0.274	0.864	0.158	pe	polar	pe_vs_polar
ASPH	0.899	0.488	0.798	0.488	1	0.566	pe	polar	pe_vs_polar
TCEA1	0.899	0.361	0.798	0.361	1	0.921	pe	polar	pe_vs_polar
SLC12A2	0.898	0.292	0.796	0.292	1	0.533	pe	polar	pe_vs_polar
NID1	0.897	1.105	0.794	1.105	1	0.895	pe	polar	pe_vs_polar
RNASE1	0.897	0.658	0.794	0.658	1	0.487	pe	polar	pe_vs_polar
PRDM11	0.897	0.308	0.794	0.308	0.909	0.25	pe	polar	pe_vs_polar
OVOL2	0.896	0.263	0.792	0.263	0.955	0.322	pe	polar	pe_vs_polar
B2M	0.895	0.599	0.79	0.599	1	0.559	pe	polar	pe_vs_polar
GPRC5B	0.894	0.687	0.788	0.687	0.864	0.204	pe	polar	pe_vs_polar
ITGB3	0.894	0.32	0.788	0.32	0.818	0.105	pe	polar	pe_vs_polar
PLTP	0.893	0.72	0.786	0.72	1	0.895	pe	polar	pe_vs_polar
FGFR1	0.893	0.72	0.786	0.72	1	0.75	pe	polar	pe_vs_polar
PRCP	0.892	0.606	0.784	0.606	0.955	0.658	pe	polar	pe_vs_polar
FBXO17	0.891	0.252	0.782	0.252	0.909	0.303	pe	polar	pe_vs_polar
CAMK2D	0.89	0.399	0.78	0.399	1	0.546	pe	polar	pe_vs_polar
PHACTR2	0.888	0.492	0.776	0.492	1	0.73	pe	polar	pe_vs_polar
PPP1R14A	0.887	0.726	0.774	0.726	1	0.934	pe	polar	pe_vs_polar
MPC1	0.886	0.655	0.772	0.655	1	0.743	pe	polar	pe_vs_polar
GOLM1	0.886	0.258	0.772	0.258	0.955	0.52	pe	polar	pe_vs_polar
LAMB1	0.885	0.905	0.77	0.905	1	0.961	pe	polar	pe_vs_polar
TEAD4	0.885	0.552	0.77	0.552	1	0.914	pe	polar	pe_vs_polar
EXT1	0.885	0.417	0.77	0.417	1	0.579	pe	polar	pe_vs_polar
VCL	0.884	0.649	0.768	0.649	1	0.737	pe	polar	pe_vs_polar
PITX2	0.884	0.48	0.768	0.48	0.864	0.27	pe	polar	pe_vs_polar
HESX1	0.884	0.415	0.768	0.415	0.864	0.171	pe	polar	pe_vs_polar
GCNT2	0.883	0.379	0.766	0.379	1	0.572	pe	polar	pe_vs_polar
GYPC	0.883	0.307	0.766	0.307	0.818	0.132	pe	polar	pe_vs_polar
RGS5	0.882	0.667	0.764	0.667	0.909	0.309	pe	polar	pe_vs_polar
APLP2	0.881	0.656	0.762	0.656	1	0.987	pe	polar	pe_vs_polar
MAGED2	0.881	0.41	0.762	0.41	0.955	0.382	pe	polar	pe_vs_polar
RP11-242D8.1	0.88	0.404	0.76	0.404	0.955	0.632	pe	polar	pe_vs_polar
CDH8	0.88	0.264	0.76	0.264	0.818	0.164	pe	polar	pe_vs_polar
MED13L	0.878	0.514	0.756	0.514	1	0.921	pe	polar	pe_vs_polar
WASF3	0.878	0.284	0.756	0.284	0.909	0.303	pe	polar	pe_vs_polar
C19orf10	0.877	0.474	0.754	0.474	1	0.974	pe	polar	pe_vs_polar
DPP4	0.876	0.671	0.752	0.671	0.955	0.414	pe	polar	pe_vs_polar
CALM3	0.876	0.473	0.752	0.473	1	0.974	pe	polar	pe_vs_polar
FANCA	0.876	0.358	0.752	0.358	1	0.586	pe	polar	pe_vs_polar
B3GNT7	0.876	0.336	0.752	0.336	1	0.559	pe	polar	pe_vs_polar
HMGCR	0.875	1.138	0.75	1.138	1	0.895	pe	polar	pe_vs_polar
ZBTB20	0.875	0.318	0.75	0.318	1	0.934	pe	polar	pe_vs_polar
DYNLT3	0.874	0.321	0.748	0.321	1	0.342	pe	polar	pe_vs_polar
FLNA	0.873	0.767	0.746	0.767	1	0.921	pe	polar	pe_vs_polar
SLC25A44	0.873	0.559	0.746	0.559	1	0.842	pe	polar	pe_vs_polar
GPR161	0.873	0.37	0.746	0.37	0.909	0.382	pe	polar	pe_vs_polar
FGFR2	0.873	0.35	0.746	0.35	1	0.632	pe	polar	pe_vs_polar
LAMC1	0.872	0.685	0.744	0.685	1	0.961	pe	polar	pe_vs_polar
BICD1	0.872	0.411	0.744	0.411	0.955	0.638	pe	polar	pe_vs_polar
TDGF1	0.872	0.256	0.744	0.256	0.909	0.336	pe	polar	pe_vs_polar
CDR2L	0.871	0.385	0.742	0.385	0.955	0.559	pe	polar	pe_vs_polar
PTK2B	0.871	0.282	0.742	0.282	0.864	0.224	pe	polar	pe_vs_polar
CNN3	0.87	0.863	0.74	0.863	1	0.895	pe	polar	pe_vs_polar
SP8	0.87	0.414	0.74	0.414	0.909	0.441	pe	polar	pe_vs_polar
UBASH3B	0.87	0.36	0.74	0.36	0.955	0.678	pe	polar	pe_vs_polar
KCNJ13	0.87	0.346	0.74	0.346	0.864	0.401	pe	polar	pe_vs_polar
DPYSL3	0.869	0.267	0.738	0.267	0.818	0.145	pe	polar	pe_vs_polar
ADD3	0.868	0.617	0.736	0.617	1	0.684	pe	polar	pe_vs_polar
SLK	0.867	0.492	0.734	0.492	1	0.842	pe	polar	pe_vs_polar
FGFR4	0.866	0.491	0.732	0.491	1	0.888	pe	polar	pe_vs_polar
LPCAT3	0.866	0.387	0.732	0.387	1	0.789	pe	polar	pe_vs_polar
SBSPON	0.865	0.294	0.73	0.294	0.955	0.441	pe	polar	pe_vs_polar
RASSF8	0.864	0.466	0.728	0.466	0.955	0.645	pe	polar	pe_vs_polar
NLRP7	0.862	0.638	0.724	0.638	1	0.993	pe	polar	pe_vs_polar
CST3	0.862	0.561	0.724	0.561	1	0.803	pe	polar	pe_vs_polar
PVR	0.862	0.429	0.724	0.429	1	0.671	pe	polar	pe_vs_polar
POU5F1	0.862	0.399	0.724	0.399	0.955	0.625	pe	polar	pe_vs_polar
NF2	0.861	0.583	0.722	0.583	1	0.829	pe	polar	pe_vs_polar
PRDX4	0.859	0.642	0.718	0.642	1	0.849	pe	polar	pe_vs_polar
ENO2	0.858	0.328	0.716	0.328	0.955	0.461	pe	polar	pe_vs_polar
OTX2	0.858	0.265	0.716	0.265	0.818	0.197	pe	polar	pe_vs_polar
DLAT	0.857	0.481	0.714	0.481	1	0.914	pe	polar	pe_vs_polar
DST	0.855	0.587	0.71	0.587	0.955	0.829	pe	polar	pe_vs_polar
RNF125	0.855	0.45	0.71	0.45	1	0.645	pe	polar	pe_vs_polar
TMBIM1	0.853	0.632	0.706	0.632	1	0.809	pe	polar	pe_vs_polar
ALPL	0.853	0.442	0.706	0.442	0.909	0.493	pe	polar	pe_vs_polar
B4GALT4	0.851	0.448	0.702	0.448	1	0.763	pe	polar	pe_vs_polar
PRKAB2	0.851	0.319	0.702	0.319	0.909	0.454	pe	polar	pe_vs_polar
ID3	0.85	0.795	0.7	0.795	0.955	0.776	pe	polar	pe_vs_polar
S100A10	0.85	0.701	0.7	0.701	1	1	pe	polar	pe_vs_polar
GOLIM4	0.849	0.27	0.698	0.27	0.955	0.5	pe	polar	pe_vs_polar
PDHA1	0.848	0.723	0.696	0.723	1	0.914	pe	polar	pe_vs_polar
NDUFAB1	0.848	0.617	0.696	0.617	1	1	pe	polar	pe_vs_polar
CD109	0.848	0.4	0.696	0.4	0.818	0.23	pe	polar	pe_vs_polar
CENPA	0.847	0.315	0.694	0.315	1	0.691	pe	polar	pe_vs_polar
DCTPP1	0.846	0.514	0.692	0.514	1	0.888	pe	polar	pe_vs_polar
COLGALT1	0.846	0.361	0.692	0.361	1	0.842	pe	polar	pe_vs_polar
HLCS	0.846	0.269	0.692	0.269	0.909	0.48	pe	polar	pe_vs_polar
ST5	0.846	0.269	0.692	0.269	0.955	0.513	pe	polar	pe_vs_polar
JADE2	0.845	0.298	0.69	0.298	0.909	0.414	pe	polar	pe_vs_polar
MFHAS1	0.845	0.259	0.69	0.259	0.955	0.691	pe	polar	pe_vs_polar
JUN	0.843	0.346	0.686	0.346	0.864	0.349	pe	polar	pe_vs_polar
ITM2C	0.843	0.297	0.686	0.297	1	0.691	pe	polar	pe_vs_polar
SH3RF1	0.842	0.589	0.684	0.589	0.909	0.632	pe	polar	pe_vs_polar
EXTL3	0.842	0.371	0.684	0.371	0.909	0.566	pe	polar	pe_vs_polar
FSCN1	0.841	0.55	0.682	0.55	1	1	pe	polar	pe_vs_polar
CDC42EP4	0.84	0.479	0.68	0.479	1	0.809	pe	polar	pe_vs_polar
OCLN	0.84	0.413	0.68	0.413	0.955	0.704	pe	polar	pe_vs_polar
IQGAP3	0.84	0.313	0.68	0.313	1	0.664	pe	polar	pe_vs_polar
MLXIP	0.84	0.261	0.68	0.261	1	0.599	pe	polar	pe_vs_polar
SOCS4	0.839	0.349	0.678	0.349	1	0.789	pe	polar	pe_vs_polar
STOM	0.839	0.339	0.678	0.339	0.955	0.579	pe	polar	pe_vs_polar
KLHL18	0.838	0.502	0.676	0.502	1	0.77	pe	polar	pe_vs_polar
ENAH	0.838	0.442	0.676	0.442	1	0.974	pe	polar	pe_vs_polar
PYGB	0.837	0.616	0.674	0.616	0.955	0.783	pe	polar	pe_vs_polar
TPM2	0.837	0.476	0.674	0.476	1	0.717	pe	polar	pe_vs_polar
IMPAD1	0.837	0.394	0.674	0.394	1	0.855	pe	polar	pe_vs_polar
WARS	0.835	0.622	0.67	0.622	0.955	0.862	pe	polar	pe_vs_polar
CHP1	0.835	0.555	0.67	0.555	1	0.974	pe	polar	pe_vs_polar
RNF115	0.835	0.328	0.67	0.328	1	0.73	pe	polar	pe_vs_polar
PHLDB2	0.835	0.322	0.67	0.322	1	0.691	pe	polar	pe_vs_polar
ZDHHC9	0.835	0.304	0.67	0.304	0.909	0.572	pe	polar	pe_vs_polar
ASRGL1	0.834	0.761	0.668	0.761	1	0.875	pe	polar	pe_vs_polar
PROM1	0.834	0.505	0.668	0.505	1	0.921	pe	polar	pe_vs_polar
FRMD6	0.834	0.368	0.668	0.368	0.955	0.789	pe	polar	pe_vs_polar
MYBL2	0.831	0.569	0.662	0.569	1	0.928	pe	polar	pe_vs_polar
WWC2	0.831	0.478	0.662	0.478	1	0.855	pe	polar	pe_vs_polar
LMAN1	0.831	0.366	0.662	0.366	1	0.888	pe	polar	pe_vs_polar
ANPEP	0.83	0.591	0.66	0.591	1	0.822	pe	polar	pe_vs_polar
ISOC2	0.83	0.489	0.66	0.489	1	0.632	pe	polar	pe_vs_polar
SLC39A10	0.829	0.489	0.658	0.489	1	0.697	pe	polar	pe_vs_polar
HMGN3	0.829	0.461	0.658	0.461	1	0.809	pe	polar	pe_vs_polar
MLEC	0.829	0.366	0.658	0.366	1	0.882	pe	polar	pe_vs_polar
DUSP1	0.829	0.317	0.658	0.317	0.909	0.474	pe	polar	pe_vs_polar
MAPK1	0.827	0.346	0.654	0.346	1	0.77	pe	polar	pe_vs_polar
PRSS23	0.826	0.284	0.652	0.284	0.909	0.461	pe	polar	pe_vs_polar
CKB	0.825	0.685	0.65	0.685	1	0.993	pe	polar	pe_vs_polar
ST3GAL1	0.825	0.502	0.65	0.502	1	0.671	pe	polar	pe_vs_polar
TMBIM6	0.825	0.45	0.65	0.45	1	1	pe	polar	pe_vs_polar
AGGF1	0.824	0.292	0.648	0.292	1	0.704	pe	polar	pe_vs_polar
CENPV	0.823	0.298	0.646	0.298	1	0.776	pe	polar	pe_vs_polar
C6orf211	0.822	0.595	0.644	0.595	1	0.941	pe	polar	pe_vs_polar
GMFB	0.822	0.391	0.644	0.391	0.955	0.651	pe	polar	pe_vs_polar
ZNF451	0.822	0.3	0.644	0.3	1	0.684	pe	polar	pe_vs_polar
RAB3IP	0.821	0.326	0.642	0.326	0.955	0.697	pe	polar	pe_vs_polar
ALKBH7	0.821	0.306	0.642	0.306	1	0.868	pe	polar	pe_vs_polar
LPP	0.82	0.387	0.64	0.387	0.955	0.776	pe	polar	pe_vs_polar
N4BP2	0.82	0.369	0.64	0.369	0.955	0.664	pe	polar	pe_vs_polar
RP11-426L16.8	0.819	0.641	0.638	0.641	1	0.908	pe	polar	pe_vs_polar
TMEM109	0.819	0.498	0.638	0.498	1	0.855	pe	polar	pe_vs_polar
ACSL3	0.818	0.434	0.636	0.434	1	0.842	pe	polar	pe_vs_polar
ATP2A2	0.818	0.418	0.636	0.418	1	0.921	pe	polar	pe_vs_polar
ORC6	0.817	0.438	0.634	0.438	1	0.908	pe	polar	pe_vs_polar
FAM177A1	0.817	0.352	0.634	0.352	1	0.888	pe	polar	pe_vs_polar
SPTLC2	0.817	0.349	0.634	0.349	1	0.77	pe	polar	pe_vs_polar
SGTB	0.817	0.275	0.634	0.275	0.955	0.553	pe	polar	pe_vs_polar
NEFL	0.816	0.315	0.632	0.315	0.727	0.151	pe	polar	pe_vs_polar
TACC3	0.815	0.402	0.63	0.402	1	0.908	pe	polar	pe_vs_polar
CLINT1	0.815	0.322	0.63	0.322	1	0.947	pe	polar	pe_vs_polar
PVRL2	0.815	0.313	0.63	0.313	1	0.901	pe	polar	pe_vs_polar
ID1	0.814	0.658	0.628	0.658	0.955	0.664	pe	polar	pe_vs_polar
TMPO	0.813	0.444	0.626	0.444	1	0.961	pe	polar	pe_vs_polar
NUCB1	0.812	0.443	0.624	0.443	1	0.895	pe	polar	pe_vs_polar
C12orf75	0.812	0.313	0.624	0.313	1	0.651	pe	polar	pe_vs_polar
DHCR24	0.811	0.708	0.622	0.708	1	0.928	pe	polar	pe_vs_polar
AHNAK	0.811	0.669	0.622	0.669	1	0.954	pe	polar	pe_vs_polar
AGPAT2	0.811	0.334	0.622	0.334	0.955	0.724	pe	polar	pe_vs_polar
GSTO1	0.81	0.414	0.62	0.414	1	0.711	pe	polar	pe_vs_polar
PGM1	0.81	0.319	0.62	0.319	0.955	0.526	pe	polar	pe_vs_polar
PPP2R5D	0.81	0.292	0.62	0.292	1	0.836	pe	polar	pe_vs_polar
F2RL1	0.809	0.435	0.618	0.435	1	0.829	pe	polar	pe_vs_polar
APOA2	0.809	0.406	0.618	0.406	1	0.664	pe	polar	pe_vs_polar
TIPRL	0.809	0.339	0.618	0.339	1	0.862	pe	polar	pe_vs_polar
LAMA1	0.808	0.653	0.616	0.653	1	0.993	pe	polar	pe_vs_polar
NDUFB9	0.808	0.405	0.616	0.405	1	1	pe	polar	pe_vs_polar
TMCO1	0.808	0.345	0.616	0.345	1	0.967	pe	polar	pe_vs_polar
LIMD1	0.808	0.258	0.616	0.258	0.955	0.704	pe	polar	pe_vs_polar
FRAS1	0.807	0.306	0.614	0.306	1	0.599	pe	polar	pe_vs_polar
KLHL8	0.807	0.251	0.614	0.251	1	0.632	pe	polar	pe_vs_polar
SLC7A7	0.806	0.546	0.612	0.546	1	0.862	pe	polar	pe_vs_polar
SPAG5	0.806	0.34	0.612	0.34	1	0.914	pe	polar	pe_vs_polar
SLMAP	0.805	0.333	0.61	0.333	1	0.914	pe	polar	pe_vs_polar
TMEM135	0.805	0.28	0.61	0.28	1	0.691	pe	polar	pe_vs_polar
FAM107B	0.803	0.353	0.606	0.353	0.955	0.678	pe	polar	pe_vs_polar
RCN2	0.803	0.327	0.606	0.327	1	0.895	pe	polar	pe_vs_polar
ACO1	0.802	0.449	0.604	0.449	0.955	0.625	pe	polar	pe_vs_polar
GNA13	0.802	0.386	0.604	0.386	1	0.855	pe	polar	pe_vs_polar
ITGA6	0.802	0.379	0.604	0.379	1	0.783	pe	polar	pe_vs_polar
OIP5	0.801	0.427	0.602	0.427	0.955	0.875	pe	polar	pe_vs_polar
TLN1	0.801	0.396	0.602	0.396	1	0.849	pe	polar	pe_vs_polar
CYCS	0.801	0.348	0.602	0.348	1	1	pe	polar	pe_vs_polar
ANKRD1	0.801	0.294	0.602	0.294	0.773	0.329	pe	polar	pe_vs_polar
TLN2	0.799	0.439	0.598	0.439	1	0.757	pe	polar	pe_vs_polar
LAPTM4B	0.799	0.355	0.598	0.355	1	0.875	pe	polar	pe_vs_polar
SETD2	0.799	0.3	0.598	0.3	0.955	0.836	pe	polar	pe_vs_polar
CDK16	0.799	0.296	0.598	0.296	1	0.901	pe	polar	pe_vs_polar
AK2	0.799	0.295	0.598	0.295	1	0.901	pe	polar	pe_vs_polar
SKIL	0.799	0.29	0.598	0.29	1	0.829	pe	polar	pe_vs_polar
RAP1A	0.799	0.268	0.598	0.268	1	0.862	pe	polar	pe_vs_polar
PLK1	0.797	0.592	0.594	0.592	1	0.921	pe	polar	pe_vs_polar
SLC23A2	0.797	0.417	0.594	0.417	0.955	0.704	pe	polar	pe_vs_polar
KIFAP3	0.797	0.352	0.594	0.352	0.955	0.678	pe	polar	pe_vs_polar
SLC6A19	0.797	0.273	0.594	0.273	1	0.645	pe	polar	pe_vs_polar
SEPHS2	0.796	0.381	0.592	0.381	1	0.941	pe	polar	pe_vs_polar
AKAP1	0.796	0.377	0.592	0.377	0.955	0.743	pe	polar	pe_vs_polar
RRBP1	0.796	0.357	0.592	0.357	1	0.974	pe	polar	pe_vs_polar
EPCAM	0.795	0.412	0.59	0.412	1	1	pe	polar	pe_vs_polar
MERTK	0.795	0.282	0.59	0.282	0.955	0.743	pe	polar	pe_vs_polar
GPR107	0.794	0.276	0.588	0.276	1	0.849	pe	polar	pe_vs_polar
ADAR	0.793	0.375	0.586	0.375	1	0.921	pe	polar	pe_vs_polar
SAMHD1	0.793	0.313	0.586	0.313	0.955	0.73	pe	polar	pe_vs_polar
CLTB	0.793	0.308	0.586	0.308	0.955	0.73	pe	polar	pe_vs_polar
SLC35B4	0.793	0.279	0.586	0.279	1	0.757	pe	polar	pe_vs_polar
ASPM	0.793	0.26	0.586	0.26	1	0.822	pe	polar	pe_vs_polar
DDX10	0.792	0.37	0.584	0.37	1	0.829	pe	polar	pe_vs_polar
BUB1	0.792	0.329	0.584	0.329	1	0.796	pe	polar	pe_vs_polar
HS2ST1	0.792	0.27	0.584	0.27	1	0.75	pe	polar	pe_vs_polar
PTGR1	0.791	0.497	0.582	0.497	1	0.875	pe	polar	pe_vs_polar
PCBD1	0.79	0.418	0.58	0.418	0.955	0.737	pe	polar	pe_vs_polar
APPL1	0.789	0.388	0.578	0.388	1	0.829	pe	polar	pe_vs_polar
CXADR	0.789	0.352	0.578	0.352	0.955	0.737	pe	polar	pe_vs_polar
EMC8	0.789	0.291	0.578	0.291	1	0.934	pe	polar	pe_vs_polar
RFK	0.788	0.565	0.576	0.565	1	0.921	pe	polar	pe_vs_polar
YIF1B	0.788	0.258	0.576	0.258	1	0.783	pe	polar	pe_vs_polar
PTAR1	0.788	0.251	0.576	0.251	0.955	0.763	pe	polar	pe_vs_polar
PARD6B	0.787	0.46	0.574	0.46	1	0.882	pe	polar	pe_vs_polar
GFPT1	0.787	0.431	0.574	0.431	1	0.849	pe	polar	pe_vs_polar
DEGS1	0.787	0.406	0.574	0.406	1	0.895	pe	polar	pe_vs_polar
ANKS1A	0.787	0.397	0.574	0.397	0.955	0.816	pe	polar	pe_vs_polar
MRS2	0.787	0.312	0.574	0.312	1	0.901	pe	polar	pe_vs_polar
GNPNAT1	0.787	0.3	0.574	0.3	1	0.849	pe	polar	pe_vs_polar
NQO1	0.786	0.442	0.572	0.442	1	0.743	pe	polar	pe_vs_polar
IL32	0.785	0.31	0.57	0.31	0.909	0.493	pe	polar	pe_vs_polar
GGA2	0.785	0.288	0.57	0.288	1	0.796	pe	polar	pe_vs_polar
LDLR	0.784	0.51	0.568	0.51	1	0.882	pe	polar	pe_vs_polar
JMJD6	0.784	0.314	0.568	0.314	1	0.928	pe	polar	pe_vs_polar
CANX	0.783	0.368	0.566	0.368	1	1	pe	polar	pe_vs_polar
DDOST	0.783	0.337	0.566	0.337	1	0.961	pe	polar	pe_vs_polar
TXNDC12	0.783	0.318	0.566	0.318	1	0.908	pe	polar	pe_vs_polar
TPM3	0.782	0.423	0.564	0.423	1	1	pe	polar	pe_vs_polar
PDS5A	0.782	0.326	0.564	0.326	1	0.914	pe	polar	pe_vs_polar
NCBP2	0.782	0.296	0.564	0.296	1	0.961	pe	polar	pe_vs_polar
IL6ST	0.781	0.461	0.562	0.461	1	0.822	pe	polar	pe_vs_polar
PCYOX1	0.781	0.429	0.562	0.429	1	0.816	pe	polar	pe_vs_polar
METTL9	0.781	0.319	0.562	0.319	0.955	0.822	pe	polar	pe_vs_polar
TRAK2	0.781	0.26	0.562	0.26	0.955	0.678	pe	polar	pe_vs_polar
CFL2	0.78	0.251	0.56	0.251	1	0.796	pe	polar	pe_vs_polar
TNRC6A	0.78	0.251	0.56	0.251	1	0.901	pe	polar	pe_vs_polar
YTHDF1	0.779	0.349	0.558	0.349	1	0.934	pe	polar	pe_vs_polar
PDXK	0.779	0.325	0.558	0.325	1	0.875	pe	polar	pe_vs_polar
PAPSS1	0.778	0.316	0.556	0.316	0.955	0.743	pe	polar	pe_vs_polar
CLPTM1	0.778	0.292	0.556	0.292	1	0.868	pe	polar	pe_vs_polar
CDC25A	0.778	0.288	0.556	0.288	1	0.803	pe	polar	pe_vs_polar
NDUFAF4	0.777	0.373	0.554	0.373	1	0.934	pe	polar	pe_vs_polar
VDAC1	0.777	0.338	0.554	0.338	1	0.974	pe	polar	pe_vs_polar
KIF11	0.777	0.307	0.554	0.307	1	0.842	pe	polar	pe_vs_polar
TXN	0.776	0.507	0.552	0.507	1	1	pe	polar	pe_vs_polar
CALU	0.776	0.442	0.552	0.442	1	0.934	pe	polar	pe_vs_polar
MSH6	0.776	0.437	0.552	0.437	0.955	0.809	pe	polar	pe_vs_polar
ACADM	0.776	0.347	0.552	0.347	1	0.763	pe	polar	pe_vs_polar
CYP51A1	0.776	0.336	0.552	0.336	1	0.908	pe	polar	pe_vs_polar
HJURP	0.775	0.329	0.55	0.329	0.955	0.724	pe	polar	pe_vs_polar
NDFIP1	0.775	0.3	0.55	0.3	1	0.868	pe	polar	pe_vs_polar
GALNT7	0.775	0.256	0.55	0.256	0.909	0.566	pe	polar	pe_vs_polar
SPTSSA	0.774	0.541	0.548	0.541	1	0.921	pe	polar	pe_vs_polar
UBR4	0.774	0.408	0.548	0.408	1	0.974	pe	polar	pe_vs_polar
RABGGTB	0.774	0.387	0.548	0.387	1	0.987	pe	polar	pe_vs_polar
CS	0.774	0.363	0.548	0.363	1	0.921	pe	polar	pe_vs_polar
SUCLA2	0.774	0.258	0.548	0.258	1	0.836	pe	polar	pe_vs_polar
TMEM38B	0.773	0.252	0.546	0.252	1	0.822	pe	polar	pe_vs_polar
SPTBN1	0.772	0.533	0.544	0.533	1	0.928	pe	polar	pe_vs_polar
CD9	0.772	0.373	0.544	0.373	1	0.868	pe	polar	pe_vs_polar
SRPRB	0.772	0.332	0.544	0.332	1	0.928	pe	polar	pe_vs_polar
GATA6	0.772	0.271	0.544	0.271	1	0.836	pe	polar	pe_vs_polar
DLGAP5	0.771	0.456	0.542	0.456	1	0.842	pe	polar	pe_vs_polar
DNAJB11	0.771	0.29	0.542	0.29	1	0.928	pe	polar	pe_vs_polar
PANK3	0.771	0.259	0.542	0.259	1	0.829	pe	polar	pe_vs_polar
TMX1	0.77	0.314	0.54	0.314	0.955	0.908	pe	polar	pe_vs_polar
VSIG10	0.77	0.286	0.54	0.286	0.955	0.691	pe	polar	pe_vs_polar
SETD3	0.77	0.267	0.54	0.267	1	0.921	pe	polar	pe_vs_polar
MAP4	0.769	0.401	0.538	0.401	1	0.974	pe	polar	pe_vs_polar
CYB5B	0.769	0.338	0.538	0.338	1	0.928	pe	polar	pe_vs_polar
BRDT	0.769	0.279	0.538	0.279	1	0.862	pe	polar	pe_vs_polar
SMG1	0.768	0.424	0.536	0.424	1	0.987	pe	polar	pe_vs_polar
SURF4	0.768	0.408	0.536	0.408	1	0.941	pe	polar	pe_vs_polar
FOXM1	0.768	0.35	0.536	0.35	1	0.849	pe	polar	pe_vs_polar
AEN	0.767	0.346	0.534	0.346	1	0.921	pe	polar	pe_vs_polar
PLA2G12A	0.767	0.267	0.534	0.267	0.909	0.737	pe	polar	pe_vs_polar
KMT2D	0.766	0.359	0.532	0.359	1	0.954	pe	polar	pe_vs_polar
FKBP11	0.766	0.348	0.532	0.348	0.955	0.658	pe	polar	pe_vs_polar
MTDH	0.766	0.334	0.532	0.334	1	0.908	pe	polar	pe_vs_polar
HSPA9	0.766	0.326	0.532	0.326	1	0.987	pe	polar	pe_vs_polar
BSG	0.766	0.272	0.532	0.272	1	1	pe	polar	pe_vs_polar
CDC27	0.766	0.268	0.532	0.268	1	0.855	pe	polar	pe_vs_polar
ANXA3	0.763	0.41	0.526	0.41	1	0.914	pe	polar	pe_vs_polar
NCAPD2	0.763	0.267	0.526	0.267	1	0.822	pe	polar	pe_vs_polar
IMPA1	0.763	0.252	0.526	0.252	0.864	0.566	pe	polar	pe_vs_polar
P4HB	0.761	0.375	0.522	0.375	1	1	pe	polar	pe_vs_polar
VAPA	0.761	0.321	0.522	0.321	1	0.98	pe	polar	pe_vs_polar
FAM83D	0.761	0.27	0.522	0.27	1	0.829	pe	polar	pe_vs_polar
CISD1	0.761	0.267	0.522	0.267	1	0.987	pe	polar	pe_vs_polar
TPX2	0.76	0.37	0.52	0.37	1	0.954	pe	polar	pe_vs_polar
HM13	0.76	0.328	0.52	0.328	1	0.954	pe	polar	pe_vs_polar
FNDC3B	0.76	0.274	0.52	0.274	0.955	0.809	pe	polar	pe_vs_polar
YBX1	0.759	0.335	0.518	0.335	1	1	pe	polar	pe_vs_polar
RNF213	0.759	0.32	0.518	0.32	0.864	0.559	pe	polar	pe_vs_polar
RPF2	0.759	0.304	0.518	0.304	1	0.934	pe	polar	pe_vs_polar
RBM14	0.759	0.269	0.518	0.269	0.955	0.921	pe	polar	pe_vs_polar
SLC39A7	0.758	0.294	0.516	0.294	1	0.928	pe	polar	pe_vs_polar
EXPH5	0.758	0.29	0.516	0.29	1	0.789	pe	polar	pe_vs_polar
CALCOCO2	0.758	0.254	0.516	0.254	1	0.809	pe	polar	pe_vs_polar
UBE2C	0.757	0.556	0.514	0.556	1	0.98	pe	polar	pe_vs_polar
LGALS1	0.757	0.542	0.514	0.542	1	0.737	pe	polar	pe_vs_polar
MAD2L2	0.757	0.251	0.514	0.251	1	0.691	pe	polar	pe_vs_polar
FAM193B	0.756	0.269	0.512	0.269	0.955	0.803	pe	polar	pe_vs_polar
AFG3L2	0.756	0.255	0.512	0.255	1	0.901	pe	polar	pe_vs_polar
LBR	0.754	0.348	0.508	0.348	0.955	0.882	pe	polar	pe_vs_polar
PPP1CC	0.754	0.308	0.508	0.308	1	0.954	pe	polar	pe_vs_polar
FUS	0.754	0.284	0.508	0.284	1	1	pe	polar	pe_vs_polar
PKP2	0.753	0.427	0.506	0.427	0.955	0.882	pe	polar	pe_vs_polar
BIRC5	0.753	0.33	0.506	0.33	1	0.934	pe	polar	pe_vs_polar
ZYX	0.753	0.299	0.506	0.299	1	0.882	pe	polar	pe_vs_polar
TOMM40	0.753	0.296	0.506	0.296	1	0.961	pe	polar	pe_vs_polar
ATG3	0.753	0.287	0.506	0.287	1	0.882	pe	polar	pe_vs_polar
CD46	0.752	0.341	0.504	0.341	1	0.796	pe	polar	pe_vs_polar
MACF1	0.751	0.406	0.502	0.406	1	0.901	pe	polar	pe_vs_polar
NFKBIA	0.751	0.29	0.502	0.29	1	0.855	pe	polar	pe_vs_polar
TSPAN14	0.751	0.289	0.502	0.289	1	0.842	pe	polar	pe_vs_polar
SDHD	0.751	0.27	0.502	0.27	1	0.947	pe	polar	pe_vs_polar
UBE2T	0.751	0.269	0.502	0.269	1	0.855	pe	polar	pe_vs_polar
FXR1	0.751	0.262	0.502	0.262	1	0.941	pe	polar	pe_vs_polar
MAD2L1	0.749	0.346	0.498	0.346	1	0.921	pe	polar	pe_vs_polar
PSAP	0.749	0.326	0.498	0.326	1	0.993	pe	polar	pe_vs_polar
BZW1	0.749	0.304	0.498	0.304	1	0.941	pe	polar	pe_vs_polar
TPTEP1	0.749	0.295	0.498	0.295	1	0.901	pe	polar	pe_vs_polar
RCN1	0.749	0.255	0.498	0.255	1	0.941	pe	polar	pe_vs_polar
CENPE	0.748	0.443	0.496	0.443	1	0.875	pe	polar	pe_vs_polar
CHI3L2	0.748	0.387	0.496	0.387	0.727	0.414	pe	polar	pe_vs_polar
S100A13	0.747	0.339	0.494	0.339	1	1	pe	polar	pe_vs_polar
ATP6V0B	0.747	0.281	0.494	0.281	1	0.993	pe	polar	pe_vs_polar
SACS	0.747	0.258	0.494	0.258	0.818	0.48	pe	polar	pe_vs_polar
CBR4	0.746	0.277	0.492	0.277	1	0.789	pe	polar	pe_vs_polar
MSMO1	0.745	0.515	0.49	0.515	1	0.947	pe	polar	pe_vs_polar
SEP15	0.745	0.312	0.49	0.312	1	0.98	pe	polar	pe_vs_polar
STAT3	0.744	0.292	0.488	0.292	0.909	0.763	pe	polar	pe_vs_polar
C14orf142	0.744	0.265	0.488	0.265	0.955	0.737	pe	polar	pe_vs_polar
MDN1	0.743	0.319	0.486	0.319	1	0.901	pe	polar	pe_vs_polar
UGDH	0.743	0.314	0.486	0.314	1	0.789	pe	polar	pe_vs_polar
CD59	0.743	0.286	0.486	0.286	1	0.868	pe	polar	pe_vs_polar
PSME4	0.743	0.251	0.486	0.251	1	0.921	pe	polar	pe_vs_polar
GJA1	0.742	0.357	0.484	0.357	1	0.993	pe	polar	pe_vs_polar
NDUFB6	0.74	0.324	0.48	0.324	1	0.961	pe	polar	pe_vs_polar
AMOT	0.74	0.285	0.48	0.285	1	0.789	pe	polar	pe_vs_polar
EIF2AK4	0.74	0.273	0.48	0.273	1	0.763	pe	polar	pe_vs_polar
CDK6	0.739	0.258	0.478	0.258	1	0.822	pe	polar	pe_vs_polar
MEST	0.738	0.271	0.476	0.271	0.909	0.645	pe	polar	pe_vs_polar
YARS	0.737	0.352	0.474	0.352	1	0.974	pe	polar	pe_vs_polar
ITGB5	0.737	0.256	0.474	0.256	1	0.724	pe	polar	pe_vs_polar
EGLN3	0.736	0.316	0.472	0.316	1	0.908	pe	polar	pe_vs_polar
CAPN2	0.735	0.274	0.47	0.274	1	0.816	pe	polar	pe_vs_polar
PRPF8	0.734	0.354	0.468	0.354	1	0.974	pe	polar	pe_vs_polar
SPINT2	0.734	0.31	0.468	0.31	1	1	pe	polar	pe_vs_polar
MGME1	0.734	0.282	0.468	0.282	1	0.789	pe	polar	pe_vs_polar
SQLE	0.732	0.454	0.464	0.454	1	0.875	pe	polar	pe_vs_polar
ASCC3	0.732	0.319	0.464	0.319	1	0.822	pe	polar	pe_vs_polar
MFN1	0.732	0.313	0.464	0.313	1	0.829	pe	polar	pe_vs_polar
NRD1	0.731	0.281	0.462	0.281	1	0.961	pe	polar	pe_vs_polar
SNRNP200	0.731	0.261	0.462	0.261	1	0.98	pe	polar	pe_vs_polar
CDCA2	0.731	0.253	0.462	0.253	0.955	0.75	pe	polar	pe_vs_polar
PRTG	0.73	0.424	0.46	0.424	1	0.796	pe	polar	pe_vs_polar
ERP29	0.73	0.308	0.46	0.308	1	0.987	pe	polar	pe_vs_polar
STARD7	0.73	0.306	0.46	0.306	1	0.987	pe	polar	pe_vs_polar
NAA50	0.73	0.29	0.46	0.29	1	0.961	pe	polar	pe_vs_polar
AMPD2	0.728	0.273	0.456	0.273	0.955	0.704	pe	polar	pe_vs_polar
DCP1A	0.726	0.266	0.452	0.266	1	0.908	pe	polar	pe_vs_polar
TMED2	0.725	0.253	0.45	0.253	1	0.993	pe	polar	pe_vs_polar
PDHB	0.724	0.378	0.448	0.378	1	0.914	pe	polar	pe_vs_polar
LINC00641	0.724	0.288	0.448	0.288	0.818	0.572	pe	polar	pe_vs_polar
TAGLN2	0.723	0.475	0.446	0.475	1	0.974	pe	polar	pe_vs_polar
DLC1	0.723	0.355	0.446	0.355	1	0.822	pe	polar	pe_vs_polar
KRAS	0.723	0.263	0.446	0.263	1	0.961	pe	polar	pe_vs_polar
EIF4EBP1	0.722	0.324	0.444	0.324	1	0.921	pe	polar	pe_vs_polar
KDELR2	0.722	0.306	0.444	0.306	1	0.967	pe	polar	pe_vs_polar
PEMT	0.722	0.301	0.444	0.301	0.909	0.618	pe	polar	pe_vs_polar
CDK1	0.721	0.403	0.442	0.403	1	0.888	pe	polar	pe_vs_polar
CTSB	0.721	0.381	0.442	0.381	1	0.967	pe	polar	pe_vs_polar
SUCLG1	0.721	0.297	0.442	0.297	1	0.941	pe	polar	pe_vs_polar
HELZ	0.721	0.296	0.442	0.296	1	0.914	pe	polar	pe_vs_polar
HSP90B1	0.719	0.335	0.438	0.335	1	1	pe	polar	pe_vs_polar
PRRC2B	0.719	0.278	0.438	0.278	1	0.961	pe	polar	pe_vs_polar
ATP5A1	0.717	0.266	0.434	0.266	1	1	pe	polar	pe_vs_polar
KIF23	0.717	0.261	0.434	0.261	1	0.783	pe	polar	pe_vs_polar
ATP5D	0.717	0.259	0.434	0.259	1	1	pe	polar	pe_vs_polar
SEPT2	0.717	0.256	0.434	0.256	1	0.987	pe	polar	pe_vs_polar
TOMM20	0.717	0.252	0.434	0.252	1	0.987	pe	polar	pe_vs_polar
NCLN	0.716	0.444	0.432	0.444	1	0.934	pe	polar	pe_vs_polar
HMGCS1	0.716	0.385	0.432	0.385	1	0.941	pe	polar	pe_vs_polar
PPIB	0.715	0.308	0.43	0.308	1	0.993	pe	polar	pe_vs_polar
MRPL12	0.715	0.307	0.43	0.307	1	0.993	pe	polar	pe_vs_polar
PPM1G	0.715	0.302	0.43	0.302	1	0.961	pe	polar	pe_vs_polar
PRDX3	0.712	0.304	0.424	0.304	1	0.934	pe	polar	pe_vs_polar
ATP5C1	0.712	0.269	0.424	0.269	1	0.987	pe	polar	pe_vs_polar
DHX37	0.711	0.28	0.422	0.28	1	0.901	pe	polar	pe_vs_polar
G2E3	0.71	0.328	0.42	0.328	1	0.875	pe	polar	pe_vs_polar
RNF4	0.71	0.26	0.42	0.26	0.955	0.895	pe	polar	pe_vs_polar
KIF20B	0.71	0.25	0.42	0.25	1	0.855	pe	polar	pe_vs_polar
DBI	0.709	0.362	0.418	0.362	1	1	pe	polar	pe_vs_polar
CRYZ	0.709	0.289	0.418	0.289	0.955	0.73	pe	polar	pe_vs_polar
CTSC	0.709	0.284	0.418	0.284	1	0.947	pe	polar	pe_vs_polar
CCNF	0.709	0.255	0.418	0.255	1	0.921	pe	polar	pe_vs_polar
IARS	0.708	0.261	0.416	0.261	1	0.961	pe	polar	pe_vs_polar
HYOU1	0.706	0.342	0.412	0.342	1	0.954	pe	polar	pe_vs_polar
SNX6	0.705	0.441	0.41	0.441	1	0.98	pe	polar	pe_vs_polar
DAG1	0.704	0.332	0.408	0.332	1	0.974	pe	polar	pe_vs_polar
KLF6	0.703	0.428	0.406	0.428	1	0.836	pe	polar	pe_vs_polar
ATP11C	0.703	0.335	0.406	0.335	0.909	0.803	pe	polar	pe_vs_polar
TUBA1C	0.703	0.276	0.406	0.276	1	1	pe	polar	pe_vs_polar
SLC1A5	0.702	0.41	0.404	0.41	1	0.928	pe	polar	pe_vs_polar
HLA-C	0.701	0.293	0.402	0.293	0.864	0.684	pe	polar	pe_vs_polar
PLOD1	0.974	0.799	0.948	0.799	1	0.786	pe	epi	pe_vs_epi
BMP2	0.974	0.68	0.948	0.68	1	0.429	pe	epi	pe_vs_epi
CAMK2D	0.964	0.471	0.928	0.471	1	0.571	pe	epi	pe_vs_epi
AMOTL1	0.958	0.489	0.916	0.489	1	0.429	pe	epi	pe_vs_epi
FGA	0.951	0.469	0.902	0.469	0.955	0.143	pe	epi	pe_vs_epi
IGF1	0.948	0.648	0.896	0.648	1	0.571	pe	epi	pe_vs_epi
GATA4	0.948	0.635	0.896	0.635	1	0.5	pe	epi	pe_vs_epi
APOA1	0.945	1.855	0.89	1.855	1	0.786	pe	epi	pe_vs_epi
MARCKS	0.945	0.875	0.89	0.875	1	0.786	pe	epi	pe_vs_epi
LEPRE1	0.945	0.78	0.89	0.78	1	0.786	pe	epi	pe_vs_epi
PDGFRA	0.938	1.236	0.876	1.236	1	0.643	pe	epi	pe_vs_epi
NID2	0.938	1.078	0.876	1.078	1	0.571	pe	epi	pe_vs_epi
P4HA1	0.932	0.577	0.864	0.577	1	0.643	pe	epi	pe_vs_epi
MGST2	0.922	0.927	0.844	0.927	1	0.929	pe	epi	pe_vs_epi
CDH11	0.92	0.536	0.84	0.536	0.955	0.357	pe	epi	pe_vs_epi
DENND2C	0.919	0.549	0.838	0.549	1	0.643	pe	epi	pe_vs_epi
FRZB	0.916	0.889	0.832	0.889	1	0.5	pe	epi	pe_vs_epi
XPR1	0.916	0.53	0.832	0.53	1	0.643	pe	epi	pe_vs_epi
MYL4	0.911	0.721	0.822	0.721	0.955	0.357	pe	epi	pe_vs_epi
TMBIM1	0.909	0.778	0.818	0.778	1	0.786	pe	epi	pe_vs_epi
MCU	0.909	0.596	0.818	0.596	1	0.714	pe	epi	pe_vs_epi
FAF1	0.909	0.362	0.818	0.362	1	0.714	pe	epi	pe_vs_epi
WDR26	0.909	0.32	0.818	0.32	1	0.786	pe	epi	pe_vs_epi
ADD3	0.906	0.665	0.812	0.665	1	0.643	pe	epi	pe_vs_epi
DMTN	0.906	0.331	0.812	0.331	0.909	0.286	pe	epi	pe_vs_epi
ENAH	0.903	0.534	0.806	0.534	1	1	pe	epi	pe_vs_epi
KIFAP3	0.901	0.473	0.802	0.473	0.955	0.5	pe	epi	pe_vs_epi
LGALS2	0.899	0.672	0.798	0.672	0.955	0.429	pe	epi	pe_vs_epi
GPX2	0.896	1.353	0.792	1.353	1	0.929	pe	epi	pe_vs_epi
RSPO3	0.896	1.145	0.792	1.145	1	0.643	pe	epi	pe_vs_epi
SLCO2A1	0.896	0.616	0.792	0.616	1	0.714	pe	epi	pe_vs_epi
SLC7A7	0.89	0.789	0.78	0.789	1	1	pe	epi	pe_vs_epi
ABI1	0.89	0.383	0.78	0.383	1	0.786	pe	epi	pe_vs_epi
KCNJ13	0.89	0.351	0.78	0.351	0.864	0.286	pe	epi	pe_vs_epi
DPP4	0.886	0.745	0.772	0.745	0.955	0.571	pe	epi	pe_vs_epi
COL4A1	0.883	0.361	0.766	0.361	1	0.714	pe	epi	pe_vs_epi
HS2ST1	0.883	0.35	0.766	0.35	1	0.714	pe	epi	pe_vs_epi
BMP6	0.881	0.394	0.762	0.394	0.955	0.357	pe	epi	pe_vs_epi
TMEM123	0.88	0.672	0.76	0.672	1	0.857	pe	epi	pe_vs_epi
COL4A2	0.88	0.445	0.76	0.445	1	0.786	pe	epi	pe_vs_epi
SERPINH1	0.873	1.116	0.746	1.116	1	0.857	pe	epi	pe_vs_epi
CTSE	0.873	0.684	0.746	0.684	0.955	0.429	pe	epi	pe_vs_epi
SLC38A2	0.87	0.703	0.74	0.703	1	0.929	pe	epi	pe_vs_epi
TMED9	0.87	0.682	0.74	0.682	1	1	pe	epi	pe_vs_epi
SERPINE2	0.87	0.626	0.74	0.626	1	0.714	pe	epi	pe_vs_epi
MED13L	0.87	0.504	0.74	0.504	1	1	pe	epi	pe_vs_epi
SGPP1	0.869	0.313	0.738	0.313	0.955	0.643	pe	epi	pe_vs_epi
ATP1B1	0.867	0.58	0.734	0.58	1	0.714	pe	epi	pe_vs_epi
PHLDB2	0.867	0.399	0.734	0.399	1	0.643	pe	epi	pe_vs_epi
PARD6B	0.864	0.556	0.728	0.556	1	0.857	pe	epi	pe_vs_epi
REPS1	0.864	0.307	0.728	0.307	1	0.714	pe	epi	pe_vs_epi
KIT	0.864	0.252	0.728	0.252	0.864	0.429	pe	epi	pe_vs_epi
NID1	0.86	0.901	0.72	0.901	1	1	pe	epi	pe_vs_epi
ANXA3	0.86	0.642	0.72	0.642	1	0.929	pe	epi	pe_vs_epi
PLTP	0.86	0.599	0.72	0.599	1	0.786	pe	epi	pe_vs_epi
ABHD5	0.86	0.49	0.72	0.49	1	0.929	pe	epi	pe_vs_epi
RCN1	0.86	0.396	0.72	0.396	1	0.929	pe	epi	pe_vs_epi
SLC44A1	0.86	0.346	0.72	0.346	1	0.786	pe	epi	pe_vs_epi
NEDD4L	0.86	0.336	0.72	0.336	1	0.786	pe	epi	pe_vs_epi
PDPN	0.857	0.868	0.714	0.868	1	0.786	pe	epi	pe_vs_epi
CDH2	0.857	0.761	0.714	0.761	0.955	0.571	pe	epi	pe_vs_epi
FLRT3	0.857	0.709	0.714	0.709	1	0.357	pe	epi	pe_vs_epi
MPC1	0.857	0.576	0.714	0.576	1	0.571	pe	epi	pe_vs_epi
ITIH5	0.857	0.561	0.714	0.561	0.955	0.714	pe	epi	pe_vs_epi
TMBIM6	0.857	0.552	0.714	0.552	1	1	pe	epi	pe_vs_epi
PHACTR2	0.857	0.487	0.714	0.487	1	0.786	pe	epi	pe_vs_epi
HABP2	0.857	0.398	0.714	0.398	1	0.429	pe	epi	pe_vs_epi
BIN2	0.857	0.35	0.714	0.35	1	0.643	pe	epi	pe_vs_epi
TNIP3	0.857	0.281	0.714	0.281	0.909	0.286	pe	epi	pe_vs_epi
HLCS	0.857	0.272	0.714	0.272	0.909	0.5	pe	epi	pe_vs_epi
PRCP	0.856	0.557	0.712	0.557	0.955	0.643	pe	epi	pe_vs_epi
CD99	0.854	0.678	0.708	0.678	1	0.786	pe	epi	pe_vs_epi
C6orf211	0.854	0.672	0.708	0.672	1	0.929	pe	epi	pe_vs_epi
APLP2	0.854	0.598	0.708	0.598	1	1	pe	epi	pe_vs_epi
TBX3	0.854	0.546	0.708	0.546	1	0.786	pe	epi	pe_vs_epi
RAB5A	0.854	0.304	0.708	0.304	1	0.857	pe	epi	pe_vs_epi
ITGB3	0.854	0.292	0.708	0.292	0.818	0.143	pe	epi	pe_vs_epi
CPN1	0.852	0.345	0.704	0.345	0.955	0.357	pe	epi	pe_vs_epi
HMGCR	0.851	1.088	0.702	1.088	1	1	pe	epi	pe_vs_epi
CNN3	0.851	0.863	0.702	0.863	1	1	pe	epi	pe_vs_epi
S100A16	0.851	0.601	0.702	0.601	1	0.857	pe	epi	pe_vs_epi
NQO1	0.851	0.592	0.702	0.592	1	0.643	pe	epi	pe_vs_epi
STARD7	0.851	0.508	0.702	0.508	1	1	pe	epi	pe_vs_epi
DLAT	0.851	0.483	0.702	0.483	1	0.786	pe	epi	pe_vs_epi
GLRX5	0.851	0.373	0.702	0.373	1	1	pe	epi	pe_vs_epi
RBMS1	0.851	0.332	0.702	0.332	1	0.929	pe	epi	pe_vs_epi
ID2	0.847	0.678	0.694	0.678	1	0.929	pe	epi	pe_vs_epi
BAMBI	0.847	0.426	0.694	0.426	1	0.857	pe	epi	pe_vs_epi
SRP9	0.847	0.399	0.694	0.399	1	1	pe	epi	pe_vs_epi
SEL1L	0.847	0.332	0.694	0.332	1	0.786	pe	epi	pe_vs_epi
EMC8	0.847	0.328	0.694	0.328	1	0.857	pe	epi	pe_vs_epi
KLF9	0.847	0.26	0.694	0.26	1	0.429	pe	epi	pe_vs_epi
TMPO	0.844	0.501	0.688	0.501	1	0.929	pe	epi	pe_vs_epi
MGAT4A	0.844	0.398	0.688	0.398	0.955	0.857	pe	epi	pe_vs_epi
MAGT1	0.843	0.254	0.686	0.254	0.955	0.643	pe	epi	pe_vs_epi
RASSF8	0.841	0.41	0.682	0.41	0.955	0.714	pe	epi	pe_vs_epi
NCKAP1	0.841	0.331	0.682	0.331	1	0.857	pe	epi	pe_vs_epi
API5	0.841	0.318	0.682	0.318	1	0.857	pe	epi	pe_vs_epi
LINC00261	0.839	0.748	0.678	0.748	0.955	0.643	pe	epi	pe_vs_epi
APOC1	0.838	0.616	0.676	0.616	1	1	pe	epi	pe_vs_epi
ATP2B1	0.838	0.467	0.676	0.467	1	0.857	pe	epi	pe_vs_epi
SRGAP1	0.836	0.332	0.672	0.332	0.955	0.5	pe	epi	pe_vs_epi
UBE2J2	0.834	0.38	0.668	0.38	0.955	1	pe	epi	pe_vs_epi
TMED5	0.834	0.329	0.668	0.329	1	0.714	pe	epi	pe_vs_epi
AHNAK	0.831	0.725	0.662	0.725	1	1	pe	epi	pe_vs_epi
UGCG	0.831	0.612	0.662	0.612	1	0.929	pe	epi	pe_vs_epi
COL18A1	0.831	0.504	0.662	0.504	1	0.643	pe	epi	pe_vs_epi
DHX29	0.831	0.315	0.662	0.315	1	0.786	pe	epi	pe_vs_epi
PRSS23	0.831	0.293	0.662	0.293	0.909	0.643	pe	epi	pe_vs_epi
SLC4A8	0.831	0.277	0.662	0.277	1	0.571	pe	epi	pe_vs_epi
FBXO28	0.831	0.252	0.662	0.252	0.955	0.714	pe	epi	pe_vs_epi
NUDT21	0.828	0.415	0.656	0.415	1	0.857	pe	epi	pe_vs_epi
RCN2	0.828	0.382	0.656	0.382	1	0.857	pe	epi	pe_vs_epi
ATP13A3	0.828	0.37	0.656	0.37	1	0.786	pe	epi	pe_vs_epi
GPR161	0.828	0.32	0.656	0.32	0.909	0.571	pe	epi	pe_vs_epi
SOX17	0.828	0.287	0.656	0.287	0.909	0.357	pe	epi	pe_vs_epi
CFL2	0.828	0.286	0.656	0.286	1	0.786	pe	epi	pe_vs_epi
LOC101928419	0.828	0.268	0.656	0.268	0.955	0.571	pe	epi	pe_vs_epi
STRN3	0.828	0.263	0.656	0.263	1	0.714	pe	epi	pe_vs_epi
TBCA	0.825	0.508	0.65	0.508	1	1	pe	epi	pe_vs_epi
SELT	0.825	0.5	0.65	0.5	1	1	pe	epi	pe_vs_epi
SAMD8	0.825	0.4	0.65	0.4	1	0.857	pe	epi	pe_vs_epi
BIN1	0.825	0.294	0.65	0.294	1	0.857	pe	epi	pe_vs_epi
TRIM2	0.821	0.879	0.642	0.879	0.955	0.714	pe	epi	pe_vs_epi
TPST2	0.821	0.775	0.642	0.775	1	0.857	pe	epi	pe_vs_epi
NEU1	0.821	0.517	0.642	0.517	1	0.929	pe	epi	pe_vs_epi
PPFIBP2	0.821	0.371	0.642	0.371	1	0.857	pe	epi	pe_vs_epi
COPB1	0.821	0.362	0.642	0.362	1	1	pe	epi	pe_vs_epi
RFC4	0.821	0.343	0.642	0.343	1	0.571	pe	epi	pe_vs_epi
LAMC1	0.821	0.307	0.642	0.307	1	1	pe	epi	pe_vs_epi
HNF1B	0.821	0.3	0.642	0.3	0.909	0.357	pe	epi	pe_vs_epi
PKP2	0.82	0.554	0.64	0.554	0.955	0.786	pe	epi	pe_vs_epi
SLC35D1	0.82	0.275	0.64	0.275	0.955	0.643	pe	epi	pe_vs_epi
FERMT2	0.818	0.508	0.636	0.508	1	0.929	pe	epi	pe_vs_epi
TPM2	0.818	0.451	0.636	0.451	1	0.786	pe	epi	pe_vs_epi
GALNT7	0.818	0.308	0.636	0.308	0.909	0.643	pe	epi	pe_vs_epi
IMPDH1	0.818	0.302	0.636	0.302	1	0.714	pe	epi	pe_vs_epi
GNA11	0.818	0.272	0.636	0.272	1	0.857	pe	epi	pe_vs_epi
RAB1A	0.818	0.262	0.636	0.262	1	1	pe	epi	pe_vs_epi
MX1	0.815	0.627	0.63	0.627	1	0.786	pe	epi	pe_vs_epi
AK4	0.815	0.576	0.63	0.576	1	0.857	pe	epi	pe_vs_epi
TMX1	0.815	0.324	0.63	0.324	0.955	0.857	pe	epi	pe_vs_epi
SUCLA2	0.815	0.321	0.63	0.321	1	0.786	pe	epi	pe_vs_epi
S100A10	0.812	0.634	0.624	0.634	1	1	pe	epi	pe_vs_epi
C19orf10	0.812	0.461	0.624	0.461	1	1	pe	epi	pe_vs_epi
RRP1	0.812	0.348	0.624	0.348	1	0.929	pe	epi	pe_vs_epi
PANK3	0.812	0.307	0.624	0.307	1	0.714	pe	epi	pe_vs_epi
EXT1	0.812	0.273	0.624	0.273	1	0.643	pe	epi	pe_vs_epi
TRAPPC8	0.812	0.255	0.624	0.255	1	0.929	pe	epi	pe_vs_epi
SPINT2	0.808	0.555	0.616	0.555	1	1	pe	epi	pe_vs_epi
MYO9A	0.808	0.538	0.616	0.538	1	0.786	pe	epi	pe_vs_epi
SLK	0.808	0.401	0.616	0.401	1	0.929	pe	epi	pe_vs_epi
TIMM23	0.808	0.388	0.616	0.388	1	0.857	pe	epi	pe_vs_epi
ACAT2	0.808	0.383	0.616	0.383	1	0.929	pe	epi	pe_vs_epi
SLC31A1	0.808	0.372	0.616	0.372	1	0.643	pe	epi	pe_vs_epi
SUGT1	0.808	0.361	0.616	0.361	1	0.857	pe	epi	pe_vs_epi
DRAM2	0.808	0.351	0.616	0.351	1	0.786	pe	epi	pe_vs_epi
PKN2	0.808	0.297	0.616	0.297	1	1	pe	epi	pe_vs_epi
EED	0.808	0.272	0.616	0.272	1	0.786	pe	epi	pe_vs_epi
MUL1	0.808	0.265	0.616	0.265	1	0.571	pe	epi	pe_vs_epi
SYT13	0.808	0.265	0.616	0.265	0.909	0.429	pe	epi	pe_vs_epi
RGS5	0.805	0.559	0.61	0.559	0.909	0.357	pe	epi	pe_vs_epi
IL6ST	0.805	0.449	0.61	0.449	1	0.929	pe	epi	pe_vs_epi
CALM3	0.805	0.397	0.61	0.397	1	0.929	pe	epi	pe_vs_epi
ADAM10	0.805	0.368	0.61	0.368	1	0.857	pe	epi	pe_vs_epi
SETD3	0.805	0.361	0.61	0.361	1	1	pe	epi	pe_vs_epi
PIK3C2A	0.805	0.358	0.61	0.358	1	1	pe	epi	pe_vs_epi
ANO6	0.805	0.306	0.61	0.306	1	0.929	pe	epi	pe_vs_epi
ATAD1	0.805	0.302	0.61	0.302	1	0.929	pe	epi	pe_vs_epi
ECHDC1	0.805	0.291	0.61	0.291	1	0.714	pe	epi	pe_vs_epi
INTS7	0.805	0.288	0.61	0.288	1	0.786	pe	epi	pe_vs_epi
COBL	0.805	0.282	0.61	0.282	1	0.714	pe	epi	pe_vs_epi
PPP6C	0.805	0.273	0.61	0.273	1	0.929	pe	epi	pe_vs_epi
CERS2	0.805	0.272	0.61	0.272	0.955	1	pe	epi	pe_vs_epi
CTR9	0.804	0.264	0.608	0.264	0.955	0.786	pe	epi	pe_vs_epi
GOLIM4	0.804	0.255	0.608	0.255	0.955	0.5	pe	epi	pe_vs_epi
RAB15	0.802	0.491	0.604	0.491	0.955	0.714	pe	epi	pe_vs_epi
TXNRD1	0.802	0.449	0.604	0.449	1	1	pe	epi	pe_vs_epi
PGRMC1	0.802	0.323	0.604	0.323	1	0.786	pe	epi	pe_vs_epi
FGFR2	0.802	0.3	0.604	0.3	1	0.714	pe	epi	pe_vs_epi
GCLM	0.802	0.281	0.604	0.281	0.955	0.857	pe	epi	pe_vs_epi
FN1	0.799	0.851	0.598	0.851	1	0.929	pe	epi	pe_vs_epi
MALAT1	0.799	0.776	0.598	0.776	1	1	pe	epi	pe_vs_epi
PPP1R14A	0.799	0.501	0.598	0.501	1	1	pe	epi	pe_vs_epi
APOA2	0.799	0.411	0.598	0.411	1	0.429	pe	epi	pe_vs_epi
MRPS7	0.799	0.392	0.598	0.392	1	0.929	pe	epi	pe_vs_epi
PMM2	0.799	0.326	0.598	0.326	1	0.786	pe	epi	pe_vs_epi
TOMM20	0.799	0.312	0.598	0.312	1	1	pe	epi	pe_vs_epi
CRK	0.799	0.291	0.598	0.291	1	1	pe	epi	pe_vs_epi
UQCRC2	0.799	0.263	0.598	0.263	1	0.929	pe	epi	pe_vs_epi
TMEM14A	0.799	0.258	0.598	0.258	0.909	0.643	pe	epi	pe_vs_epi
GPC3	0.797	0.588	0.594	0.588	0.955	0.643	pe	epi	pe_vs_epi
FRMD6	0.797	0.328	0.594	0.328	0.955	0.786	pe	epi	pe_vs_epi
SURF4	0.795	0.495	0.59	0.495	1	1	pe	epi	pe_vs_epi
B4GALT5	0.795	0.311	0.59	0.311	1	0.714	pe	epi	pe_vs_epi
LPCAT3	0.795	0.301	0.59	0.301	1	0.857	pe	epi	pe_vs_epi
CCDC23	0.795	0.292	0.59	0.292	1	0.714	pe	epi	pe_vs_epi
SENP5	0.795	0.262	0.59	0.262	1	0.857	pe	epi	pe_vs_epi
CAMSAP2	0.795	0.251	0.59	0.251	1	0.857	pe	epi	pe_vs_epi
PRTG	0.792	0.462	0.584	0.462	1	0.857	pe	epi	pe_vs_epi
VCL	0.792	0.374	0.584	0.374	1	0.857	pe	epi	pe_vs_epi
HESX1	0.792	0.365	0.584	0.365	0.864	0.429	pe	epi	pe_vs_epi
PCMT1	0.792	0.332	0.584	0.332	1	1	pe	epi	pe_vs_epi
SDHD	0.792	0.314	0.584	0.314	1	0.929	pe	epi	pe_vs_epi
RNF115	0.792	0.29	0.584	0.29	1	0.714	pe	epi	pe_vs_epi
IQGAP3	0.792	0.268	0.584	0.268	1	0.714	pe	epi	pe_vs_epi
ANPEP	0.789	0.553	0.578	0.553	1	0.786	pe	epi	pe_vs_epi
PNPT1	0.789	0.544	0.578	0.544	1	0.857	pe	epi	pe_vs_epi
SMG1	0.789	0.497	0.578	0.497	1	1	pe	epi	pe_vs_epi
SKP2	0.789	0.462	0.578	0.462	1	0.714	pe	epi	pe_vs_epi
ACSL3	0.789	0.357	0.578	0.357	1	0.786	pe	epi	pe_vs_epi
CANX	0.789	0.349	0.578	0.349	1	1	pe	epi	pe_vs_epi
LAMB1	0.789	0.349	0.578	0.349	1	1	pe	epi	pe_vs_epi
KIF11	0.789	0.324	0.578	0.324	1	0.929	pe	epi	pe_vs_epi
FUCA2	0.789	0.318	0.578	0.318	1	0.714	pe	epi	pe_vs_epi
AGPAT2	0.789	0.284	0.578	0.284	0.955	0.714	pe	epi	pe_vs_epi
DEGS1	0.786	0.379	0.572	0.379	1	1	pe	epi	pe_vs_epi
PLEKHJ1	0.786	0.339	0.572	0.339	1	0.714	pe	epi	pe_vs_epi
GNAI3	0.786	0.339	0.572	0.339	1	1	pe	epi	pe_vs_epi
CRB3	0.786	0.335	0.572	0.335	1	0.714	pe	epi	pe_vs_epi
NDUFC2	0.786	0.332	0.572	0.332	1	0.929	pe	epi	pe_vs_epi
ENO2	0.786	0.303	0.572	0.303	0.955	0.714	pe	epi	pe_vs_epi
TMEM30A	0.786	0.299	0.572	0.299	1	0.857	pe	epi	pe_vs_epi
WASL	0.786	0.283	0.572	0.283	1	0.786	pe	epi	pe_vs_epi
STT3B	0.786	0.273	0.572	0.273	0.955	0.857	pe	epi	pe_vs_epi
BAK1	0.786	0.261	0.572	0.261	1	0.786	pe	epi	pe_vs_epi
NUP35	0.786	0.261	0.572	0.261	0.955	0.714	pe	epi	pe_vs_epi
PGM1	0.784	0.295	0.568	0.295	0.955	0.643	pe	epi	pe_vs_epi
MSMO1	0.782	0.548	0.564	0.548	1	0.929	pe	epi	pe_vs_epi
ANXA5	0.782	0.493	0.564	0.493	1	1	pe	epi	pe_vs_epi
CACHD1	0.782	0.466	0.564	0.466	1	0.929	pe	epi	pe_vs_epi
GJA1	0.782	0.455	0.564	0.455	1	1	pe	epi	pe_vs_epi
CD63	0.782	0.448	0.564	0.448	1	0.929	pe	epi	pe_vs_epi
BUB1	0.782	0.356	0.564	0.356	1	0.857	pe	epi	pe_vs_epi
DNAJC5	0.782	0.344	0.564	0.344	1	0.786	pe	epi	pe_vs_epi
MLLT4	0.782	0.322	0.564	0.322	1	0.857	pe	epi	pe_vs_epi
TMEM41B	0.782	0.32	0.564	0.32	1	0.929	pe	epi	pe_vs_epi
NOC3L	0.782	0.316	0.564	0.316	1	0.929	pe	epi	pe_vs_epi
MRI1	0.782	0.294	0.564	0.294	0.909	0.714	pe	epi	pe_vs_epi
ERP44	0.782	0.291	0.564	0.291	1	0.857	pe	epi	pe_vs_epi
BNIP2	0.782	0.255	0.564	0.255	1	0.857	pe	epi	pe_vs_epi
TOMM70A	0.781	0.338	0.562	0.338	0.955	0.929	pe	epi	pe_vs_epi
CALU	0.779	0.479	0.558	0.479	1	0.857	pe	epi	pe_vs_epi
XPO1	0.779	0.391	0.558	0.391	1	1	pe	epi	pe_vs_epi
CTNNB1	0.779	0.39	0.558	0.39	1	0.929	pe	epi	pe_vs_epi
CCNG1	0.779	0.37	0.558	0.37	1	0.786	pe	epi	pe_vs_epi
TXNDC12	0.779	0.36	0.558	0.36	1	0.786	pe	epi	pe_vs_epi
TIPRL	0.779	0.33	0.558	0.33	1	0.786	pe	epi	pe_vs_epi
COPS4	0.779	0.33	0.558	0.33	1	0.714	pe	epi	pe_vs_epi
RACGAP1	0.779	0.32	0.558	0.32	1	0.714	pe	epi	pe_vs_epi
CMTM7	0.779	0.301	0.558	0.301	0.955	0.571	pe	epi	pe_vs_epi
GATA6	0.779	0.298	0.558	0.298	1	0.643	pe	epi	pe_vs_epi
PTPN11	0.779	0.282	0.558	0.282	1	1	pe	epi	pe_vs_epi
KCTD20	0.779	0.274	0.558	0.274	0.955	0.714	pe	epi	pe_vs_epi
GPR107	0.779	0.268	0.558	0.268	1	0.857	pe	epi	pe_vs_epi
MAP2K4	0.779	0.263	0.558	0.263	1	0.714	pe	epi	pe_vs_epi
RMDN3	0.779	0.26	0.558	0.26	0.909	0.786	pe	epi	pe_vs_epi
NEAT1	0.778	0.693	0.556	0.693	0.955	0.929	pe	epi	pe_vs_epi
PCBD1	0.778	0.399	0.556	0.399	0.955	0.5	pe	epi	pe_vs_epi
FNDC3B	0.778	0.341	0.556	0.341	0.955	0.786	pe	epi	pe_vs_epi
RP11-242D8.1	0.778	0.325	0.556	0.325	0.955	0.786	pe	epi	pe_vs_epi
RHOG	0.776	0.318	0.552	0.318	1	0.786	pe	epi	pe_vs_epi
SNHG7	0.776	0.303	0.552	0.303	1	0.929	pe	epi	pe_vs_epi
PPP2R5A	0.776	0.284	0.552	0.284	0.955	0.714	pe	epi	pe_vs_epi
FOXA2	0.776	0.281	0.552	0.281	0.955	0.571	pe	epi	pe_vs_epi
GGA2	0.776	0.274	0.552	0.274	1	0.857	pe	epi	pe_vs_epi
ADPGK	0.776	0.265	0.552	0.265	1	0.714	pe	epi	pe_vs_epi
RAB3B	0.773	0.681	0.546	0.681	1	0.786	pe	epi	pe_vs_epi
CA2	0.773	0.454	0.546	0.454	1	0.929	pe	epi	pe_vs_epi
LAMTOR5	0.773	0.44	0.546	0.44	1	1	pe	epi	pe_vs_epi
DAP3	0.773	0.355	0.546	0.355	1	0.857	pe	epi	pe_vs_epi
ZFR	0.773	0.349	0.546	0.349	1	0.929	pe	epi	pe_vs_epi
OCLN	0.773	0.341	0.546	0.341	0.955	0.857	pe	epi	pe_vs_epi
CLK1	0.773	0.263	0.546	0.263	0.955	0.714	pe	epi	pe_vs_epi
ACO1	0.771	0.44	0.542	0.44	0.955	0.643	pe	epi	pe_vs_epi
HPGD	0.771	0.4	0.542	0.4	0.955	0.786	pe	epi	pe_vs_epi
SPARC	0.769	0.498	0.538	0.498	1	0.929	pe	epi	pe_vs_epi
APOE	0.769	0.476	0.538	0.476	1	1	pe	epi	pe_vs_epi
ARF4	0.769	0.422	0.538	0.422	1	1	pe	epi	pe_vs_epi
SCAF11	0.769	0.393	0.538	0.393	1	0.857	pe	epi	pe_vs_epi
EMC7	0.769	0.385	0.538	0.385	1	0.857	pe	epi	pe_vs_epi
B4GALT4	0.769	0.334	0.538	0.334	1	0.714	pe	epi	pe_vs_epi
SEC11A	0.769	0.331	0.538	0.331	1	1	pe	epi	pe_vs_epi
VAPA	0.769	0.326	0.538	0.326	1	1	pe	epi	pe_vs_epi
TGFBR3	0.769	0.31	0.538	0.31	0.955	0.857	pe	epi	pe_vs_epi
UMPS	0.769	0.265	0.538	0.265	1	0.929	pe	epi	pe_vs_epi
WIPI2	0.769	0.264	0.538	0.264	1	0.857	pe	epi	pe_vs_epi
PXDN	0.768	0.346	0.536	0.346	0.955	0.786	pe	epi	pe_vs_epi
CADM1	0.766	0.678	0.532	0.678	1	0.857	pe	epi	pe_vs_epi
APPL1	0.766	0.436	0.532	0.436	1	0.857	pe	epi	pe_vs_epi
ST3GAL1	0.766	0.43	0.532	0.43	1	0.714	pe	epi	pe_vs_epi
TBL1XR1	0.766	0.327	0.532	0.327	1	1	pe	epi	pe_vs_epi
ACTR2	0.766	0.324	0.532	0.324	1	0.929	pe	epi	pe_vs_epi
C17orf85	0.766	0.288	0.532	0.288	1	0.929	pe	epi	pe_vs_epi
MAPK1	0.766	0.268	0.532	0.268	1	0.857	pe	epi	pe_vs_epi
REV3L	0.766	0.267	0.532	0.267	1	0.714	pe	epi	pe_vs_epi
OSTC	0.763	0.384	0.526	0.384	1	1	pe	epi	pe_vs_epi
ID3	0.763	0.378	0.526	0.378	0.955	0.857	pe	epi	pe_vs_epi
MRPL32	0.763	0.355	0.526	0.355	1	1	pe	epi	pe_vs_epi
SMC4	0.763	0.347	0.526	0.347	1	0.929	pe	epi	pe_vs_epi
SUCO	0.763	0.298	0.526	0.298	1	0.857	pe	epi	pe_vs_epi
ADAMTS1	0.763	0.296	0.526	0.296	1	0.857	pe	epi	pe_vs_epi
FAM213A	0.763	0.274	0.526	0.274	1	0.929	pe	epi	pe_vs_epi
TMEM141	0.763	0.252	0.526	0.252	0.955	0.571	pe	epi	pe_vs_epi
MERTK	0.761	0.266	0.522	0.266	0.955	0.786	pe	epi	pe_vs_epi
FLNA	0.76	0.474	0.52	0.474	1	1	pe	epi	pe_vs_epi
VIMP	0.76	0.37	0.52	0.37	1	0.714	pe	epi	pe_vs_epi
ANXA2	0.76	0.36	0.52	0.36	1	1	pe	epi	pe_vs_epi
GNA13	0.76	0.333	0.52	0.333	1	0.929	pe	epi	pe_vs_epi
YTHDF1	0.76	0.327	0.52	0.327	1	1	pe	epi	pe_vs_epi
MYOF	0.76	0.308	0.52	0.308	1	0.929	pe	epi	pe_vs_epi
ANKRD10	0.76	0.301	0.52	0.301	1	0.929	pe	epi	pe_vs_epi
ARPP19	0.76	0.268	0.52	0.268	1	0.929	pe	epi	pe_vs_epi
ANKS1A	0.758	0.386	0.516	0.386	0.955	0.786	pe	epi	pe_vs_epi
LBR	0.758	0.369	0.516	0.369	0.955	0.929	pe	epi	pe_vs_epi
IDH1	0.756	0.714	0.512	0.714	1	1	pe	epi	pe_vs_epi
RNASE1	0.756	0.485	0.512	0.485	1	0.643	pe	epi	pe_vs_epi
SUCLG1	0.756	0.392	0.512	0.392	1	0.929	pe	epi	pe_vs_epi
KRAS	0.756	0.332	0.512	0.332	1	0.929	pe	epi	pe_vs_epi
GGH	0.756	0.329	0.512	0.329	0.909	0.714	pe	epi	pe_vs_epi
ADAM9	0.756	0.325	0.512	0.325	1	0.714	pe	epi	pe_vs_epi
BAZ1B	0.756	0.288	0.512	0.288	1	1	pe	epi	pe_vs_epi
ATF1	0.755	0.309	0.51	0.309	0.955	0.929	pe	epi	pe_vs_epi
SEPT11	0.753	0.563	0.506	0.563	1	1	pe	epi	pe_vs_epi
ALDH1A1	0.753	0.532	0.506	0.532	0.909	0.643	pe	epi	pe_vs_epi
LAMA1	0.753	0.48	0.506	0.48	1	1	pe	epi	pe_vs_epi
MAD2L1	0.753	0.364	0.506	0.364	1	0.929	pe	epi	pe_vs_epi
GTF3A	0.753	0.352	0.506	0.352	1	0.929	pe	epi	pe_vs_epi
STT3A	0.753	0.343	0.506	0.343	1	0.929	pe	epi	pe_vs_epi
SDHB	0.753	0.342	0.506	0.342	1	1	pe	epi	pe_vs_epi
ALG5	0.753	0.334	0.506	0.334	0.955	0.857	pe	epi	pe_vs_epi
PROM1	0.753	0.333	0.506	0.333	1	1	pe	epi	pe_vs_epi
AKAP9	0.753	0.307	0.506	0.307	1	0.786	pe	epi	pe_vs_epi
CLPTM1	0.753	0.299	0.506	0.299	1	0.929	pe	epi	pe_vs_epi
CBR4	0.753	0.296	0.506	0.296	1	0.643	pe	epi	pe_vs_epi
CAP1	0.753	0.279	0.506	0.279	1	0.929	pe	epi	pe_vs_epi
ATP6V1A	0.753	0.261	0.506	0.261	1	0.857	pe	epi	pe_vs_epi
FST	0.75	0.43	0.5	0.43	0.955	0.571	pe	epi	pe_vs_epi
STX3	0.75	0.388	0.5	0.388	1	0.857	pe	epi	pe_vs_epi
CDC42EP4	0.75	0.357	0.5	0.357	1	0.929	pe	epi	pe_vs_epi
USP34	0.75	0.348	0.5	0.348	1	0.929	pe	epi	pe_vs_epi
ADD1	0.75	0.304	0.5	0.304	1	0.929	pe	epi	pe_vs_epi
KIAA1919	0.75	0.279	0.5	0.279	0.955	0.857	pe	epi	pe_vs_epi
IER3IP1	0.75	0.278	0.5	0.278	1	0.929	pe	epi	pe_vs_epi
DIAPH1	0.75	0.26	0.5	0.26	1	0.857	pe	epi	pe_vs_epi
UACA	0.747	0.645	0.494	0.645	1	0.929	pe	epi	pe_vs_epi
SLC2A3	0.747	0.53	0.494	0.53	1	1	pe	epi	pe_vs_epi
PDHA1	0.747	0.464	0.494	0.464	1	0.929	pe	epi	pe_vs_epi
ATP1A1	0.747	0.447	0.494	0.447	1	1	pe	epi	pe_vs_epi
VMP1	0.747	0.378	0.494	0.378	1	1	pe	epi	pe_vs_epi
CD109	0.747	0.339	0.494	0.339	0.818	0.5	pe	epi	pe_vs_epi
SGTB	0.747	0.27	0.494	0.27	0.955	0.714	pe	epi	pe_vs_epi
CREBZF	0.747	0.251	0.494	0.251	1	0.857	pe	epi	pe_vs_epi
RBM14	0.745	0.288	0.49	0.288	0.955	0.929	pe	epi	pe_vs_epi
CKB	0.744	0.524	0.488	0.524	1	1	pe	epi	pe_vs_epi
FURIN	0.744	0.327	0.488	0.327	1	0.929	pe	epi	pe_vs_epi
DNAJB11	0.744	0.312	0.488	0.312	1	0.857	pe	epi	pe_vs_epi
SLC39A7	0.744	0.306	0.488	0.306	1	0.857	pe	epi	pe_vs_epi
NFE2L3	0.744	0.296	0.488	0.296	1	0.857	pe	epi	pe_vs_epi
CREB3L2	0.744	0.291	0.488	0.291	0.955	0.714	pe	epi	pe_vs_epi
CNIH1	0.744	0.282	0.488	0.282	1	0.929	pe	epi	pe_vs_epi
INSIG1	0.744	0.281	0.488	0.281	1	0.714	pe	epi	pe_vs_epi
NUDCD2	0.744	0.273	0.488	0.273	1	0.929	pe	epi	pe_vs_epi
SOD2	0.744	0.262	0.488	0.262	1	0.857	pe	epi	pe_vs_epi
TXN	0.74	0.449	0.48	0.449	1	1	pe	epi	pe_vs_epi
B4GALT1	0.74	0.374	0.48	0.374	1	1	pe	epi	pe_vs_epi
LIN28A	0.74	0.353	0.48	0.353	1	1	pe	epi	pe_vs_epi
FAM32A	0.74	0.337	0.48	0.337	1	1	pe	epi	pe_vs_epi
HEXB	0.74	0.316	0.48	0.316	0.955	0.857	pe	epi	pe_vs_epi
NR2F6	0.74	0.263	0.48	0.263	1	1	pe	epi	pe_vs_epi
VPS35	0.74	0.256	0.48	0.256	1	0.929	pe	epi	pe_vs_epi
OIP5	0.739	0.325	0.478	0.325	0.955	0.929	pe	epi	pe_vs_epi
SC5D	0.739	0.281	0.478	0.281	0.955	0.929	pe	epi	pe_vs_epi
MRPS14	0.739	0.265	0.478	0.265	0.955	0.643	pe	epi	pe_vs_epi
KRT19	0.737	0.457	0.474	0.457	1	1	pe	epi	pe_vs_epi
LAMP2	0.737	0.383	0.474	0.383	1	0.857	pe	epi	pe_vs_epi
CTSB	0.737	0.335	0.474	0.335	1	1	pe	epi	pe_vs_epi
ATP11A	0.737	0.311	0.474	0.311	1	0.929	pe	epi	pe_vs_epi
HNRNPF	0.737	0.301	0.474	0.301	1	1	pe	epi	pe_vs_epi
PPP6R3	0.737	0.264	0.474	0.264	1	1	pe	epi	pe_vs_epi
RBBP6	0.737	0.252	0.474	0.252	1	0.929	pe	epi	pe_vs_epi
SND1	0.734	0.393	0.468	0.393	1	0.929	pe	epi	pe_vs_epi
FKBP11	0.734	0.355	0.468	0.355	0.955	0.714	pe	epi	pe_vs_epi
RPN2	0.734	0.321	0.468	0.321	1	1	pe	epi	pe_vs_epi
FGFR4	0.734	0.315	0.468	0.315	1	0.857	pe	epi	pe_vs_epi
NFE2L2	0.734	0.3	0.468	0.3	1	0.929	pe	epi	pe_vs_epi
NUCB1	0.734	0.29	0.468	0.29	1	0.786	pe	epi	pe_vs_epi
SLC6A19	0.734	0.288	0.468	0.288	1	0.857	pe	epi	pe_vs_epi
PPAP2B	0.734	0.287	0.468	0.287	1	0.643	pe	epi	pe_vs_epi
METTL9	0.734	0.272	0.468	0.272	0.955	0.714	pe	epi	pe_vs_epi
S100A14	0.732	0.872	0.464	0.872	0.955	0.929	pe	epi	pe_vs_epi
CENPE	0.731	0.452	0.462	0.452	1	0.929	pe	epi	pe_vs_epi
PSAP	0.731	0.351	0.462	0.351	1	1	pe	epi	pe_vs_epi
ANKRD1	0.731	0.318	0.462	0.318	0.773	0.571	pe	epi	pe_vs_epi
B2M	0.731	0.317	0.462	0.317	1	0.643	pe	epi	pe_vs_epi
ZNHIT1	0.731	0.281	0.462	0.281	1	1	pe	epi	pe_vs_epi
DLC1	0.731	0.264	0.462	0.264	1	0.857	pe	epi	pe_vs_epi
SPTSSA	0.727	0.501	0.454	0.501	1	1	pe	epi	pe_vs_epi
CALM1	0.727	0.358	0.454	0.358	1	1	pe	epi	pe_vs_epi
CYP51A1	0.727	0.334	0.454	0.334	1	0.786	pe	epi	pe_vs_epi
ROBO1	0.727	0.332	0.454	0.332	1	0.786	pe	epi	pe_vs_epi
KPNA3	0.727	0.317	0.454	0.317	0.955	0.857	pe	epi	pe_vs_epi
RTN4	0.727	0.311	0.454	0.311	1	0.929	pe	epi	pe_vs_epi
ATG9A	0.727	0.272	0.454	0.272	1	0.786	pe	epi	pe_vs_epi
UNC45A	0.726	0.285	0.452	0.285	0.955	0.786	pe	epi	pe_vs_epi
LGALS1	0.724	0.505	0.448	0.505	1	0.786	pe	epi	pe_vs_epi
ADM	0.724	0.481	0.448	0.481	1	0.786	pe	epi	pe_vs_epi
SQLE	0.724	0.341	0.448	0.341	1	0.714	pe	epi	pe_vs_epi
CLTC	0.724	0.34	0.448	0.34	1	1	pe	epi	pe_vs_epi
GTF2B	0.724	0.311	0.448	0.311	1	0.714	pe	epi	pe_vs_epi
TRPM7	0.724	0.308	0.448	0.308	1	0.929	pe	epi	pe_vs_epi
ACADM	0.724	0.3	0.448	0.3	1	0.786	pe	epi	pe_vs_epi
BLOC1S6	0.724	0.292	0.448	0.292	1	0.714	pe	epi	pe_vs_epi
GSTO1	0.724	0.286	0.448	0.286	1	0.857	pe	epi	pe_vs_epi
RAD21	0.724	0.274	0.448	0.274	1	0.857	pe	epi	pe_vs_epi
RHBDD3	0.724	0.268	0.448	0.268	1	0.857	pe	epi	pe_vs_epi
KDELR2	0.721	0.422	0.442	0.422	1	1	pe	epi	pe_vs_epi
PCYOX1	0.721	0.381	0.442	0.381	1	0.929	pe	epi	pe_vs_epi
CRYZ	0.721	0.343	0.442	0.343	0.955	0.714	pe	epi	pe_vs_epi
CD164	0.721	0.331	0.442	0.331	0.955	0.857	pe	epi	pe_vs_epi
CAPZA2	0.721	0.328	0.442	0.328	1	0.929	pe	epi	pe_vs_epi
FSCN1	0.721	0.314	0.442	0.314	1	1	pe	epi	pe_vs_epi
YAP1	0.721	0.305	0.442	0.305	1	0.929	pe	epi	pe_vs_epi
DDX47	0.721	0.298	0.442	0.298	1	0.929	pe	epi	pe_vs_epi
SEMA6A	0.721	0.289	0.442	0.289	1	1	pe	epi	pe_vs_epi
C11orf83	0.721	0.276	0.442	0.276	1	0.714	pe	epi	pe_vs_epi
GABARAPL2	0.721	0.26	0.442	0.26	1	0.786	pe	epi	pe_vs_epi
DPPA3	0.718	0.42	0.436	0.42	1	1	pe	epi	pe_vs_epi
ATP11C	0.718	0.394	0.436	0.394	0.909	0.786	pe	epi	pe_vs_epi
PSMA1	0.718	0.366	0.436	0.366	1	1	pe	epi	pe_vs_epi
DAG1	0.718	0.358	0.436	0.358	1	1	pe	epi	pe_vs_epi
RHOC	0.718	0.332	0.436	0.332	1	0.929	pe	epi	pe_vs_epi
CDCA8	0.718	0.287	0.436	0.287	1	0.714	pe	epi	pe_vs_epi
MFN1	0.718	0.286	0.436	0.286	1	0.786	pe	epi	pe_vs_epi
SLC39A14	0.718	0.262	0.436	0.262	1	0.857	pe	epi	pe_vs_epi
DPP3	0.716	0.251	0.432	0.251	0.955	0.929	pe	epi	pe_vs_epi
HELZ	0.714	0.272	0.428	0.272	1	0.929	pe	epi	pe_vs_epi
COPA	0.714	0.271	0.428	0.271	1	0.929	pe	epi	pe_vs_epi
HDGF	0.714	0.27	0.428	0.27	1	1	pe	epi	pe_vs_epi
CCNB1IP1	0.714	0.27	0.428	0.27	1	0.857	pe	epi	pe_vs_epi
PRR13	0.714	0.261	0.428	0.261	1	0.929	pe	epi	pe_vs_epi
TM2D2	0.714	0.255	0.428	0.255	0.955	0.857	pe	epi	pe_vs_epi
PAPSS1	0.713	0.302	0.426	0.302	0.955	0.786	pe	epi	pe_vs_epi
TFRC	0.711	0.459	0.422	0.459	1	1	pe	epi	pe_vs_epi
ALDH2	0.711	0.44	0.422	0.44	1	0.929	pe	epi	pe_vs_epi
KLF6	0.711	0.394	0.422	0.394	1	0.714	pe	epi	pe_vs_epi
RDH11	0.711	0.274	0.422	0.274	1	0.929	pe	epi	pe_vs_epi
VDAC1	0.711	0.265	0.422	0.265	1	0.929	pe	epi	pe_vs_epi
ANP32E	0.711	0.26	0.422	0.26	1	1	pe	epi	pe_vs_epi
HSP90B1	0.708	0.395	0.416	0.395	1	1	pe	epi	pe_vs_epi
SH3RF1	0.708	0.355	0.416	0.355	0.909	0.786	pe	epi	pe_vs_epi
TMED10	0.708	0.345	0.416	0.345	1	0.857	pe	epi	pe_vs_epi
TMEM208	0.708	0.325	0.416	0.325	1	0.857	pe	epi	pe_vs_epi
AMD1	0.708	0.313	0.416	0.313	1	1	pe	epi	pe_vs_epi
ETFA	0.708	0.299	0.416	0.299	1	0.929	pe	epi	pe_vs_epi
OGT	0.708	0.295	0.416	0.295	1	0.857	pe	epi	pe_vs_epi
S100A13	0.708	0.285	0.416	0.285	1	1	pe	epi	pe_vs_epi
EMC4	0.708	0.285	0.416	0.285	1	1	pe	epi	pe_vs_epi
PITX2	0.708	0.27	0.416	0.27	0.864	0.714	pe	epi	pe_vs_epi
UBE3A	0.708	0.266	0.416	0.266	1	0.786	pe	epi	pe_vs_epi
DDOST	0.708	0.261	0.416	0.261	1	1	pe	epi	pe_vs_epi
RPF2	0.708	0.26	0.416	0.26	1	0.929	pe	epi	pe_vs_epi
H2AFX	0.708	0.255	0.416	0.255	1	1	pe	epi	pe_vs_epi
HGS	0.708	0.254	0.416	0.254	1	0.929	pe	epi	pe_vs_epi
S100A6	0.705	0.477	0.41	0.477	1	1	pe	epi	pe_vs_epi
PLK1	0.705	0.433	0.41	0.433	1	0.857	pe	epi	pe_vs_epi
MORF4L2	0.705	0.366	0.41	0.366	1	1	pe	epi	pe_vs_epi
DBI	0.705	0.365	0.41	0.365	1	1	pe	epi	pe_vs_epi
MAFG	0.705	0.335	0.41	0.335	1	0.929	pe	epi	pe_vs_epi
EBP	0.705	0.314	0.41	0.314	1	1	pe	epi	pe_vs_epi
MANF	0.705	0.311	0.41	0.311	1	0.929	pe	epi	pe_vs_epi
UGDH	0.705	0.297	0.41	0.297	1	0.857	pe	epi	pe_vs_epi
PTGR1	0.705	0.265	0.41	0.265	1	0.929	pe	epi	pe_vs_epi
RFK	0.705	0.262	0.41	0.262	1	0.929	pe	epi	pe_vs_epi
FAM83H	0.705	0.261	0.41	0.261	0.955	0.857	pe	epi	pe_vs_epi
RNF125	0.705	0.261	0.41	0.261	1	0.714	pe	epi	pe_vs_epi
RAB14	0.705	0.257	0.41	0.257	1	1	pe	epi	pe_vs_epi
RPS4Y1	0.701	0.481	0.402	0.481	0.909	0.643	pe	epi	pe_vs_epi
TOMM5	0.701	0.294	0.402	0.294	1	0.929	pe	epi	pe_vs_epi
TYRO3	0.701	0.265	0.402	0.265	1	0.786	pe	epi	pe_vs_epi
KIAA0232	0.701	0.258	0.402	0.258	1	0.643	pe	epi	pe_vs_epi
MAZ	0.701	0.258	0.402	0.258	1	1	pe	epi	pe_vs_epi
LYPLA1	0.701	0.257	0.402	0.257	1	0.857	pe	epi	pe_vs_epi
UBE2J1	0.701	0.253	0.402	0.253	0.955	0.714	pe	epi	pe_vs_epi
RPL35	0.72	0.37	0.44	0.37	1	1	mural	polar	mural_vs_polar
RPL32	0.716	0.319	0.432	0.319	1	1	mural	polar	mural_vs_polar
SNHG6	0.712	0.409	0.424	0.409	0.997	0.993	mural	polar	mural_vs_polar
RPL14	0.712	0.289	0.424	0.289	1	1	mural	polar	mural_vs_polar
MYH9	0.71	0.456	0.42	0.456	0.987	0.967	mural	polar	mural_vs_polar
RPS15A	0.708	0.272	0.416	0.272	1	1	mural	polar	mural_vs_polar
MYBL2	0.703	0.428	0.406	0.428	0.991	0.928	mural	polar	mural_vs_polar
YBX1	0.703	0.28	0.406	0.28	0.994	1	mural	polar	mural_vs_polar
LRRFIP1	0.701	0.387	0.402	0.387	1	0.993	mural	polar	mural_vs_polar
BASP1	0.901	0.856	0.802	0.856	1	1	mural	epi	mural_vs_epi
S100A6	0.891	1.372	0.782	1.372	1	1	mural	epi	mural_vs_epi
KRT19	0.852	1.014	0.704	1.014	0.997	1	mural	epi	mural_vs_epi
LRRFIP1	0.843	0.732	0.686	0.732	1	1	mural	epi	mural_vs_epi
KRT8	0.835	0.702	0.67	0.702	1	1	mural	epi	mural_vs_epi
KRT18	0.818	0.667	0.636	0.667	1	1	mural	epi	mural_vs_epi
S100A16	0.809	0.858	0.618	0.858	0.972	0.857	mural	epi	mural_vs_epi
MYO6	0.808	0.721	0.616	0.721	0.978	0.857	mural	epi	mural_vs_epi
RPS12	0.799	0.424	0.598	0.424	1	1	mural	epi	mural_vs_epi
DANCR	0.797	0.522	0.594	0.522	1	1	mural	epi	mural_vs_epi
DNAJC15	0.79	0.566	0.58	0.566	1	1	mural	epi	mural_vs_epi
GYLTL1B	0.784	0.578	0.568	0.578	0.972	1	mural	epi	mural_vs_epi
SNX2	0.774	0.668	0.548	0.668	0.994	0.929	mural	epi	mural_vs_epi
NENF	0.774	0.606	0.548	0.606	0.968	1	mural	epi	mural_vs_epi
SNHG8	0.767	0.649	0.534	0.649	0.997	1	mural	epi	mural_vs_epi
LRP2	0.764	0.887	0.528	0.887	0.991	1	mural	epi	mural_vs_epi
EMP2	0.763	0.753	0.526	0.753	0.975	1	mural	epi	mural_vs_epi
CLDN3	0.763	0.601	0.526	0.601	0.934	0.643	mural	epi	mural_vs_epi
EFNA1	0.762	0.856	0.524	0.856	0.946	0.786	mural	epi	mural_vs_epi
CITED4	0.758	0.401	0.516	0.401	0.858	0.429	mural	epi	mural_vs_epi
GAS5	0.75	0.591	0.5	0.591	1	0.929	mural	epi	mural_vs_epi
HAPLN1	0.749	0.802	0.498	0.802	0.89	0.643	mural	epi	mural_vs_epi
TSPAN15	0.748	0.478	0.496	0.478	0.871	0.714	mural	epi	mural_vs_epi
KIAA1598	0.747	0.401	0.494	0.401	0.921	0.857	mural	epi	mural_vs_epi
H2AFZ	0.741	0.361	0.482	0.361	1	1	mural	epi	mural_vs_epi
ABCG2	0.74	0.556	0.48	0.556	0.965	0.857	mural	epi	mural_vs_epi
SLC9A3R1	0.74	0.441	0.48	0.441	0.987	1	mural	epi	mural_vs_epi
RPL34	0.739	0.393	0.478	0.393	1	1	mural	epi	mural_vs_epi
IMPDH2	0.739	0.368	0.478	0.368	1	1	mural	epi	mural_vs_epi
FXYD4	0.738	0.64	0.476	0.64	0.82	0.643	mural	epi	mural_vs_epi
LMO4	0.735	0.367	0.47	0.367	0.956	0.857	mural	epi	mural_vs_epi
RPL13A	0.735	0.33	0.47	0.33	1	1	mural	epi	mural_vs_epi
ANP32B	0.734	0.415	0.468	0.415	1	1	mural	epi	mural_vs_epi
SMPDL3A	0.733	0.566	0.466	0.566	0.896	0.786	mural	epi	mural_vs_epi
RPL27A	0.731	0.359	0.462	0.359	1	1	mural	epi	mural_vs_epi
GLRX5	0.73	0.407	0.46	0.407	0.959	1	mural	epi	mural_vs_epi
RPL7A	0.73	0.34	0.46	0.34	1	1	mural	epi	mural_vs_epi
BAZ1A	0.729	0.443	0.458	0.443	0.934	0.929	mural	epi	mural_vs_epi
PRDX2	0.728	0.522	0.456	0.522	0.994	1	mural	epi	mural_vs_epi
HMGB2	0.728	0.494	0.456	0.494	0.994	0.929	mural	epi	mural_vs_epi
RPL31	0.728	0.383	0.456	0.383	1	1	mural	epi	mural_vs_epi
RPL22	0.725	0.302	0.45	0.302	1	1	mural	epi	mural_vs_epi
PPT1	0.723	0.524	0.446	0.524	0.937	0.929	mural	epi	mural_vs_epi
RPLP1	0.722	0.302	0.444	0.302	1	1	mural	epi	mural_vs_epi
WBP5	0.72	0.563	0.44	0.563	0.975	0.857	mural	epi	mural_vs_epi
ZFAS1	0.717	0.439	0.434	0.439	0.997	1	mural	epi	mural_vs_epi
RHBDD3	0.717	0.428	0.434	0.428	0.931	0.857	mural	epi	mural_vs_epi
RPS8	0.717	0.285	0.434	0.285	1	1	mural	epi	mural_vs_epi
DAB2	0.716	0.563	0.432	0.563	0.994	0.929	mural	epi	mural_vs_epi
MALAT1	0.715	0.803	0.43	0.803	1	1	mural	epi	mural_vs_epi
SNHG7	0.715	0.485	0.43	0.485	0.956	0.929	mural	epi	mural_vs_epi
SNX5	0.715	0.352	0.43	0.352	1	1	mural	epi	mural_vs_epi
HNRNPA1	0.715	0.3	0.43	0.3	0.997	1	mural	epi	mural_vs_epi
S100A14	0.714	0.9	0.428	0.9	0.931	0.929	mural	epi	mural_vs_epi
PDLIM1	0.714	0.454	0.428	0.454	0.956	0.786	mural	epi	mural_vs_epi
RPL30	0.714	0.327	0.428	0.327	1	1	mural	epi	mural_vs_epi
MRPL33	0.713	0.418	0.426	0.418	0.987	1	mural	epi	mural_vs_epi
HNRNPF	0.713	0.369	0.426	0.369	0.994	1	mural	epi	mural_vs_epi
NGFRAP1	0.712	0.562	0.424	0.562	0.934	0.857	mural	epi	mural_vs_epi
HERPUD1	0.712	0.432	0.424	0.432	0.953	0.929	mural	epi	mural_vs_epi
RPS23	0.711	0.333	0.422	0.333	1	1	mural	epi	mural_vs_epi
ECI1	0.71	0.457	0.42	0.457	0.918	0.929	mural	epi	mural_vs_epi
TNNC1	0.71	0.423	0.42	0.423	0.789	0.5	mural	epi	mural_vs_epi
WDR83OS	0.71	0.382	0.42	0.382	0.987	1	mural	epi	mural_vs_epi
FAM213A	0.71	0.364	0.42	0.364	0.902	0.929	mural	epi	mural_vs_epi
RPS19	0.709	0.426	0.418	0.426	1	1	mural	epi	mural_vs_epi
USMG5	0.709	0.379	0.418	0.379	1	1	mural	epi	mural_vs_epi
NDUFB4	0.709	0.337	0.418	0.337	0.991	0.929	mural	epi	mural_vs_epi
H3F3B	0.708	0.303	0.416	0.303	1	1	mural	epi	mural_vs_epi
ANXA2	0.706	0.329	0.412	0.329	1	1	mural	epi	mural_vs_epi
RPL5	0.706	0.285	0.412	0.285	1	1	mural	epi	mural_vs_epi
MGST1	0.702	0.453	0.404	0.453	0.912	0.857	mural	epi	mural_vs_epi
TPT1	0.702	0.352	0.404	0.352	1	1	mural	epi	mural_vs_epi
CCAR1	0.701	0.409	0.402	0.409	0.987	1	mural	epi	mural_vs_epi
UBE2J1	0.701	0.393	0.402	0.393	0.833	0.714	mural	epi	mural_vs_epi
MRPS7	0.701	0.383	0.402	0.383	0.975	0.929	mural	epi	mural_vs_epi
H3F3B	0.913	0.76	0.826	0.76	1	1	polar	epi	polar_vs_epi
CTNNB1	0.887	1.069	0.774	1.069	1	0.929	polar	epi	polar_vs_epi
TFAP2C	0.886	1.041	0.772	1.041	1	0.929	polar	epi	polar_vs_epi
SP6	0.881	1.014	0.762	1.014	0.993	0.857	polar	epi	polar_vs_epi
LYN	0.869	1.124	0.738	1.124	0.987	1	polar	epi	polar_vs_epi
CEBPA	0.866	0.845	0.732	0.845	0.993	0.786	polar	epi	polar_vs_epi
TEAD3	0.864	0.741	0.728	0.741	0.974	0.786	polar	epi	polar_vs_epi
GATA2	0.859	0.886	0.718	0.886	1	1	polar	epi	polar_vs_epi
PIK3C2A	0.854	0.709	0.708	0.709	0.974	1	polar	epi	polar_vs_epi
MXD1	0.853	0.966	0.706	0.966	0.947	0.714	polar	epi	polar_vs_epi
NR2F2	0.853	0.811	0.706	0.811	1	0.929	polar	epi	polar_vs_epi
SGPP1	0.85	0.435	0.7	0.435	0.934	0.643	polar	epi	polar_vs_epi
GRHL1	0.845	0.806	0.69	0.806	0.993	0.929	polar	epi	polar_vs_epi
PPM1B	0.843	0.829	0.686	0.829	0.98	1	polar	epi	polar_vs_epi
PGF	0.84	1.173	0.68	1.173	1	0.929	polar	epi	polar_vs_epi
S100A6	0.837	0.959	0.674	0.959	1	1	polar	epi	polar_vs_epi
PPFIA1	0.836	0.659	0.672	0.659	0.98	0.929	polar	epi	polar_vs_epi
CBLB	0.834	0.882	0.668	0.882	1	0.857	polar	epi	polar_vs_epi
SH2D4A	0.83	0.835	0.66	0.835	0.98	0.786	polar	epi	polar_vs_epi
CCKBR	0.83	0.772	0.66	0.772	1	1	polar	epi	polar_vs_epi
BASP1	0.826	0.696	0.652	0.696	0.993	1	polar	epi	polar_vs_epi
SLC7A2	0.824	0.75	0.648	0.75	1	1	polar	epi	polar_vs_epi
DAP3	0.824	0.518	0.648	0.518	0.987	0.857	polar	epi	polar_vs_epi
KRT23	0.816	1.005	0.632	1.005	0.921	0.714	polar	epi	polar_vs_epi
RAB11FIP4	0.816	0.628	0.632	0.628	0.974	0.929	polar	epi	polar_vs_epi
IFRD1	0.815	0.968	0.63	0.968	0.993	0.929	polar	epi	polar_vs_epi
EIF4G2	0.815	0.562	0.63	0.562	1	1	polar	epi	polar_vs_epi
OVOL1	0.814	1.231	0.628	1.231	0.987	1	polar	epi	polar_vs_epi
RAB11FIP1	0.812	0.711	0.624	0.711	0.987	1	polar	epi	polar_vs_epi
KRT8	0.809	0.582	0.618	0.582	1	1	polar	epi	polar_vs_epi
RAB11A	0.809	0.565	0.618	0.565	1	1	polar	epi	polar_vs_epi
PIM3	0.809	0.399	0.618	0.399	0.921	0.786	polar	epi	polar_vs_epi
PLIN2	0.806	1.009	0.612	1.009	1	1	polar	epi	polar_vs_epi
MALAT1	0.805	1.276	0.61	1.276	1	1	polar	epi	polar_vs_epi
CTSL	0.802	0.758	0.604	0.758	1	1	polar	epi	polar_vs_epi
ITGB4	0.802	0.709	0.604	0.709	0.875	0.571	polar	epi	polar_vs_epi
CEP85	0.8	0.801	0.6	0.801	0.987	0.786	polar	epi	polar_vs_epi
TBX3	0.8	0.741	0.6	0.741	0.98	0.786	polar	epi	polar_vs_epi
HIC2	0.8	0.643	0.6	0.643	0.993	0.929	polar	epi	polar_vs_epi
HEXIM1	0.799	0.763	0.598	0.763	0.98	1	polar	epi	polar_vs_epi
RHOU	0.799	0.527	0.598	0.527	0.941	0.786	polar	epi	polar_vs_epi
ERVW-1	0.797	0.924	0.594	0.924	0.987	0.786	polar	epi	polar_vs_epi
RALBP1	0.794	0.516	0.588	0.516	0.993	1	polar	epi	polar_vs_epi
MTUS1	0.793	0.528	0.586	0.528	0.914	0.786	polar	epi	polar_vs_epi
UBE2H	0.793	0.451	0.586	0.451	0.974	0.786	polar	epi	polar_vs_epi
KRT18	0.791	0.684	0.582	0.684	1	1	polar	epi	polar_vs_epi
BTG1	0.79	0.57	0.58	0.57	0.987	0.929	polar	epi	polar_vs_epi
CCNE1	0.789	0.423	0.578	0.423	0.987	0.857	polar	epi	polar_vs_epi
LOC100862671	0.787	0.664	0.574	0.664	0.908	0.786	polar	epi	polar_vs_epi
PKIA	0.787	0.492	0.574	0.492	0.849	0.571	polar	epi	polar_vs_epi
RNF103	0.786	0.47	0.572	0.47	0.888	0.643	polar	epi	polar_vs_epi
DAZAP2	0.786	0.283	0.572	0.283	0.901	0.5	polar	epi	polar_vs_epi
MPZL1	0.782	0.536	0.564	0.536	1	0.929	polar	epi	polar_vs_epi
TSPAN15	0.782	0.426	0.564	0.426	0.921	0.714	polar	epi	polar_vs_epi
ARF6	0.782	0.375	0.564	0.375	0.993	0.857	polar	epi	polar_vs_epi
UBE2J1	0.781	0.462	0.562	0.462	0.901	0.714	polar	epi	polar_vs_epi
ITSN1	0.781	0.419	0.562	0.419	0.993	1	polar	epi	polar_vs_epi
TET2	0.78	0.612	0.56	0.612	0.961	1	polar	epi	polar_vs_epi
BTBD10	0.78	0.5	0.56	0.5	0.888	0.714	polar	epi	polar_vs_epi
HERPUD1	0.779	0.688	0.558	0.688	0.954	0.929	polar	epi	polar_vs_epi
GCM1	0.778	0.719	0.556	0.719	1	0.929	polar	epi	polar_vs_epi
PPP1CB	0.778	0.664	0.556	0.664	0.993	1	polar	epi	polar_vs_epi
HMOX1	0.777	0.889	0.554	0.889	1	1	polar	epi	polar_vs_epi
CCR7	0.776	1.121	0.552	1.121	0.914	0.571	polar	epi	polar_vs_epi
PAPOLA	0.776	0.649	0.552	0.649	1	1	polar	epi	polar_vs_epi
LOC102723828	0.776	0.633	0.552	0.633	0.809	0.5	polar	epi	polar_vs_epi
FTL	0.775	0.74	0.55	0.74	1	1	polar	epi	polar_vs_epi
FBRS	0.775	0.587	0.55	0.587	0.941	0.786	polar	epi	polar_vs_epi
FAM160A2	0.774	0.873	0.548	0.873	0.934	0.857	polar	epi	polar_vs_epi
NR2F6	0.774	0.475	0.548	0.475	0.987	1	polar	epi	polar_vs_epi
MUC15	0.773	0.931	0.546	0.931	0.928	0.786	polar	epi	polar_vs_epi
C17orf103	0.773	0.756	0.546	0.756	0.921	0.714	polar	epi	polar_vs_epi
PERP	0.773	0.546	0.546	0.546	0.98	0.857	polar	epi	polar_vs_epi
AEBP2	0.773	0.453	0.546	0.453	0.967	0.857	polar	epi	polar_vs_epi
LGALS16	0.772	1.058	0.544	1.058	0.882	0.429	polar	epi	polar_vs_epi
DLG5	0.772	0.62	0.544	0.62	1	0.929	polar	epi	polar_vs_epi
LAP3	0.772	0.581	0.544	0.581	0.941	1	polar	epi	polar_vs_epi
DSC2	0.771	0.67	0.542	0.67	0.967	0.857	polar	epi	polar_vs_epi
MSX2	0.77	0.679	0.54	0.679	1	1	polar	epi	polar_vs_epi
CYP11A1	0.77	0.671	0.54	0.671	0.967	0.929	polar	epi	polar_vs_epi
FOXO6	0.769	0.377	0.538	0.377	0.908	0.643	polar	epi	polar_vs_epi
SDC1	0.768	0.929	0.536	0.929	0.855	0.714	polar	epi	polar_vs_epi
NUFIP2	0.768	0.507	0.536	0.507	0.974	0.929	polar	epi	polar_vs_epi
ARID3A	0.767	0.485	0.534	0.485	1	1	polar	epi	polar_vs_epi
SLC19A2	0.767	0.438	0.534	0.438	0.908	0.714	polar	epi	polar_vs_epi
CAMSAP2	0.767	0.408	0.534	0.408	0.928	0.857	polar	epi	polar_vs_epi
SH3BGRL2	0.767	0.373	0.534	0.373	0.98	0.929	polar	epi	polar_vs_epi
CDKN1C	0.766	1.014	0.532	1.014	0.947	0.786	polar	epi	polar_vs_epi
ADM	0.766	0.793	0.532	0.793	0.961	0.786	polar	epi	polar_vs_epi
FURIN	0.766	0.55	0.532	0.55	0.947	0.929	polar	epi	polar_vs_epi
HAPLN1	0.765	0.715	0.53	0.715	0.895	0.643	polar	epi	polar_vs_epi
NFIL3	0.764	0.279	0.528	0.279	0.842	0.571	polar	epi	polar_vs_epi
SGK1	0.763	0.694	0.526	0.694	0.987	1	polar	epi	polar_vs_epi
TCF7L2	0.763	0.577	0.526	0.577	0.987	0.929	polar	epi	polar_vs_epi
CLDN3	0.763	0.559	0.526	0.559	0.947	0.643	polar	epi	polar_vs_epi
ANXA1	0.762	1.031	0.524	1.031	0.941	0.571	polar	epi	polar_vs_epi
CYP19A1	0.762	0.917	0.524	0.917	0.947	0.714	polar	epi	polar_vs_epi
GYLTL1B	0.762	0.523	0.524	0.523	0.974	1	polar	epi	polar_vs_epi
TACC1	0.761	0.507	0.522	0.507	0.987	0.929	polar	epi	polar_vs_epi
PHLDB3	0.76	0.771	0.52	0.771	0.921	0.714	polar	epi	polar_vs_epi
UCA1	0.76	0.637	0.52	0.637	0.947	0.714	polar	epi	polar_vs_epi
RB1CC1	0.76	0.506	0.52	0.506	0.928	1	polar	epi	polar_vs_epi
HNRNPF	0.76	0.384	0.52	0.384	1	1	polar	epi	polar_vs_epi
RICTOR	0.76	0.274	0.52	0.274	0.809	0.643	polar	epi	polar_vs_epi
CGA	0.758	1.317	0.516	1.317	0.987	0.929	polar	epi	polar_vs_epi
RBM47	0.758	0.473	0.516	0.473	1	1	polar	epi	polar_vs_epi
SPINT1	0.758	0.456	0.516	0.456	0.993	1	polar	epi	polar_vs_epi
ARL8B	0.758	0.453	0.516	0.453	0.98	0.857	polar	epi	polar_vs_epi
MPP1	0.757	0.69	0.514	0.69	0.954	0.929	polar	epi	polar_vs_epi
KRT19	0.757	0.671	0.514	0.671	0.993	1	polar	epi	polar_vs_epi
SLC20A2	0.757	0.503	0.514	0.503	0.895	0.643	polar	epi	polar_vs_epi
JUP	0.755	0.565	0.51	0.565	1	1	polar	epi	polar_vs_epi
SNX5	0.755	0.355	0.51	0.355	0.993	1	polar	epi	polar_vs_epi
WLS	0.755	0.349	0.51	0.349	0.842	0.571	polar	epi	polar_vs_epi
PPAP2B	0.754	0.587	0.508	0.587	0.908	0.643	polar	epi	polar_vs_epi
PRR5	0.754	0.383	0.508	0.383	0.98	1	polar	epi	polar_vs_epi
SLC40A1	0.753	0.976	0.506	0.976	0.928	0.643	polar	epi	polar_vs_epi
TINAGL1	0.753	0.593	0.506	0.593	0.967	0.786	polar	epi	polar_vs_epi
PLA2G15	0.753	0.527	0.506	0.527	0.789	0.571	polar	epi	polar_vs_epi
SWI5	0.753	0.436	0.506	0.436	0.947	0.786	polar	epi	polar_vs_epi
DUSP5	0.752	0.523	0.504	0.523	0.921	0.786	polar	epi	polar_vs_epi
GTF2B	0.752	0.405	0.504	0.405	0.914	0.714	polar	epi	polar_vs_epi
WDR26	0.751	0.379	0.502	0.379	0.921	0.786	polar	epi	polar_vs_epi
ATP6V1C2	0.751	0.339	0.502	0.339	0.947	0.929	polar	epi	polar_vs_epi
HMG20B	0.751	0.301	0.502	0.301	0.914	0.786	polar	epi	polar_vs_epi
SIN3B	0.75	0.529	0.5	0.529	0.954	0.786	polar	epi	polar_vs_epi
AIF1L	0.75	0.464	0.5	0.464	1	0.929	polar	epi	polar_vs_epi
RHBDD3	0.75	0.384	0.5	0.384	0.954	0.857	polar	epi	polar_vs_epi
CSRNP2	0.75	0.265	0.5	0.265	0.875	0.571	polar	epi	polar_vs_epi
EIF2B2	0.749	0.632	0.498	0.632	0.934	0.786	polar	epi	polar_vs_epi
ERRFI1	0.749	0.61	0.498	0.61	0.987	1	polar	epi	polar_vs_epi
SLC38A2	0.749	0.511	0.498	0.511	0.987	0.929	polar	epi	polar_vs_epi
DNAJC15	0.749	0.453	0.498	0.453	1	1	polar	epi	polar_vs_epi
MXRA8	0.749	0.451	0.498	0.451	0.849	0.714	polar	epi	polar_vs_epi
CSNK1A1	0.747	0.451	0.494	0.451	0.987	1	polar	epi	polar_vs_epi
CD164	0.747	0.448	0.494	0.448	0.987	0.857	polar	epi	polar_vs_epi
TGFBR3	0.747	0.37	0.494	0.37	0.901	0.857	polar	epi	polar_vs_epi
MIER3	0.747	0.334	0.494	0.334	0.849	0.643	polar	epi	polar_vs_epi
VASP	0.747	0.277	0.494	0.277	0.98	0.929	polar	epi	polar_vs_epi
PVRL4	0.746	0.574	0.492	0.574	0.934	0.643	polar	epi	polar_vs_epi
BCAR4	0.746	0.487	0.492	0.487	0.895	0.571	polar	epi	polar_vs_epi
GADD45G	0.745	0.824	0.49	0.824	0.934	0.929	polar	epi	polar_vs_epi
GATA3	0.745	0.452	0.49	0.452	1	0.929	polar	epi	polar_vs_epi
MYO6	0.745	0.411	0.49	0.411	0.987	0.857	polar	epi	polar_vs_epi
RAP1B	0.745	0.259	0.49	0.259	0.961	0.857	polar	epi	polar_vs_epi
PHKG2	0.744	0.735	0.488	0.735	0.974	1	polar	epi	polar_vs_epi
CPSF4	0.744	0.581	0.488	0.581	0.934	0.857	polar	epi	polar_vs_epi
RAB5A	0.744	0.294	0.488	0.294	0.967	0.857	polar	epi	polar_vs_epi
EPB41L3	0.743	0.396	0.486	0.396	0.901	0.714	polar	epi	polar_vs_epi
GREB1L	0.743	0.386	0.486	0.386	0.974	0.857	polar	epi	polar_vs_epi
PPP1R13L	0.743	0.311	0.486	0.311	0.868	0.571	polar	epi	polar_vs_epi
ERBB3	0.742	0.53	0.484	0.53	0.914	0.929	polar	epi	polar_vs_epi
SELT	0.742	0.465	0.484	0.465	0.967	1	polar	epi	polar_vs_epi
KATNBL1	0.742	0.303	0.484	0.303	0.987	0.857	polar	epi	polar_vs_epi
FRMD4A	0.741	0.728	0.482	0.728	0.921	0.786	polar	epi	polar_vs_epi
ERVFRD-1	0.74	0.882	0.48	0.882	0.822	0.571	polar	epi	polar_vs_epi
AVPI1	0.74	0.726	0.48	0.726	0.855	0.643	polar	epi	polar_vs_epi
SEMA7A	0.74	0.526	0.48	0.526	0.849	0.5	polar	epi	polar_vs_epi
SNX2	0.74	0.476	0.48	0.476	1	0.929	polar	epi	polar_vs_epi
ZNF292	0.739	0.738	0.478	0.738	0.934	0.929	polar	epi	polar_vs_epi
SMPDL3A	0.739	0.462	0.478	0.462	0.934	0.786	polar	epi	polar_vs_epi
KCTD20	0.739	0.277	0.478	0.277	0.836	0.714	polar	epi	polar_vs_epi
SAP30BP	0.738	0.363	0.476	0.363	0.987	0.857	polar	epi	polar_vs_epi
MICALL1	0.738	0.255	0.476	0.255	0.875	0.643	polar	epi	polar_vs_epi
GNA12	0.737	0.503	0.474	0.503	0.967	0.857	polar	epi	polar_vs_epi
KDM5B	0.737	0.46	0.474	0.46	0.987	1	polar	epi	polar_vs_epi
MRGPRX1	0.736	0.61	0.472	0.61	0.888	0.571	polar	epi	polar_vs_epi
ATF3	0.736	0.476	0.472	0.476	0.888	0.643	polar	epi	polar_vs_epi
BRI3	0.736	0.322	0.472	0.322	0.954	0.857	polar	epi	polar_vs_epi
CTSZ	0.735	0.414	0.47	0.414	0.862	0.643	polar	epi	polar_vs_epi
UBE2D3	0.735	0.261	0.47	0.261	1	1	polar	epi	polar_vs_epi
PSMD14	0.734	0.464	0.468	0.464	1	0.929	polar	epi	polar_vs_epi
FAM65B	0.734	0.362	0.468	0.362	0.836	0.5	polar	epi	polar_vs_epi
LINC00668	0.734	0.348	0.468	0.348	0.882	0.643	polar	epi	polar_vs_epi
CDK2	0.734	0.251	0.468	0.251	0.875	0.714	polar	epi	polar_vs_epi
ZFAND2A	0.733	0.714	0.466	0.714	0.993	0.857	polar	epi	polar_vs_epi
ERVV-1	0.733	0.551	0.466	0.551	0.77	0.429	polar	epi	polar_vs_epi
MIR22HG	0.733	0.534	0.466	0.534	0.928	0.786	polar	epi	polar_vs_epi
PPT1	0.733	0.439	0.466	0.439	0.974	0.929	polar	epi	polar_vs_epi
CTSV	0.732	0.577	0.464	0.577	0.987	1	polar	epi	polar_vs_epi
RGL2	0.732	0.44	0.464	0.44	0.954	0.857	polar	epi	polar_vs_epi
STRA6	0.732	0.286	0.464	0.286	0.75	0.429	polar	epi	polar_vs_epi
ODC1	0.731	0.668	0.462	0.668	0.987	1	polar	epi	polar_vs_epi
CCDC28A	0.731	0.318	0.462	0.318	0.862	0.643	polar	epi	polar_vs_epi
CDC42EP1	0.73	0.444	0.46	0.444	0.934	0.857	polar	epi	polar_vs_epi
C17orf85	0.73	0.406	0.46	0.406	0.941	0.929	polar	epi	polar_vs_epi
AIM1L	0.73	0.281	0.46	0.281	0.842	0.643	polar	epi	polar_vs_epi
BAIAP2L1	0.729	0.423	0.458	0.423	0.974	0.929	polar	epi	polar_vs_epi
N4BP2L2	0.729	0.3	0.458	0.3	0.914	0.857	polar	epi	polar_vs_epi
JUND	0.729	0.277	0.458	0.277	0.987	0.857	polar	epi	polar_vs_epi
ATG2A	0.728	0.457	0.456	0.457	0.941	0.929	polar	epi	polar_vs_epi
PLD3	0.728	0.454	0.456	0.454	0.934	0.714	polar	epi	polar_vs_epi
YAP1	0.728	0.426	0.456	0.426	0.993	0.929	polar	epi	polar_vs_epi
WDR83OS	0.728	0.416	0.456	0.416	1	1	polar	epi	polar_vs_epi
FAM83H	0.728	0.253	0.456	0.253	0.954	0.857	polar	epi	polar_vs_epi
LYPD3	0.727	0.924	0.454	0.924	0.796	0.5	polar	epi	polar_vs_epi
DLX3	0.727	0.55	0.454	0.55	0.993	0.857	polar	epi	polar_vs_epi
ATP6V1A	0.726	0.473	0.452	0.473	0.921	0.857	polar	epi	polar_vs_epi
CHD2	0.726	0.311	0.452	0.311	0.934	0.786	polar	epi	polar_vs_epi
PDCD6IP	0.726	0.297	0.452	0.297	0.961	0.929	polar	epi	polar_vs_epi
GRINA	0.726	0.282	0.452	0.282	0.888	0.857	polar	epi	polar_vs_epi
NUCB2	0.725	0.52	0.45	0.52	0.914	0.643	polar	epi	polar_vs_epi
CLIC3	0.725	0.366	0.45	0.366	0.822	0.429	polar	epi	polar_vs_epi
NET1	0.724	0.473	0.448	0.473	0.974	1	polar	epi	polar_vs_epi
C21orf91	0.724	0.46	0.448	0.46	0.875	0.786	polar	epi	polar_vs_epi
TFEB	0.724	0.457	0.448	0.457	0.908	0.714	polar	epi	polar_vs_epi
RBM7	0.724	0.38	0.448	0.38	0.947	0.857	polar	epi	polar_vs_epi
AZIN1	0.724	0.327	0.448	0.327	0.961	0.929	polar	epi	polar_vs_epi
GMPPB	0.724	0.293	0.448	0.293	0.796	0.643	polar	epi	polar_vs_epi
ABHD5	0.723	0.401	0.446	0.401	0.947	0.929	polar	epi	polar_vs_epi
DLGAP4	0.723	0.367	0.446	0.367	0.954	0.786	polar	epi	polar_vs_epi
BAZ1A	0.723	0.312	0.446	0.312	0.961	0.929	polar	epi	polar_vs_epi
PEAK1	0.723	0.259	0.446	0.259	0.914	0.786	polar	epi	polar_vs_epi
RDX	0.722	0.397	0.444	0.397	0.974	1	polar	epi	polar_vs_epi
CSRP2BP	0.722	0.383	0.444	0.383	0.901	0.786	polar	epi	polar_vs_epi
FAM76A	0.722	0.354	0.444	0.354	0.921	0.929	polar	epi	polar_vs_epi
GAB2	0.721	0.456	0.442	0.456	0.908	0.786	polar	epi	polar_vs_epi
DENND4C	0.721	0.319	0.442	0.319	0.941	0.857	polar	epi	polar_vs_epi
PIK3CB	0.721	0.316	0.442	0.316	0.921	0.643	polar	epi	polar_vs_epi
ZDHHC20	0.721	0.282	0.442	0.282	0.914	0.786	polar	epi	polar_vs_epi
SLC7A8	0.72	0.601	0.44	0.601	1	1	polar	epi	polar_vs_epi
FBXO11	0.72	0.285	0.44	0.285	0.921	1	polar	epi	polar_vs_epi
KIF21A	0.719	0.65	0.438	0.65	0.934	0.786	polar	epi	polar_vs_epi
EFNA1	0.719	0.54	0.438	0.54	0.961	0.786	polar	epi	polar_vs_epi
FST	0.719	0.506	0.438	0.506	0.822	0.571	polar	epi	polar_vs_epi
DANCR	0.719	0.349	0.438	0.349	1	1	polar	epi	polar_vs_epi
TYRO3	0.718	0.485	0.436	0.485	0.895	0.786	polar	epi	polar_vs_epi
DSG2	0.718	0.388	0.436	0.388	0.947	1	polar	epi	polar_vs_epi
GSK3B	0.718	0.371	0.436	0.371	0.987	0.929	polar	epi	polar_vs_epi
SHFM1	0.718	0.322	0.436	0.322	1	1	polar	epi	polar_vs_epi
BMS1	0.718	0.303	0.436	0.303	0.934	0.857	polar	epi	polar_vs_epi
ANXA2	0.718	0.303	0.436	0.303	1	1	polar	epi	polar_vs_epi
BHLHE40	0.716	0.576	0.432	0.576	0.895	0.714	polar	epi	polar_vs_epi
EMC4	0.716	0.381	0.432	0.381	0.98	1	polar	epi	polar_vs_epi
RNF11	0.716	0.346	0.432	0.346	0.934	0.857	polar	epi	polar_vs_epi
BZW2	0.716	0.318	0.432	0.318	1	1	polar	epi	polar_vs_epi
ZNF750	0.715	0.509	0.43	0.509	0.796	0.571	polar	epi	polar_vs_epi
TACC2	0.715	0.427	0.43	0.427	0.862	0.857	polar	epi	polar_vs_epi
NFE2L3	0.715	0.345	0.43	0.345	0.928	0.857	polar	epi	polar_vs_epi
MYOF	0.715	0.298	0.43	0.298	0.974	0.929	polar	epi	polar_vs_epi
TENM3	0.713	0.438	0.426	0.438	0.934	0.857	polar	epi	polar_vs_epi
FYB	0.713	0.393	0.426	0.393	0.921	0.643	polar	epi	polar_vs_epi
ST3GAL4	0.713	0.357	0.426	0.357	0.888	0.643	polar	epi	polar_vs_epi
TOR1AIP2	0.713	0.343	0.426	0.343	0.993	1	polar	epi	polar_vs_epi
PLXNA2	0.712	0.594	0.424	0.594	0.908	0.643	polar	epi	polar_vs_epi
COBLL1	0.712	0.471	0.424	0.471	0.882	0.643	polar	epi	polar_vs_epi
CDS1	0.712	0.281	0.424	0.281	0.849	0.714	polar	epi	polar_vs_epi
GOLGA7	0.711	0.805	0.422	0.805	0.993	0.929	polar	epi	polar_vs_epi
BIN2	0.711	0.324	0.422	0.324	0.868	0.643	polar	epi	polar_vs_epi
UBALD2	0.711	0.311	0.422	0.311	0.974	0.929	polar	epi	polar_vs_epi
HSP90AA1	0.71	0.278	0.42	0.278	1	1	polar	epi	polar_vs_epi
FNBP1L	0.709	0.322	0.418	0.322	0.987	1	polar	epi	polar_vs_epi
ARHGAP24	0.708	0.315	0.416	0.315	0.809	0.571	polar	epi	polar_vs_epi
MAFG	0.707	0.36	0.414	0.36	0.967	0.929	polar	epi	polar_vs_epi
TEAD1	0.707	0.348	0.414	0.348	0.967	1	polar	epi	polar_vs_epi
RAB31	0.707	0.341	0.414	0.341	0.862	0.643	polar	epi	polar_vs_epi
FAM49A	0.706	0.464	0.412	0.464	0.803	0.5	polar	epi	polar_vs_epi
WBP5	0.706	0.453	0.412	0.453	0.961	0.857	polar	epi	polar_vs_epi
RAPGEF2	0.706	0.438	0.412	0.438	0.947	0.929	polar	epi	polar_vs_epi
EMC7	0.706	0.404	0.412	0.404	0.974	0.857	polar	epi	polar_vs_epi
PSMB4	0.706	0.272	0.412	0.272	1	1	polar	epi	polar_vs_epi
BABAM1	0.705	0.405	0.41	0.405	0.967	0.929	polar	epi	polar_vs_epi
EED	0.705	0.3	0.41	0.3	0.921	0.786	polar	epi	polar_vs_epi
S100A16	0.704	0.487	0.408	0.487	0.987	0.857	polar	epi	polar_vs_epi
CTH	0.704	0.45	0.408	0.45	0.908	0.786	polar	epi	polar_vs_epi
EWSR1	0.704	0.309	0.408	0.309	1	1	polar	epi	polar_vs_epi
TPM4	0.704	0.296	0.408	0.296	1	1	polar	epi	polar_vs_epi
HBP1	0.703	0.392	0.406	0.392	0.895	0.714	polar	epi	polar_vs_epi
FIP1L1	0.703	0.376	0.406	0.376	0.98	1	polar	epi	polar_vs_epi
RRAGC	0.703	0.334	0.406	0.334	0.914	0.857	polar	epi	polar_vs_epi
ATP13A3	0.703	0.279	0.406	0.279	0.928	0.786	polar	epi	polar_vs_epi
ABI1	0.703	0.278	0.406	0.278	0.895	0.786	polar	epi	polar_vs_epi
FZR1	0.702	0.299	0.404	0.299	0.921	0.714	polar	epi	polar_vs_epi
LMO4	0.701	0.389	0.402	0.389	0.974	0.857	polar	epi	polar_vs_epi
IL6	0.701	0.379	0.402	0.379	0.737	0.5	polar	epi	polar_vs_epi
PPM1N	0.701	0.367	0.402	0.367	0.914	0.714	polar	epi	polar_vs_epi
KPNA3	0.701	0.361	0.402	0.361	0.947	0.857	polar	epi	polar_vs_epi
TGIF2	0.701	0.297	0.402	0.297	0.895	0.786	polar	epi	polar_vs_epi
ZCCHC10	0.714	-0.311	0.428	-0.311	1	0.929	pe	epi	epi_vs_pe
UTF1	0.046	-0.607	0.908	-0.607	0.091	0.929	epi	mural	mural_vs_epi
POU5F1	0.051	-1.092	0.898	-1.092	0.495	1	epi	mural	mural_vs_epi
LOC101927721	0.052	-0.49	0.896	-0.49	0.126	0.929	epi	mural	mural_vs_epi
ZC3HAV1	0.055	-0.965	0.89	-0.965	0.861	1	epi	mural	mural_vs_epi
DPPA5	0.059	-1.938	0.882	-1.938	0.233	0.929	epi	mural	mural_vs_epi
VCAN	0.061	-0.897	0.878	-0.897	0.24	0.929	epi	mural	mural_vs_epi
SUSD2	0.072	-1.542	0.856	-1.542	0.429	0.929	epi	mural	mural_vs_epi
IL6R	0.077	-0.543	0.846	-0.543	0.274	0.929	epi	mural	mural_vs_epi
FAM151A	0.077	-0.665	0.846	-0.665	0.249	0.929	epi	mural	mural_vs_epi
MT1G	0.091	-0.531	0.818	-0.531	0.129	0.857	epi	mural	mural_vs_epi
IFITM1	0.091	-1.597	0.818	-1.597	0.767	1	epi	mural	mural_vs_epi
MEG3	0.101	-1.604	0.798	-1.604	0.155	0.857	epi	mural	mural_vs_epi
PRDM14	0.104	-1.153	0.792	-1.153	0.148	0.857	epi	mural	mural_vs_epi
GPX2	0.107	-1.042	0.786	-1.042	0.331	0.929	epi	mural	mural_vs_epi
SPARC	0.108	-1.137	0.784	-1.137	0.527	0.929	epi	mural	mural_vs_epi
FGFR1	0.11	-0.881	0.78	-0.881	0.47	0.929	epi	mural	mural_vs_epi
UACA	0.11	-0.929	0.78	-0.929	0.552	0.929	epi	mural	mural_vs_epi
HSPB1	0.112	-0.441	0.776	-0.441	0.379	0.929	epi	mural	mural_vs_epi
INPP5D	0.118	-0.836	0.764	-0.836	0.211	0.857	epi	mural	mural_vs_epi
LOC100505817	0.12	-0.378	0.76	-0.378	0.306	0.857	epi	mural	mural_vs_epi
SOX2	0.125	-0.553	0.75	-0.553	0.114	0.786	epi	mural	mural_vs_epi
RBPMS2	0.129	-0.444	0.742	-0.444	0.729	1	epi	mural	mural_vs_epi
SERPINH1	0.129	-0.677	0.742	-0.677	0.249	0.857	epi	mural	mural_vs_epi
IFITM3	0.131	-1.066	0.738	-1.066	0.94	1	epi	mural	mural_vs_epi
KHDC3L	0.135	-1.15	0.73	-1.15	0.145	0.786	epi	mural	mural_vs_epi
KHDC1L	0.135	-1.305	0.73	-1.305	0.975	1	epi	mural	mural_vs_epi
ATP8B2	0.137	-0.427	0.726	-0.427	0.215	0.857	epi	mural	mural_vs_epi
KLF17	0.139	-0.328	0.722	-0.328	0.145	0.786	epi	mural	mural_vs_epi
CDHR1	0.14	-0.436	0.72	-0.436	0.114	0.786	epi	mural	mural_vs_epi
LOC100996301	0.144	-0.337	0.712	-0.337	0.177	0.786	epi	mural	mural_vs_epi
PRDX4	0.145	-0.988	0.71	-0.988	0.612	0.929	epi	mural	mural_vs_epi
SCGB3A2	0.148	-0.626	0.704	-0.626	0.23	0.786	epi	mural	mural_vs_epi
FN1	0.148	-1.617	0.704	-1.617	0.445	0.929	epi	mural	mural_vs_epi
SIPA1L2	0.151	-0.399	0.698	-0.399	0.167	0.786	epi	mural	mural_vs_epi
PXDN	0.152	-0.357	0.696	-0.357	0.161	0.786	epi	mural	mural_vs_epi
ALPL	0.153	-0.432	0.694	-0.432	0.486	0.929	epi	mural	mural_vs_epi
ALDH2	0.153	-0.705	0.694	-0.705	0.659	0.929	epi	mural	mural_vs_epi
NODAL	0.157	-0.376	0.686	-0.376	0.069	0.714	epi	mural	mural_vs_epi
ITM2C	0.158	-0.376	0.684	-0.376	0.637	1	epi	mural	mural_vs_epi
BAMBI	0.161	-0.519	0.678	-0.519	0.331	0.857	epi	mural	mural_vs_epi
SERPINB9	0.164	-0.984	0.672	-0.984	0.858	1	epi	mural	mural_vs_epi
LEFTY2	0.166	-0.284	0.668	-0.284	0.091	0.714	epi	mural	mural_vs_epi
CEACAM6	0.169	-0.36	0.662	-0.36	0.073	0.714	epi	mural	mural_vs_epi
MYO10	0.169	-0.657	0.662	-0.657	0.861	0.929	epi	mural	mural_vs_epi
VENTX	0.172	-0.354	0.656	-0.354	0.177	0.714	epi	mural	mural_vs_epi
MT1X	0.172	-0.592	0.656	-0.592	0.148	0.714	epi	mural	mural_vs_epi
LBH	0.173	-0.541	0.654	-0.541	0.205	0.786	epi	mural	mural_vs_epi
HK2	0.174	-0.476	0.652	-0.476	0.792	1	epi	mural	mural_vs_epi
CBFA2T2	0.174	-0.599	0.652	-0.599	0.593	1	epi	mural	mural_vs_epi
COL6A1	0.174	-0.746	0.652	-0.746	0.281	0.857	epi	mural	mural_vs_epi
SERPINB6	0.175	-0.386	0.65	-0.386	0.344	0.786	epi	mural	mural_vs_epi
PDPN	0.175	-0.506	0.65	-0.506	0.287	0.786	epi	mural	mural_vs_epi
CFLAR	0.176	-0.283	0.648	-0.283	0.413	0.857	epi	mural	mural_vs_epi
ESRG	0.177	-0.8	0.646	-0.8	0.694	1	epi	mural	mural_vs_epi
CHST2	0.18	-0.505	0.64	-0.505	0.476	0.857	epi	mural	mural_vs_epi
DOCK6	0.18	-0.505	0.64	-0.505	0.53	0.929	epi	mural	mural_vs_epi
AP5B1	0.182	-0.603	0.636	-0.603	0.524	0.929	epi	mural	mural_vs_epi
PYGB	0.182	-1.004	0.636	-1.004	0.785	0.929	epi	mural	mural_vs_epi
UNC5B	0.183	-0.295	0.634	-0.295	0.139	0.714	epi	mural	mural_vs_epi
TDGF1	0.185	-0.634	0.63	-0.634	0.218	0.714	epi	mural	mural_vs_epi
APOE	0.186	-0.709	0.628	-0.709	0.88	1	epi	mural	mural_vs_epi
CACHD1	0.187	-0.343	0.626	-0.343	0.445	0.929	epi	mural	mural_vs_epi
MUC4	0.187	-0.575	0.626	-0.575	0.183	0.714	epi	mural	mural_vs_epi
SPRY2	0.188	-0.296	0.624	-0.296	0.18	0.714	epi	mural	mural_vs_epi
TRIM71	0.188	-0.353	0.624	-0.353	0.744	1	epi	mural	mural_vs_epi
HYOU1	0.188	-0.514	0.624	-0.514	0.905	1	epi	mural	mural_vs_epi
TUBB4A	0.188	-0.973	0.624	-0.973	0.855	1	epi	mural	mural_vs_epi
BAG4	0.189	-0.69	0.622	-0.69	0.659	1	epi	mural	mural_vs_epi
PODXL	0.19	-0.387	0.62	-0.387	0.685	0.857	epi	mural	mural_vs_epi
SAT1	0.191	-0.508	0.618	-0.508	0.451	0.857	epi	mural	mural_vs_epi
JADE2	0.192	-0.975	0.616	-0.975	0.309	0.786	epi	mural	mural_vs_epi
PITPNM2	0.194	-0.3	0.612	-0.3	0.284	0.786	epi	mural	mural_vs_epi
KBTBD2	0.194	-0.365	0.612	-0.365	0.486	0.929	epi	mural	mural_vs_epi
APOA1	0.195	-1.356	0.61	-1.356	0.379	0.786	epi	mural	mural_vs_epi
ROBO1	0.196	-0.286	0.608	-0.286	0.334	0.786	epi	mural	mural_vs_epi
[truncated: 1,039 more rows]

## Sheet:  C_TE_vs_C_ICM.DEG.tsv
DEGs between control inner cell mass (ICM) and trophectoderm (TE) using “MAST” test
gene	p_val	fdr	pct.1	pct.2	log2FC	comparison
ZC3HAV1	1.38321e-12	1.28254e-08	0.938	0.297	-3.45147	Control_TE vs Control_ICM
TDGF1	2.23439e-12	1.28254e-08	1	0.206	-2.7051	Control_TE vs Control_ICM
SERPINH1	7.10243e-12	2.71787e-08	1	0.168	-3.96042	Control_TE vs Control_ICM
UACA	7.04466e-11	2.02182e-07	0.938	0.4	-4.32856	Control_TE vs Control_ICM
GPX2	9.11301e-11	2.09235e-07	1	0.31	-4.79477	Control_TE vs Control_ICM
DENND2C	1.68208e-10	3.18479e-07	0.812	0.09	-2.69989	Control_TE vs Control_ICM
FN1	2.00013e-10	3.18479e-07	0.938	0.181	-5.50564	Control_TE vs Control_ICM
VCAN	2.32661e-10	3.18479e-07	0.875	0.103	-4.16796	Control_TE vs Control_ICM
PDGFRA	2.67905e-10	3.18479e-07	0.875	0.148	-4.35894	Control_TE vs Control_ICM
PODXL	2.77421e-10	3.18479e-07	1	0.245	-2.84535	Control_TE vs Control_ICM
PDPN	4.58135e-10	4.78127e-07	0.938	0.194	-3.62103	Control_TE vs Control_ICM
COL4A1	6.8594e-10	6.56216e-07	0.875	0.123	-4.29359	Control_TE vs Control_ICM
BAMBI	1.30299e-09	1.15064e-06	1	0.277	-2.81959	Control_TE vs Control_ICM
LOC101928419	1.67091e-09	1.37015e-06	0.875	0.052	-2.05872	Control_TE vs Control_ICM
SPARC	3.28646e-09	2.51524e-06	1	0.51	-3.64573	Control_TE vs Control_ICM
MX1	3.92999e-09	2.81977e-06	0.938	0.239	-3.1882	Control_TE vs Control_ICM
LINC00261	8.94882e-09	6.04309e-06	0.812	0.071	-3.3215	Control_TE vs Control_ICM
MARCKS	9.9221e-09	6.15306e-06	0.812	0.381	-2.21572	Control_TE vs Control_ICM
NID2	1.01836e-08	6.15306e-06	0.875	0.09	-3.8353	Control_TE vs Control_ICM
FLRT3	1.23838e-08	7.10828e-06	0.75	0.032	-4.49358	Control_TE vs Control_ICM
MGST2	1.74789e-08	9.55513e-06	0.938	0.419	-2.90851	Control_TE vs Control_ICM
MYL4	2.40437e-08	1.25464e-05	0.812	0.116	-3.22108	Control_TE vs Control_ICM
HABP2	2.96374e-08	1.47929e-05	0.875	0.039	-2.10489	Control_TE vs Control_ICM
CDH11	4.53423e-08	2.16887e-05	0.812	0.084	-1.98276	Control_TE vs Control_ICM
IL6R	4.77744e-08	2.1938e-05	0.875	0.116	-2.68068	Control_TE vs Control_ICM
COL4A2	6.99947e-08	3.02487e-05	0.812	0.168	-3.45664	Control_TE vs Control_ICM
DMTN	7.11425e-08	3.02487e-05	0.812	0.071	-2.25456	Control_TE vs Control_ICM
TUBB2B	8.336e-08	3.41776e-05	0.938	0.265	-1.87841	Control_TE vs Control_ICM
DEPDC7	1.38294e-07	5.33034e-05	0.75	0.039	-1.49833	Control_TE vs Control_ICM
PPME1	1.39295e-07	5.33034e-05	0.812	0.852	1.65624	Control_TE vs Control_ICM
LOC101929664	1.54141e-07	5.70817e-05	0.875	0.129	-1.81126	Control_TE vs Control_ICM
SLC4A8	1.61035e-07	5.73505e-05	0.875	0.071	-2.40944	Control_TE vs Control_ICM
P4HA1	1.64858e-07	5.73505e-05	0.812	0.219	-2.49491	Control_TE vs Control_ICM
IGF1	2.07934e-07	7.02084e-05	0.812	0.116	-2.59045	Control_TE vs Control_ICM
TENM3	2.74331e-07	8.99805e-05	0.75	0.781	1.41895	Control_TE vs Control_ICM
IFT172	3.46625e-07	0.000110535	0.938	0.194	-2.73788	Control_TE vs Control_ICM
GRHL2	3.63948e-07	0.000112922	0.5	0.755	1.14526	Control_TE vs Control_ICM
RSPO3	3.79383e-07	0.000113572	0.812	0.123	-4.21433	Control_TE vs Control_ICM
BMP2	3.85827e-07	0.000113572	0.812	0.084	-2.82238	Control_TE vs Control_ICM
SERPINE2	4.0709e-07	0.000116835	0.938	0.226	-2.34596	Control_TE vs Control_ICM
HESX1	4.99899e-07	0.000139972	0.812	0.071	-1.90507	Control_TE vs Control_ICM
CLDN4	6.22811e-07	0.000168597	0.938	1	1.58941	Control_TE vs Control_ICM
CCKBR	6.35831e-07	0.000168597	1	0.994	1.66645	Control_TE vs Control_ICM
MMP14	6.46191e-07	0.000168597	0.688	0.748	1.35847	Control_TE vs Control_ICM
KRT8	6.66833e-07	0.000170117	1	1	1.20228	Control_TE vs Control_ICM
LOC100505817	7.53246e-07	0.000187984	0.812	0.206	-2.18063	Control_TE vs Control_ICM
APOA1	9.79213e-07	0.000235503	0.875	0.419	-5.16676	Control_TE vs Control_ICM
STRA6	9.84683e-07	0.000235503	0.375	0.587	1.28715	Control_TE vs Control_ICM
CELA3B	1.04102e-06	0.000243895	0.75	0.032	-1.36168	Control_TE vs Control_ICM
ITIH5	1.13571e-06	0.000255987	0.812	0.052	-2.95454	Control_TE vs Control_ICM
POU5F1	1.13722e-06	0.000255987	0.875	0.477	-3.13881	Control_TE vs Control_ICM
LGALS2	1.35227e-06	0.000296951	0.75	0.11	-2.79208	Control_TE vs Control_ICM
GATA4	1.37094e-06	0.000296951	0.812	0.077	-2.89482	Control_TE vs Control_ICM
FRZB	1.42478e-06	0.000302897	0.812	0.11	-3.56182	Control_TE vs Control_ICM
LARP7	1.48155e-06	0.000309239	0.938	0.916	-2.43559	Control_TE vs Control_ICM
PXDN	1.72106e-06	0.000352816	0.875	0.077	-2.3731	Control_TE vs Control_ICM
RTP1	1.82157e-06	0.000361278	0.562	0.026	-0.259013	Control_TE vs Control_ICM
ACKR2	1.82527e-06	0.000361278	0.438	0.703	1.62177	Control_TE vs Control_ICM
ZBTB20	1.91889e-06	0.000373371	0.625	0.168	-2.0244	Control_TE vs Control_ICM
LRP2	2.25642e-06	0.000425828	0.75	0.974	1.09595	Control_TE vs Control_ICM
KRT18	2.26267e-06	0.000425828	1	1	1.27162	Control_TE vs Control_ICM
FGA	2.61921e-06	0.000477278	0.688	0.052	-2.42715	Control_TE vs Control_ICM
ALDH2	3.73192e-06	0.000669413	0.938	0.587	-2.30728	Control_TE vs Control_ICM
LOC102724257	4.11101e-06	0.000726068	0.062	0.361	0.127675	Control_TE vs Control_ICM
BCL3	4.40593e-06	0.000766365	0.688	0.052	-1.19941	Control_TE vs Control_ICM
CEACAM6	4.52969e-06	0.000776132	0.75	0.045	-1.77769	Control_TE vs Control_ICM
NRIP3	4.73526e-06	0.000799423	0.688	0.116	-2.17489	Control_TE vs Control_ICM
LARP6	4.82698e-06	0.000803098	0.938	0.155	-1.67648	Control_TE vs Control_ICM
BMP6	6.66725e-06	0.00108562	0.75	0.058	-2.48198	Control_TE vs Control_ICM
FAM151A	6.7142e-06	0.00108562	0.812	0.213	-2.8994	Control_TE vs Control_ICM
COL18A1	6.83079e-06	0.00108913	0.75	0.103	-2.95392	Control_TE vs Control_ICM
CELA3A	7.1616e-06	0.00111538	0.75	0.052	-1.26347	Control_TE vs Control_ICM
TRIM2	8.21485e-06	0.00125742	0.812	0.245	-2.76311	Control_TE vs Control_ICM
LEMD3	9.09258e-06	0.00137346	0.875	0.206	-1.74087	Control_TE vs Control_ICM
CDH2	9.37573e-06	0.00139784	0.625	0.071	-3.19074	Control_TE vs Control_ICM
PITX2	1.05228e-05	0.00154549	0.75	0.116	-2.21091	Control_TE vs Control_ICM
RP11-242D8.1	1.06354e-05	0.00154549	0.875	0.432	-2.00282	Control_TE vs Control_ICM
LOC100293704	1.15559e-05	0.00165827	0.875	0.206	-1.62833	Control_TE vs Control_ICM
RNASE1	1.17384e-05	0.00166367	0.875	0.297	-2.56584	Control_TE vs Control_ICM
SYT13	1.27065e-05	0.00177891	0.625	0.039	-1.86362	Control_TE vs Control_ICM
DPP4	1.34533e-05	0.00186077	0.75	0.103	-2.7726	Control_TE vs Control_ICM
ABCA1	1.58033e-05	0.00215978	0.688	0.065	-2.23668	Control_TE vs Control_ICM
CHST9	1.67357e-05	0.00223407	0.625	0.026	-0.755861	Control_TE vs Control_ICM
CACHD1	1.67516e-05	0.00223407	0.875	0.265	-2.78007	Control_TE vs Control_ICM
PTPRJ	1.69306e-05	0.00223407	0.75	0.103	-2.4414	Control_TE vs Control_ICM
FGB	1.85647e-05	0.00242185	0.5	0.026	-2.67727	Control_TE vs Control_ICM
SOX17	2.21064e-05	0.00284707	0.688	0.065	-1.8934	Control_TE vs Control_ICM
SLC35E4	2.24781e-05	0.00284707	0.812	0.194	-1.44178	Control_TE vs Control_ICM
ALDH1A1	2.25682e-05	0.00284707	0.75	0.103	-3.03621	Control_TE vs Control_ICM
HNF4A	2.30636e-05	0.00287794	0.75	0.103	-1.79096	Control_TE vs Control_ICM
CASP6	2.47446e-05	0.00305449	0.75	0.684	1.62549	Control_TE vs Control_ICM
SRGAP1	2.57806e-05	0.00314852	0.812	0.116	-1.68861	Control_TE vs Control_ICM
ACOT11	2.63648e-05	0.00318598	0.562	0.09	-2.75886	Control_TE vs Control_ICM
WLS	2.87242e-05	0.00339952	0.688	0.697	2.11664	Control_TE vs Control_ICM
UBASH3B	2.91668e-05	0.00341668	0.812	0.29	-2.41247	Control_TE vs Control_ICM
PELI2	3.30373e-05	0.00383099	0.75	0.116	-1.26662	Control_TE vs Control_ICM
KIAA0101	3.34678e-05	0.0038421	0.812	0.839	0.661799	Control_TE vs Control_ICM
MT1X	3.59926e-05	0.00406375	0.625	0.174	-2.55959	Control_TE vs Control_ICM
FOXH1	3.61064e-05	0.00406375	0.812	0.174	-1.61992	Control_TE vs Control_ICM
FGFR1	3.7072e-05	0.00413191	1	0.523	-2.26455	Control_TE vs Control_ICM
NT5E	4.32532e-05	0.00477449	0.375	0.019	-0.728149	Control_TE vs Control_ICM
TCEA1	4.7416e-05	0.00518415	0.938	0.845	-1.4197	Control_TE vs Control_ICM
SUSD3	4.97686e-05	0.00539003	0.625	0.065	-1.25287	Control_TE vs Control_ICM
PDZRN3	5.18011e-05	0.00554825	0.625	0.071	-1.67507	Control_TE vs Control_ICM
SOAT2	5.21961e-05	0.00554825	0.75	0.071	-1.95201	Control_TE vs Control_ICM
CTSE	5.52245e-05	0.0058163	0.688	0.084	-2.84077	Control_TE vs Control_ICM
KHDC1L	5.77904e-05	0.00603122	1	0.935	-2.52282	Control_TE vs Control_ICM
CA4	6.13514e-05	0.00634518	0.625	0.052	-1.52172	Control_TE vs Control_ICM
FBXO6	6.33505e-05	0.00649342	0.688	0.071	-1.2208	Control_TE vs Control_ICM
HNF1A-AS1	6.49046e-05	0.00658785	0.438	0.039	-1.20135	Control_TE vs Control_ICM
CHIA	6.54194e-05	0.00658785	0.688	0.039	-2.10633	Control_TE vs Control_ICM
SOX9	6.65746e-05	0.00664588	0.688	0.045	-1.42815	Control_TE vs Control_ICM
ROBO1	7.46151e-05	0.00738432	0.875	0.239	-2.11155	Control_TE vs Control_ICM
TBC1D22A	7.67024e-05	0.00752601	0.5	0.535	0.638288	Control_TE vs Control_ICM
NR2F2	7.78095e-05	0.00753177	0.812	0.961	1.18059	Control_TE vs Control_ICM
SLC19A3	7.80732e-05	0.00753177	0.25	0.535	1.66155	Control_TE vs Control_ICM
ZCCHC24	8.00667e-05	0.00762308	0.625	0.032	-1.52201	Control_TE vs Control_ICM
APOC1	8.03478e-05	0.00762308	1	0.994	-1.55202	Control_TE vs Control_ICM
HLA-F	8.7615e-05	0.00824443	0.625	0.052	-1.25136	Control_TE vs Control_ICM
CA12	8.91174e-05	0.00826479	0.688	0.794	1.75057	Control_TE vs Control_ICM
ITGAM	8.92713e-05	0.00826479	0.625	0.084	-1.45564	Control_TE vs Control_ICM
PTH1R	9.0486e-05	0.00831024	0.438	0.032	-2.64799	Control_TE vs Control_ICM
RP11-3B12.3	9.65227e-05	0.00879429	0.438	0.006	-0.637983	Control_TE vs Control_ICM
SLC7A2	0.000100969	0.00912694	0.938	0.981	0.975642	Control_TE vs Control_ICM
PPAP2A	0.000110225	0.00988579	0.812	0.206	-1.43117	Control_TE vs Control_ICM
FRY	0.000112064	0.00997282	0.438	0.052	-3.39102	Control_TE vs Control_ICM
LBH	0.000117779	0.0104008	0.75	0.097	-3.02927	Control_TE vs Control_ICM
CD109	0.000120199	0.0105335	0.625	0.077	-2.42259	Control_TE vs Control_ICM
ITGB3	0.000122148	0.0106029	0.625	0.039	-2.19793	Control_TE vs Control_ICM
CPN1	0.000122838	0.0106029	0.75	0.058	-1.93884	Control_TE vs Control_ICM
IL17RE	0.000125636	0.0107635	0.312	0.406	0.393067	Control_TE vs Control_ICM
BCL2L15	0.000133602	0.0113611	0.5	0.045	-2.01665	Control_TE vs Control_ICM
LRRC37BP1	0.000139538	0.0117787	0.5	0.045	-1.24471	Control_TE vs Control_ICM
RAB3B	0.000141263	0.0118372	0.875	0.406	-2.32338	Control_TE vs Control_ICM
BCAM	0.000144727	0.0118882	0.562	0.639	1.09029	Control_TE vs Control_ICM
DSC2	0.000145299	0.0118882	1	0.942	1.54473	Control_TE vs Control_ICM
PLEKHA6	0.000145998	0.0118882	0.75	0.729	1.67461	Control_TE vs Control_ICM
PPP1R14A	0.000146013	0.0118882	1	0.845	-1.51815	Control_TE vs Control_ICM
FOXP1	0.000151794	0.0122718	0.875	0.426	-2.45223	Control_TE vs Control_ICM
DOCK9	0.000156624	0.0125307	0.625	0.632	1.19047	Control_TE vs Control_ICM
SLCO2A1	0.00015718	0.0125307	0.75	0.174	-2.6789	Control_TE vs Control_ICM
ASPH	0.000158922	0.0125538	0.875	0.342	-1.71167	Control_TE vs Control_ICM
SUSD2	0.000159657	0.0125538	0.812	0.368	-3.23782	Control_TE vs Control_ICM
RHOU	0.00016846	0.012984	0.875	0.839	1.76078	Control_TE vs Control_ICM
ABCG2	0.00016852	0.012984	0.875	0.903	1.19993	Control_TE vs Control_ICM
HNF1B	0.000170002	0.0130109	0.562	0.039	-1.65878	Control_TE vs Control_ICM
DSC3	0.00017285	0.0131411	0.25	0.439	1.12374	Control_TE vs Control_ICM
DLGAP3	0.000176034	0.013186	0.625	0.09	-0.798664	Control_TE vs Control_ICM
SERTAD1	0.000176685	0.013186	0.75	0.826	1.04797	Control_TE vs Control_ICM
TNIP3	0.000176886	0.013186	0.625	0.045	-1.85764	Control_TE vs Control_ICM
SLC38A1	0.000191786	0.0140438	0.938	0.948	0.838628	Control_TE vs Control_ICM
H2AFY2	0.000192571	0.0140438	0.562	0.052	-0.953409	Control_TE vs Control_ICM
RN7SK	0.000193005	0.0140438	0.812	0.768	0.0949963	Control_TE vs Control_ICM
CREB3L3	0.000193286	0.0140438	0.75	0.065	-1.94045	Control_TE vs Control_ICM
LIMCH1	0.000195508	0.0141159	0.625	0.065	-1.22482	Control_TE vs Control_ICM
AK4	0.000204694	0.0146868	0.938	0.51	-1.83706	Control_TE vs Control_ICM
NR5A2	0.000209015	0.0149037	0.625	0.071	-1.44999	Control_TE vs Control_ICM
OTUD1	0.000215044	0.0151172	0.5	0.135	-1.3646	Control_TE vs Control_ICM
SRSF12	0.000215738	0.0151172	0.562	0.077	-1.29142	Control_TE vs Control_ICM
OSMR	0.00021596	0.0151172	0.75	0.135	-1.26413	Control_TE vs Control_ICM
COL26A1	0.000217861	0.0151579	0.5	0.052	-1.25632	Control_TE vs Control_ICM
EFR3B	0.00022848	0.0158009	0.812	0.135	-2.39701	Control_TE vs Control_ICM
CAMP	0.000231701	0.0158823	0.688	0.09	-1.30926	Control_TE vs Control_ICM
ATP8B2	0.000232424	0.0158823	0.688	0.135	-1.86038	Control_TE vs Control_ICM
CALB1	0.000252394	0.0170582	0.5	0.123	-1.27638	Control_TE vs Control_ICM
FOXA2	0.000252604	0.0170582	0.75	0.084	-1.36105	Control_TE vs Control_ICM
MPZL1	0.000256448	0.0172165	0.875	0.981	0.876462	Control_TE vs Control_ICM
SEC23A	0.000260452	0.0173837	0.938	0.426	-1.21443	Control_TE vs Control_ICM
ALDH7A1	0.000264537	0.0175543	0.75	0.735	1.00437	Control_TE vs Control_ICM
HIC2	0.000266215	0.0175641	0.938	0.974	1.03416	Control_TE vs Control_ICM
IL32	0.000268732	0.0176288	0.875	0.316	-1.54268	Control_TE vs Control_ICM
PLS1	0.000270723	0.0176314	0.25	0.445	0.624705	Control_TE vs Control_ICM
DHTKD1	0.000271843	0.0176314	0.562	0.71	0.881867	Control_TE vs Control_ICM
KIT	0.000276095	0.0178066	0.688	0.045	-1.29475	Control_TE vs Control_ICM
TCF7L1	0.000292398	0.0186551	0.625	0.677	1.18582	Control_TE vs Control_ICM
NF1	0.000292502	0.0186551	0.75	0.787	0.524581	Control_TE vs Control_ICM
B2M	0.000294878	0.0186967	0.938	0.426	-1.58269	Control_TE vs Control_ICM
IRX2	0.000297458	0.0186967	0.562	0.787	-0.36466	Control_TE vs Control_ICM
TEX30	0.00029804	0.0186967	0.5	0.6	0.685718	Control_TE vs Control_ICM
RAB15	0.000303587	0.0189412	0.875	0.432	-2.34992	Control_TE vs Control_ICM
PDGFA	0.000311487	0.0193291	0.688	0.89	1.32566	Control_TE vs Control_ICM
CST3	0.000313432	0.0193452	1	0.723	-1.65006	Control_TE vs Control_ICM
PITX1	0.000320763	0.0196918	0.812	0.316	-1.81534	Control_TE vs Control_ICM
SYNE2	0.000328975	0.0200885	0.875	0.923	1.63028	Control_TE vs Control_ICM
SMPDL3A	0.000332941	0.0201318	0.938	0.871	1.57872	Control_TE vs Control_ICM
PRSS8	0.000333192	0.0201318	0.938	0.942	1.84796	Control_TE vs Control_ICM
FERMT2	0.000337962	0.0203131	0.938	0.652	-1.73133	Control_TE vs Control_ICM
HAPLN1	0.000341253	0.0204041	0.75	0.826	1.69629	Control_TE vs Control_ICM
COL5A1	0.000345736	0.02047	0.438	0.052	-0.800792	Control_TE vs Control_ICM
PNPLA3	0.000345921	0.02047	0.312	0.381	0.323988	Control_TE vs Control_ICM
CTTNBP2	0.000349014	0.0205471	0.312	0.497	0.202836	Control_TE vs Control_ICM
MOB3A	0.000351485	0.020587	0.312	0.387	0.587543	Control_TE vs Control_ICM
LINC01160	0.000373676	0.0218086	0.688	0.271	-1.42284	Control_TE vs Control_ICM
PRIM1	0.000375563	0.0218086	0.625	0.658	1.29454	Control_TE vs Control_ICM
PTK2B	0.00037745	0.0218086	0.625	0.187	-1.74543	Control_TE vs Control_ICM
BAK1	0.000378041	0.0218086	0.938	0.439	-1.29187	Control_TE vs Control_ICM
ENO2	0.000382236	0.0219404	0.938	0.226	-1.55865	Control_TE vs Control_ICM
XAB2	0.000390747	0.0222119	0.875	0.865	1.29434	Control_TE vs Control_ICM
TMEM106C	0.000390836	0.0222119	0.812	0.877	1.2788	Control_TE vs Control_ICM
CNTN6	0.000423638	0.02384	0.5	0.045	-0.757507	Control_TE vs Control_ICM
TBC1D4	0.000428424	0.0239918	0.312	0.381	0.410764	Control_TE vs Control_ICM
ADAM15	0.000457239	0.0254811	0.875	0.955	1.28581	Control_TE vs Control_ICM
SFRP1	0.000463449	0.0255728	0.625	0.045	-1.30041	Control_TE vs Control_ICM
DDX19B	0.000463986	0.0255728	0.5	0.658	0.6255	Control_TE vs Control_ICM
SLC44A1	0.000465568	0.0255728	0.938	0.29	-1.53929	Control_TE vs Control_ICM
BICC1	0.000477121	0.0260826	0.375	0.032	-1.49692	Control_TE vs Control_ICM
MAPK8IP2	0.00047976	0.0261026	0.375	0.032	-0.156842	Control_TE vs Control_ICM
SPRY2	0.000489348	0.0264987	0.688	0.103	-0.812365	Control_TE vs Control_ICM
TBC1D2B	0.000495425	0.0266773	0.25	0.361	0.903676	Control_TE vs Control_ICM
ODC1	0.000498615	0.0266773	0.938	0.974	1.22958	Control_TE vs Control_ICM
DEPTOR	0.000499619	0.0266773	0.688	0.103	-1.36992	Control_TE vs Control_ICM
NDRG2	0.000504746	0.0268263	0.812	0.148	-1.52712	Control_TE vs Control_ICM
LGALS1	0.000517363	0.0273143	1	0.606	-1.62175	Control_TE vs Control_ICM
RGS5	0.000520012	0.0273143	0.562	0.135	-3.17468	Control_TE vs Control_ICM
RRAD	0.000521066	0.0273143	0.812	0.174	-1.28129	Control_TE vs Control_ICM
GMPR2	0.000532993	0.0278126	0.812	0.735	1.01045	Control_TE vs Control_ICM
ZNF280B	0.000555251	0.0288429	0.562	0.058	-1.00862	Control_TE vs Control_ICM
CENPA	0.00055855	0.0288836	0.938	0.503	-1.6633	Control_TE vs Control_ICM
JUN	0.000584444	0.0300871	0.812	0.181	-1.63767	Control_TE vs Control_ICM
PLEKHA4	0.000589417	0.0301006	0.875	0.265	-1.64213	Control_TE vs Control_ICM
KLHL8	0.000592127	0.0301006	0.875	0.361	-1.07098	Control_TE vs Control_ICM
ANXA8L1	0.000592573	0.0301006	0.375	0.632	0.835551	Control_TE vs Control_ICM
MEG3	0.000600677	0.0303778	0.438	0.09	-4.14447	Control_TE vs Control_ICM
LPHN2	0.00060544	0.0304844	0.438	0.6	1.5075	Control_TE vs Control_ICM
DLG2	0.000615912	0.0305886	0.312	0.51	0.956	Control_TE vs Control_ICM
FUT8	0.000616321	0.0305886	0.875	0.826	1.47192	Control_TE vs Control_ICM
AQP3	0.000617201	0.0305886	0.812	0.865	1.85397	Control_TE vs Control_ICM
OPN3	0.000618166	0.0305886	0.438	0.555	0.524918	Control_TE vs Control_ICM
FGG	0.000640817	0.0315733	0.438	0.058	-3.10875	Control_TE vs Control_ICM
JADE2	0.000648488	0.0316222	0.812	0.206	-3.28	Control_TE vs Control_ICM
PHLDA1	0.000649663	0.0316222	0.688	0.181	-1.67611	Control_TE vs Control_ICM
CFLAR	0.000652768	0.0316222	0.812	0.271	-1.57394	Control_TE vs Control_ICM
SLC12A2	0.000652827	0.0316222	0.875	0.219	-1.51866	Control_TE vs Control_ICM
TPST2	0.000659891	0.03183	1	0.684	-2.47801	Control_TE vs Control_ICM
KANK4	0.000664019	0.0318951	0.5	0.671	0.786218	Control_TE vs Control_ICM
CCDC62	0.000672926	0.0321883	0.375	0.019	-0.501724	Control_TE vs Control_ICM
LOC102724880	0.000685698	0.0326631	0.438	0.032	-0.391164	Control_TE vs Control_ICM
KCTD13	0.000691778	0.0328166	0.562	0.568	0.108142	Control_TE vs Control_ICM
APITD1	0.000696402	0.0329	0.625	0.219	-1.00649	Control_TE vs Control_ICM
ZNF321P	0.0007025	0.0330521	0.25	0.497	0.170562	Control_TE vs Control_ICM
MGC32805	0.000713859	0.0333382	0.625	0.019	-0.321752	Control_TE vs Control_ICM
KIF16B	0.000714389	0.0333382	0.375	0.6	1.21894	Control_TE vs Control_ICM
GALNT18	0.000720255	0.0334758	0.5	0.058	-0.775147	Control_TE vs Control_ICM
CHRAC1	0.000796877	0.0368877	0.625	0.684	0.202574	Control_TE vs Control_ICM
NEFL	0.00082564	0.0380656	0.562	0.045	-1.53144	Control_TE vs Control_ICM
CAST	0.000829516	0.0380895	0.688	0.865	0.826366	Control_TE vs Control_ICM
CEP290	0.000834668	0.0380895	0.5	0.652	1.2257	Control_TE vs Control_ICM
CLDN3	0.000877241	0.0397451	0.875	0.948	1.69298	Control_TE vs Control_ICM
DPP10-AS1	0.000880721	0.0397451	0.375	0.019	-0.489607	Control_TE vs Control_ICM
TACSTD2	0.00088284	0.0397451	0.812	0.935	1.36389	Control_TE vs Control_ICM
IGF2BP3	0.000895991	0.0401796	0.938	0.884	0.745916	Control_TE vs Control_ICM
LAMA4	0.000900622	0.0402301	0.438	0.039	-1.29558	Control_TE vs Control_ICM
WARS	0.000920336	0.0409514	0.812	0.781	-1.2162	Control_TE vs Control_ICM
FCHO2	0.000930501	0.0412438	0.5	0.574	1.00812	Control_TE vs Control_ICM
SNX8	0.000941138	0.0415548	0.812	0.742	1.00198	Control_TE vs Control_ICM
NLRP12	0.000952038	0.0418751	0.562	0.458	-0.00664111	Control_TE vs Control_ICM
FAM160A2	0.000991834	0.0434573	0.688	0.813	1.88873	Control_TE vs Control_ICM
DOCK7	0.000995581	0.0434573	0.625	0.516	-0.446074	Control_TE vs Control_ICM
MYO18B	0.000998024	0.043594	0.5	0.116	-1.35096	Control_TE vs Control_ICM
IMPAD1	0.00100304	0.043594	0.938	0.723	-1.09071	Control_TE vs Control_ICM
STEAP3	0.00100631	0.043594	0.375	0.568	1.20337	Control_TE vs Control_ICM
ATP7B	0.00102083	0.0439873	0.688	0.781	1.16622	Control_TE vs Control_ICM
ZNF608	0.00102435	0.0439873	0.562	0.097	-0.788301	Control_TE vs Control_ICM
KRT19	0.00103464	0.0439873	1	1	0.952491	Control_TE vs Control_ICM
EGR1	0.00104345	0.0439873	0.75	0.239	-0.81953	Control_TE vs Control_ICM
FAM83B	0.0010458	0.0439873	0.562	0.529	0.496808	Control_TE vs Control_ICM
OVOL2	0.00104696	0.0439873	0.688	0.265	-1.26386	Control_TE vs Control_ICM
ANKRD55	0.00104754	0.0439873	0.438	0.045	-0.397117	Control_TE vs Control_ICM
PTN	0.0010476	0.0439873	1	0.987	1.41855	Control_TE vs Control_ICM
RP11-150O12.6	0.00104987	0.0439873	0.438	0.013	-0.518595	Control_TE vs Control_ICM
CTNND1	0.00106351	0.0443017	0.688	0.723	0.714103	Control_TE vs Control_ICM
SH3YL1	0.00106509	0.0443017	0.312	0.432	0.194873	Control_TE vs Control_ICM
KLHL23	0.00107834	0.0444167	0.25	0.342	0.23827	Control_TE vs Control_ICM
EPHA1	0.00108167	0.0444167	0.812	0.174	-1.8773	Control_TE vs Control_ICM
APOE	0.00108525	0.0444167	1	0.961	-1.5692	Control_TE vs Control_ICM
OTX2	0.00109114	0.0444167	0.625	0.077	-1.46721	Control_TE vs Control_ICM
REEP6	0.00109194	0.0444167	0.812	0.174	-1.2541	Control_TE vs Control_ICM
ISOC2	0.00109445	0.0444167	0.938	0.439	-0.953514	Control_TE vs Control_ICM
PTCD2	0.00109586	0.0444167	0.188	0.361	0.418866	Control_TE vs Control_ICM
B4GALNT2	0.00109881	0.0444167	0.375	0.032	-0.331883	Control_TE vs Control_ICM
GATA2	0.00110621	0.0444287	0.875	0.994	0.993908	Control_TE vs Control_ICM
PLLP	0.00110685	0.0444287	0.375	0.09	-0.346049	Control_TE vs Control_ICM
LOC101928948	0.00111229	0.0444915	0.5	0.026	-0.127441	Control_TE vs Control_ICM
HERPUD2	0.00112228	0.0447354	0.375	0.561	0.690896	Control_TE vs Control_ICM
MOAP1	0.00114852	0.045623	0.438	0.439	0.603459	Control_TE vs Control_ICM
MFSD10	0.00117303	0.0464357	0.75	0.858	0.553087	Control_TE vs Control_ICM
LNX1	0.00118506	0.0466252	0.312	0.335	0.204156	Control_TE vs Control_ICM
ARHGDIB	0.00118594	0.0466252	0.312	0.426	0.418827	Control_TE vs Control_ICM
RBPMS2	0.00120439	0.0471893	1	0.587	-1.10882	Control_TE vs Control_ICM
DAB2	0.00121956	0.0476208	0.875	0.987	1.38551	Control_TE vs Control_ICM
SMLR1	0.00125283	0.0487541	0.5	0.039	-1.18273	Control_TE vs Control_ICM
GPR123	0.00126214	0.0489507	0.438	0.045	-0.939948	Control_TE vs Control_ICM
ABHD12B	0.00127126	0.0491384	0.812	0.226	-1.83996	Control_TE vs Control_ICM
LOC650226	0.00127675	0.0491848	0.625	0.781	0.966597	Control_TE vs Control_ICM
NPC1L1	0.00128544	0.0493539	0.562	0.052	-1.1482	Control_TE vs Control_ICM

## Sheet:  C_Polar_vs_C_Mural.DEG.tsv
DEGs between control mural and polar cells using the “MAST” test.
gene	p_val	fdr	pct.1	pct.2	log2FC	comparison
GCM1	1.26487e-17	1.14395e-13	0.849	1	2.06609	Control_Polar vs Control_Mural
PGF	4.11748e-16	1.86193e-12	0.935	1	2.2455	Control_Polar vs Control_Mural
PAPOLA	3.38805e-14	1.02138e-10	1	1	1.46332	Control_Polar vs Control_Mural
SERPINB9	2.48188e-13	5.61152e-10	0.828	1	2.41506	Control_Polar vs Control_Mural
FHDC1	5.20854e-13	9.42121e-10	0.677	0.919	2.70866	Control_Polar vs Control_Mural
ST8SIA4	2.01728e-12	3.04071e-09	0.29	0.758	2.3481	Control_Polar vs Control_Mural
SLCO4A1	3.89413e-12	4.86474e-09	0.43	0.871	2.29949	Control_Polar vs Control_Mural
KRT23	4.30318e-12	4.86474e-09	0.559	0.919	2.36141	Control_Polar vs Control_Mural
MUC15	5.79525e-12	5.82358e-09	0.516	0.903	2.48781	Control_Polar vs Control_Mural
PRKCH	9.36698e-12	8.47149e-09	0.398	0.839	2.09041	Control_Polar vs Control_Mural
BCAR4	1.34433e-11	1.10529e-08	0.516	0.903	1.76183	Control_Polar vs Control_Mural
SP6	1.89633e-11	1.4292e-08	0.785	0.984	1.85553	Control_Polar vs Control_Mural
C17orf103	5.36005e-11	3.72895e-08	0.559	0.935	2.22462	Control_Polar vs Control_Mural
CCR7	5.97218e-11	3.85803e-08	0.581	0.935	2.47678	Control_Polar vs Control_Mural
PVRL4	7.04937e-11	4.2503e-08	0.624	0.919	1.62992	Control_Polar vs Control_Mural
PPM1B	2.11867e-10	1.13083e-07	0.871	0.968	1.58931	Control_Polar vs Control_Mural
ADM	2.12562e-10	1.13083e-07	0.796	0.968	1.91143	Control_Polar vs Control_Mural
TNFAIP3	4.23065e-10	2.12567e-07	0.247	0.71	1.99636	Control_Polar vs Control_Mural
MXD1	8.08808e-10	3.84992e-07	0.731	0.935	1.94448	Control_Polar vs Control_Mural
LYPD3	9.55481e-10	4.32068e-07	0.462	0.823	2.85735	Control_Polar vs Control_Mural
LYN	1.19368e-09	4.90713e-07	0.925	1	1.63829	Control_Polar vs Control_Mural
SLC43A2	1.40714e-09	5.53313e-07	0.527	0.871	2.21479	Control_Polar vs Control_Mural
KIF13B	1.72136e-09	6.48667e-07	0.634	0.258	-1.43239	Control_Polar vs Control_Mural
PGC	2.0303e-09	7.3448e-07	0.323	0.677	2.22513	Control_Polar vs Control_Mural
CYP19A1	2.47719e-09	8.61681e-07	0.602	0.903	2.67333	Control_Polar vs Control_Mural
TGFBR2	2.72866e-09	9.06418e-07	0.258	0.71	1.65786	Control_Polar vs Control_Mural
C2orf72	2.8345e-09	9.06418e-07	0.28	0.726	1.40031	Control_Polar vs Control_Mural
SGK1	2.90647e-09	9.06418e-07	0.86	0.984	2.32042	Control_Polar vs Control_Mural
NUCB2	3.15878e-09	9.52267e-07	0.548	0.855	2.27977	Control_Polar vs Control_Mural
KATNBL1	6.13495e-09	1.78982e-06	0.828	1	1.3898	Control_Polar vs Control_Mural
MYO10	6.40104e-09	1.79133e-06	0.548	0.887	1.72469	Control_Polar vs Control_Mural
HMOX1	6.73433e-09	1.79133e-06	0.989	1	1.72035	Control_Polar vs Control_Mural
ZNF277	8.11213e-09	2.09617e-06	0.57	0.887	1.86692	Control_Polar vs Control_Mural
RP11-266L9.2	1.09344e-08	2.74696e-06	0.753	0.935	2.33103	Control_Polar vs Control_Mural
PLIN2	1.15185e-08	2.81549e-06	0.989	1	1.51096	Control_Polar vs Control_Mural
PHKG2	1.18589e-08	2.82241e-06	0.935	0.968	1.73083	Control_Polar vs Control_Mural
IFRD1	1.83984e-08	4.26655e-06	0.849	1	1.66185	Control_Polar vs Control_Mural
GRHL3	2.60164e-08	5.80535e-06	0.677	0.935	1.76853	Control_Polar vs Control_Mural
OVOL1	2.63179e-08	5.80535e-06	0.86	0.968	2.10483	Control_Polar vs Control_Mural
CCNE1	2.73146e-08	5.88173e-06	0.86	0.984	1.19532	Control_Polar vs Control_Mural
TEAD3	2.80645e-08	5.90267e-06	0.817	0.968	1.42691	Control_Polar vs Control_Mural
TGFB1	2.9909e-08	6.14765e-06	0.29	0.694	1.52286	Control_Polar vs Control_Mural
FST	4.24957e-08	8.54068e-06	0.441	0.71	2.12166	Control_Polar vs Control_Mural
PHLDB3	4.36001e-08	8.56015e-06	0.559	0.855	2.17045	Control_Polar vs Control_Mural
MTUS1	4.50774e-08	8.56015e-06	0.538	0.855	1.7674	Control_Polar vs Control_Mural
LYPD5	4.5432e-08	8.56015e-06	0.215	0.613	1.86944	Control_Polar vs Control_Mural
SARS	4.85475e-08	8.96048e-06	1	1	1.04997	Control_Polar vs Control_Mural
LOC101928870	5.19146e-08	9.39031e-06	0.097	0.419	0.630898	Control_Polar vs Control_Mural
CGA	6.1817e-08	1.09622e-05	0.849	0.984	2.31452	Control_Polar vs Control_Mural
CBLB	7.01269e-08	1.21967e-05	0.785	0.952	1.59138	Control_Polar vs Control_Mural
S1PR2	7.63438e-08	1.29008e-05	0.71	0.935	1.44004	Control_Polar vs Control_Mural
SEMA7A	7.70282e-08	1.29008e-05	0.505	0.823	1.95884	Control_Polar vs Control_Mural
DLG5	8.41164e-08	1.38318e-05	0.989	1	1.19017	Control_Polar vs Control_Mural
TDRP	8.68893e-08	1.40326e-05	0.903	0.984	1.24298	Control_Polar vs Control_Mural
ERVV-2	1.01554e-07	1.61133e-05	0.43	0.758	2.14037	Control_Polar vs Control_Mural
PDLIM2	1.06033e-07	1.64138e-05	0.634	0.919	2.10861	Control_Polar vs Control_Mural
RNF11	1.07078e-07	1.64138e-05	0.634	0.903	1.41018	Control_Polar vs Control_Mural
TSPAN9	1.11224e-07	1.67651e-05	0.559	0.839	1.34533	Control_Polar vs Control_Mural
GNA12	1.17105e-07	1.73622e-05	0.753	0.952	1.44121	Control_Polar vs Control_Mural
RHOBTB1	1.20092e-07	1.75179e-05	0.591	0.935	1.54746	Control_Polar vs Control_Mural
MRGPRX1	1.30619e-07	1.87109e-05	0.591	0.903	1.77149	Control_Polar vs Control_Mural
HDAC5	1.32706e-07	1.87109e-05	0.677	0.855	1.83441	Control_Polar vs Control_Mural
PPP1CB	1.36337e-07	1.87109e-05	0.946	1	1.08239	Control_Polar vs Control_Mural
MYH9	1.37141e-07	1.87109e-05	0.989	0.903	-1.10194	Control_Polar vs Control_Mural
GREM2	1.38614e-07	1.87109e-05	0.548	0.79	2.48933	Control_Polar vs Control_Mural
ERVV-1	1.66738e-07	2.21717e-05	0.344	0.726	2.35783	Control_Polar vs Control_Mural
EIF2B2	1.70439e-07	2.21717e-05	0.753	0.952	1.56295	Control_Polar vs Control_Mural
MAFF	1.71608e-07	2.21717e-05	0.462	0.79	1.88854	Control_Polar vs Control_Mural
PKIA	1.96139e-07	2.49843e-05	0.484	0.823	1.55127	Control_Polar vs Control_Mural
FOXO6	2.15388e-07	2.70551e-05	0.484	0.823	1.69361	Control_Polar vs Control_Mural
TMEM154	2.24266e-07	2.77844e-05	0.355	0.71	1.85828	Control_Polar vs Control_Mural
SDC1	3.37927e-07	4.13002e-05	0.505	0.823	2.16308	Control_Polar vs Control_Mural
ZNF292	4.47039e-07	5.39069e-05	0.72	0.919	1.45571	Control_Polar vs Control_Mural
IL1R1	4.77189e-07	5.67855e-05	0.301	0.629	1.7338	Control_Polar vs Control_Mural
PLXND1	5.13929e-07	6.03456e-05	0.624	0.887	1.7491	Control_Polar vs Control_Mural
DDX59	5.20451e-07	6.03456e-05	0.484	0.871	1.51131	Control_Polar vs Control_Mural
IGFBP2	6.01168e-07	6.82982e-05	0.312	0.565	1.87564	Control_Polar vs Control_Mural
AIF1L	6.04141e-07	6.82982e-05	0.925	1	1.04529	Control_Polar vs Control_Mural
ERICH1-AS1	6.62964e-07	7.38522e-05	0.097	0.435	0.333949	Control_Polar vs Control_Mural
LAP3	6.69602e-07	7.38522e-05	0.806	0.919	1.53348	Control_Polar vs Control_Mural
S100A13	7.12989e-07	7.769e-05	1	1	-0.779961	Control_Polar vs Control_Mural
TRPV2	7.24506e-07	7.80051e-05	0.344	0.71	1.62358	Control_Polar vs Control_Mural
NRP1	7.54556e-07	8.02847e-05	0.333	0.694	1.70971	Control_Polar vs Control_Mural
PDLIM1	7.71645e-07	8.11483e-05	0.957	0.758	-0.954751	Control_Polar vs Control_Mural
ARID3A	8.26795e-07	8.51739e-05	1	1	0.908051	Control_Polar vs Control_Mural
LINC00379	8.2876e-07	8.51739e-05	0.269	0.613	0.678299	Control_Polar vs Control_Mural
TREML2	8.50707e-07	8.64471e-05	0.129	0.5	1.60356	Control_Polar vs Control_Mural
CLMP	8.9534e-07	8.99717e-05	0.172	0.5	1.06653	Control_Polar vs Control_Mural
GPR78	9.28101e-07	9.22389e-05	0.344	0.677	2.12318	Control_Polar vs Control_Mural
RNF103-CHMP3	9.97175e-07	9.80266e-05	0.151	0.548	0.424969	Control_Polar vs Control_Mural
AHNAK	1.16491e-06	0.000113285	0.978	0.855	-1.22233	Control_Polar vs Control_Mural
CEBPD	1.18876e-06	0.000114373	0.495	0.855	0.983314	Control_Polar vs Control_Mural
SNHG5	1.21345e-06	0.00011552	1	0.984	-1.03993	Control_Polar vs Control_Mural
CPEB4	1.34215e-06	0.000126442	0.376	0.694	1.18389	Control_Polar vs Control_Mural
MED12L	1.41575e-06	0.000132	0.71	0.871	1.29942	Control_Polar vs Control_Mural
CSF3R	1.4349e-06	0.000132421	0.452	0.758	1.52578	Control_Polar vs Control_Mural
MDFI	1.5757e-06	0.000142688	0.344	0.726	0.69415	Control_Polar vs Control_Mural
DLX5	1.57771e-06	0.000142688	0.559	0.871	1.05356	Control_Polar vs Control_Mural
TRIB1	1.60555e-06	0.000143769	0.344	0.661	1.24021	Control_Polar vs Control_Mural
SLC7A6	1.6683e-06	0.000147923	0.796	0.919	1.67826	Control_Polar vs Control_Mural
ZBTB10	1.76348e-06	0.000154844	0.677	0.919	1.10581	Control_Polar vs Control_Mural
GSE1	1.85291e-06	0.000161131	0.925	0.984	1.01861	Control_Polar vs Control_Mural
CREB3L2	1.91835e-06	0.000165086	0.323	0.613	1.96402	Control_Polar vs Control_Mural
TBC1D10A	1.93489e-06	0.000165086	0.409	0.79	0.848326	Control_Polar vs Control_Mural
PIK3C2A	2.33611e-06	0.000197456	0.839	0.919	1.35163	Control_Polar vs Control_Mural
SLC2A1	2.5044e-06	0.000208524	0.957	1	1.27636	Control_Polar vs Control_Mural
KPNA3	2.51469e-06	0.000208524	0.806	0.952	1.03864	Control_Polar vs Control_Mural
CGB7	2.53921e-06	0.000208524	0.333	0.581	2.0434	Control_Polar vs Control_Mural
PLEKHF1	2.55928e-06	0.000208524	0.645	0.839	1.57246	Control_Polar vs Control_Mural
SLC7A8	2.6628e-06	0.000215021	0.978	1	1.09377	Control_Polar vs Control_Mural
ESRRG	2.75636e-06	0.000220606	0.366	0.677	2.12845	Control_Polar vs Control_Mural
ERVW-1	2.85375e-06	0.000226397	0.871	0.968	1.68999	Control_Polar vs Control_Mural
FIP1L1	3.17047e-06	0.000247547	0.849	0.984	1.00762	Control_Polar vs Control_Mural
HBP1	3.17509e-06	0.000247547	0.613	0.903	1.41996	Control_Polar vs Control_Mural
CAV1	3.46801e-06	0.000268074	0.355	0.677	1.41982	Control_Polar vs Control_Mural
STT3B	3.62061e-06	0.000277498	0.731	0.952	1.02151	Control_Polar vs Control_Mural
NFE2L3	3.72066e-06	0.00028277	0.731	0.935	0.85946	Control_Polar vs Control_Mural
WNT7A	3.76128e-06	0.000283475	0.538	0.29	-1.29184	Control_Polar vs Control_Mural
JAM3	3.92866e-06	0.000293643	0.559	0.806	1.43993	Control_Polar vs Control_Mural
RNF103	3.97686e-06	0.000294809	0.71	0.887	1.33768	Control_Polar vs Control_Mural
CGB8	4.65686e-06	0.000342411	0.366	0.629	2.26284	Control_Polar vs Control_Mural
SPATA13	5.10646e-06	0.000372442	0.505	0.758	1.51368	Control_Polar vs Control_Mural
LRP2	5.30373e-06	0.000381856	0.957	1	-1.11929	Control_Polar vs Control_Mural
ZFAND2A	5.31998e-06	0.000381856	0.946	1	1.4238	Control_Polar vs Control_Mural
MSX2	5.45467e-06	0.000388442	0.925	1	1.30554	Control_Polar vs Control_Mural
LGALS16	6.02032e-06	0.000425373	0.613	0.839	2.37813	Control_Polar vs Control_Mural
CDC42SE1	6.23029e-06	0.000435794	0.806	0.919	0.999871	Control_Polar vs Control_Mural
PLA2G15	6.26418e-06	0.000435794	0.505	0.774	1.43637	Control_Polar vs Control_Mural
TMEM180	6.7274e-06	0.000461874	0.527	0.823	1.38232	Control_Polar vs Control_Mural
UBE2B	6.7412e-06	0.000461874	0.849	0.968	0.909236	Control_Polar vs Control_Mural
HELLS	6.92327e-06	0.000467803	0.903	0.774	-0.978476	Control_Polar vs Control_Mural
PID1	6.93118e-06	0.000467803	0.344	0.645	1.80767	Control_Polar vs Control_Mural
KIAA1462	7.68343e-06	0.00051215	0.57	0.274	-1.13942	Control_Polar vs Control_Mural
LOC101927789	7.70151e-06	0.00051215	0.419	0.774	1.23977	Control_Polar vs Control_Mural
IRX4	8.09638e-06	0.000534479	0.409	0.758	1.18547	Control_Polar vs Control_Mural
MYCT1	8.28103e-06	0.000542707	0.699	0.452	-0.977296	Control_Polar vs Control_Mural
CDR2L	8.3576e-06	0.000543785	0.613	0.323	-1.10974	Control_Polar vs Control_Mural
HOMEZ	8.74046e-06	0.000564634	0.194	0.468	0.51726	Control_Polar vs Control_Mural
CLEC1A	9.4254e-06	0.000602926	0.183	0.565	0.984198	Control_Polar vs Control_Mural
OCLN	9.5092e-06	0.000602926	0.591	0.339	-1.20204	Control_Polar vs Control_Mural
RRAGC	9.53322e-06	0.000602926	0.634	0.871	1.2625	Control_Polar vs Control_Mural
ALAS1	1.0324e-05	0.000648407	0.785	0.919	1.68691	Control_Polar vs Control_Mural
TMCC3	1.07974e-05	0.000673462	0.462	0.177	-1.37892	Control_Polar vs Control_Mural
EPB41L3	1.14425e-05	0.000707104	0.516	0.79	1.39146	Control_Polar vs Control_Mural
ABHD5	1.15663e-05	0.000707104	0.71	0.903	1.19037	Control_Polar vs Control_Mural
SOX13	1.15714e-05	0.000707104	0.72	0.903	1.00082	Control_Polar vs Control_Mural
B4GALT1	1.19012e-05	0.00072238	0.914	1	0.911285	Control_Polar vs Control_Mural
HEXIM1	1.19815e-05	0.000722404	0.935	0.968	1.06927	Control_Polar vs Control_Mural
LINC00479	1.20966e-05	0.000724515	0.344	0.081	-0.850568	Control_Polar vs Control_Mural
FBXO46	1.30204e-05	0.000774716	0.591	0.855	0.771795	Control_Polar vs Control_Mural
KIAA1217	1.39686e-05	0.000825698	0.71	0.903	1.06839	Control_Polar vs Control_Mural
WWC2	1.45386e-05	0.000853813	0.817	0.726	-0.930543	Control_Polar vs Control_Mural
ERVFRD-1	1.60904e-05	0.000938846	0.516	0.742	2.26879	Control_Polar vs Control_Mural
KIF2A	1.62285e-05	0.000940839	0.538	0.871	0.834986	Control_Polar vs Control_Mural
SMAD4	1.64352e-05	0.000946753	0.688	0.419	-1.20309	Control_Polar vs Control_Mural
TULP1	1.68125e-05	0.000962358	0.108	0.371	0.935149	Control_Polar vs Control_Mural
TINAGL1	1.76496e-05	0.00100392	0.796	0.984	1.11022	Control_Polar vs Control_Mural
C5orf30	1.80953e-05	0.00102284	0.376	0.694	1.36837	Control_Polar vs Control_Mural
CGB5	1.98124e-05	0.00110607	0.366	0.694	2.4423	Control_Polar vs Control_Mural
LLGL2	1.99713e-05	0.0011081	0.892	0.726	-1.13953	Control_Polar vs Control_Mural
PPAP2B	2.0674e-05	0.00113762	0.731	0.903	1.38467	Control_Polar vs Control_Mural
TAGLN2	2.08231e-05	0.00113762	0.978	0.952	-0.873388	Control_Polar vs Control_Mural
FYB	2.08806e-05	0.00113762	0.677	0.887	1.24727	Control_Polar vs Control_Mural
SEPP1	2.21167e-05	0.00119774	0.624	0.629	-0.927473	Control_Polar vs Control_Mural
CGB	2.30371e-05	0.00124017	0.473	0.758	2.4505	Control_Polar vs Control_Mural
ZC2HC1C	2.36788e-05	0.00126716	0.301	0.597	1.85168	Control_Polar vs Control_Mural
GSKIP	2.3953e-05	0.00126738	0.742	0.903	1.15959	Control_Polar vs Control_Mural
SOCS6	2.42896e-05	0.00127378	0.602	0.871	1.15772	Control_Polar vs Control_Mural
AP5B1	2.43657e-05	0.00127378	0.366	0.629	1.55611	Control_Polar vs Control_Mural
PGRMC2	2.63844e-05	0.0013672	0.849	1	0.945101	Control_Polar vs Control_Mural
ANXA1	2.65492e-05	0.0013672	0.72	0.919	1.55079	Control_Polar vs Control_Mural
C1orf35	2.66063e-05	0.0013672	0.957	0.855	-0.95023	Control_Polar vs Control_Mural
EIF4G2	2.67857e-05	0.00136864	1	1	0.732501	Control_Polar vs Control_Mural
YY1AP1	2.75467e-05	0.00139962	0.882	0.968	1.15719	Control_Polar vs Control_Mural
CEBPA	2.87259e-05	0.00144689	0.925	0.984	0.922466	Control_Polar vs Control_Mural
MAP3K8	2.8797e-05	0.00144689	0.43	0.79	1.00174	Control_Polar vs Control_Mural
SNHG6	2.96568e-05	0.00148186	0.989	0.984	-0.819007	Control_Polar vs Control_Mural
LRRFIP1	3.08483e-05	0.0015278	0.978	0.935	-0.936481	Control_Polar vs Control_Mural
HS3ST3B1	3.09142e-05	0.0015278	0.376	0.677	0.755853	Control_Polar vs Control_Mural
LOC100129935	3.12224e-05	0.00153465	0.398	0.71	2.12546	Control_Polar vs Control_Mural
DNAJC6	3.27991e-05	0.00160343	0.559	0.274	-1.44341	Control_Polar vs Control_Mural
ELMO1	3.37184e-05	0.00163951	0.419	0.742	1.04257	Control_Polar vs Control_Mural
VASP	3.39792e-05	0.00164336	0.903	0.984	0.798278	Control_Polar vs Control_Mural
GATA2	3.58505e-05	0.00172464	0.989	1	0.936182	Control_Polar vs Control_Mural
CYP11A1	3.63124e-05	0.00173761	0.871	0.935	1.27545	Control_Polar vs Control_Mural
KYNU	3.97844e-05	0.00187934	0.204	0.371	1.51421	Control_Polar vs Control_Mural
C7orf60	3.98541e-05	0.00187934	0.086	0.339	0.908274	Control_Polar vs Control_Mural
TBC1D32	3.98976e-05	0.00187934	0.441	0.161	-1.02085	Control_Polar vs Control_Mural
CCND3	4.04055e-05	0.00189341	0.785	0.968	1.00856	Control_Polar vs Control_Mural
RYBP	4.06768e-05	0.00189629	0.871	0.968	0.910191	Control_Polar vs Control_Mural
HTRA4	4.27331e-05	0.00198194	0.151	0.435	0.956624	Control_Polar vs Control_Mural
FAM131A	4.33646e-05	0.00200097	0.269	0.581	0.955381	Control_Polar vs Control_Mural
BZW2	4.36992e-05	0.00200617	0.978	1	0.688582	Control_Polar vs Control_Mural
BHLHE40	4.63464e-05	0.00211056	0.645	0.855	1.47582	Control_Polar vs Control_Mural
TOLLIP	4.64398e-05	0.00211056	0.559	0.839	1.38448	Control_Polar vs Control_Mural
LCP1	4.91608e-05	0.00222305	0.699	0.935	1.72116	Control_Polar vs Control_Mural
TRAPPC6A	5.07292e-05	0.00228193	0.484	0.5	-0.508314	Control_Polar vs Control_Mural
CTNNB1	5.10185e-05	0.00228193	1	1	0.897049	Control_Polar vs Control_Mural
BICD1	5.12199e-05	0.00228193	0.613	0.371	-0.587618	Control_Polar vs Control_Mural
SLC40A1	5.27447e-05	0.00233835	0.57	0.823	1.94922	Control_Polar vs Control_Mural
ZDHHC20	5.42609e-05	0.00239383	0.71	0.919	1.05145	Control_Polar vs Control_Mural
TFEB	5.4936e-05	0.00241185	0.656	0.903	1.19751	Control_Polar vs Control_Mural
WIPI1	5.57503e-05	0.00243577	0.398	0.694	1.31507	Control_Polar vs Control_Mural
ZC3HAV1	5.70076e-05	0.00247874	0.387	0.161	-0.307947	Control_Polar vs Control_Mural
SIN3B	5.74277e-05	0.00248505	0.763	0.887	1.35931	Control_Polar vs Control_Mural
FOSB	5.84987e-05	0.00251934	0.355	0.677	1.3642	Control_Polar vs Control_Mural
FRMD4A	6.00077e-05	0.00255324	0.731	0.855	1.65887	Control_Polar vs Control_Mural
ATG2B	6.02993e-05	0.00255324	0.333	0.694	1.33742	Control_Polar vs Control_Mural
SLC3A2	6.06244e-05	0.00255324	1	1	0.769123	Control_Polar vs Control_Mural
CISD1	6.0656e-05	0.00255324	0.925	1	-0.798595	Control_Polar vs Control_Mural
LPHN3	6.06974e-05	0.00255324	0.495	0.726	1.15966	Control_Polar vs Control_Mural
FZR1	6.11287e-05	0.00255948	0.667	0.919	0.947683	Control_Polar vs Control_Mural
AES	6.1533e-05	0.00256454	0.301	0.548	1.34776	Control_Polar vs Control_Mural
CPZ	6.18726e-05	0.00256686	0.323	0.661	1.24103	Control_Polar vs Control_Mural
IFITM1	6.64214e-05	0.00274299	0.71	0.935	1.04813	Control_Polar vs Control_Mural
PRR9	6.80266e-05	0.00279651	0.344	0.629	1.4984	Control_Polar vs Control_Mural
ARHGAP24	6.92732e-05	0.00283487	0.398	0.629	1.4388	Control_Polar vs Control_Mural
TRNAF7	6.99467e-05	0.00284954	0.151	0.387	0.0232851	Control_Polar vs Control_Mural
GOLGA8B	7.05021e-05	0.00285929	0.398	0.145	-0.470884	Control_Polar vs Control_Mural
ZNF697	7.28116e-05	0.00293977	0.441	0.71	1.08824	Control_Polar vs Control_Mural
UBR5	7.5922e-05	0.00305173	0.785	0.903	0.86644	Control_Polar vs Control_Mural
SLC45A4	7.87889e-05	0.00315295	0.495	0.726	1.69013	Control_Polar vs Control_Mural
RNASEH2C	8.02651e-05	0.00319787	0.817	0.968	0.873209	Control_Polar vs Control_Mural
PCTP	8.38909e-05	0.00332767	0.419	0.661	1.3165	Control_Polar vs Control_Mural
SLC7A2	8.6037e-05	0.0033979	0.968	1	0.630037	Control_Polar vs Control_Mural
SERINC5	8.73922e-05	0.00343641	0.656	0.871	0.980183	Control_Polar vs Control_Mural
DNMT3A	9.00992e-05	0.00351231	0.871	0.758	-1.03205	Control_Polar vs Control_Mural
ERBB3	9.36488e-05	0.00362979	0.731	0.855	1.40337	Control_Polar vs Control_Mural
CEBPB	9.39196e-05	0.00362979	0.753	0.887	1.0517	Control_Polar vs Control_Mural
QSOX1	9.43167e-05	0.00362979	0.559	0.774	1.50022	Control_Polar vs Control_Mural
PLAC8	9.86203e-05	0.00377933	0.613	0.435	-1.47798	Control_Polar vs Control_Mural
C21orf33	0.000103625	0.00395435	0.344	0.371	-0.0602028	Control_Polar vs Control_Mural
KATNBL1P6	0.000104773	0.00397265	0.129	0.371	0.126033	Control_Polar vs Control_Mural
S100A16	0.000104983	0.00397265	0.946	0.968	-0.963204	Control_Polar vs Control_Mural
GRAMD3	0.000113815	0.00428894	0.677	0.887	1.08999	Control_Polar vs Control_Mural
UBE2H	0.000121486	0.00455899	0.785	0.935	0.89189	Control_Polar vs Control_Mural
CDKN1C	0.00012662	0.00473202	0.892	0.952	1.03408	Control_Polar vs Control_Mural
TMA7	0.00012768	0.00473745	1	1	-0.636058	Control_Polar vs Control_Mural
LOC102724548	0.000127842	0.00473745	0.548	0.258	-0.808327	Control_Polar vs Control_Mural
H3F3B	0.000128474	0.00473745	1	1	0.636436	Control_Polar vs Control_Mural
KIF13A	0.000129032	0.00473745	0.473	0.71	1.22533	Control_Polar vs Control_Mural
CLIC3	0.000129384	0.00473745	0.538	0.823	1.73117	Control_Polar vs Control_Mural
GRHL1	0.000131527	0.00479648	0.871	0.968	1.11342	Control_Polar vs Control_Mural
HOPX	0.000132738	0.00482121	0.473	0.613	2.32485	Control_Polar vs Control_Mural
ATG9B	0.00013388	0.00484325	0.527	0.742	1.55823	Control_Polar vs Control_Mural
PITPNB	0.000135458	0.00488082	0.828	0.968	0.661371	Control_Polar vs Control_Mural
ITGA6	0.000136221	0.00488296	0.656	0.629	-0.882119	Control_Polar vs Control_Mural
RAP1B	0.000136598	0.00488296	0.699	0.887	0.729837	Control_Polar vs Control_Mural
NCOA4	0.00013875	0.00492296	0.935	0.968	0.904939	Control_Polar vs Control_Mural
FAM213A	0.000138805	0.00492296	0.849	0.839	-0.779038	Control_Polar vs Control_Mural
LOC102723828	0.00014446	0.00510349	0.591	0.839	1.21258	Control_Polar vs Control_Mural
KLHL23	0.000145813	0.00513124	0.387	0.274	-0.400657	Control_Polar vs Control_Mural
WDR62	0.000151126	0.0052976	0.484	0.226	-1.10841	Control_Polar vs Control_Mural
TIPARP	0.000156067	0.00543484	0.366	0.629	1.78303	Control_Polar vs Control_Mural
PELO	0.000156655	0.00543484	0.828	0.903	0.662883	Control_Polar vs Control_Mural
ZNF600	0.000156843	0.00543484	0.699	0.855	1.41074	Control_Polar vs Control_Mural
EIF2AK1	0.000158763	0.00547576	0.828	0.968	0.947916	Control_Polar vs Control_Mural
ARHGAP35	0.000159235	0.00547576	0.409	0.226	-0.61717	Control_Polar vs Control_Mural
ZFAS1	0.000167654	0.00574342	1	1	-0.704258	Control_Polar vs Control_Mural
ZCCHC8	0.000169788	0.00575673	0.817	0.935	0.988718	Control_Polar vs Control_Mural
NENF	0.000169894	0.00575673	0.978	0.887	-0.747145	Control_Polar vs Control_Mural
MYBL2	0.000170282	0.00575673	0.978	0.855	-0.765786	Control_Polar vs Control_Mural
GALNT10	0.000170589	0.00575673	0.462	0.29	-0.594868	Control_Polar vs Control_Mural
HOOK1	0.000172779	0.00579168	0.538	0.306	-1.13057	Control_Polar vs Control_Mural
AVPI1	0.000172905	0.00579168	0.613	0.806	1.81778	Control_Polar vs Control_Mural
SLC29A2	0.000174039	0.00580816	0.656	0.435	-1.15371	Control_Polar vs Control_Mural
CDC42EP1	0.000176871	0.00588096	0.796	0.903	1.221	Control_Polar vs Control_Mural
IFNAR1	0.000178078	0.00589939	0.43	0.21	-0.832162	Control_Polar vs Control_Mural
MICALL1	0.000180492	0.00592862	0.645	0.839	0.564984	Control_Polar vs Control_Mural
ZNF451	0.000180927	0.00592862	0.613	0.387	-1.10362	Control_Polar vs Control_Mural
SLC15A2	0.0001834	0.00598797	0.473	0.242	-1.01259	Control_Polar vs Control_Mural
MDN1	0.000186648	0.00607211	0.828	0.694	-1.33176	Control_Polar vs Control_Mural
RHPN2	0.000188968	0.00612554	0.753	0.565	-1.13782	Control_Polar vs Control_Mural
GOLPH3L	0.00018971	0.00612764	0.43	0.661	0.969872	Control_Polar vs Control_Mural
ANTXR2	0.000195037	0.00627728	0.14	0.371	0.642837	Control_Polar vs Control_Mural
DUSP5	0.000197582	0.00633664	0.742	0.887	1.07778	Control_Polar vs Control_Mural
DAPK1	0.000200684	0.00641338	0.591	0.323	-0.90413	Control_Polar vs Control_Mural
ARHGAP19	0.000202914	0.00646182	0.452	0.21	-0.844177	Control_Polar vs Control_Mural
EIF3G	0.000209003	0.00663235	0.978	0.968	0.523781	Control_Polar vs Control_Mural
KIAA1598	0.000210134	0.00664493	0.914	0.806	-0.764417	Control_Polar vs Control_Mural
PROM1	0.000212292	0.00668978	0.892	0.839	-0.874196	Control_Polar vs Control_Mural
RFK	0.00021506	0.00675348	0.935	0.871	-0.939264	Control_Polar vs Control_Mural
DNAJC3	0.000216947	0.00678916	0.72	0.903	1.09358	Control_Polar vs Control_Mural
CUTA	0.000220494	0.00687636	0.731	0.548	-1.04937	Control_Polar vs Control_Mural
FANCE	0.000227888	0.00708253	0.419	0.581	1.04179	Control_Polar vs Control_Mural
GTF2H2C	0.000237197	0.0073466	0.57	0.435	-0.441775	Control_Polar vs Control_Mural
ZNF468	0.000241071	0.00741919	0.774	0.968	0.540724	Control_Polar vs Control_Mural
CEP170B	0.000241181	0.00741919	0.333	0.629	0.821946	Control_Polar vs Control_Mural
NUP50	0.000251413	0.00770774	0.935	1	0.510463	Control_Polar vs Control_Mural
TANC2	0.000255404	0.00780363	0.376	0.661	1.56514	Control_Polar vs Control_Mural
TUBA1B	0.000265246	0.00807706	1	1	-0.535946	Control_Polar vs Control_Mural
MLLT3	0.000269154	0.00816519	0.495	0.194	-0.786274	Control_Polar vs Control_Mural
CSNK1A1	0.000270113	0.00816519	0.946	1	0.829882	Control_Polar vs Control_Mural
DIRC2	0.000270849	0.00816519	0.667	0.871	1.10463	Control_Polar vs Control_Mural
GNE	0.00027427	0.00824087	0.29	0.532	1.15781	Control_Polar vs Control_Mural
MIDN	0.000276276	0.00827364	0.946	1	1.1063	Control_Polar vs Control_Mural
SMAD1	0.000278111	0.00830112	0.419	0.194	-0.935086	Control_Polar vs Control_Mural
SH3BP5	0.000282981	0.00841869	0.656	0.79	0.897773	Control_Polar vs Control_Mural
GAS5	0.000286384	0.008492	1	1	-0.916757	Control_Polar vs Control_Mural
IMPA1	0.000291311	0.00860986	0.516	0.323	-0.812336	Control_Polar vs Control_Mural
DIS3L	0.000293403	0.00864345	0.581	0.371	-1.35085	Control_Polar vs Control_Mural
MAFK	0.000298772	0.00877302	0.312	0.629	0.973128	Control_Polar vs Control_Mural
PPARD	0.000303286	0.00887676	0.763	0.935	1.03503	Control_Polar vs Control_Mural
COBLL1	0.000304943	0.00889646	0.591	0.806	1.49638	Control_Polar vs Control_Mural
ZFAT	0.000308636	0.00895468	0.419	0.694	1.39466	Control_Polar vs Control_Mural
AXIN1	0.000309124	0.00895468	0.688	0.484	-0.850345	Control_Polar vs Control_Mural
LENG8	0.000309909	0.00895468	0.785	0.694	-1.12697	Control_Polar vs Control_Mural
P2RY14	0.000316798	0.00912458	0.108	0.371	0.514499	Control_Polar vs Control_Mural
CPSF4	0.000321931	0.009243	0.785	0.871	1.6454	Control_Polar vs Control_Mural
ATP2B4	0.000325304	0.00931027	0.441	0.71	1.5285	Control_Polar vs Control_Mural
ANKRD23	0.000332606	0.00948925	0.258	0.548	1.30865	Control_Polar vs Control_Mural
USP33	0.000333777	0.0094927	0.677	0.79	-0.547759	Control_Polar vs Control_Mural
SMAD7	0.000337138	0.00955824	0.409	0.71	1.95003	Control_Polar vs Control_Mural
SLC13A4	0.0003413	0.00964598	0.366	0.629	1.53337	Control_Polar vs Control_Mural
PAIP2B	0.000356796	0.0100525	0.441	0.79	1.16968	Control_Polar vs Control_Mural
ANXA8	0.000367915	0.0103336	0.71	0.597	-0.639008	Control_Polar vs Control_Mural
NCAPD2	0.000371775	0.0104097	0.86	0.661	-0.689539	Control_Polar vs Control_Mural
EPHB4	0.000374361	0.0104498	0.753	0.855	1.0356	Control_Polar vs Control_Mural
NAV1	0.000378554	0.0105343	0.398	0.694	0.82422	Control_Polar vs Control_Mural
SGCB	0.000381454	0.0105824	0.548	0.71	1.19218	Control_Polar vs Control_Mural
CDCA5	0.000389154	0.0107302	0.882	0.774	-0.797552	Control_Polar vs Control_Mural
YWHAZ	0.000399251	0.0109752	0.989	1	0.625653	Control_Polar vs Control_Mural
GLDN	0.000408705	0.011201	0.194	0.419	0.769601	Control_Polar vs Control_Mural
GGA2	0.000410201	0.011208	0.753	0.565	-0.967796	Control_Polar vs Control_Mural
MYCN	0.000416021	0.0112991	0.71	0.887	0.823322	Control_Polar vs Control_Mural
CBL	0.000416032	0.0112991	0.731	0.855	1.03713	Control_Polar vs Control_Mural
DNMBP	0.000418989	0.0113453	0.43	0.21	-0.899205	Control_Polar vs Control_Mural
KLF4	0.000424655	0.0114644	0.559	0.71	1.80168	Control_Polar vs Control_Mural
AURKB	0.000433457	0.0116672	0.925	0.839	-0.696169	Control_Polar vs Control_Mural
ACTG1	0.000446608	0.0119855	1	1	0.655996	Control_Polar vs Control_Mural
ZNF701	0.000461482	0.0123481	0.323	0.565	0.982206	Control_Polar vs Control_Mural
PIWIL3	0.000465685	0.0124238	0.419	0.226	-0.797473	Control_Polar vs Control_Mural
UBALD2	0.000478955	0.0127317	0.817	0.952	0.786809	Control_Polar vs Control_Mural
FOXRED2	0.000481281	0.0127317	0.538	0.306	-0.976584	Control_Polar vs Control_Mural
NEFH	0.000481451	0.0127317	0.634	0.484	-1.49417	Control_Polar vs Control_Mural
MGAT4A	0.000485516	0.0127801	0.419	0.629	1.23609	Control_Polar vs Control_Mural
MEX3A	0.000486107	0.0127801	0.484	0.274	-0.680842	Control_Polar vs Control_Mural
RAB2A	0.000494918	0.0129416	0.903	1	0.741865	Control_Polar vs Control_Mural
NET1	0.00049511	0.0129416	0.849	0.952	0.968343	Control_Polar vs Control_Mural
EPB41L1	0.000497298	0.0129613	0.527	0.355	-1.2224	Control_Polar vs Control_Mural
DUSP23	0.000499779	0.0129885	0.505	0.29	-0.511215	Control_Polar vs Control_Mural
TRPM6	0.000501849	0.0130049	0.527	0.274	-1.02748	Control_Polar vs Control_Mural
SLC20A2	0.000510881	0.0131975	0.839	0.903	0.816548	Control_Polar vs Control_Mural
WSB1	0.000512198	0.0131975	0.925	0.952	1.08885	Control_Polar vs Control_Mural
TINCR	0.000516133	0.013249	0.656	0.919	0.94998	Control_Polar vs Control_Mural
HMGB2	0.000517125	0.013249	0.989	0.968	-0.689737	Control_Polar vs Control_Mural
MROH6	0.000536662	0.0137107	0.516	0.306	-1.11022	Control_Polar vs Control_Mural
SGPP1	0.000543223	0.0138275	0.742	0.919	0.793753	Control_Polar vs Control_Mural
LGR4	0.000544293	0.0138275	0.677	0.823	1.06781	Control_Polar vs Control_Mural
METRNL	0.000548357	0.0138917	0.538	0.839	0.82682	Control_Polar vs Control_Mural
ZDHHC5	0.000563346	0.0141806	0.817	0.935	0.946039	Control_Polar vs Control_Mural
AKAP2	0.000564278	0.0141806	0.505	0.29	-0.500833	Control_Polar vs Control_Mural
PIK3CB	0.000564884	0.0141806	0.72	0.871	1.10749	Control_Polar vs Control_Mural
C14orf119	0.000566032	0.0141806	0.828	0.968	0.750907	Control_Polar vs Control_Mural
RNF111	0.000575165	0.0143696	0.688	0.839	0.827957	Control_Polar vs Control_Mural
FXYD4	0.00059006	0.0147011	0.645	0.435	-1.67935	Control_Polar vs Control_Mural
ADRBK2	0.000598974	0.014849	0.409	0.71	0.294247	Control_Polar vs Control_Mural
ARHGAP29	0.000599278	0.014849	0.785	0.613	-0.937287	Control_Polar vs Control_Mural
TRNAS15	0.000609354	0.0150574	0.355	0.645	0.837839	Control_Polar vs Control_Mural
BUB1B	0.000613443	0.0151171	0.688	0.548	-0.73953	Control_Polar vs Control_Mural
RPL12	0.000624308	0.0153212	1	1	-0.573261	Control_Polar vs Control_Mural
DLX3	0.000625114	0.0153212	0.903	1	0.946403	Control_Polar vs Control_Mural
LOC100505761	0.000631527	0.0154366	0.645	0.919	0.694448	Control_Polar vs Control_Mural
FDX1	0.000636165	0.0155041	0.699	0.952	0.329349	Control_Polar vs Control_Mural
PPFIA1	0.000637717	0.0155041	0.849	0.935	1.03114	Control_Polar vs Control_Mural
DUSP8	0.000647701	0.0157046	0.151	0.387	0.567918	Control_Polar vs Control_Mural
TYRO3	0.000654009	0.0158141	0.774	0.855	1.26084	Control_Polar vs Control_Mural
EMP2	0.000655714	0.0158141	0.978	0.935	-0.661364	Control_Polar vs Control_Mural
GOLGA7	0.000660111	0.0158761	0.903	0.984	1.75563	Control_Polar vs Control_Mural
PCMTD1	0.000661797	0.0158761	0.548	0.758	0.301095	Control_Polar vs Control_Mural
APOA2	0.000668757	0.0160006	0.269	0.548	1.10376	Control_Polar vs Control_Mural
CDYL	0.000673029	0.0160604	0.71	0.903	1.16239	Control_Polar vs Control_Mural
STAG3	0.000676414	0.0160987	0.398	0.177	-0.664751	Control_Polar vs Control_Mural
ZNF222	0.000681213	0.0161703	0.194	0.403	1.55604	Control_Polar vs Control_Mural
PIAS2	0.000701456	0.0166072	0.366	0.226	-0.926822	Control_Polar vs Control_Mural
DLGAP4	0.000715632	0.0168986	0.806	0.919	0.830169	Control_Polar vs Control_Mural
VEGFA	0.000720226	0.0169577	0.591	0.823	1.09018	Control_Polar vs Control_Mural
ITFG1	0.000721883	0.0169577	0.602	0.823	0.728226	Control_Polar vs Control_Mural
OSBPL6	0.000733128	0.0171772	0.398	0.21	-0.97362	Control_Polar vs Control_Mural
MED13	0.000749172	0.0175078	0.796	0.919	1.0489	Control_Polar vs Control_Mural
ZNF706	0.000754292	0.017582	0.935	0.935	0.715118	Control_Polar vs Control_Mural
FURIN	0.000759139	0.0176144	0.817	0.903	0.595842	Control_Polar vs Control_Mural
STK40	0.000761332	0.0176144	0.591	0.79	0.970266	Control_Polar vs Control_Mural
RPL26L1	0.000761526	0.0176144	0.817	0.903	-0.564052	Control_Polar vs Control_Mural
TOR1AIP2	0.000772516	0.0178231	0.871	0.984	0.529422	Control_Polar vs Control_Mural
GCSH	0.000780401	0.0179591	0.839	0.935	-0.123445	Control_Polar vs Control_Mural
TENM3	0.000785717	0.018012	0.71	0.887	0.917048	Control_Polar vs Control_Mural
FABP3	0.000795139	0.0181597	0.817	0.71	-0.968266	Control_Polar vs Control_Mural
ZNF888	0.00081376	0.0185102	0.29	0.565	0.643525	Control_Polar vs Control_Mural
TMEM160	0.000816162	0.0185102	0.903	0.903	-0.789755	Control_Polar vs Control_Mural
NFKB2	0.000816627	0.0185102	0.71	0.823	1.27945	Control_Polar vs Control_Mural
S100A14	0.000831777	0.0188065	0.871	0.774	-1.58398	Control_Polar vs Control_Mural
AFF4	0.000837759	0.0188945	0.892	0.935	0.711201	Control_Polar vs Control_Mural
FAM83H-AS1	0.000843386	0.0189741	0.473	0.726	0.758477	Control_Polar vs Control_Mural
SPINT1	0.000851352	0.0190785	0.978	1	0.528574	Control_Polar vs Control_Mural
RPL35	0.000852248	0.0190785	1	1	-0.562111	Control_Polar vs Control_Mural
LINC00458	0.000859803	0.0191772	0.452	0.758	0.702169	Control_Polar vs Control_Mural
TIMM22	0.000860897	0.0191772	0.527	0.677	-0.0767651	Control_Polar vs Control_Mural
FBXO11	0.000869527	0.0192675	0.699	0.855	0.695502	Control_Polar vs Control_Mural
GRB10	0.000871758	0.0192675	0.785	0.565	-0.691127	Control_Polar vs Control_Mural
CGN	0.000873472	0.0192675	0.484	0.242	-0.999413	Control_Polar vs Control_Mural
C21orf91	0.000879003	0.0193423	0.581	0.839	1.11325	Control_Polar vs Control_Mural
ID2	0.000895238	0.019647	0.731	0.952	0.658093	Control_Polar vs Control_Mural
CCDC141	0.000897416	0.019647	0.409	0.242	-1.32198	Control_Polar vs Control_Mural
NDUFB6	0.000899363	0.019647	0.957	0.968	-0.576241	Control_Polar vs Control_Mural
FAM53C	0.000908426	0.0197696	0.602	0.79	0.783294	Control_Polar vs Control_Mural
ERRFI1	0.000909347	0.0197696	0.892	0.968	1.24228	Control_Polar vs Control_Mural
COTL1	0.000913108	0.0197838	0.505	0.758	1.07578	Control_Polar vs Control_Mural
C10orf95	0.000914376	0.0197838	0.258	0.484	0.223684	Control_Polar vs Control_Mural
CLIP1	0.00092024	0.0198631	0.538	0.742	0.930691	Control_Polar vs Control_Mural
RP11-58E21.3	0.000923238	0.0198804	0.172	0.419	0.37822	Control_Polar vs Control_Mural
SMC5	0.000932139	0.0200244	0.742	0.758	-0.760304	Control_Polar vs Control_Mural
C17orf89	0.000936353	0.0200672	0.903	0.855	-0.994074	Control_Polar vs Control_Mural
SPCS3	0.000946212	0.0202003	0.903	0.968	0.978358	Control_Polar vs Control_Mural
LOC101928464	0.000947029	0.0202003	0.688	0.468	-1.08676	Control_Polar vs Control_Mural
B3GNT5	0.000952679	0.020273	0.688	0.903	0.614002	Control_Polar vs Control_Mural
CLOCK	0.000959525	0.0203708	0.366	0.145	-0.796793	Control_Polar vs Control_Mural
AFF1	0.000965905	0.0204257	0.774	0.71	0.132296	Control_Polar vs Control_Mural
NR2F2	0.000966628	0.0204257	0.935	1	0.491456	Control_Polar vs Control_Mural
GPR32	0.000975374	0.0205624	0.14	0.371	0.80255	Control_Polar vs Control_Mural
MIR6835	0.000989082	0.0208029	0.527	0.79	0.115745	Control_Polar vs Control_Mural
TREM1	0.00100053	0.0209842	0.204	0.452	1.39685	Control_Polar vs Control_Mural
MGAT1	0.00100234	0.0209842	0.882	0.984	0.846937	Control_Polar vs Control_Mural
ARL8B	0.00101856	0.0212259	0.806	0.935	0.854054	Control_Polar vs Control_Mural
ZNF302	0.00102197	0.0212259	0.409	0.194	-0.564764	Control_Polar vs Control_Mural
LOC102723804	0.00102431	0.0212259	0.29	0.468	0.827257	Control_Polar vs Control_Mural
DDIT3	0.00102554	0.0212259	0.677	0.855	1.38576	Control_Polar vs Control_Mural
PRKDC	0.00102562	0.0212259	0.978	0.919	-0.651597	Control_Polar vs Control_Mural
ZNF750	0.0010317	0.021303	0.548	0.726	1.80156	Control_Polar vs Control_Mural
TFAP2C	0.00104161	0.0214586	0.925	0.984	1.02585	Control_Polar vs Control_Mural
MAP3K4	0.00105427	0.02167	0.613	0.774	0.981878	Control_Polar vs Control_Mural
NISCH	0.00105903	0.0217186	0.731	0.645	-0.938227	Control_Polar vs Control_Mural
MBOAT2	0.00106747	0.0218421	0.473	0.323	-0.847156	Control_Polar vs Control_Mural
SFN	0.00108267	0.0221031	0.796	0.71	-0.957767	Control_Polar vs Control_Mural
PKP2	0.00108621	0.0221253	0.806	0.677	-0.872081	Control_Polar vs Control_Mural
EMC7	0.00109841	0.0223237	0.849	0.984	0.862493	Control_Polar vs Control_Mural
ZDHHC13	0.00110527	0.022391	0.398	0.629	1.2415	Control_Polar vs Control_Mural
FNIP1	0.00110668	0.022391	0.527	0.694	0.861457	Control_Polar vs Control_Mural
FAM46A	0.00111697	0.0225489	0.602	0.79	1.37004	Control_Polar vs Control_Mural
YPEL5	0.00112168	0.0225935	0.849	0.984	0.671746	Control_Polar vs Control_Mural
VPS11	0.00113673	0.0228457	0.613	0.758	1.00153	Control_Polar vs Control_Mural
ZNF254	0.00115699	0.0232013	0.634	0.855	0.878379	Control_Polar vs Control_Mural
ZNF692	0.00117297	0.0234698	0.763	0.565	-0.787625	Control_Polar vs Control_Mural
ARFIP1	0.0011917	0.0237919	0.57	0.758	0.170292	Control_Polar vs Control_Mural
ASB7	0.00119847	0.0238505	0.301	0.597	0.155788	Control_Polar vs Control_Mural
PGAP1	0.00119991	0.0238505	0.462	0.323	-1.21783	Control_Polar vs Control_Mural
SNAP29	0.00120381	0.0238757	0.688	0.806	0.540245	Control_Polar vs Control_Mural
VCP	0.00120676	0.0238818	0.968	1	0.527013	Control_Polar vs Control_Mural
GADD45G	0.00121105	0.0239142	0.828	0.935	1.24529	Control_Polar vs Control_Mural
AXIN2	0.00122921	0.0242199	0.462	0.71	0.922955	Control_Polar vs Control_Mural
YTHDF2	0.00123714	0.0243232	0.978	1	0.747563	Control_Polar vs Control_Mural
WRN	0.00124477	0.0244159	0.667	0.484	-0.680949	Control_Polar vs Control_Mural
CEBPG	0.00124725	0.0244159	0.903	0.935	0.524092	Control_Polar vs Control_Mural
GTF2H2	0.00125167	0.0244495	0.473	0.242	-0.203936	Control_Polar vs Control_Mural
ACADVL	0.00127105	0.0247745	0.839	0.952	0.850804	Control_Polar vs Control_Mural
SLC25A16	0.00129195	0.0251277	0.548	0.823	0.794779	Control_Polar vs Control_Mural
KAT5	0.00130142	0.0251483	0.387	0.661	0.773739	Control_Polar vs Control_Mural
LOC101927888	0.00130178	0.0251483	0.204	0.435	1.1068	Control_Polar vs Control_Mural
SMARCA2	0.00130221	0.0251483	0.72	0.903	0.748542	Control_Polar vs Control_Mural
CYP2C18	0.00130413	0.0251483	0.14	0.355	1.0768	Control_Polar vs Control_Mural
LOC284379	0.001308	0.0251692	0.215	0.387	0.983466	Control_Polar vs Control_Mural
FAM110A	0.00133135	0.0255485	0.742	0.839	1.56983	Control_Polar vs Control_Mural
SH2D4A	0.00133336	0.0255485	0.86	0.968	1.05499	Control_Polar vs Control_Mural
HMG20A	0.00135281	0.0258665	0.452	0.774	0.610411	Control_Polar vs Control_Mural
CD164	0.00138649	0.0264545	0.935	1	0.542398	Control_Polar vs Control_Mural
STX12	0.00140499	0.026751	0.634	0.839	0.814117	Control_Polar vs Control_Mural
FIGN	0.00141511	0.0268511	0.699	0.823	1.17649	Control_Polar vs Control_Mural
SFSWAP	0.00141619	0.0268511	0.828	0.71	-0.159627	Control_Polar vs Control_Mural
DYSF	0.00143171	0.0270887	0.753	0.887	1.42178	Control_Polar vs Control_Mural
C4orf27	0.00143904	0.027128	0.667	0.532	-0.818435	Control_Polar vs Control_Mural
RBM15	0.00146533	0.0274946	0.656	0.516	-0.812391	Control_Polar vs Control_Mural
TRPV3	0.00147172	0.0275574	0.419	0.29	-1.65209	Control_Polar vs Control_Mural
SDF4	0.00147494	0.0275606	0.914	0.742	-0.362906	Control_Polar vs Control_Mural
TUBB3	0.00149956	0.0279629	0.527	0.758	1.17285	Control_Polar vs Control_Mural
KIF21A	0.00151164	0.0280365	0.699	0.774	1.74876	Control_Polar vs Control_Mural
CLCN3	0.00151188	0.0280365	0.667	0.871	0.642702	Control_Polar vs Control_Mural
GTF2B	0.00151281	0.0280365	0.828	0.887	0.703128	Control_Polar vs Control_Mural
GLTP	0.00151792	0.0280738	0.376	0.532	0.0285662	Control_Polar vs Control_Mural
AMHR2	0.00152779	0.0281986	0.194	0.419	1.55475	Control_Polar vs Control_Mural
BASP1	0.00153866	0.0283414	1	0.984	-0.622031	Control_Polar vs Control_Mural
TALDO1	0.00155159	0.0285215	1	1	0.514802	Control_Polar vs Control_Mural
GLRX5	0.00156457	0.0287018	0.946	1	-0.377154	Control_Polar vs Control_Mural
MIR6796	0.00157731	0.0288769	0.226	0.484	0.0206994	Control_Polar vs Control_Mural
PRSS23	0.00159243	0.0290207	0.462	0.29	-0.927543	Control_Polar vs Control_Mural
SLC30A1	0.00159292	0.0290207	0.484	0.71	1.36911	Control_Polar vs Control_Mural
IFT52	0.00159708	0.0290207	0.548	0.306	-0.752638	Control_Polar vs Control_Mural
EHD1	0.00160204	0.0290207	0.839	0.952	0.914341	Control_Polar vs Control_Mural
C9orf85	0.00160894	0.0290207	0.677	0.645	-0.770421	Control_Polar vs Control_Mural
ADM2	0.00160989	0.0290207	0.183	0.339	1.405	Control_Polar vs Control_Mural
MOCS1	0.00161186	0.0290207	0.419	0.226	-0.948022	Control_Polar vs Control_Mural
RAB39A	0.00161274	0.0290207	0.409	0.177	-1.1638	Control_Polar vs Control_Mural
PHLDA2	0.00161421	0.0290207	0.796	0.887	0.836404	Control_Polar vs Control_Mural
SMURF1	0.00161725	0.0290207	0.387	0.581	0.23429	Control_Polar vs Control_Mural
HSPB8	0.00162241	0.0290555	0.677	0.806	1.98042	Control_Polar vs Control_Mural
CCT7	0.00163303	0.0291879	0.968	0.952	0.498926	Control_Polar vs Control_Mural
EAF1	0.00164014	0.0292181	0.753	0.823	0.942782	Control_Polar vs Control_Mural
CFL2	0.00164118	0.0292181	0.667	0.661	-0.658991	Control_Polar vs Control_Mural
RTN2	0.00164739	0.029271	0.441	0.71	1.32778	Control_Polar vs Control_Mural
PNPT1	0.00166897	0.0295964	0.753	0.629	-1.04574	Control_Polar vs Control_Mural
FARP1	0.00167484	0.0296372	0.613	0.452	-1.10036	Control_Polar vs Control_Mural
TCF7L1	0.00167782	0.0296372	0.753	0.565	-0.600528	Control_Polar vs Control_Mural
RNF125	0.00168236	0.0296594	0.473	0.242	-0.814889	Control_Polar vs Control_Mural
ZNF574	0.00172757	0.0303971	0.527	0.371	-1.09344	Control_Polar vs Control_Mural
PSMD11	0.00173911	0.0305408	0.978	0.984	0.562551	Control_Polar vs Control_Mural
PSMC6	0.00176667	0.0309646	0.968	0.968	0.561505	Control_Polar vs Control_Mural
PMS1	0.00179567	0.0314121	0.57	0.613	-0.407602	Control_Polar vs Control_Mural
FBRS	0.00180849	0.0315753	0.806	0.839	1.38985	Control_Polar vs Control_Mural
DSC2	0.00182453	0.031757	0.914	0.984	0.692788	Control_Polar vs Control_Mural
CAMKK2	0.00182592	0.031757	0.581	0.597	-0.520569	Control_Polar vs Control_Mural
ATP5I	0.00183267	0.0318132	1	1	-0.608511	Control_Polar vs Control_Mural
C6orf132	0.0018366	0.0318202	0.828	0.839	-0.632833	Control_Polar vs Control_Mural
RGMA	0.00184858	0.0319666	0.462	0.274	-0.743167	Control_Polar vs Control_Mural
DEGS1	0.00185565	0.0320276	0.946	0.855	-0.783839	Control_Polar vs Control_Mural
TTN	0.00186242	0.0320833	0.473	0.226	-1.69962	Control_Polar vs Control_Mural
TXNL1	0.00188439	0.0324	0.903	1	0.579858	Control_Polar vs Control_Mural
TMEM33	0.00188832	0.032406	0.871	1	0.374898	Control_Polar vs Control_Mural
PIBF1	0.0019017	0.0325489	0.538	0.306	-0.521445	Control_Polar vs Control_Mural
ABTB2	0.00190384	0.0325489	0.237	0.516	0.710059	Control_Polar vs Control_Mural
BNIP2	0.00193279	0.0329316	0.817	0.919	0.769489	Control_Polar vs Control_Mural
CS	0.00193616	0.0329316	0.892	0.839	-0.874069	Control_Polar vs Control_Mural
STXBP1	0.00193958	0.0329316	0.161	0.371	0.771316	Control_Polar vs Control_Mural
PFKFB4	0.0019408	0.0329316	0.57	0.774	1.04127	Control_Polar vs Control_Mural
LOC101929056	0.00194923	0.0329771	0.129	0.339	0.321161	Control_Polar vs Control_Mural
KHK	0.00195077	0.0329771	0.237	0.5	0.805754	Control_Polar vs Control_Mural
S100A10	0.0019558	0.0330004	0.989	1	-0.668186	Control_Polar vs Control_Mural
TMEM14A	0.00196416	0.0330799	0.634	0.629	-1.03016	Control_Polar vs Control_Mural
MGAT2	0.00197463	0.0331944	0.43	0.226	-1.10077	Control_Polar vs Control_Mural
RFC4	0.00198377	0.0332861	0.806	0.726	-1.07176	Control_Polar vs Control_Mural
E2F8	0.001998	0.0334628	0.505	0.71	1.31472	Control_Polar vs Control_Mural
MIR22HG	0.00200782	0.0335651	0.839	0.887	0.915868	Control_Polar vs Control_Mural
BRPF1	0.00202518	0.0337059	0.613	0.468	-1.04321	Control_Polar vs Control_Mural
FAM177A1	0.00202742	0.0337059	0.871	0.79	-0.767088	Control_Polar vs Control_Mural
USP42	0.00204257	0.0338955	0.591	0.774	1.33755	Control_Polar vs Control_Mural
ADK	0.00205336	0.034012	0.828	0.839	-0.634035	Control_Polar vs Control_Mural
FAM35A	0.00206882	0.0342054	0.581	0.339	-0.596635	Control_Polar vs Control_Mural
G2E3	0.00208365	0.0343878	0.731	0.823	-0.456058	Control_Polar vs Control_Mural
EIF2AK4	0.00209018	0.0344	0.677	0.548	-0.844164	Control_Polar vs Control_Mural
CWC27	0.00209199	0.0344	0.581	0.806	0.321572	Control_Polar vs Control_Mural
PICALM	0.00209594	0.0344024	0.753	0.871	0.775497	Control_Polar vs Control_Mural
UBL3	0.00210594	0.0345039	0.634	0.484	-0.638517	Control_Polar vs Control_Mural
TOX4	0.00211243	0.0345476	0.72	0.887	0.853102	Control_Polar vs Control_Mural
MBD1	0.00212496	0.0346848	0.763	0.855	0.863373	Control_Polar vs Control_Mural
HSPB1	0.00212849	0.0346848	0.419	0.661	1.13815	Control_Polar vs Control_Mural
AGRN	0.00214483	0.0348883	0.645	0.484	-1.30509	Control_Polar vs Control_Mural
RPS6KA1	0.002154	0.0349744	0.441	0.661	1.54546	Control_Polar vs Control_Mural
AK6	0.00217603	0.0352688	0.839	0.935	-0.455949	Control_Polar vs Control_Mural
ZFP82	0.00218757	0.0353924	0.355	0.242	-0.668777	Control_Polar vs Control_Mural
ZNF844	0.00219175	0.0353967	0.366	0.258	-1.14283	Control_Polar vs Control_Mural
ITCH	0.00219754	0.035413	0.806	0.823	0.358716	Control_Polar vs Control_Mural
SMIM13	0.00220059	0.035413	0.656	0.79	0.83337	Control_Polar vs Control_Mural
SPIRE2	0.00220533	0.0354263	0.204	0.419	1.08781	Control_Polar vs Control_Mural
ZNF202	0.00222224	0.0356347	0.419	0.194	-0.841937	Control_Polar vs Control_Mural
ATP13A2	0.00222807	0.0356649	0.441	0.71	0.736558	Control_Polar vs Control_Mural
MAPK8	0.00224049	0.0358003	0.731	0.694	-0.915341	Control_Polar vs Control_Mural
FGD6	0.00224666	0.0358356	0.505	0.758	0.949603	Control_Polar vs Control_Mural
GABPA	0.00226633	0.0360072	0.548	0.774	0.575713	Control_Polar vs Control_Mural
BRIX1	0.00226925	0.0360072	0.914	0.839	-0.39285	Control_Polar vs Control_Mural
GPANK1	0.00226936	0.0360072	0.774	0.919	0.710499	Control_Polar vs Control_Mural
OLFML1	0.00228349	0.0361326	0.527	0.323	-0.801752	Control_Polar vs Control_Mural
DCBLD2	0.00228842	0.0361326	0.43	0.242	-0.603226	Control_Polar vs Control_Mural
FZD5	0.00229271	0.0361326	0.914	0.871	-0.814672	Control_Polar vs Control_Mural
PHKB	0.00230641	0.036195	0.505	0.79	0.936534	Control_Polar vs Control_Mural
CACNB2	0.00230819	0.036195	0.473	0.274	-0.7662	Control_Polar vs Control_Mural
PLS1	0.00230921	0.036195	0.505	0.355	-0.731962	Control_Polar vs Control_Mural
ZNF428	0.00235194	0.036801	0.763	0.694	-0.756896	Control_Polar vs Control_Mural
DDX6	0.00236516	0.0369439	0.839	0.968	0.58343	Control_Polar vs Control_Mural
RILPL2	0.00238804	0.0372369	0.344	0.548	1.06392	Control_Polar vs Control_Mural
RAPGEF1	0.00240784	0.0374811	0.839	0.919	0.6619	Control_Polar vs Control_Mural
DUS3L	0.00242909	0.0377468	0.925	0.79	-0.813659	Control_Polar vs Control_Mural
RNF43	0.00244377	0.0379099	0.484	0.306	-0.801933	Control_Polar vs Control_Mural
LLGL1	0.00245679	0.0380466	0.387	0.581	0.61613	Control_Polar vs Control_Mural
CXADR	0.00247678	0.0382403	0.602	0.435	-0.828825	Control_Polar vs Control_Mural
C1orf63	0.00248507	0.0382403	0.882	0.726	-1.34548	Control_Polar vs Control_Mural
ZC3H11A	0.00248553	0.0382403	0.871	0.935	1.12656	Control_Polar vs Control_Mural
ZFP64	0.00249375	0.0382403	0.688	0.581	-0.61709	Control_Polar vs Control_Mural
APOA1BP	0.00249498	0.0382403	0.871	0.79	-0.880574	Control_Polar vs Control_Mural
GRAMD2	0.00249572	0.0382403	0.591	0.823	0.772505	Control_Polar vs Control_Mural
SEC23A	0.0024989	0.0382403	0.452	0.387	-0.644759	Control_Polar vs Control_Mural
MAP7	0.00252086	0.0385113	0.71	0.806	-0.125331	Control_Polar vs Control_Mural
TMEM171	0.00253271	0.0386271	0.355	0.29	-0.778397	Control_Polar vs Control_Mural
PWWP2A	0.00256812	0.0391012	0.624	0.5	-0.571565	Control_Polar vs Control_Mural
BAG5	0.00260596	0.0395978	0.667	0.887	0.334391	Control_Polar vs Control_Mural
RAB11FIP1	0.0026095	0.0395978	0.946	1	0.762677	Control_Polar vs Control_Mural
UACA	0.00262541	0.0397725	0.473	0.29	-0.664639	Control_Polar vs Control_Mural
DOCK4	0.0026721	0.0404121	0.355	0.645	0.801073	Control_Polar vs Control_Mural
PDPK1	0.00269204	0.0406359	0.581	0.839	0.540599	Control_Polar vs Control_Mural
FAM89A	0.00269903	0.0406359	0.505	0.677	1.16648	Control_Polar vs Control_Mural
NPB	0.00270143	0.0406359	0.161	0.387	0.143372	Control_Polar vs Control_Mural
HEIH	0.00270628	0.0406359	0.344	0.597	0.837613	Control_Polar vs Control_Mural
RNF138	0.00271182	0.0406359	0.667	0.532	-0.789493	Control_Polar vs Control_Mural
NUP107	0.00271385	0.0406359	0.817	0.919	-0.0095558	Control_Polar vs Control_Mural
SNHG8	0.00272347	0.0407125	0.989	1	-0.849008	Control_Polar vs Control_Mural
MIER1	0.0027364	0.0408382	0.785	0.887	1.07994	Control_Polar vs Control_Mural
AGTPBP1	0.00274403	0.0408846	0.613	0.435	-0.58897	Control_Polar vs Control_Mural
HIST1H2AA	0.00274922	0.0408946	0.355	0.242	-1.35069	Control_Polar vs Control_Mural
ZNF296	0.00275447	0.0409055	0.527	0.306	-0.83401	Control_Polar vs Control_Mural
LOC284561	0.00276148	0.0409424	0.376	0.661	1.4008	Control_Polar vs Control_Mural
CELF2	0.00276875	0.0409829	0.226	0.435	0.530791	Control_Polar vs Control_Mural
UBE2D3	0.00279538	0.0413094	0.989	1	0.477516	Control_Polar vs Control_Mural
LAPTM4A	0.00280531	0.0413887	0.828	1	0.179813	Control_Polar vs Control_Mural
ZBTB5	0.00283013	0.041682	0.344	0.113	-1.02916	Control_Polar vs Control_Mural
LMAN2	0.00283442	0.041682	0.925	1	0.444996	Control_Polar vs Control_Mural
SERINC3	0.00286126	0.0420085	0.688	0.855	0.981631	Control_Polar vs Control_Mural
FAM107B	0.00286602	0.0420102	0.57	0.468	-1.00353	Control_Polar vs Control_Mural
NF2	0.00288769	0.0422594	0.71	0.597	-0.3769	Control_Polar vs Control_Mural
TAF4B	0.00291416	0.0424797	0.591	0.774	0.843604	Control_Polar vs Control_Mural
JMJD1C	0.00291651	0.0424797	0.699	0.613	-0.0812312	Control_Polar vs Control_Mural
MYO6	0.00291684	0.0424797	0.914	0.871	-1.01226	Control_Polar vs Control_Mural
TMTC4	0.00293842	0.0427252	0.978	0.968	-0.917905	Control_Polar vs Control_Mural
FGFR3	0.00294462	0.0427466	0.763	0.629	-0.798412	Control_Polar vs Control_Mural
ZNF362	0.00296784	0.0430133	0.548	0.387	-0.980931	Control_Polar vs Control_Mural
MBOAT1	0.0029725	0.0430133	0.645	0.419	-0.609615	Control_Polar vs Control_Mural
FYN	0.00298595	0.0431389	0.151	0.355	0.444951	Control_Polar vs Control_Mural
HERC5	0.00299389	0.0431845	0.624	0.387	-0.877602	Control_Polar vs Control_Mural
NAT9	0.00301548	0.0433602	0.677	0.565	-0.613785	Control_Polar vs Control_Mural
MTMR10	0.00301566	0.0433602	0.538	0.774	0.749837	Control_Polar vs Control_Mural
KRR1	0.00302562	0.0434344	0.817	0.903	-0.239661	Control_Polar vs Control_Mural
NHSL1	0.00306157	0.0438114	0.602	0.823	0.726021	Control_Polar vs Control_Mural
LAMTOR2	0.00308088	0.0440182	0.968	0.887	-0.63735	Control_Polar vs Control_Mural
ZCCHC2	0.00313109	0.044665	0.398	0.177	-0.675348	Control_Polar vs Control_Mural
ACN9	0.00313756	0.0446868	0.817	0.71	-0.680768	Control_Polar vs Control_Mural
PLEKHF2	0.00314416	0.0447104	0.72	0.5	-0.501161	Control_Polar vs Control_Mural
RIN3	0.00315649	0.0448152	0.387	0.645	0.782799	Control_Polar vs Control_Mural
GJA5	0.00320193	0.0453181	0.366	0.645	0.658878	Control_Polar vs Control_Mural
PLEKHA1	0.00321835	0.0454793	0.731	0.645	-0.692888	Control_Polar vs Control_Mural
SPATS2	0.00324934	0.0458456	0.645	0.726	-0.476092	Control_Polar vs Control_Mural
KIAA1429	0.00327933	0.0461248	0.688	0.597	-0.405439	Control_Polar vs Control_Mural
NOP56	0.00330507	0.0464146	1	1	-0.465039	Control_Polar vs Control_Mural
FOPNL	0.00332909	0.0466795	0.613	0.855	0.572975	Control_Polar vs Control_Mural
CPM	0.00334959	0.0468942	0.226	0.468	1.27925	Control_Polar vs Control_Mural
FAM208A	0.00338437	0.047308	0.516	0.339	-1.3541	Control_Polar vs Control_Mural
DDX10	0.00339467	0.0473787	0.828	0.694	-0.546625	Control_Polar vs Control_Mural
SEC61A1	0.00343403	0.0478542	0.903	0.984	0.597165	Control_Polar vs Control_Mural
SMAGP	0.00345191	0.0480294	0.935	1	0.650644	Control_Polar vs Control_Mural
UBN2	0.00348005	0.0483465	0.527	0.726	0.679971	Control_Polar vs Control_Mural
PSMD3	0.0034855	0.048348	0.882	0.968	0.516038	Control_Polar vs Control_Mural
FGD4	0.00350228	0.0485064	0.355	0.161	-0.646125	Control_Polar vs Control_Mural
RAB1A	0.00352374	0.048729	0.989	1	0.740308	Control_Polar vs Control_Mural
RNF6	0.00354449	0.0489411	0.602	0.79	0.803033	Control_Polar vs Control_Mural
PCSK7	0.00356317	0.049124	0.57	0.758	0.924442	Control_Polar vs Control_Mural
