# Supplementary material for: Single-cell multi-omics of human preimplantation embryos shows susceptibility to glucocorticoids
Source: Genome Res. 2022 Sep;32(9):1627–41. doi: 10.1101/gr.276665.122 (PMC9528977; doi:10.1101/gr.276665.122)
Supplement: Supplemental Material [file supp_gr.276665.122_Supplemental_Table_S3.xls]

## Sheet: ReadMe
Supplemental Table S3 Summarized in separate tabs are the 1) differentially expressed genes between control and glucocorticoid-treated embryos for each lineage. 2) The overlapping differentially expressed genes amongst the lineages. 3) All associated enriched Biocarta pathway analysis and Gene Ontology terms.

## Sheet:  T_epi_vs_C_epi.Down
Down-regulated DEG between control and glucocorticoid treated embryos in Epiblast
Gene	pct.1	pct.2	myAUC	power	avg_diff	UpOrDown	Comparison	Annotation
ABCA1	0.75	0.3	0.812	0.624	-0.503571	DownDEG	Treated vs Control(EPI)	ATP binding cassette subfamily A member 1
ABCB10	1	0.6	0.85	0.7	-1.91115	DownDEG	Treated vs Control(EPI)	ATP binding cassette subfamily B member 10
ABCB5	0.5	0.1	0.9	0.8	-0.135038	DownDEG	Treated vs Control(EPI)	ATP binding cassette subfamily B member 5
ABCC2	0.75	0.2	0.825	0.65	-0.398855	DownDEG	Treated vs Control(EPI)	ATP binding cassette subfamily C member 2
ABCC6	0.5	0	0.875	0.75	-0.123096	DownDEG	Treated vs Control(EPI)	ATP binding cassette subfamily C member 6
ABCC9	0.5	0	0.875	0.75	-0.208015	DownDEG	Treated vs Control(EPI)	ATP binding cassette subfamily C member 9
ABCD4	0.75	0.5	0.812	0.624	-0.355505	DownDEG	Treated vs Control(EPI)	ATP binding cassette subfamily D member 4
ABCG4	0.5	0.1	0.8	0.6	-0.0765529	DownDEG	Treated vs Control(EPI)	ATP binding cassette subfamily G member 4
ABLIM1	0.75	0	0.837	0.674	-1.0131	DownDEG	Treated vs Control(EPI)	actin binding LIM protein 1
AC005235.1	0.5	0	0.875	0.75	-0.101707	DownDEG	Treated vs Control(EPI)
AC008703.1	0.75	0	0.875	0.75	-0.0774055	DownDEG	Treated vs Control(EPI)
AC009948.5	0.75	0.2	0.85	0.7	-1.3173	DownDEG	Treated vs Control(EPI)
AC012314.8	0.75	0	0.812	0.624	-0.0714935	DownDEG	Treated vs Control(EPI)
AC074289.1	1	0.2	0.85	0.7	-0.134255	DownDEG	Treated vs Control(EPI)
ACOT11	1	0.2	1	1	-1.28623	DownDEG	Treated vs Control(EPI)	acyl-CoA thioesterase 11
ACOX2	0.75	0	0.875	0.75	-0.187417	DownDEG	Treated vs Control(EPI)	acyl-CoA oxidase 2
ACPT	0.75	0.1	0.838	0.676	-0.210935	DownDEG	Treated vs Control(EPI)	acid phosphatase 4
ACTN3	0.5	0.1	0.825	0.65	-1.59305	DownDEG	Treated vs Control(EPI)	actinin alpha 3 (gene/pseudogene)
ADAM11	0.5	0	0.875	0.75	-0.229486	DownDEG	Treated vs Control(EPI)	ADAM metallopeptidase domain 11
ADAM33	0.5	0	0.875	0.75	-0.160707	DownDEG	Treated vs Control(EPI)	ADAM metallopeptidase domain 33
ADAMTS13	0.75	0	0.875	0.75	-0.240657	DownDEG	Treated vs Control(EPI)	ADAM metallopeptidase with thrombospondin type 1 motif 13
ADAMTS19	0.5	0	0.862	0.724	-0.0658568	DownDEG	Treated vs Control(EPI)	ADAM metallopeptidase with thrombospondin type 1 motif 19
ADAMTS2	0.5	0.1	0.812	0.624	-0.137323	DownDEG	Treated vs Control(EPI)	ADAM metallopeptidase with thrombospondin type 1 motif 2
ADAMTSL1	0.5	0.1	0.812	0.624	-0.154761	DownDEG	Treated vs Control(EPI)	ADAMTS like 1
ADAMTSL2	0.75	0	1	1	-0.541779	DownDEG	Treated vs Control(EPI)	ADAMTS like 2
ADAR	1	0.9	0.825	0.65	-0.405319	DownDEG	Treated vs Control(EPI)	adenosine deaminase, RNA specific
ADARB2	0.5	0	0.875	0.75	-0.338854	DownDEG	Treated vs Control(EPI)	adenosine deaminase, RNA specific B2 (inactive)
ADCY7	0.5	0.1	0.825	0.65	-0.277503	DownDEG	Treated vs Control(EPI)	adenylate cyclase 7
ADPRHL1	0.75	0.1	0.825	0.65	-0.0492713	DownDEG	Treated vs Control(EPI)	ADP-ribosylhydrolase like 1
ADRB1	0.5	0	0.862	0.724	-0.0769085	DownDEG	Treated vs Control(EPI)	adrenoceptor beta 1
AGFG2	0.75	0.1	0.862	0.724	-0.424663	DownDEG	Treated vs Control(EPI)	ArfGAP with FG repeats 2
AGTRAP	1	0.6	0.825	0.65	-0.280094	DownDEG	Treated vs Control(EPI)	angiotensin II receptor associated protein
AHNAK2	0.5	0	0.862	0.724	-0.573629	DownDEG	Treated vs Control(EPI)	AHNAK nucleoprotein 2
AIPL1	0.5	0	0.875	0.75	-0.177081	DownDEG	Treated vs Control(EPI)	aryl hydrocarbon receptor interacting protein like 1
AL132709.5	1	0.4	0.8	0.6	-0.17422	DownDEG	Treated vs Control(EPI)
ALDH1L1	0.5	0	0.838	0.676	-0.207505	DownDEG	Treated vs Control(EPI)	aldehyde dehydrogenase 1 family member L1
ALK	0.5	0	0.838	0.676	-0.0707099	DownDEG	Treated vs Control(EPI)	ALK receptor tyrosine kinase
ALOX12	0.75	0	0.8	0.6	-0.129261	DownDEG	Treated vs Control(EPI)	arachidonate 12-lipoxygenase, 12S type
ALOX15	0.75	0	0.875	0.75	-0.111177	DownDEG	Treated vs Control(EPI)	arachidonate 15-lipoxygenase
ALPK3	0.5	0.1	0.812	0.624	-0.306006	DownDEG	Treated vs Control(EPI)	alpha kinase 3
AMH	0.75	0.2	0.8	0.6	-0.0573306	DownDEG	Treated vs Control(EPI)	anti-Mullerian hormone
AMPH	0.5	0	0.875	0.75	-0.109625	DownDEG	Treated vs Control(EPI)	amphiphysin
ANHX	0.5	0	0.875	0.75	-0.128629	DownDEG	Treated vs Control(EPI)	anomalous homeobox
ANKMY1	0.5	0	0.8	0.6	-0.194848	DownDEG	Treated vs Control(EPI)	ankyrin repeat and MYND domain containing 1
ANKRD20A5P	0.75	0	0.85	0.7	-0.142301	DownDEG	Treated vs Control(EPI)	ankyrin repeat domain 20 family member A5, pseudogene
ANKRD55	0.75	0.1	0.862	0.724	-0.0787275	DownDEG	Treated vs Control(EPI)	ankyrin repeat domain 55
ANO7	0.75	0.1	0.825	0.65	-0.20013	DownDEG	Treated vs Control(EPI)	anoctamin 7
ANTXR1	0.5	0	0.838	0.676	-0.334656	DownDEG	Treated vs Control(EPI)	anthrax toxin receptor 1
APBB1	1	0.4	0.875	0.75	-0.214067	DownDEG	Treated vs Control(EPI)	amyloid beta precursor protein binding family B member 1
APC2	0.5	0.1	0.8	0.6	-0.245442	DownDEG	Treated vs Control(EPI)	APC2, WNT signaling pathway regulator
APOBEC3B	0.5	0.1	0.838	0.676	-0.0500097	DownDEG	Treated vs Control(EPI)	apolipoprotein B mRNA editing enzyme catalytic subunit 3B
APOBEC3F	0.75	0.1	0.825	0.65	-0.157742	DownDEG	Treated vs Control(EPI)	apolipoprotein B mRNA editing enzyme catalytic subunit 3F
AQP4-AS1	0.5	0	0.862	0.724	-0.0492179	DownDEG	Treated vs Control(EPI)
ARAP3	0.5	0.1	0.812	0.624	-0.142156	DownDEG	Treated vs Control(EPI)	ArfGAP with RhoGAP domain, ankyrin repeat and PH domain 3
AREL1	0.75	0.5	0.8	0.6	-0.431614	DownDEG	Treated vs Control(EPI)	apoptosis resistant E3 ubiquitin protein ligase 1
ARFGEF2	1	0.8	0.8	0.6	-0.397237	DownDEG	Treated vs Control(EPI)	ADP ribosylation factor guanine nucleotide exchange factor 2
ARHGAP1	1	0.9	0.925	0.85	-0.404042	DownDEG	Treated vs Control(EPI)	Rho GTPase activating protein 1
ARHGAP9	0.5	0	0.838	0.676	-0.0701348	DownDEG	Treated vs Control(EPI)	Rho GTPase activating protein 9
ARHGEF10L	0.75	0.1	0.812	0.624	-0.325589	DownDEG	Treated vs Control(EPI)	Rho guanine nucleotide exchange factor 10 like
ARHGEF4	0.75	0.1	0.8	0.6	-0.31979	DownDEG	Treated vs Control(EPI)	Rho guanine nucleotide exchange factor 4
ARMC5	0.5	0.1	0.838	0.676	-0.172793	DownDEG	Treated vs Control(EPI)	armadillo repeat containing 5
ARMC9	0.75	0.4	0.875	0.75	-1.27388	DownDEG	Treated vs Control(EPI)	armadillo repeat containing 9
ASAP3	0.5	0.3	0.8	0.6	-0.112484	DownDEG	Treated vs Control(EPI)	ArfGAP with SH3 domain, ankyrin repeat and PH domain 3
ASCC1	1	0.8	0.8	0.6	-0.755636	DownDEG	Treated vs Control(EPI)	activating signal cointegrator 1 complex subunit 1
ASIC3	0.75	0	0.837	0.674	-0.103527	DownDEG	Treated vs Control(EPI)	acid sensing ion channel subunit 3
ASPHD2	0.75	0.1	0.862	0.724	-0.232036	DownDEG	Treated vs Control(EPI)	aspartate beta-hydroxylase domain containing 2
ASTE1	1	0.2	0.95	0.9	-0.0821146	DownDEG	Treated vs Control(EPI)	asteroid homolog 1
ATG16L2	0.5	0	0.838	0.676	-0.178218	DownDEG	Treated vs Control(EPI)	autophagy related 16 like 2
ATP11A-AS1	0.5	0	0.862	0.724	-0.296926	DownDEG	Treated vs Control(EPI)
ATP1A2	0.5	0	0.8	0.6	-0.147092	DownDEG	Treated vs Control(EPI)	ATPase Na+/K+ transporting subunit alpha 2
ATP1A3	0.75	0	0.85	0.7	-0.151283	DownDEG	Treated vs Control(EPI)	ATPase Na+/K+ transporting subunit alpha 3
ATP6V0E2-AS1	0.5	0.1	0.838	0.676	-0.0544748	DownDEG	Treated vs Control(EPI)
ATP8B2	1	0.4	0.975	0.95	-0.781239	DownDEG	Treated vs Control(EPI)	ATPase phospholipid transporting 8B2
ATP8B4	0.5	0	0.862	0.724	-0.0542975	DownDEG	Treated vs Control(EPI)	ATPase phospholipid transporting 8B4 (putative)
B3GAT1	0.75	0	0.875	0.75	-0.11695	DownDEG	Treated vs Control(EPI)	beta-1,3-glucuronyltransferase 1
B3GNT2	1	0.7	0.8	0.6	-0.297224	DownDEG	Treated vs Control(EPI)	UDP-GlcNAc:betaGal beta-1,3-N-acetylglucosaminyltransferase 2
B3GNT9	0.5	0	0.862	0.724	-0.198039	DownDEG	Treated vs Control(EPI)	UDP-GlcNAc:betaGal beta-1,3-N-acetylglucosaminyltransferase 9
B4GALNT3	0.5	0	1	1	-1.30221	DownDEG	Treated vs Control(EPI)	beta-1,4-N-acetyl-galactosaminyltransferase 3
B4GALT6	0.5	0.1	0.812	0.624	-0.0678869	DownDEG	Treated vs Control(EPI)	beta-1,4-galactosyltransferase 6
BAG4	1	1	0.875	0.75	-1.18617	DownDEG	Treated vs Control(EPI)	BCL2 associated athanogene 4
BAIAP2-AS1	0.75	0	0.85	0.7	-0.0748967	DownDEG	Treated vs Control(EPI)
BAIAP3	0.75	0	0.85	0.7	-0.458492	DownDEG	Treated vs Control(EPI)	BAI1 associated protein 3
BCL2	0.5	0	0.838	0.676	-0.0806355	DownDEG	Treated vs Control(EPI)	BCL2, apoptosis regulator
BDH1	0.75	0	0.862	0.724	-0.184733	DownDEG	Treated vs Control(EPI)	3-hydroxybutyrate dehydrogenase 1
BEGAIN	0.75	0	0.875	0.75	-0.199391	DownDEG	Treated vs Control(EPI)	brain enriched guanylate kinase associated
BEND4	0.75	0.3	0.825	0.65	-0.285753	DownDEG	Treated vs Control(EPI)	BEN domain containing 4
BEND5	0.75	0.1	0.838	0.676	-0.157535	DownDEG	Treated vs Control(EPI)	BEN domain containing 5
BICC1	1	0	1	1	-0.53559	DownDEG	Treated vs Control(EPI)	BicC family RNA binding protein 1
BNC2	0.75	0	0.975	0.95	-0.254594	DownDEG	Treated vs Control(EPI)	basonuclin 2
BPIFC	0.75	0	0.875	0.75	-0.0546596	DownDEG	Treated vs Control(EPI)	BPI fold containing family C
BSN	0.75	0.1	0.812	0.624	-0.69089	DownDEG	Treated vs Control(EPI)	bassoon presynaptic cytomatrix protein
BZRAP1	0.75	0.1	0.85	0.7	-0.204729	DownDEG	Treated vs Control(EPI)
C12orf65	1	0.9	0.875	0.75	-1.09418	DownDEG	Treated vs Control(EPI)	chromosome 12 open reading frame 65
C15orf39	1	0.7	0.8	0.6	-0.413101	DownDEG	Treated vs Control(EPI)	chromosome 15 open reading frame 39
C16orf58	0.75	0.5	0.812	0.624	-0.0814977	DownDEG	Treated vs Control(EPI)	chromosome 16 open reading frame 58
C17orf62	1	0.7	0.85	0.7	-0.72473	DownDEG	Treated vs Control(EPI)	chromosome 17 open reading frame 62
C19orf57	0.75	0	0.875	0.75	-0.158265	DownDEG	Treated vs Control(EPI)	chromosome 19 open reading frame 57
C1QTNF1	0.5	0	0.875	0.75	-0.194887	DownDEG	Treated vs Control(EPI)	C1q and TNF related 1
C1orf159	1	0.3	0.925	0.85	-0.641919	DownDEG	Treated vs Control(EPI)	chromosome 1 open reading frame 159
C1orf216	0.75	0.3	0.812	0.624	-0.42461	DownDEG	Treated vs Control(EPI)	chromosome 1 open reading frame 216
C1orf226	0.5	0.1	0.8	0.6	-0.0743185	DownDEG	Treated vs Control(EPI)	chromosome 1 open reading frame 226
C20orf112	0.5	0.1	0.85	0.7	-0.152825	DownDEG	Treated vs Control(EPI)
C20orf194	0.75	0.2	0.8	0.6	-0.273175	DownDEG	Treated vs Control(EPI)	chromosome 20 open reading frame 194
C2CD5	0.75	0.3	0.85	0.7	-0.621087	DownDEG	Treated vs Control(EPI)	C2 calcium dependent domain containing 5
C4orf50	0.5	0	0.875	0.75	-0.275489	DownDEG	Treated vs Control(EPI)	chromosome 4 open reading frame 50
C7	0.5	0	0.85	0.7	-0.0804612	DownDEG	Treated vs Control(EPI)	complement C7
CA11	0.75	0.1	0.812	0.624	-0.176108	DownDEG	Treated vs Control(EPI)	carbonic anhydrase 11
CA4	0.75	0.2	0.825	0.65	-0.0767587	DownDEG	Treated vs Control(EPI)	carbonic anhydrase 4
CABP1	0.5	0	0.838	0.676	-0.116054	DownDEG	Treated vs Control(EPI)	calcium binding protein 1
CABP7	0.75	0	0.875	0.75	-0.181448	DownDEG	Treated vs Control(EPI)	calcium binding protein 7
CACNA1A	0.5	0.1	0.95	0.9	-0.252365	DownDEG	Treated vs Control(EPI)	calcium voltage-gated channel subunit alpha1 A
CACNA1D	0.75	0	0.837	0.674	-0.304234	DownDEG	Treated vs Control(EPI)	calcium voltage-gated channel subunit alpha1 D
CACNA1H	0.5	0	0.862	0.724	-0.184899	DownDEG	Treated vs Control(EPI)	calcium voltage-gated channel subunit alpha1 H
CACNA1I	1	0	1	1	-0.458608	DownDEG	Treated vs Control(EPI)	calcium voltage-gated channel subunit alpha1 I
CACNA2D1	0.75	0.1	0.862	0.724	-0.271282	DownDEG	Treated vs Control(EPI)	calcium voltage-gated channel auxiliary subunit alpha2delta 1
CACNA2D2	0.75	0.1	0.837	0.674	-0.358125	DownDEG	Treated vs Control(EPI)	calcium voltage-gated channel auxiliary subunit alpha2delta 2
CACNB3	1	0.3	0.875	0.75	-0.273217	DownDEG	Treated vs Control(EPI)	calcium voltage-gated channel auxiliary subunit beta 3
CACUL1	1	0.8	0.925	0.85	-0.658762	DownDEG	Treated vs Control(EPI)	CDK2 associated cullin domain 1
CALB1	0.75	0.4	0.825	0.65	-0.19174	DownDEG	Treated vs Control(EPI)	calbindin 1
CALN1	0.5	0.1	0.837	0.674	-0.107298	DownDEG	Treated vs Control(EPI)	calneuron 1
CAMKV	0.75	0.2	0.812	0.624	-0.229932	DownDEG	Treated vs Control(EPI)	CaM kinase like vesicle associated
CAMSAP1	0.75	0.3	0.875	0.75	-0.259713	DownDEG	Treated vs Control(EPI)	calmodulin regulated spectrin associated protein 1
CAPN13	0.5	0	0.875	0.75	-0.0512982	DownDEG	Treated vs Control(EPI)	calpain 13
CAPN5	0.75	0.4	0.812	0.624	-0.445504	DownDEG	Treated vs Control(EPI)	calpain 5
CARD10	0.5	0.1	0.8	0.6	-0.110604	DownDEG	Treated vs Control(EPI)	caspase recruitment domain family member 10
CASQ1	0.75	0.4	0.8	0.6	-0.211589	DownDEG	Treated vs Control(EPI)	calsequestrin 1
CASZ1	0.5	0	0.8	0.6	-0.204761	DownDEG	Treated vs Control(EPI)	castor zinc finger 1
CBX3	1	1	0.875	0.75	-0.343367	DownDEG	Treated vs Control(EPI)	chromobox 3
CBX6	0.75	0.1	0.825	0.65	-0.243236	DownDEG	Treated vs Control(EPI)	chromobox 6
CC2D2A	0.75	0.2	0.837	0.674	-0.319851	DownDEG	Treated vs Control(EPI)	coiled-coil and C2 domain containing 2A
CCDC108	0.75	0.1	0.862	0.724	-0.354784	DownDEG	Treated vs Control(EPI)
CCDC135	0.75	0	0.875	0.75	-0.111375	DownDEG	Treated vs Control(EPI)
CCDC136	0.75	0.5	0.812	0.624	-0.285198	DownDEG	Treated vs Control(EPI)	coiled-coil domain containing 136
CCDC17	0.5	0	0.838	0.676	-0.293942	DownDEG	Treated vs Control(EPI)	coiled-coil domain containing 17
CCDC24	1	0.3	0.95	0.9	-0.136121	DownDEG	Treated vs Control(EPI)	coiled-coil domain containing 24
CCDC28B	0.75	0.2	0.85	0.7	-0.267244	DownDEG	Treated vs Control(EPI)	coiled-coil domain containing 28B
CCDC33	0.75	0	0.862	0.724	-0.10572	DownDEG	Treated vs Control(EPI)	coiled-coil domain containing 33
CCDC62	0.5	0	0.875	0.75	-0.0749515	DownDEG	Treated vs Control(EPI)	coiled-coil domain containing 62
CCDC63	0.5	0.1	0.8	0.6	-0.171245	DownDEG	Treated vs Control(EPI)	coiled-coil domain containing 63
CCDC74A	0.75	0	0.862	0.724	-0.131304	DownDEG	Treated vs Control(EPI)	coiled-coil domain containing 74A
CCDC82	0.75	0.6	0.8	0.6	-0.33162	DownDEG	Treated vs Control(EPI)	coiled-coil domain containing 82
CCDC90B	1	0.7	0.825	0.65	-0.292982	DownDEG	Treated vs Control(EPI)	coiled-coil domain containing 90B
CCER1	0.5	0	0.875	0.75	-0.206391	DownDEG	Treated vs Control(EPI)	coiled-coil glutamate rich protein 1
CCNA2	1	1	0.8	0.6	-0.604226	DownDEG	Treated vs Control(EPI)	cyclin A2
CCNJL	0.75	0	0.862	0.724	-0.093273	DownDEG	Treated vs Control(EPI)	cyclin J like
CCNL2	1	0.8	0.825	0.65	-0.533612	DownDEG	Treated vs Control(EPI)	cyclin L2
CD300LF	0.75	0.1	0.862	0.724	-0.111136	DownDEG	Treated vs Control(EPI)	CD300 molecule like family member f
CD33	0.5	0	0.875	0.75	-0.0859473	DownDEG	Treated vs Control(EPI)	CD33 molecule
CDCA7L	0.75	0.3	0.812	0.624	-0.272277	DownDEG	Treated vs Control(EPI)	cell division cycle associated 7 like
CDH23	0.5	0	0.875	0.75	-0.548565	DownDEG	Treated vs Control(EPI)	cadherin related 23
CDH24	0.5	0	0.838	0.676	-0.337481	DownDEG	Treated vs Control(EPI)	cadherin 24
CDH4	0.5	0	0.812	0.624	-0.357267	DownDEG	Treated vs Control(EPI)	cadherin 4
CDH5	0.5	0.1	0.925	0.85	-0.092487	DownDEG	Treated vs Control(EPI)	cadherin 5
CDHR2	0.75	0	0.875	0.75	-0.187843	DownDEG	Treated vs Control(EPI)	cadherin related family member 2
CDHR3	0.5	0	0.85	0.7	-0.0609934	DownDEG	Treated vs Control(EPI)	cadherin related family member 3
CDK14	0.75	0.1	0.925	0.85	-0.518558	DownDEG	Treated vs Control(EPI)	cyclin dependent kinase 14
CDK18	0.5	0	0.875	0.75	-0.259983	DownDEG	Treated vs Control(EPI)	cyclin dependent kinase 18
CDK5RAP3	1	0.5	0.9	0.8	-0.453484	DownDEG	Treated vs Control(EPI)	CDK5 regulatory subunit associated protein 3
CDKL3	0.75	0.2	0.8	0.6	-0.185933	DownDEG	Treated vs Control(EPI)	cyclin dependent kinase like 3
CEACAM5	0.5	0	0.875	0.75	-0.0957326	DownDEG	Treated vs Control(EPI)	carcinoembryonic antigen related cell adhesion molecule 5
CEL	0.75	0	0.875	0.75	-0.08367	DownDEG	Treated vs Control(EPI)	carboxyl ester lipase
CELF1	1	0.8	0.85	0.7	-0.6031	DownDEG	Treated vs Control(EPI)	CUGBP Elav-like family member 1
CELF2	0.5	0	0.85	0.7	-0.400012	DownDEG	Treated vs Control(EPI)	CUGBP Elav-like family member 2
CELF4	0.5	0.1	0.812	0.624	-0.115368	DownDEG	Treated vs Control(EPI)	CUGBP Elav-like family member 4
CELF5	0.5	0	0.8	0.6	-0.195024	DownDEG	Treated vs Control(EPI)	CUGBP Elav-like family member 5
CELSR2	1	0.3	0.925	0.85	-0.445242	DownDEG	Treated vs Control(EPI)	cadherin EGF LAG seven-pass G-type receptor 2
CELSR3	0.75	0.1	0.825	0.65	-1.28219	DownDEG	Treated vs Control(EPI)	cadherin EGF LAG seven-pass G-type receptor 3
CGNL1	0.75	0.1	0.837	0.674	-0.46656	DownDEG	Treated vs Control(EPI)	cingulin like 1
CHD1L	1	0.7	0.85	0.7	-1.16723	DownDEG	Treated vs Control(EPI)	chromodomain helicase DNA binding protein 1 like
CHL1	0.75	0	0.875	0.75	-0.186131	DownDEG	Treated vs Control(EPI)	cell adhesion molecule L1 like
CHRNA10	0.5	0	0.862	0.724	-0.116487	DownDEG	Treated vs Control(EPI)	cholinergic receptor nicotinic alpha 10 subunit
CHRNB2	0.5	0	0.875	0.75	-0.276707	DownDEG	Treated vs Control(EPI)	cholinergic receptor nicotinic beta 2 subunit
CHRNB4	0.75	0	0.875	0.75	-0.197562	DownDEG	Treated vs Control(EPI)	cholinergic receptor nicotinic beta 4 subunit
CHST13	0.75	0	0.875	0.75	-0.500772	DownDEG	Treated vs Control(EPI)	carbohydrate sulfotransferase 13
CIITA	0.75	0	0.875	0.75	-0.136182	DownDEG	Treated vs Control(EPI)	class II major histocompatibility complex transactivator
CKMT1B	0.75	0.1	0.825	0.65	-0.18074	DownDEG	Treated vs Control(EPI)	creatine kinase, mitochondrial 1B
CLDN18	0.75	0	0.875	0.75	-0.174102	DownDEG	Treated vs Control(EPI)	claudin 18
CLDN20	0.75	0.1	0.838	0.676	-0.134709	DownDEG	Treated vs Control(EPI)	claudin 20
CLUAP1	0.5	0.3	0.825	0.65	-0.485054	DownDEG	Treated vs Control(EPI)	clusterin associated protein 1
CMYA5	0.5	0	0.875	0.75	-0.186299	DownDEG	Treated vs Control(EPI)	cardiomyopathy associated 5
CNP	0.75	0.5	0.8	0.6	-0.28024	DownDEG	Treated vs Control(EPI)	2',3'-cyclic nucleotide 3' phosphodiesterase
CNTN4	0.5	0.1	0.8	0.6	-0.0724899	DownDEG	Treated vs Control(EPI)	contactin 4
CNTNAP1	0.75	0	0.862	0.724	-0.242617	DownDEG	Treated vs Control(EPI)	contactin associated protein 1
COL11A2	0.5	0.1	0.825	0.65	-0.346686	DownDEG	Treated vs Control(EPI)	collagen type XI alpha 2 chain
COL14A1	0.5	0.1	0.812	0.624	-0.0875739	DownDEG	Treated vs Control(EPI)	collagen type XIV alpha 1 chain
COL16A1	0.5	0	0.875	0.75	-0.214051	DownDEG	Treated vs Control(EPI)	collagen type XVI alpha 1 chain
COL20A1	0.5	0	0.825	0.65	-0.159962	DownDEG	Treated vs Control(EPI)	collagen type XX alpha 1 chain
COL2A1	0.5	0	0.825	0.65	-0.17941	DownDEG	Treated vs Control(EPI)	collagen type II alpha 1 chain
COL5A1	0.75	0.1	0.837	0.674	-0.29586	DownDEG	Treated vs Control(EPI)	collagen type V alpha 1 chain
COL5A3	0.5	0	1	1	-0.507198	DownDEG	Treated vs Control(EPI)	collagen type V alpha 3 chain
COL6A1	1	0.7	0.925	0.85	-1.39765	DownDEG	Treated vs Control(EPI)	collagen type VI alpha 1 chain
COL6A3	0.5	0.1	0.838	0.676	-0.314065	DownDEG	Treated vs Control(EPI)	collagen type VI alpha 3 chain
COPZ1	1	0.8	0.8	0.6	-1.07843	DownDEG	Treated vs Control(EPI)	coatomer protein complex subunit zeta 1
CORO1B	1	0.9	0.925	0.85	-0.457651	DownDEG	Treated vs Control(EPI)	coronin 1B
CORO2B	0.75	0.1	0.812	0.624	-0.252192	DownDEG	Treated vs Control(EPI)	coronin 2B
CPSF1	1	1	0.85	0.7	-1.0301	DownDEG	Treated vs Control(EPI)	cleavage and polyadenylation specific factor 1
CPT1C	0.75	0.1	0.825	0.65	-0.195837	DownDEG	Treated vs Control(EPI)	carnitine palmitoyltransferase 1C
CPXM2	0.5	0	0.875	0.75	-0.159706	DownDEG	Treated vs Control(EPI)	carboxypeptidase X, M14 family member 2
CRHR1	0.5	0	0.875	0.75	-0.106495	DownDEG	Treated vs Control(EPI)	corticotropin releasing hormone receptor 1
CRLF1	0.75	0.1	0.812	0.624	-0.0864153	DownDEG	Treated vs Control(EPI)	cytokine receptor like factor 1
CRMP1	0.5	0.1	0.8	0.6	-0.195967	DownDEG	Treated vs Control(EPI)	collapsin response mediator protein 1
CRX	0.5	0	0.875	0.75	-0.202539	DownDEG	Treated vs Control(EPI)	cone-rod homeobox
CSTF2T	0.75	0.4	0.9	0.8	-0.176888	DownDEG	Treated vs Control(EPI)	cleavage stimulation factor subunit 2 tau variant
CTBP1-AS	0.5	0	0.875	0.75	-0.0952741	DownDEG	Treated vs Control(EPI)
CTIF	0.75	0.1	0.925	0.85	-0.376082	DownDEG	Treated vs Control(EPI)	cap binding complex dependent translation initiation factor
CUL9	0.75	0	0.837	0.674	-0.239105	DownDEG	Treated vs Control(EPI)	cullin 9
CXCL14	0.75	0.2	0.825	0.65	-0.18142	DownDEG	Treated vs Control(EPI)	C-X-C motif chemokine ligand 14
CXXC11	0.5	0	0.875	0.75	-0.302885	DownDEG	Treated vs Control(EPI)
CYB561	1	0.7	0.8	0.6	-1.60556	DownDEG	Treated vs Control(EPI)	cytochrome b561
CYB5RL	0.75	0.2	0.812	0.624	-0.113225	DownDEG	Treated vs Control(EPI)	cytochrome b5 reductase like
CYHR1	1	0.6	0.85	0.7	-0.152169	DownDEG	Treated vs Control(EPI)	cysteine and histidine rich 1
CYP27B1	0.75	0.1	0.85	0.7	-0.186637	DownDEG	Treated vs Control(EPI)	cytochrome P450 family 27 subfamily B member 1
CYP2D6	0.75	0.1	0.837	0.674	-0.0495363	DownDEG	Treated vs Control(EPI)	cytochrome P450 family 2 subfamily D member 6
CYP2E1	0.75	0.3	0.837	0.674	-0.0961565	DownDEG	Treated vs Control(EPI)	cytochrome P450 family 2 subfamily E member 1
CYP2F1	0.75	0.1	0.838	0.676	-0.114654	DownDEG	Treated vs Control(EPI)	cytochrome P450 family 2 subfamily F member 1
CYP3A5	0.75	0.1	0.862	0.724	-0.0472159	DownDEG	Treated vs Control(EPI)	cytochrome P450 family 3 subfamily A member 5
DCHS1	0.5	0.1	0.812	0.624	-0.28919	DownDEG	Treated vs Control(EPI)	dachsous cadherin-related 1
DCHS2	0.75	0.1	0.85	0.7	-0.430418	DownDEG	Treated vs Control(EPI)	dachsous cadherin-related 2
DCLK1	0.75	0.1	0.8	0.6	-0.307437	DownDEG	Treated vs Control(EPI)	doublecortin like kinase 1
DCTN1	1	0.9	1	1	-0.463146	DownDEG	Treated vs Control(EPI)	dynactin subunit 1
DDAH1	0.75	0.2	0.825	0.65	-0.106814	DownDEG	Treated vs Control(EPI)	dimethylarginine dimethylaminohydrolase 1
DDX11-AS1	0.75	0	0.862	0.724	-0.145501	DownDEG	Treated vs Control(EPI)
DDX12P	0.75	0.2	0.925	0.85	-0.101286	DownDEG	Treated vs Control(EPI)	DEAD/H-box helicase 12, pseudogene
DFNB31	1	0.3	0.875	0.75	-0.228153	DownDEG	Treated vs Control(EPI)
DGKQ	0.75	0.2	0.8	0.6	-0.472386	DownDEG	Treated vs Control(EPI)	diacylglycerol kinase theta
DHTKD1	0.75	0.5	0.85	0.7	-0.323988	DownDEG	Treated vs Control(EPI)	dehydrogenase E1 and transketolase domain containing 1
DISC1	0.75	0	0.875	0.75	-0.11074	DownDEG	Treated vs Control(EPI)	disrupted in schizophrenia 1
DLEC1	0.75	0.1	0.85	0.7	-0.469682	DownDEG	Treated vs Control(EPI)	deleted in lung and esophageal cancer 1
DLGAP3	0.75	0.1	0.812	0.624	-0.195639	DownDEG	Treated vs Control(EPI)	DLG associated protein 3
DLX4	0.75	0.5	0.812	0.624	-0.200721	DownDEG	Treated vs Control(EPI)	distal-less homeobox 4
DMBX1	0.75	0	0.85	0.7	-0.931335	DownDEG	Treated vs Control(EPI)	diencephalon/mesencephalon homeobox 1
DNAH1	0.5	0	0.838	0.676	-0.452121	DownDEG	Treated vs Control(EPI)	dynein axonemal heavy chain 1
DNAJC16	0.75	0.2	0.812	0.624	-0.154334	DownDEG	Treated vs Control(EPI)	DnaJ heat shock protein family (Hsp40) member C16
DNMT3A	1	0.9	0.9	0.8	-0.821074	DownDEG	Treated vs Control(EPI)	DNA methyltransferase 3 alpha
DOCK3	0.75	0.3	0.825	0.65	-0.542564	DownDEG	Treated vs Control(EPI)	dedicator of cytokinesis 3
DOCK5	0.5	0.1	0.825	0.65	-0.29846	DownDEG	Treated vs Control(EPI)	dedicator of cytokinesis 5
DRAXIN	0.5	0	0.825	0.65	-0.232777	DownDEG	Treated vs Control(EPI)	dorsal inhibitory axon guidance protein
DRC1	0.5	0.1	0.838	0.676	-0.0757529	DownDEG	Treated vs Control(EPI)	dynein regulatory complex subunit 1
DSG1	0.5	0	0.875	0.75	-0.164205	DownDEG	Treated vs Control(EPI)	desmoglein 1
DST	1	0.8	0.8	0.6	-0.463485	DownDEG	Treated vs Control(EPI)	dystonin
DTNA	0.5	0.1	0.838	0.676	-0.0556271	DownDEG	Treated vs Control(EPI)	dystrobrevin alpha
DUOX2	0.5	0	0.875	0.75	-0.243592	DownDEG	Treated vs Control(EPI)	dual oxidase 2
DZANK1	0.75	0.3	0.825	0.65	-0.135873	DownDEG	Treated vs Control(EPI)	double zinc ribbon and ankyrin repeat domains 1
ECE1	0.75	0.6	0.8	0.6	-0.42385	DownDEG	Treated vs Control(EPI)	endothelin converting enzyme 1
EFHC1	0.75	0.1	0.85	0.7	-0.134016	DownDEG	Treated vs Control(EPI)	EF-hand domain containing 1
EFR3B	1	0.1	1	1	-1.13835	DownDEG	Treated vs Control(EPI)	EFR3 homolog B
EGR2	0.75	0.1	0.862	0.724	-0.113596	DownDEG	Treated vs Control(EPI)	early growth response 2
ELAC2	1	1	0.925	0.85	-0.62998	DownDEG	Treated vs Control(EPI)	elaC ribonuclease Z 2
ELMOD1	0.75	0.1	0.85	0.7	-0.144602	DownDEG	Treated vs Control(EPI)	ELMO domain containing 1
EMID1	0.75	0	0.875	0.75	-0.196254	DownDEG	Treated vs Control(EPI)	EMI domain containing 1
EN1	0.75	0.2	0.9	0.8	-0.0598543	DownDEG	Treated vs Control(EPI)	engrailed homeobox 1
ENG	0.75	0.2	0.825	0.65	-0.126696	DownDEG	Treated vs Control(EPI)	endoglin
ENTHD2	1	0.4	0.925	0.85	-1.3124	DownDEG	Treated vs Control(EPI)
ENTPD4	1	0.6	1	1	-0.574946	DownDEG	Treated vs Control(EPI)	ectonucleoside triphosphate diphosphohydrolase 4
EPB41	1	0.8	0.8	0.6	-0.308067	DownDEG	Treated vs Control(EPI)	erythrocyte membrane protein band 4.1
EPHA1	1	0.4	0.925	0.85	-0.870633	DownDEG	Treated vs Control(EPI)	EPH receptor A1
EPHA10	0.75	0	0.875	0.75	-0.218939	DownDEG	Treated vs Control(EPI)	EPH receptor A10
EPHB2	0.75	0.1	0.837	0.674	-0.178215	DownDEG	Treated vs Control(EPI)	EPH receptor B2
EPN2	0.75	0.4	0.812	0.624	-0.339664	DownDEG	Treated vs Control(EPI)	epsin 2
ERBB2	1	0.7	0.9	0.8	-0.42451	DownDEG	Treated vs Control(EPI)	erb-b2 receptor tyrosine kinase 2
ERG	0.5	0	0.875	0.75	-0.165753	DownDEG	Treated vs Control(EPI)	ERG, ETS transcription factor
ESPN	0.5	0.1	0.838	0.676	-0.0610667	DownDEG	Treated vs Control(EPI)	espin
ESR1	0.5	0	0.875	0.75	-0.123996	DownDEG	Treated vs Control(EPI)	estrogen receptor 1
ESYT3	0.5	0	0.838	0.676	-0.0991688	DownDEG	Treated vs Control(EPI)	extended synaptotagmin 3
ETV6	0.75	0.5	0.8	0.6	-0.296501	DownDEG	Treated vs Control(EPI)	ETS variant 6
EVA1C	0.75	0	0.875	0.75	-0.125906	DownDEG	Treated vs Control(EPI)	eva-1 homolog C
EXOC3L4	0.75	0	0.875	0.75	-0.131898	DownDEG	Treated vs Control(EPI)	exocyst complex component 3 like 4
F2RL1	1	1	0.85	0.7	-0.981683	DownDEG	Treated vs Control(EPI)	F2R like trypsin receptor 1
FAM115C	0.5	0	0.862	0.724	-0.128542	DownDEG	Treated vs Control(EPI)
FAM124A	1	0.2	1	1	-0.763598	DownDEG	Treated vs Control(EPI)	family with sequence similarity 124 member A
FAM129C	0.75	0	0.862	0.724	-0.222956	DownDEG	Treated vs Control(EPI)	family with sequence similarity 129 member C
FAM134C	1	0.5	0.875	0.75	-0.236671	DownDEG	Treated vs Control(EPI)
FAM160A1	0.75	0.3	0.925	0.85	-0.295526	DownDEG	Treated vs Control(EPI)	family with sequence similarity 160 member A1
FAM161A	0.75	0.1	0.837	0.674	-0.0771337	DownDEG	Treated vs Control(EPI)	family with sequence similarity 161 member A
FAM186A	0.5	0	0.875	0.75	-0.126283	DownDEG	Treated vs Control(EPI)	family with sequence similarity 186 member A
FAM198A	0.5	0	0.875	0.75	-0.221035	DownDEG	Treated vs Control(EPI)	family with sequence similarity 198 member A
FAM20A	0.75	0	0.875	0.75	-0.092652	DownDEG	Treated vs Control(EPI)	FAM20A, golgi associated secretory pathway pseudokinase
FAM210B	0.75	0	0.837	0.674	-0.146744	DownDEG	Treated vs Control(EPI)	family with sequence similarity 210 member B
FAM227A	0.75	0	0.837	0.674	-0.176402	DownDEG	Treated vs Control(EPI)	family with sequence similarity 227 member A
FAM63B	1	0.8	0.825	0.65	-0.433494	DownDEG	Treated vs Control(EPI)
FAM83C	0.5	0	0.875	0.75	-0.0655192	DownDEG	Treated vs Control(EPI)	family with sequence similarity 83 member C
FAN1	0.75	0.1	0.812	0.624	-0.267618	DownDEG	Treated vs Control(EPI)	FANCD2 and FANCI associated nuclease 1
FBLN2	0.75	0.1	0.8	0.6	-0.357017	DownDEG	Treated vs Control(EPI)	fibulin 2
FBXL17	0.75	0.2	0.837	0.674	-0.393457	DownDEG	Treated vs Control(EPI)	F-box and leucine rich repeat protein 17
FBXO41	0.5	0	0.838	0.676	-0.404258	DownDEG	Treated vs Control(EPI)	F-box protein 41
FBXO46	1	0.8	0.8	0.6	-0.145226	DownDEG	Treated vs Control(EPI)	F-box protein 46
FGD5	0.5	0	0.875	0.75	-0.437104	DownDEG	Treated vs Control(EPI)	FYVE, RhoGEF and PH domain containing 5
FGF2	0.75	0	0.812	0.624	-0.367285	DownDEG	Treated vs Control(EPI)	fibroblast growth factor 2
FGF4	1	0.3	0.85	0.7	-0.0741839	DownDEG	Treated vs Control(EPI)	fibroblast growth factor 4
FGFR1	1	0.8	0.875	0.75	-0.749314	DownDEG	Treated vs Control(EPI)	fibroblast growth factor receptor 1
FGFR3	1	0.7	0.8	0.6	-0.289336	DownDEG	Treated vs Control(EPI)	fibroblast growth factor receptor 3
FILIP1	1	0.8	0.85	0.7	-1.3235	DownDEG	Treated vs Control(EPI)	filamin A interacting protein 1
FKBP5	0.75	0.5	0.8	0.6	-0.256512	DownDEG	Treated vs Control(EPI)	FK506 binding protein 5
FLJ10038	0.75	0	0.812	0.624	-0.23965	DownDEG	Treated vs Control(EPI)
FLJ45079	0.75	0	0.875	0.75	-0.51779	DownDEG	Treated vs Control(EPI)
FLJ45964	0.5	0.1	0.838	0.676	-0.256518	DownDEG	Treated vs Control(EPI)
FLNB	1	1	0.875	0.75	-0.451711	DownDEG	Treated vs Control(EPI)	filamin B
FLT4	0.5	0	0.85	0.7	-0.240892	DownDEG	Treated vs Control(EPI)	fms related tyrosine kinase 4
FLYWCH1	0.75	0.4	0.8	0.6	-0.430636	DownDEG	Treated vs Control(EPI)	FLYWCH-type zinc finger 1
FMN1	0.5	0.1	0.812	0.624	-0.224313	DownDEG	Treated vs Control(EPI)	formin 1
FMN2	0.5	0.1	0.812	0.624	-0.072401	DownDEG	Treated vs Control(EPI)	formin 2
FOLR3	0.75	0.2	0.837	0.674	-0.129999	DownDEG	Treated vs Control(EPI)	folate receptor 3
FOXK1	0.75	0.2	0.95	0.9	-0.638004	DownDEG	Treated vs Control(EPI)	forkhead box K1
FOXP1	1	0.8	0.9	0.8	-1.27984	DownDEG	Treated vs Control(EPI)	forkhead box P1
FRY	0.5	0	0.975	0.95	-1.62456	DownDEG	Treated vs Control(EPI)	FRY microtubule binding protein
FRYL	1	0.8	0.825	0.65	-0.363075	DownDEG	Treated vs Control(EPI)	FRY like transcription coactivator
FSCN2	0.5	0	0.875	0.75	-0.186842	DownDEG	Treated vs Control(EPI)	fascin actin-bundling protein 2, retinal
FSD2	0.5	0.1	0.8	0.6	-0.120887	DownDEG	Treated vs Control(EPI)	fibronectin type III and SPRY domain containing 2
GABRB2	0.5	0	0.875	0.75	-0.458502	DownDEG	Treated vs Control(EPI)	gamma-aminobutyric acid type A receptor beta2 subunit
GALM	1	0.6	0.975	0.95	-1.17479	DownDEG	Treated vs Control(EPI)	galactose mutarotase
GALNT18	0.75	0.2	0.8	0.6	-0.121597	DownDEG	Treated vs Control(EPI)	polypeptide N-acetylgalactosaminyltransferase 18
GAS7	1	0.3	0.95	0.9	-1.4718	DownDEG	Treated vs Control(EPI)	growth arrest specific 7
GBE1	0.75	0.4	0.8	0.6	-0.122656	DownDEG	Treated vs Control(EPI)	1,4-alpha-glucan branching enzyme 1
GCN1L1	1	0.7	0.85	0.7	-0.631587	DownDEG	Treated vs Control(EPI)
GCSAM	0.5	0	0.875	0.75	-0.215044	DownDEG	Treated vs Control(EPI)	germinal center associated signaling and motility
GFRA2	0.5	0	0.875	0.75	-0.13097	DownDEG	Treated vs Control(EPI)	GDNF family receptor alpha 2
GGT1	1	0.3	0.975	0.95	-0.473621	DownDEG	Treated vs Control(EPI)	gamma-glutamyltransferase 1
GGT5	0.75	0	0.862	0.724	-0.108783	DownDEG	Treated vs Control(EPI)	gamma-glutamyltransferase 5
GJD3	0.75	0.1	0.85	0.7	-0.136211	DownDEG	Treated vs Control(EPI)	gap junction protein delta 3
GLDC	1	0.8	0.875	0.75	-1.15998	DownDEG	Treated vs Control(EPI)	glycine decarboxylase
GLIS1	0.5	0	0.875	0.75	-0.0761483	DownDEG	Treated vs Control(EPI)	GLIS family zinc finger 1
GLT1D1	0.75	0.2	0.825	0.65	-0.327304	DownDEG	Treated vs Control(EPI)	glycosyltransferase 1 domain containing 1
GLTSCR1	0.75	0.1	0.812	0.624	-0.14597	DownDEG	Treated vs Control(EPI)
GOLGA2P5	0.75	0.1	0.85	0.7	-0.302199	DownDEG	Treated vs Control(EPI)	golgin A2 pseudogene 5
GOLGA6L2	0.5	0	0.875	0.75	-0.212638	DownDEG	Treated vs Control(EPI)	golgin A6 family-like 2
GPER1	0.5	0	0.838	0.676	-0.196298	DownDEG	Treated vs Control(EPI)	G protein-coupled estrogen receptor 1
GPR123	0.75	0.1	0.862	0.724	-0.259046	DownDEG	Treated vs Control(EPI)
GPR126	0.75	0.2	0.875	0.75	-0.147451	DownDEG	Treated vs Control(EPI)
GPR133	0.75	0.1	0.838	0.676	-0.407057	DownDEG	Treated vs Control(EPI)
GPRIN2	0.5	0	0.875	0.75	-0.508161	DownDEG	Treated vs Control(EPI)	G protein regulated inducer of neurite outgrowth 2
GRAMD1B	0.5	0	0.812	0.624	-0.289914	DownDEG	Treated vs Control(EPI)	GRAM domain containing 1B
GREB1	0.75	0.2	0.825	0.65	-0.444933	DownDEG	Treated vs Control(EPI)	growth regulation by estrogen in breast cancer 1
GRID1	0.5	0.1	0.812	0.624	-0.320422	DownDEG	Treated vs Control(EPI)	glutamate ionotropic receptor delta type subunit 1
GRID2	0.75	0	0.862	0.724	-0.129448	DownDEG	Treated vs Control(EPI)	glutamate ionotropic receptor delta type subunit 2
GRIK3	0.5	0	0.875	0.75	-0.329238	DownDEG	Treated vs Control(EPI)	glutamate ionotropic receptor kainate type subunit 3
GRIP1	0.5	0	0.837	0.674	-0.160597	DownDEG	Treated vs Control(EPI)	glutamate receptor interacting protein 1
GRK5	0.5	0	0.8	0.6	-0.10332	DownDEG	Treated vs Control(EPI)	G protein-coupled receptor kinase 5
GRM6	0.5	0.1	0.812	0.624	-0.160091	DownDEG	Treated vs Control(EPI)	glutamate metabotropic receptor 6
GRM7	0.75	0	0.85	0.7	-0.2141	DownDEG	Treated vs Control(EPI)	glutamate metabotropic receptor 7
GUCA1B	0.75	0	0.85	0.7	-0.0923978	DownDEG	Treated vs Control(EPI)	guanylate cyclase activator 1B
GUCY2D	0.5	0	0.875	0.75	-0.276101	DownDEG	Treated vs Control(EPI)	guanylate cyclase 2D, retinal
GUCY2EP	0.5	0.1	0.838	0.676	-0.11835	DownDEG	Treated vs Control(EPI)	guanylate cyclase 2E, pseudogene
HCRTR1	0.5	0	0.875	0.75	-0.0993479	DownDEG	Treated vs Control(EPI)	hypocretin receptor 1
HECTD4	0.75	0.4	0.85	0.7	-0.454372	DownDEG	Treated vs Control(EPI)	HECT domain E3 ubiquitin protein ligase 4
HELQ	0.75	0.4	0.812	0.624	-0.188998	DownDEG	Treated vs Control(EPI)	helicase, POLQ like
HEMK1	0.75	0.2	0.8	0.6	-0.303762	DownDEG	Treated vs Control(EPI)	HemK methyltransferase family member 1
HES2	0.75	0.3	0.812	0.624	-0.188887	DownDEG	Treated vs Control(EPI)	hes family bHLH transcription factor 2
HEY2	0.75	0.1	0.825	0.65	-0.191266	DownDEG	Treated vs Control(EPI)	hes related family bHLH transcription factor with YRPW motif 2
HHAT	0.5	0.1	0.812	0.624	-0.0612837	DownDEG	Treated vs Control(EPI)	hedgehog acyltransferase
HHEX	0.75	0	0.85	0.7	-0.107993	DownDEG	Treated vs Control(EPI)	hematopoietically expressed homeobox
HHLA1	0.75	0.2	0.825	0.65	-0.18813	DownDEG	Treated vs Control(EPI)	HERV-H LTR-associating 1
HIP1R	1	0.8	0.875	0.75	-0.987016	DownDEG	Treated vs Control(EPI)	huntingtin interacting protein 1 related
HIST1H4I	0.75	0.2	0.825	0.65	-0.389107	DownDEG	Treated vs Control(EPI)	histone cluster 1 H4 family member i
HK2	1	1	0.8	0.6	-0.528989	DownDEG	Treated vs Control(EPI)	hexokinase 2
HLA-A	0.75	0.3	0.812	0.624	-0.327819	DownDEG	Treated vs Control(EPI)	major histocompatibility complex, class I, A
HLA-B	1	0.6	0.875	0.75	-0.111791	DownDEG	Treated vs Control(EPI)	major histocompatibility complex, class I, B
HLA-C	1	0.6	1	1	-0.735529	DownDEG	Treated vs Control(EPI)	major histocompatibility complex, class I, C
HLA-DMA	0.5	0.1	0.8	0.6	-0.0536959	DownDEG	Treated vs Control(EPI)	major histocompatibility complex, class II, DM alpha
HLA-F	1	0.6	0.975	0.95	-0.346472	DownDEG	Treated vs Control(EPI)	major histocompatibility complex, class I, F
HLA-H	0.75	0.1	0.837	0.674	-0.0970638	DownDEG	Treated vs Control(EPI)	major histocompatibility complex, class I, H (pseudogene)
HMGXB4	0.75	0.5	0.825	0.65	-0.227635	DownDEG	Treated vs Control(EPI)	HMG-box containing 4
HOMER1	0.75	0.2	0.925	0.85	-0.160116	DownDEG	Treated vs Control(EPI)	homer scaffolding protein 1
HRNR	0.5	0	0.838	0.676	-0.311609	DownDEG	Treated vs Control(EPI)	hornerin
HS3ST4	0.75	0	0.862	0.724	-0.188328	DownDEG	Treated vs Control(EPI)	heparan sulfate-glucosamine 3-sulfotransferase 4
HSD17B12	1	0.8	0.875	0.75	-1.07369	DownDEG	Treated vs Control(EPI)	hydroxysteroid 17-beta dehydrogenase 12
HTR2A	0.75	0	0.875	0.75	-0.0844266	DownDEG	Treated vs Control(EPI)	5-hydroxytryptamine receptor 2A
ICMT	1	0.9	0.8	0.6	-0.370172	DownDEG	Treated vs Control(EPI)	isoprenylcysteine carboxyl methyltransferase
IFITM10	0.75	0	0.85	0.7	-0.189944	DownDEG	Treated vs Control(EPI)	interferon induced transmembrane protein 10
IFNGR2	0.75	0.1	0.837	0.674	-0.098459	DownDEG	Treated vs Control(EPI)	interferon gamma receptor 2
IFT172	1	0.4	0.975	0.95	-1.23491	DownDEG	Treated vs Control(EPI)	intraflagellar transport 172
IFT88	0.75	0.2	0.8	0.6	-0.122237	DownDEG	Treated vs Control(EPI)	intraflagellar transport 88
IGFBPL1	0.75	0.1	0.812	0.624	-0.129467	DownDEG	Treated vs Control(EPI)	insulin like growth factor binding protein like 1
IL12RB1	0.75	0.1	0.812	0.624	-0.125995	DownDEG	Treated vs Control(EPI)	interleukin 12 receptor subunit beta 1
IL12RB2	0.5	0	0.862	0.724	-0.212141	DownDEG	Treated vs Control(EPI)	interleukin 12 receptor subunit beta 2
IL17REL	0.5	0	0.875	0.75	-0.733486	DownDEG	Treated vs Control(EPI)	interleukin 17 receptor E like
INCA1	0.5	0.1	0.838	0.676	-0.0537273	DownDEG	Treated vs Control(EPI)	inhibitor of CDK, cyclin A1 interacting protein 1
INPP5B	1	0.5	0.875	0.75	-0.224947	DownDEG	Treated vs Control(EPI)	inositol polyphosphate-5-phosphatase B
INPP5D	1	0.8	0.925	0.85	-1.34915	DownDEG	Treated vs Control(EPI)	inositol polyphosphate-5-phosphatase D
INSR	1	0.5	1	1	-0.627942	DownDEG	Treated vs Control(EPI)	insulin receptor
INTS2	0.75	0.3	0.875	0.75	-0.160992	DownDEG	Treated vs Control(EPI)	integrator complex subunit 2
INTS5	1	0.5	0.825	0.65	-0.166981	DownDEG	Treated vs Control(EPI)	integrator complex subunit 5
INTS9	1	0.6	0.95	0.9	-2.02131	DownDEG	Treated vs Control(EPI)	integrator complex subunit 9
IRS2	1	0.2	1	1	-0.759119	DownDEG	Treated vs Control(EPI)	insulin receptor substrate 2
ITFG3	1	0.7	0.8	0.6	-0.338569	DownDEG	Treated vs Control(EPI)
ITGA2	0.5	0	0.875	0.75	-0.0782707	DownDEG	Treated vs Control(EPI)	integrin subunit alpha 2
ITGB2	0.75	0	0.875	0.75	-0.0967454	DownDEG	Treated vs Control(EPI)	integrin subunit beta 2
ITGB7	0.5	0.1	0.812	0.624	-0.239379	DownDEG	Treated vs Control(EPI)	integrin subunit beta 7
ITLN2	0.75	0.1	0.838	0.676	-0.0608878	DownDEG	Treated vs Control(EPI)	intelectin 2
ITPRIP	0.5	0.1	0.825	0.65	-0.136866	DownDEG	Treated vs Control(EPI)	inositol 1,4,5-trisphosphate receptor interacting protein
JADE2	1	0.5	0.925	0.85	-1.55529	DownDEG	Treated vs Control(EPI)	jade family PHD finger 2
KANSL1	1	0.7	0.825	0.65	-0.387923	DownDEG	Treated vs Control(EPI)	KAT8 regulatory NSL complex subunit 1
KCNB1	0.5	0	0.875	0.75	-0.0655192	DownDEG	Treated vs Control(EPI)	potassium voltage-gated channel subfamily B member 1
KCNG3	0.75	0.1	0.862	0.724	-0.102293	DownDEG	Treated vs Control(EPI)	potassium voltage-gated channel modifier subfamily G member 3
KCNH3	0.75	0	0.875	0.75	-0.169059	DownDEG	Treated vs Control(EPI)	potassium voltage-gated channel subfamily H member 3
KCNH4	0.5	0	0.862	0.724	-0.181892	DownDEG	Treated vs Control(EPI)	potassium voltage-gated channel subfamily H member 4
KCNK9	0.75	0	0.875	0.75	-0.145475	DownDEG	Treated vs Control(EPI)	potassium two pore domain channel subfamily K member 9
KCNN2	0.75	0.3	0.825	0.65	-0.261004	DownDEG	Treated vs Control(EPI)	potassium calcium-activated channel subfamily N member 2
KCNN3	0.5	0	0.95	0.9	-0.157836	DownDEG	Treated vs Control(EPI)	potassium calcium-activated channel subfamily N member 3
KCNT1	0.5	0	0.875	0.75	-0.222197	DownDEG	Treated vs Control(EPI)	potassium sodium-activated channel subfamily T member 1
KIAA0226L	0.5	0	0.838	0.676	-0.247638	DownDEG	Treated vs Control(EPI)
KIAA0232	0.75	0.6	0.8	0.6	-0.23575	DownDEG	Treated vs Control(EPI)	KIAA0232
KIAA1045	0.75	0	0.875	0.75	-0.334902	DownDEG	Treated vs Control(EPI)
KIAA1407	0.5	0	0.838	0.676	-0.104943	DownDEG	Treated vs Control(EPI)
KIAA1614	0.5	0	0.875	0.75	-0.257061	DownDEG	Treated vs Control(EPI)	KIAA1614
KIAA1671	0.75	0.3	0.825	0.65	-0.26963	DownDEG	Treated vs Control(EPI)	KIAA1671
KIAA1683	0.5	0	0.875	0.75	-0.327424	DownDEG	Treated vs Control(EPI)	IQ motif containing N
KIF1C	1	0.9	0.9	0.8	-0.642379	DownDEG	Treated vs Control(EPI)	kinesin family member 1C
KIF21B	0.5	0.1	0.812	0.624	-0.228074	DownDEG	Treated vs Control(EPI)	kinesin family member 21B
KIF5C	0.75	0.1	0.837	0.674	-0.242917	DownDEG	Treated vs Control(EPI)	kinesin family member 5C
KIRREL	0.75	0	0.862	0.724	-0.139968	DownDEG	Treated vs Control(EPI)	kirre like nephrin family adhesion molecule 1
KLF12	0.5	0	0.862	0.724	-0.124288	DownDEG	Treated vs Control(EPI)	Kruppel like factor 12
KLF3	0.75	0.5	0.812	0.624	-0.161639	DownDEG	Treated vs Control(EPI)	Kruppel like factor 3
KLHDC7B	0.75	0	0.875	0.75	-0.123087	DownDEG	Treated vs Control(EPI)	kelch domain containing 7B
KLHL35	0.75	0	0.875	0.75	-0.0729018	DownDEG	Treated vs Control(EPI)	kelch like family member 35
KLKB1	0.75	0	0.875	0.75	-0.115136	DownDEG	Treated vs Control(EPI)	kallikrein B1
KMT2A	0.75	0.6	0.825	0.65	-0.97281	DownDEG	Treated vs Control(EPI)	lysine methyltransferase 2A
KMT2D	1	0.9	0.8	0.6	-0.525741	DownDEG	Treated vs Control(EPI)	lysine methyltransferase 2D
KNG1	1	0.4	0.8	0.6	-0.232868	DownDEG	Treated vs Control(EPI)	kininogen 1
KRT40	0.75	0	0.875	0.75	-0.0893129	DownDEG	Treated vs Control(EPI)	keratin 40
KRT73-AS1	0.5	0	0.838	0.676	-0.0851864	DownDEG	Treated vs Control(EPI)
KRT85	0.75	0	0.875	0.75	-0.12631	DownDEG	Treated vs Control(EPI)	keratin 85
LACE1	0.75	0.4	0.812	0.624	-0.188339	DownDEG	Treated vs Control(EPI)
LAMA5	1	0.9	0.8	0.6	-0.686209	DownDEG	Treated vs Control(EPI)	laminin subunit alpha 5
LARS2-AS1	0.75	0	0.875	0.75	-0.0725285	DownDEG	Treated vs Control(EPI)
LBP	0.75	0.1	0.838	0.676	-0.085016	DownDEG	Treated vs Control(EPI)	lipopolysaccharide binding protein
LCA5	0.5	0	0.85	0.7	-0.0846077	DownDEG	Treated vs Control(EPI)	LCA5, lebercilin
LILRA1	0.5	0	0.838	0.676	-0.251483	DownDEG	Treated vs Control(EPI)	leukocyte immunoglobulin like receptor A1
LILRA4	0.75	0	0.875	0.75	-0.100924	DownDEG	Treated vs Control(EPI)	leukocyte immunoglobulin like receptor A4
LILRB1	0.5	0	0.875	0.75	-0.117989	DownDEG	Treated vs Control(EPI)	leukocyte immunoglobulin like receptor B1
LIN28A	1	1	0.8	0.6	-0.694592	DownDEG	Treated vs Control(EPI)	lin-28 homolog A
LINC-ROR	0.75	0.5	0.8	0.6	-0.570971	DownDEG	Treated vs Control(EPI)
LINC00167	0.75	0.1	0.8	0.6	-0.0562052	DownDEG	Treated vs Control(EPI)
LINC00202-2	0.75	0	0.837	0.674	-0.154448	DownDEG	Treated vs Control(EPI)
LINC00521	0.5	0	0.838	0.676	-0.125942	DownDEG	Treated vs Control(EPI)	coiled-coil domain containing 197
LINC00836	0.75	0	0.837	0.674	-0.0534096	DownDEG	Treated vs Control(EPI)
LINC00926	0.5	0	0.838	0.676	-0.13856	DownDEG	Treated vs Control(EPI)
LINC00940	0.5	0.1	0.838	0.676	-0.0825971	DownDEG	Treated vs Control(EPI)
LINC00963	0.5	0.1	0.8	0.6	-0.0571428	DownDEG	Treated vs Control(EPI)
LINC01043	0.75	0	0.875	0.75	-0.359639	DownDEG	Treated vs Control(EPI)
LOC100128364	0.5	0	0.825	0.65	-0.218363	DownDEG	Treated vs Control(EPI)
LOC100128908	0.5	0	0.875	0.75	-0.0495469	DownDEG	Treated vs Control(EPI)
LOC100129917	0.75	0.2	0.8	0.6	-0.146567	DownDEG	Treated vs Control(EPI)
LOC100131496	0.75	0	0.837	0.674	-0.22599	DownDEG	Treated vs Control(EPI)
LOC100131564	0.5	0	0.875	0.75	-0.221537	DownDEG	Treated vs Control(EPI)
LOC100132731	0.75	0.2	0.837	0.674	-0.233572	DownDEG	Treated vs Control(EPI)
LOC100294145	1	0.6	0.9	0.8	-0.167206	DownDEG	Treated vs Control(EPI)
LOC100506990	1	0.3	0.925	0.85	-0.0659169	DownDEG	Treated vs Control(EPI)
LOC100507670	0.75	0.2	0.85	0.7	-0.0912529	DownDEG	Treated vs Control(EPI)
LOC100996350	0.75	0.1	0.838	0.676	-0.492064	DownDEG	Treated vs Control(EPI)
LOC101927063	0.5	0	0.862	0.724	-0.0601106	DownDEG	Treated vs Control(EPI)
LOC101927280	0.5	0	0.875	0.75	-0.0864862	DownDEG	Treated vs Control(EPI)
LOC101927479	0.5	0	0.875	0.75	-0.117605	DownDEG	Treated vs Control(EPI)
LOC101927702	0.5	0	0.875	0.75	-0.0657399	DownDEG	Treated vs Control(EPI)
LOC101927875	0.5	0	0.975	0.95	-0.0627268	DownDEG	Treated vs Control(EPI)
LOC101927895	0.75	0.5	0.8	0.6	-0.148716	DownDEG	Treated vs Control(EPI)
LOC101928038	0.5	0	0.875	0.75	-0.229642	DownDEG	Treated vs Control(EPI)
LOC101928068	0.75	0	0.837	0.674	-0.168445	DownDEG	Treated vs Control(EPI)
LOC101928083	0.75	0	0.875	0.75	-0.129073	DownDEG	Treated vs Control(EPI)
LOC101928806	0.5	0	0.875	0.75	-0.0710303	DownDEG	Treated vs Control(EPI)
LOC101928946	0.5	0	0.875	0.75	-0.534467	DownDEG	Treated vs Control(EPI)
LOC101929264	0.75	0	0.825	0.65	-0.254118	DownDEG	Treated vs Control(EPI)
LOC101929290	0.75	0	0.85	0.7	-0.170363	DownDEG	Treated vs Control(EPI)
LOC101929959	1	0	1	1	-0.220361	DownDEG	Treated vs Control(EPI)
LOC102723433	0.75	0.3	0.825	0.65	-0.349445	DownDEG	Treated vs Control(EPI)
LOC102724156	0.75	0.4	0.825	0.65	-0.14689	DownDEG	Treated vs Control(EPI)
LOC102724667	0.75	0	0.875	0.75	-0.107428	DownDEG	Treated vs Control(EPI)
LOC102724814	0.75	0.1	0.812	0.624	-0.0940985	DownDEG	Treated vs Control(EPI)
LOC102724884	0.75	0.4	0.8	0.6	-0.0615715	DownDEG	Treated vs Control(EPI)
LOC147004	0.75	0	0.862	0.724	-0.0563356	DownDEG	Treated vs Control(EPI)
LOC284009	0.75	0.1	0.838	0.676	-0.0730636	DownDEG	Treated vs Control(EPI)
LOC284837	0.5	0.1	0.838	0.676	-0.545154	DownDEG	Treated vs Control(EPI)
LOC401286	0.75	0	0.875	0.75	-0.316894	DownDEG	Treated vs Control(EPI)
LOC401442	0.5	0	0.875	0.75	-0.166483	DownDEG	Treated vs Control(EPI)
LOC441728	0.5	0	0.875	0.75	-0.0617107	DownDEG	Treated vs Control(EPI)
LOC643406	0.5	0	0.875	0.75	-0.167943	DownDEG	Treated vs Control(EPI)
LOC646652	0.5	0.1	0.8	0.6	-0.368869	DownDEG	Treated vs Control(EPI)
LOC653513	0.75	0.1	0.837	0.674	-0.0552034	DownDEG	Treated vs Control(EPI)
LOC729658	0.75	0	0.875	0.75	-0.143656	DownDEG	Treated vs Control(EPI)
LOXL2	0.75	0.3	0.8	0.6	-0.181333	DownDEG	Treated vs Control(EPI)	lysyl oxidase like 2
LPHN1	0.75	0.4	0.8	0.6	-0.426003	DownDEG	Treated vs Control(EPI)
LRCH3	0.75	0.3	0.85	0.7	-0.258087	DownDEG	Treated vs Control(EPI)	leucine rich repeats and calponin homology domain containing 3
LRFN1	0.75	0.1	0.8	0.6	-0.155137	DownDEG	Treated vs Control(EPI)	leucine rich repeat and fibronectin type III domain containing 1
LRIG1	0.75	0.2	0.837	0.674	-0.438369	DownDEG	Treated vs Control(EPI)	leucine rich repeats and immunoglobulin like domains 1
LRP5	0.75	0.1	0.85	0.7	-0.507255	DownDEG	Treated vs Control(EPI)	LDL receptor related protein 5
LRRC17	0.5	0	0.862	0.724	-0.290201	DownDEG	Treated vs Control(EPI)	leucine rich repeat containing 17
LRRC48	0.75	0.1	0.837	0.674	-0.249339	DownDEG	Treated vs Control(EPI)
LRRK1	0.75	0	0.862	0.724	-0.358297	DownDEG	Treated vs Control(EPI)	leucine rich repeat kinase 1
LRRN1	1	0.2	0.925	0.85	-0.368285	DownDEG	Treated vs Control(EPI)	leucine rich repeat neuronal 1
LSM14B	0.75	0.3	0.812	0.624	-0.151017	DownDEG	Treated vs Control(EPI)	LSM family member 14B
LTBP1	0.75	0.4	0.8	0.6	-1.70865	DownDEG	Treated vs Control(EPI)	latent transforming growth factor beta binding protein 1
LTBP2	0.5	0.1	0.838	0.676	-0.166784	DownDEG	Treated vs Control(EPI)	latent transforming growth factor beta binding protein 2
LZTS1	0.75	0	0.85	0.7	-0.478511	DownDEG	Treated vs Control(EPI)	leucine zipper tumor suppressor 1
MAMSTR	0.75	0.1	0.862	0.724	-0.0764924	DownDEG	Treated vs Control(EPI)	MEF2 activating motif and SAP domain containing transcriptional regulator
MAN1B1	1	0.8	0.8	0.6	-0.46909	DownDEG	Treated vs Control(EPI)	mannosidase alpha class 1B member 1
MAN1C1	0.75	0.4	0.825	0.65	-0.304105	DownDEG	Treated vs Control(EPI)	mannosidase alpha class 1C member 1
MAPK8IP2	0.5	0.2	0.8	0.6	-0.0739102	DownDEG	Treated vs Control(EPI)	mitogen-activated protein kinase 8 interacting protein 2
MAPRE2	0.75	0.2	0.825	0.65	-0.309387	DownDEG	Treated vs Control(EPI)	microtubule associated protein RP/EB family member 2
MASP1	0.75	0	0.875	0.75	-0.231276	DownDEG	Treated vs Control(EPI)	mannan binding lectin serine peptidase 1
MATK	0.75	0	0.875	0.75	-0.187161	DownDEG	Treated vs Control(EPI)	megakaryocyte-associated tyrosine kinase
MCAM	1	0.3	0.925	0.85	-0.981452	DownDEG	Treated vs Control(EPI)	melanoma cell adhesion molecule
MCF2L	0.75	0	0.862	0.724	-0.271778	DownDEG	Treated vs Control(EPI)	MCF.2 cell line derived transforming sequence like
MED24	1	0.8	0.85	0.7	-0.34133	DownDEG	Treated vs Control(EPI)	mediator complex subunit 24
MED31	1	0.8	0.85	0.7	-0.719945	DownDEG	Treated vs Control(EPI)	mediator complex subunit 31
MEG3	1	0.6	0.9	0.8	-1.46034	DownDEG	Treated vs Control(EPI)
MEGF10	0.5	0	0.95	0.9	-0.27771	DownDEG	Treated vs Control(EPI)	multiple EGF like domains 10
MEGF6	0.5	0	0.862	0.724	-0.320374	DownDEG	Treated vs Control(EPI)	multiple EGF like domains 6
MEIS3	0.5	0.1	0.812	0.624	-0.0718019	DownDEG	Treated vs Control(EPI)	Meis homeobox 3
METAP1D	1	0.3	0.85	0.7	-0.108049	DownDEG	Treated vs Control(EPI)	methionyl aminopeptidase type 1D, mitochondrial
MFI2	0.75	0	0.85	0.7	-0.229351	DownDEG	Treated vs Control(EPI)
MICB	0.75	0.3	0.8	0.6	-0.447627	DownDEG	Treated vs Control(EPI)	MHC class I polypeptide-related sequence B
MIER2	1	0.7	0.825	0.65	-0.147105	DownDEG	Treated vs Control(EPI)	MIER family member 2
MIR31HG	0.75	0.1	0.85	0.7	-0.12393	DownDEG	Treated vs Control(EPI)
MMP15	0.75	0.1	0.837	0.674	-0.356332	DownDEG	Treated vs Control(EPI)	matrix metallopeptidase 15
MMS19	1	0.8	0.85	0.7	-0.52574	DownDEG	Treated vs Control(EPI)	MMS19 homolog, cytosolic iron-sulfur assembly component
MOB1A	1	0.8	0.875	0.75	-0.751946	DownDEG	Treated vs Control(EPI)	MOB kinase activator 1A
MORC2	1	0.6	0.95	0.9	-1.65748	DownDEG	Treated vs Control(EPI)	MORC family CW-type zinc finger 2
MPC2	0.75	0.3	0.8	0.6	-0.147646	DownDEG	Treated vs Control(EPI)	mitochondrial pyruvate carrier 2
MPG	1	0.6	0.975	0.95	-1.10477	DownDEG	Treated vs Control(EPI)	N-methylpurine DNA glycosylase
MPP2	0.5	0	0.875	0.75	-0.201805	DownDEG	Treated vs Control(EPI)	membrane palmitoylated protein 2
MROH9	0.75	0	0.875	0.75	-0.0962874	DownDEG	Treated vs Control(EPI)	maestro heat like repeat family member 9
MS4A7	0.5	0	0.875	0.75	-0.126801	DownDEG	Treated vs Control(EPI)	membrane spanning 4-domains A7
MT1E	0.75	0.4	0.8	0.6	-0.0794212	DownDEG	Treated vs Control(EPI)	metallothionein 1E
MT2A	0.75	0.5	0.812	0.624	-0.411445	DownDEG	Treated vs Control(EPI)	metallothionein 2A
MUC12	0.75	0	0.862	0.724	-0.287396	DownDEG	Treated vs Control(EPI)	mucin 12, cell surface associated
MUC16	0.5	0	0.838	0.676	-1.26972	DownDEG	Treated vs Control(EPI)	mucin 16, cell surface associated
MUC2	0.5	0	0.838	0.676	-0.372515	DownDEG	Treated vs Control(EPI)	mucin 2, oligomeric mucus/gel-forming
MUC5AC	0.5	0.1	0.812	0.624	-0.40818	DownDEG	Treated vs Control(EPI)	mucin 5AC, oligomeric mucus/gel-forming
MUC6	0.75	0	0.837	0.674	-0.858499	DownDEG	Treated vs Control(EPI)	mucin 6, oligomeric mucus/gel-forming
MXRA8	0.75	0.4	0.825	0.65	-0.146818	DownDEG	Treated vs Control(EPI)	matrix remodeling associated 8
MYB	0.75	0.1	0.862	0.724	-0.198206	DownDEG	Treated vs Control(EPI)	MYB proto-oncogene, transcription factor
MYBPC2	0.5	0	0.875	0.75	-0.207346	DownDEG	Treated vs Control(EPI)	myosin binding protein C, fast type
MYBPHL	0.75	0.2	0.8	0.6	-0.0797014	DownDEG	Treated vs Control(EPI)	myosin binding protein H like
MYH14	1	0.1	1	1	-0.80166	DownDEG	Treated vs Control(EPI)	myosin heavy chain 14
MYH7B	0.5	0	0.825	0.65	-0.21675	DownDEG	Treated vs Control(EPI)	myosin heavy chain 7B
MYLK2	0.75	0	0.862	0.724	-0.077137	DownDEG	Treated vs Control(EPI)	myosin light chain kinase 2
MYLK3	0.75	0	0.875	0.75	-0.191851	DownDEG	Treated vs Control(EPI)	myosin light chain kinase 3
MYLK4	0.5	0	0.862	0.724	-0.0839284	DownDEG	Treated vs Control(EPI)	myosin light chain kinase family member 4
MYO15B	0.5	0	0.875	0.75	-0.481072	DownDEG	Treated vs Control(EPI)	myosin XVB
MYO18B	1	0.1	0.975	0.95	-0.674845	DownDEG	Treated vs Control(EPI)	myosin XVIIIB
MYO1G	0.5	0.1	0.838	0.676	-0.440409	DownDEG	Treated vs Control(EPI)	myosin IG
MYO5C	0.75	0.1	0.812	0.624	-0.2025	DownDEG	Treated vs Control(EPI)	myosin VC
MYO7B	0.5	0.1	0.812	0.624	-0.277514	DownDEG	Treated vs Control(EPI)	myosin VIIB
MYOM1	0.5	0	0.862	0.724	-0.0513246	DownDEG	Treated vs Control(EPI)	myomesin 1
MYPN	0.5	0	0.862	0.724	-0.0695327	DownDEG	Treated vs Control(EPI)	myopalladin
NAA16	1	0.9	0.875	0.75	-0.834764	DownDEG	Treated vs Control(EPI)	N(alpha)-acetyltransferase 16, NatA auxiliary subunit
NACAP1	0.75	0.1	0.8	0.6	-0.0764116	DownDEG	Treated vs Control(EPI)	nascent polypeptide associated complex alpha subunit pseudogene 1
NADSYN1	1	0.6	0.825	0.65	-0.681484	DownDEG	Treated vs Control(EPI)	NAD synthetase 1
NAT10	1	0.9	0.8	0.6	-0.88938	DownDEG	Treated vs Control(EPI)	N-acetyltransferase 10
NAT14	0.75	0.4	0.8	0.6	-0.171933	DownDEG	Treated vs Control(EPI)	N-acetyltransferase 14 (putative)
NAT16	1	0	1	1	-0.146737	DownDEG	Treated vs Control(EPI)	N-acetyltransferase 16 (putative)
NCAM1	0.5	0	0.837	0.674	-0.291906	DownDEG	Treated vs Control(EPI)	neural cell adhesion molecule 1
NCF2	0.75	0.1	0.825	0.65	-0.133602	DownDEG	Treated vs Control(EPI)	neutrophil cytosolic factor 2
NCKAP5	0.5	0	0.875	0.75	-0.0596243	DownDEG	Treated vs Control(EPI)	NCK associated protein 5
NCS1	0.5	0	0.875	0.75	-0.514076	DownDEG	Treated vs Control(EPI)	neuronal calcium sensor 1
NDST3	0.5	0	0.875	0.75	-0.238899	DownDEG	Treated vs Control(EPI)	N-deacetylase and N-sulfotransferase 3
NECAP2	1	0.6	0.85	0.7	-0.218936	DownDEG	Treated vs Control(EPI)	NECAP endocytosis associated 2
NEFL	0.5	0.1	0.812	0.624	-0.381379	DownDEG	Treated vs Control(EPI)	neurofilament light
NEO1	0.75	0.3	0.8	0.6	-0.150351	DownDEG	Treated vs Control(EPI)	neogenin 1
NEURL2	0.75	0.3	0.812	0.624	-0.111852	DownDEG	Treated vs Control(EPI)	neuralized E3 ubiquitin protein ligase 2
NEUROD1	0.5	0.1	0.812	0.624	-0.0610405	DownDEG	Treated vs Control(EPI)	neuronal differentiation 1
NFAM1	0.75	0	0.862	0.724	-0.316698	DownDEG	Treated vs Control(EPI)	NFAT activating protein with ITAM motif 1
NFIX	0.5	0.1	0.812	0.624	-0.133087	DownDEG	Treated vs Control(EPI)	nuclear factor I X
NHSL1	1	0.5	0.85	0.7	-0.263101	DownDEG	Treated vs Control(EPI)	NHS like 1
NKPD1	0.5	0	0.838	0.676	-0.543066	DownDEG	Treated vs Control(EPI)	NTPase KAP family P-loop domain containing 1
NLRC5	0.5	0	0.875	0.75	-0.416246	DownDEG	Treated vs Control(EPI)	NLR family CARD domain containing 5
NMI	1	0.6	0.825	0.65	-0.258356	DownDEG	Treated vs Control(EPI)	N-myc and STAT interactor
NOD1	0.5	0.2	0.825	0.65	-0.0802448	DownDEG	Treated vs Control(EPI)	nucleotide binding oligomerization domain containing 1
NOP9	1	0.5	0.95	0.9	-1.1839	DownDEG	Treated vs Control(EPI)	NOP9 nucleolar protein
NOS1AP	0.75	0.2	0.8	0.6	-0.0898553	DownDEG	Treated vs Control(EPI)	nitric oxide synthase 1 adaptor protein
NOTCH2	0.75	0.1	0.925	0.85	-0.650388	DownDEG	Treated vs Control(EPI)	notch 2
NPR1	0.5	0.1	0.838	0.676	-0.132024	DownDEG	Treated vs Control(EPI)	natriuretic peptide receptor 1
NPTXR	0.5	0.1	0.812	0.624	-0.109252	DownDEG	Treated vs Control(EPI)	neuronal pentraxin receptor
NR3C1	0.5	0	0.875	0.75	-0.118337	DownDEG	Treated vs Control(EPI)	nuclear receptor subfamily 3 group C member 1
NR3C2	0.5	0	0.85	0.7	-0.0489285	DownDEG	Treated vs Control(EPI)	nuclear receptor subfamily 3 group C member 2
NRAS	1	0.9	0.8	0.6	-1.17236	DownDEG	Treated vs Control(EPI)	NRAS proto-oncogene, GTPase
NRG1	0.75	0.1	0.838	0.676	-0.206065	DownDEG	Treated vs Control(EPI)	neuregulin 1
NRIP3	0.75	0.2	0.812	0.624	-0.770257	DownDEG	Treated vs Control(EPI)	nuclear receptor interacting protein 3
NS3BP	0.5	0.1	0.838	0.676	-0.182695	DownDEG	Treated vs Control(EPI)
NTAN1	0.75	0.4	0.8	0.6	-0.262165	DownDEG	Treated vs Control(EPI)	N-terminal asparagine amidase
NTNG1	0.75	0.2	0.875	0.75	-0.319588	DownDEG	Treated vs Control(EPI)	netrin G1
NTRK1	0.5	0	0.875	0.75	-0.194856	DownDEG	Treated vs Control(EPI)	neurotrophic receptor tyrosine kinase 1
NTRK3-AS1	0.5	0	0.875	0.75	-0.116182	DownDEG	Treated vs Control(EPI)
NUDCD3	1	0.9	0.8	0.6	-0.460812	DownDEG	Treated vs Control(EPI)	NudC domain containing 3
NUDT8	0.75	0.2	0.837	0.674	-0.154474	DownDEG	Treated vs Control(EPI)	nudix hydrolase 8
NUGGC	0.5	0	0.875	0.75	-0.0900137	DownDEG	Treated vs Control(EPI)	nuclear GTPase, germinal center associated
NUP210	0.75	0.1	0.975	0.95	-0.399387	DownDEG	Treated vs Control(EPI)	nucleoporin 210
OBSCN	0.75	0	0.85	0.7	-0.978812	DownDEG	Treated vs Control(EPI)	obscurin, cytoskeletal calmodulin and titin-interacting RhoGEF
OGDH	1	1	0.825	0.65	-0.683079	DownDEG	Treated vs Control(EPI)	oxoglutarate dehydrogenase
OGFOD1	1	0.9	0.825	0.65	-0.563572	DownDEG	Treated vs Control(EPI)	2-oxoglutarate and iron dependent oxygenase domain containing 1
OLAH	0.75	0.2	0.812	0.624	-0.0783337	DownDEG	Treated vs Control(EPI)	oleoyl-ACP hydrolase
ONECUT3	0.5	0	0.875	0.75	-0.0497332	DownDEG	Treated vs Control(EPI)	one cut homeobox 3
OPLAH	0.75	0.1	0.862	0.724	-0.309421	DownDEG	Treated vs Control(EPI)	5-oxoprolinase, ATP-hydrolysing
OSBP2	0.75	0.1	0.825	0.65	-0.408437	DownDEG	Treated vs Control(EPI)	oxysterol binding protein 2
OSBPL5	0.5	0	0.875	0.75	-0.269854	DownDEG	Treated vs Control(EPI)	oxysterol binding protein like 5
OTOG	0.5	0.1	0.838	0.676	-0.402297	DownDEG	Treated vs Control(EPI)	otogelin
OTOGL	0.5	0.1	0.812	0.624	-0.150024	DownDEG	Treated vs Control(EPI)	otogelin like
PACS2	0.75	0.2	0.812	0.624	-0.573598	DownDEG	Treated vs Control(EPI)	phosphofurin acidic cluster sorting protein 2
PADI4	0.5	0	0.838	0.676	-0.0761751	DownDEG	Treated vs Control(EPI)	peptidyl arginine deiminase 4
PALD1	0.5	0	0.875	0.75	-0.343368	DownDEG	Treated vs Control(EPI)	phosphatase domain containing, paladin 1
PANK4	1	0.6	0.85	0.7	-1.3896	DownDEG	Treated vs Control(EPI)	pantothenate kinase 4
PANO	0.5	0.1	0.825	0.65	-0.163733	DownDEG	Treated vs Control(EPI)
PARD6G-AS1	0.75	0	0.862	0.724	-0.132619	DownDEG	Treated vs Control(EPI)
PARK2	0.75	0.2	0.85	0.7	-0.104802	DownDEG	Treated vs Control(EPI)
PARP12	0.75	0.1	0.825	0.65	-0.107315	DownDEG	Treated vs Control(EPI)	poly(ADP-ribose) polymerase family member 12
PARP14	0.75	0	0.837	0.674	-0.295442	DownDEG	Treated vs Control(EPI)	poly(ADP-ribose) polymerase family member 14
PART1	0.75	0	0.875	0.75	-0.088329	DownDEG	Treated vs Control(EPI)
PBX2	0.75	0.2	0.812	0.624	-0.0764004	DownDEG	Treated vs Control(EPI)	PBX homeobox 2
PCDH15	0.75	0.1	0.8	0.6	-0.0564756	DownDEG	Treated vs Control(EPI)	protocadherin related 15
PCDHA9	0.5	0	0.875	0.75	-0.157715	DownDEG	Treated vs Control(EPI)	protocadherin alpha 9
PCED1B	0.75	0.2	0.825	0.65	-0.260837	DownDEG	Treated vs Control(EPI)	PC-esterase domain containing 1B
PCNXL3	1	0.9	0.85	0.7	-0.589069	DownDEG	Treated vs Control(EPI)
PCSK5	1	0.1	1	1	-1.13894	DownDEG	Treated vs Control(EPI)	proprotein convertase subtilisin/kexin type 5
PDE1C	0.5	0.1	0.825	0.65	-0.205906	DownDEG	Treated vs Control(EPI)	phosphodiesterase 1C
PDE2A	0.5	0	0.838	0.676	-0.206067	DownDEG	Treated vs Control(EPI)	phosphodiesterase 2A
PDE3A	0.75	0.1	0.85	0.7	-0.485769	DownDEG	Treated vs Control(EPI)	phosphodiesterase 3A
PDE4A	0.75	0.2	0.825	0.65	-0.172766	DownDEG	Treated vs Control(EPI)	phosphodiesterase 4A
PDE6A	0.5	0.1	0.825	0.65	-0.135942	DownDEG	Treated vs Control(EPI)	phosphodiesterase 6A
PDZD2	0.75	0.1	0.825	0.65	-0.480623	DownDEG	Treated vs Control(EPI)	PDZ domain containing 2
PHF2	0.75	0.4	0.8	0.6	-0.252595	DownDEG	Treated vs Control(EPI)	PHD finger protein 2
PIGZ	0.5	0	0.875	0.75	-0.0489404	DownDEG	Treated vs Control(EPI)	phosphatidylinositol glycan anchor biosynthesis class Z
PIK3AP1	0.5	0.1	0.925	0.85	-0.155477	DownDEG	Treated vs Control(EPI)	phosphoinositide-3-kinase adaptor protein 1
PIK3R4	1	0.6	0.95	0.9	-1.34607	DownDEG	Treated vs Control(EPI)	phosphoinositide-3-kinase regulatory subunit 4
PITPNM3	0.75	0.1	0.812	0.624	-0.3473	DownDEG	Treated vs Control(EPI)	PITPNM family member 3
PKD2	0.75	0	0.85	0.7	-0.168329	DownDEG	Treated vs Control(EPI)	polycystin 2, transient receptor potential cation channel
PKD2L2	0.75	0.1	0.85	0.7	-0.0692311	DownDEG	Treated vs Control(EPI)	polycystin 2 like 2, transient receptor potential cation channel
PLA2G4F	1	0.2	0.975	0.95	-0.449027	DownDEG	Treated vs Control(EPI)	phospholipase A2 group IVF
PLAGL2	0.75	0.4	0.9	0.8	-0.354716	DownDEG	Treated vs Control(EPI)	PLAG1 like zinc finger 2
PLAUR	0.75	0.1	0.812	0.624	-0.201343	DownDEG	Treated vs Control(EPI)	plasminogen activator, urokinase receptor
PLCB2	0.75	0	0.862	0.724	-0.191211	DownDEG	Treated vs Control(EPI)	phospholipase C beta 2
PLCD1	0.75	0.3	0.812	0.624	-0.626608	DownDEG	Treated vs Control(EPI)	phospholipase C delta 1
PLEKHA2	0.75	0	0.862	0.724	-0.284576	DownDEG	Treated vs Control(EPI)	pleckstrin homology domain containing A2
PLEKHG4	0.5	0.1	0.812	0.624	-0.27986	DownDEG	Treated vs Control(EPI)	pleckstrin homology and RhoGEF domain containing G4
PLK5	0.75	0.1	0.8	0.6	-0.0742778	DownDEG	Treated vs Control(EPI)	polo like kinase 5
PLOD3	1	0.6	0.85	0.7	-0.301222	DownDEG	Treated vs Control(EPI)	procollagen-lysine,2-oxoglutarate 5-dioxygenase 3
PLXNA4	0.5	0	0.875	0.75	-0.273262	DownDEG	Treated vs Control(EPI)	plexin A4
PLXNB1	1	0.6	0.925	0.85	-1.16214	DownDEG	Treated vs Control(EPI)	plexin B1
PLXNB2	1	0.7	0.8	0.6	-1.15951	DownDEG	Treated vs Control(EPI)	plexin B2
PMEPA1	0.75	0.2	0.8	0.6	-0.20738	DownDEG	Treated vs Control(EPI)	prostate transmembrane protein, androgen induced 1
PMM1	1	0.7	0.925	0.85	-0.511514	DownDEG	Treated vs Control(EPI)	phosphomannomutase 1
PNKP	1	0.5	0.8	0.6	-0.157614	DownDEG	Treated vs Control(EPI)	polynucleotide kinase 3'-phosphatase
POM121L9P	0.5	0	0.875	0.75	-0.164557	DownDEG	Treated vs Control(EPI)	POM121 transmembrane nucleoporin like 9, pseudogene
POU5F1B	0.75	0.4	0.812	0.624	-0.0918896	DownDEG	Treated vs Control(EPI)	POU class 5 homeobox 1B
POU5F1P3	1	0.1	1	1	-0.110781	DownDEG	Treated vs Control(EPI)	POU class 5 homeobox 1 pseudogene 3
PPP1R16B	0.5	0	0.862	0.724	-0.226349	DownDEG	Treated vs Control(EPI)	protein phosphatase 1 regulatory subunit 16B
PPP1R32	0.5	0	0.875	0.75	-0.0615952	DownDEG	Treated vs Control(EPI)	protein phosphatase 1 regulatory subunit 32
PPP1R9B	0.75	0.3	0.825	0.65	-0.137249	DownDEG	Treated vs Control(EPI)	protein phosphatase 1 regulatory subunit 9B
PRDM1	0.75	0.2	0.812	0.624	-0.441549	DownDEG	Treated vs Control(EPI)	PR/SET domain 1
PRDM14	1	0.8	1	1	-1.94666	DownDEG	Treated vs Control(EPI)	PR/SET domain 14
PRDM16	0.5	0	0.838	0.676	-0.385229	DownDEG	Treated vs Control(EPI)	PR/SET domain 16
PRICKLE1	0.75	0.2	0.825	0.65	-0.111304	DownDEG	Treated vs Control(EPI)	prickle planar cell polarity protein 1
PRKCA	0.5	0	0.837	0.674	-0.327771	DownDEG	Treated vs Control(EPI)	protein kinase C alpha
PRKCQ	1	0	1	1	-0.760807	DownDEG	Treated vs Control(EPI)	protein kinase C theta
PRKCQ-AS1	0.75	0.2	0.8	0.6	-0.15082	DownDEG	Treated vs Control(EPI)
PRMT8	0.5	0	0.875	0.75	-0.175701	DownDEG	Treated vs Control(EPI)	protein arginine methyltransferase 8
PROM2	0.5	0	0.875	0.75	-0.198898	DownDEG	Treated vs Control(EPI)	prominin 2
PROX1	0.5	0	0.85	0.7	-0.172382	DownDEG	Treated vs Control(EPI)	prospero homeobox 1
PRR19	0.75	0.6	0.8	0.6	-0.33928	DownDEG	Treated vs Control(EPI)	proline rich 19
PSD2	0.5	0	0.875	0.75	-0.216419	DownDEG	Treated vs Control(EPI)	pleckstrin and Sec7 domain containing 2
PSD3	0.5	0.1	0.838	0.676	-0.256856	DownDEG	Treated vs Control(EPI)	pleckstrin and Sec7 domain containing 3
PTAFR	0.75	0.1	0.85	0.7	-0.237895	DownDEG	Treated vs Control(EPI)	platelet activating factor receptor
PTCD3	1	0.7	0.95	0.9	-0.883354	DownDEG	Treated vs Control(EPI)	pentatricopeptide repeat domain 3
PTGIS	0.5	0	0.812	0.624	-0.22179	DownDEG	Treated vs Control(EPI)	prostaglandin I2 synthase
PTH1R	1	0.1	0.925	0.85	-1.1759	DownDEG	Treated vs Control(EPI)	parathyroid hormone 1 receptor
PTPN23	1	0.7	0.85	0.7	-0.255854	DownDEG	Treated vs Control(EPI)	protein tyrosine phosphatase, non-receptor type 23
PTPRM	0.5	0	0.875	0.75	-0.310847	DownDEG	Treated vs Control(EPI)	protein tyrosine phosphatase, receptor type M
PTPRN2	0.5	0	0.875	0.75	-0.311134	DownDEG	Treated vs Control(EPI)	protein tyrosine phosphatase, receptor type N2
PTPRU	1	0.9	0.9	0.8	-0.607616	DownDEG	Treated vs Control(EPI)	protein tyrosine phosphatase, receptor type U
PTPRZ1	0.5	0	0.825	0.65	-0.182223	DownDEG	Treated vs Control(EPI)	protein tyrosine phosphatase, receptor type Z1
PVT1	1	0.7	0.85	0.7	-0.293337	DownDEG	Treated vs Control(EPI)
PYGB	1	0.9	0.925	0.85	-1.32795	DownDEG	Treated vs Control(EPI)	glycogen phosphorylase B
PYGM	0.5	0.1	0.838	0.676	-0.130763	DownDEG	Treated vs Control(EPI)	glycogen phosphorylase, muscle associated
PYY	0.75	0.2	0.812	0.624	-0.0663892	DownDEG	Treated vs Control(EPI)	peptide YY
RAB3D	1	0.4	0.925	0.85	-0.431064	DownDEG	Treated vs Control(EPI)	RAB3D, member RAS oncogene family
RAD50	1	0.8	0.8	0.6	-0.167756	DownDEG	Treated vs Control(EPI)	RAD50 double strand break repair protein
RAD51-AS1	0.75	0.1	0.812	0.624	-0.0538259	DownDEG	Treated vs Control(EPI)
RAD51D	0.75	0.2	0.9	0.8	-0.0742789	DownDEG	Treated vs Control(EPI)	RAD51 paralog D
RAD9A	1	0.7	0.875	0.75	-0.316876	DownDEG	Treated vs Control(EPI)	RAD9 checkpoint clamp component A
RADIL	0.75	0	0.875	0.75	-0.309477	DownDEG	Treated vs Control(EPI)	Rap associating with DIL domain
RAP1GAP2	0.75	0.3	0.812	0.624	-0.330591	DownDEG	Treated vs Control(EPI)	RAP1 GTPase activating protein 2
RAPGEF3	0.75	0	0.875	0.75	-0.555956	DownDEG	Treated vs Control(EPI)	Rap guanine nucleotide exchange factor 3
RAPSN	0.75	0	0.875	0.75	-0.0953677	DownDEG	Treated vs Control(EPI)	receptor associated protein of the synapse
RAVER1	1	0.7	0.925	0.85	-1.08418	DownDEG	Treated vs Control(EPI)	ribonucleoprotein, PTB binding 1
RBFOX3	0.75	0	0.875	0.75	-0.0975675	DownDEG	Treated vs Control(EPI)	RNA binding fox-1 homolog 3
RBM4	1	1	0.825	0.65	-0.514159	DownDEG	Treated vs Control(EPI)	RNA binding motif protein 4
RBPMS2	1	1	0.9	0.8	-0.403771	DownDEG	Treated vs Control(EPI)	RNA binding protein, mRNA processing factor 2
RCOR2	0.75	0.3	0.9	0.8	-0.127741	DownDEG	Treated vs Control(EPI)	REST corepressor 2
REG1A	0.75	0	0.875	0.75	-0.202334	DownDEG	Treated vs Control(EPI)	regenerating family member 1 alpha
REG1P	0.5	0.1	0.838	0.676	-0.062331	DownDEG	Treated vs Control(EPI)
RGL4	0.75	0.1	0.812	0.624	-0.237884	DownDEG	Treated vs Control(EPI)	ral guanine nucleotide dissociation stimulator like 4
RGS11	0.75	0	0.875	0.75	-0.145533	DownDEG	Treated vs Control(EPI)	regulator of G protein signaling 11
RIMS4	0.5	0	0.875	0.75	-0.150944	DownDEG	Treated vs Control(EPI)	regulating synaptic membrane exocytosis 4
RIN2	0.75	0.3	0.9	0.8	-0.137475	DownDEG	Treated vs Control(EPI)	Ras and Rab interactor 2
RIOK2	1	0.7	1	1	-1.3145	DownDEG	Treated vs Control(EPI)	RIO kinase 2
RND2	0.75	0.3	0.812	0.624	-0.173697	DownDEG	Treated vs Control(EPI)	Rho family GTPase 2
RNF122	0.75	0.1	0.8	0.6	-0.201587	DownDEG	Treated vs Control(EPI)	ring finger protein 122
RNF144A	0.75	0	0.85	0.7	-0.222834	DownDEG	Treated vs Control(EPI)	ring finger protein 144A
RNF157	0.5	0.1	0.825	0.65	-0.463634	DownDEG	Treated vs Control(EPI)	ring finger protein 157
RNF165	0.5	0	0.862	0.724	-0.192116	DownDEG	Treated vs Control(EPI)	ring finger protein 165
RNF166	0.75	0.3	0.812	0.624	-0.128931	DownDEG	Treated vs Control(EPI)	ring finger protein 166
RNF182	0.5	0	0.875	0.75	-0.055925	DownDEG	Treated vs Control(EPI)	ring finger protein 182
RNF19A	1	0.5	0.9	0.8	-0.247077	DownDEG	Treated vs Control(EPI)	ring finger protein 19A, RBR E3 ubiquitin protein ligase
RNF207	0.75	0.1	0.825	0.65	-0.0732023	DownDEG	Treated vs Control(EPI)	ring finger protein 207
RNF215	0.75	0	0.862	0.724	-0.0965573	DownDEG	Treated vs Control(EPI)	ring finger protein 215
ROR1	0.75	0.2	0.8	0.6	-0.132112	DownDEG	Treated vs Control(EPI)	receptor tyrosine kinase like orphan receptor 1
RP11-353N14.5	0.75	0	0.875	0.75	-0.153887	DownDEG	Treated vs Control(EPI)
RP11-374P20.4	0.5	0	0.862	0.724	-0.177895	DownDEG	Treated vs Control(EPI)
RP11-379K22.2	0.75	0	0.862	0.724	-0.156448	DownDEG	Treated vs Control(EPI)
RP11-389K14.3	0.75	0.1	0.862	0.724	-0.109648	DownDEG	Treated vs Control(EPI)
RP11-452H21.4	0.5	0	0.862	0.724	-0.0496698	DownDEG	Treated vs Control(EPI)
RP11-461O7.1	0.5	0	0.875	0.75	-0.113292	DownDEG	Treated vs Control(EPI)
RP11-544M22.1	0.5	0	0.825	0.65	-0.143672	DownDEG	Treated vs Control(EPI)
RP11-84C10.4	0.5	0.1	0.8	0.6	-0.0719928	DownDEG	Treated vs Control(EPI)
RP11-85B7.2	0.75	0	0.875	0.75	-0.284313	DownDEG	Treated vs Control(EPI)
RP5-1119D9.4	0.75	0	0.875	0.75	-0.119168	DownDEG	Treated vs Control(EPI)
RPS6KA2	0.5	0	0.85	0.7	-0.306998	DownDEG	Treated vs Control(EPI)	ribosomal protein S6 kinase A2
RPS6KL1	0.5	0.2	0.8	0.6	-0.341161	DownDEG	Treated vs Control(EPI)	ribosomal protein S6 kinase like 1
RRP9	1	0.8	0.825	0.65	-0.708474	DownDEG	Treated vs Control(EPI)	ribosomal RNA processing 9, U3 small nucleolar RNA binding protein
RSF1	1	0.6	0.9	0.8	-0.677388	DownDEG	Treated vs Control(EPI)	remodeling and spacing factor 1
RTL1	0.75	0.1	0.85	0.7	-0.336315	DownDEG	Treated vs Control(EPI)	retrotransposon Gag like 1
RTN4RL2	0.75	0	0.85	0.7	-0.179602	DownDEG	Treated vs Control(EPI)	reticulon 4 receptor like 2
RYR2	0.75	0.1	0.812	0.624	-1.4638	DownDEG	Treated vs Control(EPI)	ryanodine receptor 2
S1PR3	0.75	0	0.875	0.75	-0.211019	DownDEG	Treated vs Control(EPI)	sphingosine-1-phosphate receptor 3
S1PR5	0.75	0	0.862	0.724	-0.0737339	DownDEG	Treated vs Control(EPI)	sphingosine-1-phosphate receptor 5
SACS	1	0.3	0.875	0.75	-0.713475	DownDEG	Treated vs Control(EPI)	sacsin molecular chaperone
SALL2	0.5	0	0.85	0.7	-0.157491	DownDEG	Treated vs Control(EPI)	spalt like transcription factor 2
SAMD11	0.75	0.2	0.837	0.674	-0.156941	DownDEG	Treated vs Control(EPI)	sterile alpha motif domain containing 11
SAMD14	0.5	0	0.875	0.75	-0.0812404	DownDEG	Treated vs Control(EPI)	sterile alpha motif domain containing 14
SAMD4A	0.5	0.1	0.838	0.676	-0.165043	DownDEG	Treated vs Control(EPI)	sterile alpha motif domain containing 4A
SBF1P1	0.75	0	0.875	0.75	-0.363557	DownDEG	Treated vs Control(EPI)	SET binding factor 1 pseudogene 1
SBK1	0.75	0.1	0.825	0.65	-0.220243	DownDEG	Treated vs Control(EPI)	SH3 domain binding kinase 1
SCN3A	0.5	0	0.812	0.624	-0.864293	DownDEG	Treated vs Control(EPI)	sodium voltage-gated channel alpha subunit 3
SCN3B	0.5	0.2	0.812	0.624	-0.0825261	DownDEG	Treated vs Control(EPI)	sodium voltage-gated channel beta subunit 3
SCN4A	0.75	0	0.875	0.75	-0.595248	DownDEG	Treated vs Control(EPI)	sodium voltage-gated channel alpha subunit 4
SCN8A	0.5	0.1	0.825	0.65	-0.311591	DownDEG	Treated vs Control(EPI)	sodium voltage-gated channel alpha subunit 8
SCNN1D	0.75	0	0.875	0.75	-0.199586	DownDEG	Treated vs Control(EPI)	sodium channel epithelial 1 delta subunit
SCRN1	1	0.5	0.875	0.75	-0.434055	DownDEG	Treated vs Control(EPI)	secernin 1
SCUBE2	0.75	0	0.875	0.75	-0.175184	DownDEG	Treated vs Control(EPI)	signal peptide, CUB domain and EGF like domain containing 2
SDHAP2	0.75	0.2	0.8	0.6	-0.114251	DownDEG	Treated vs Control(EPI)	succinate dehydrogenase complex flavoprotein subunit A pseudogene 2
SDK1	0.5	0.1	0.8	0.6	-0.231821	DownDEG	Treated vs Control(EPI)	sidekick cell adhesion molecule 1
SEC14L5	0.5	0	0.838	0.676	-0.107622	DownDEG	Treated vs Control(EPI)	SEC14 like lipid binding 5
SEC14L6	0.75	0	0.875	0.75	-0.156053	DownDEG	Treated vs Control(EPI)	SEC14 like lipid binding 6
SEMA3D	0.5	0	0.875	0.75	-0.086127	DownDEG	Treated vs Control(EPI)	semaphorin 3D
SEMA3G	0.5	0	0.875	0.75	-0.149744	DownDEG	Treated vs Control(EPI)	semaphorin 3G
SEMA4G	0.75	0.1	0.838	0.676	-0.112824	DownDEG	Treated vs Control(EPI)	semaphorin 4G
SEMA5A	0.5	0	0.85	0.7	-0.324386	DownDEG	Treated vs Control(EPI)	semaphorin 5A
SERPINF2	0.75	0	0.875	0.75	-0.111361	DownDEG	Treated vs Control(EPI)	serpin family F member 2
SERTAD3	0.75	0.5	0.8	0.6	-0.32094	DownDEG	Treated vs Control(EPI)	SERTA domain containing 3
SETD5	1	0.9	0.8	0.6	-0.657001	DownDEG	Treated vs Control(EPI)	SET domain containing 5
SGSM1	0.5	0	0.837	0.674	-0.109826	DownDEG	Treated vs Control(EPI)	small G protein signaling modulator 1
SH2D7	0.75	0	0.875	0.75	-0.151885	DownDEG	Treated vs Control(EPI)	SH2 domain containing 7
SH3TC1	1	0.2	0.95	0.9	-0.178115	DownDEG	Treated vs Control(EPI)	SH3 domain and tetratricopeptide repeats 1
SHANK2-AS3	0.5	0	0.875	0.75	-0.0599776	DownDEG	Treated vs Control(EPI)
SHANK3	0.5	0	0.875	0.75	-0.40738	DownDEG	Treated vs Control(EPI)	SH3 and multiple ankyrin repeat domains 3
SHBG	0.75	0.1	0.85	0.7	-0.182646	DownDEG	Treated vs Control(EPI)	sex hormone binding globulin
SIDT1	0.5	0	0.85	0.7	-0.083466	DownDEG	Treated vs Control(EPI)	SID1 transmembrane family member 1
SIPA1L1	1	0.6	0.8	0.6	-1.28803	DownDEG	Treated vs Control(EPI)	signal induced proliferation associated 1 like 1
SIRPD	0.75	0	0.875	0.75	-0.113283	DownDEG	Treated vs Control(EPI)	signal regulatory protein delta
SLA2	0.75	0.1	0.85	0.7	-0.273575	DownDEG	Treated vs Control(EPI)	Src like adaptor 2
SLC12A5	0.75	0	0.862	0.724	-0.181404	DownDEG	Treated vs Control(EPI)	solute carrier family 12 member 5
SLC12A6	0.75	0.4	0.8	0.6	-0.316785	DownDEG	Treated vs Control(EPI)	solute carrier family 12 member 6
SLC16A10	0.75	0.4	0.812	0.624	-0.407993	DownDEG	Treated vs Control(EPI)	solute carrier family 16 member 10
SLC22A8	0.5	0	0.875	0.75	-0.121625	DownDEG	Treated vs Control(EPI)	solute carrier family 22 member 8
SLC25A12	1	0.3	0.95	0.9	-0.468924	DownDEG	Treated vs Control(EPI)	solute carrier family 25 member 12
SLC25A23	1	0.6	0.85	0.7	-0.18297	DownDEG	Treated vs Control(EPI)	solute carrier family 25 member 23
SLC25A4	0.75	0.6	0.8	0.6	-0.266165	DownDEG	Treated vs Control(EPI)	solute carrier family 25 member 4
SLC35F1	0.75	0	0.862	0.724	-0.129483	DownDEG	Treated vs Control(EPI)	solute carrier family 35 member F1
SLC37A1	0.5	0	0.825	0.65	-0.253753	DownDEG	Treated vs Control(EPI)	solute carrier family 37 member 1
SLC5A9	0.5	0.1	0.812	0.624	-0.103434	DownDEG	Treated vs Control(EPI)	solute carrier family 5 member 9
SLC6A6	1	1	0.825	0.65	-0.456464	DownDEG	Treated vs Control(EPI)	solute carrier family 6 member 6
SLC6A7	0.5	0	0.875	0.75	-0.334778	DownDEG	Treated vs Control(EPI)	solute carrier family 6 member 7
SLC8A3	0.75	0.2	0.837	0.674	-0.104605	DownDEG	Treated vs Control(EPI)	solute carrier family 8 member A3
SLCO1A2	0.5	0.1	0.812	0.624	-0.144808	DownDEG	Treated vs Control(EPI)	solute carrier organic anion transporter family member 1A2
SLCO1C1	0.75	0	0.862	0.724	-0.10186	DownDEG	Treated vs Control(EPI)	solute carrier organic anion transporter family member 1C1
SLX4IP	0.75	0.2	0.8	0.6	-0.765541	DownDEG	Treated vs Control(EPI)	SLX4 interacting protein
SMARCD1	1	0.6	0.875	0.75	-0.181927	DownDEG	Treated vs Control(EPI)	SWI/SNF related, matrix associated, actin dependent regulator of chromatin, subfamily d, member 1
SMCR8	0.75	0.3	0.8	0.6	-0.259693	DownDEG	Treated vs Control(EPI)	Smith-Magenis syndrome chromosome region, candidate 8
SMG8	1	0.5	0.925	0.85	-0.211772	DownDEG	Treated vs Control(EPI)	SMG8, nonsense mediated mRNA decay factor
SMIM5	0.75	0	0.837	0.674	-0.121499	DownDEG	Treated vs Control(EPI)	small integral membrane protein 5
SMPD3	0.5	0	0.812	0.624	-0.302471	DownDEG	Treated vs Control(EPI)	sphingomyelin phosphodiesterase 3
SNORD114-13	0.75	0.2	0.8	0.6	-0.252774	DownDEG	Treated vs Control(EPI)
SNX32	0.75	0	0.875	0.75	-0.0509955	DownDEG	Treated vs Control(EPI)	sorting nexin 32
SP7	0.75	0.3	0.837	0.674	-0.272486	DownDEG	Treated vs Control(EPI)	Sp7 transcription factor
SPATA21	0.75	0	0.862	0.724	-0.0800037	DownDEG	Treated vs Control(EPI)	spermatogenesis associated 21
SPATA22	1	0.8	0.9	0.8	-0.288471	DownDEG	Treated vs Control(EPI)	spermatogenesis associated 22
SPDYE5	0.5	0	0.825	0.65	-0.0809701	DownDEG	Treated vs Control(EPI)	speedy/RINGO cell cycle regulator family member E5
SPHK1	0.75	0.2	0.85	0.7	-0.430646	DownDEG	Treated vs Control(EPI)	sphingosine kinase 1
SPOCD1	0.75	0	0.875	0.75	-0.105181	DownDEG	Treated vs Control(EPI)	SPOC domain containing 1
SPRED1	0.75	0.1	0.825	0.65	-0.0990538	DownDEG	Treated vs Control(EPI)	sprouty related EVH1 domain containing 1
SPTAN1	0.75	0.8	0.85	0.7	-0.361764	DownDEG	Treated vs Control(EPI)	spectrin alpha, non-erythrocytic 1
SPTB	0.75	0.1	0.812	0.624	-0.333173	DownDEG	Treated vs Control(EPI)	spectrin beta, erythrocytic
SRGAP2	1	0.5	0.85	0.7	-0.386132	DownDEG	Treated vs Control(EPI)	SLIT-ROBO Rho GTPase activating protein 2
ST7-AS1	0.75	0	0.875	0.75	-0.152264	DownDEG	Treated vs Control(EPI)
ST8SIA5	0.75	0	0.875	0.75	-0.14312	DownDEG	Treated vs Control(EPI)	ST8 alpha-N-acetyl-neuraminide alpha-2,8-sialyltransferase 5
STARD9	0.75	0.1	0.812	0.624	-0.390188	DownDEG	Treated vs Control(EPI)	StAR related lipid transfer domain containing 9
STK10	1	0.8	0.85	0.7	-0.241432	DownDEG	Treated vs Control(EPI)	serine/threonine kinase 10
STK36	0.75	0.1	0.825	0.65	-0.317058	DownDEG	Treated vs Control(EPI)	serine/threonine kinase 36
STX16	1	0.5	0.8	0.6	-0.240516	DownDEG	Treated vs Control(EPI)	syntaxin 16
STYX	0.75	0.6	0.8	0.6	-0.111676	DownDEG	Treated vs Control(EPI)	serine/threonine/tyrosine interacting protein
SUGP1	1	0.7	0.85	0.7	-0.637008	DownDEG	Treated vs Control(EPI)	SURP and G-patch domain containing 1
SUGP2	1	0.9	0.85	0.7	-0.438415	DownDEG	Treated vs Control(EPI)	SURP and G-patch domain containing 2
SULF2	0.5	0.1	0.825	0.65	-0.182788	DownDEG	Treated vs Control(EPI)	sulfatase 2
SUSD2	1	0.9	0.925	0.85	-1.08868	DownDEG	Treated vs Control(EPI)	sushi domain containing 2
SVOP	0.5	0	0.875	0.75	-0.161622	DownDEG	Treated vs Control(EPI)	SV2 related protein
SYN3	0.5	0	0.875	0.75	-0.0685978	DownDEG	Treated vs Control(EPI)	synapsin III
SYNDIG1L	0.75	0.1	0.838	0.676	-0.217158	DownDEG	Treated vs Control(EPI)	synapse differentiation inducing 1 like
SYT14	0.5	0	0.875	0.75	-0.076668	DownDEG	Treated vs Control(EPI)	synaptotagmin 14
SYT5	0.5	0	0.875	0.75	-0.226066	DownDEG	Treated vs Control(EPI)	synaptotagmin 5
SYTL1	0.75	0	0.875	0.75	-0.260783	DownDEG	Treated vs Control(EPI)	synaptotagmin like 1
SZT2	0.75	0.1	0.812	0.624	-0.370114	DownDEG	Treated vs Control(EPI)	SZT2, KICSTOR complex subunit
TAF1C	1	0.7	0.875	0.75	-0.690624	DownDEG	Treated vs Control(EPI)	TATA-box binding protein associated factor, RNA polymerase I subunit C
TANGO6	0.75	0.1	0.825	0.65	-0.143835	DownDEG	Treated vs Control(EPI)	transport and golgi organization 6 homolog
TAPBPL	0.75	0	0.862	0.724	-0.139868	DownDEG	Treated vs Control(EPI)	TAP binding protein like
TBC1D10C	0.75	0	0.862	0.724	-0.126369	DownDEG	Treated vs Control(EPI)	TBC1 domain family member 10C
TBC1D16	0.75	0.3	0.8	0.6	-0.558121	DownDEG	Treated vs Control(EPI)	TBC1 domain family member 16
TBCD	1	0.7	0.85	0.7	-0.697172	DownDEG	Treated vs Control(EPI)	tubulin folding cofactor D
TBX1	0.5	0	0.875	0.75	-0.243153	DownDEG	Treated vs Control(EPI)	T-box 1
TBX19	1	0.1	0.975	0.95	-0.59493	DownDEG	Treated vs Control(EPI)	T-box 19
TCF4	0.5	0.1	0.9	0.8	-1.31901	DownDEG	Treated vs Control(EPI)	transcription factor 4
TCF7	0.75	0.6	0.8	0.6	-0.429118	DownDEG	Treated vs Control(EPI)	transcription factor 7
TCN2	0.75	0.3	0.837	0.674	-0.299669	DownDEG	Treated vs Control(EPI)	transcobalamin 2
TCTN1	0.5	0.1	0.838	0.676	-0.0783038	DownDEG	Treated vs Control(EPI)	tectonic family member 1
TDRD10	0.5	0	0.875	0.75	-0.162362	DownDEG	Treated vs Control(EPI)	tudor domain containing 10
TEC	0.75	0.1	0.8	0.6	-0.351383	DownDEG	Treated vs Control(EPI)	tec protein tyrosine kinase
TEF	0.5	0.1	0.8	0.6	-0.251658	DownDEG	Treated vs Control(EPI)	TEF, PAR bZIP transcription factor
TEK	0.5	0.1	0.825	0.65	-0.0637547	DownDEG	Treated vs Control(EPI)	TEK receptor tyrosine kinase
TFAMP1	0.5	0	0.9	0.8	-0.0942473	DownDEG	Treated vs Control(EPI)	transcription factor A, mitochondrial pseudogene 1
TFAP2B	0.75	0	0.875	0.75	-0.0629049	DownDEG	Treated vs Control(EPI)	transcription factor AP-2 beta
TG	0.75	0	0.862	0.724	-0.387178	DownDEG	Treated vs Control(EPI)	thyroglobulin
TGM3	0.75	0	0.875	0.75	-0.118979	DownDEG	Treated vs Control(EPI)	transglutaminase 3
THBS2	0.5	0.1	0.8	0.6	-0.0625389	DownDEG	Treated vs Control(EPI)	thrombospondin 2
THOC5	1	0.8	0.8	0.6	-0.748275	DownDEG	Treated vs Control(EPI)	THO complex 5
TIAM1	1	0.7	0.825	0.65	-0.492917	DownDEG	Treated vs Control(EPI)	T cell lymphoma invasion and metastasis 1
TLE2	0.5	0	0.862	0.724	-0.0946112	DownDEG	Treated vs Control(EPI)	transducin like enhancer of split 2
TLL2	0.75	0	0.862	0.724	-0.138252	DownDEG	Treated vs Control(EPI)	tolloid like 2
TMC4	0.75	0.1	0.812	0.624	-0.0757764	DownDEG	Treated vs Control(EPI)	transmembrane channel like 4
TMCO5A	0.5	0	0.875	0.75	-0.0718337	DownDEG	Treated vs Control(EPI)	transmembrane and coiled-coil domains 5A
TMED1	1	0.9	0.8	0.6	-0.440324	DownDEG	Treated vs Control(EPI)	transmembrane p24 trafficking protein 1
TMEM132B	0.5	0	0.875	0.75	-0.117083	DownDEG	Treated vs Control(EPI)	transmembrane protein 132B
TMEM141	0.75	0.5	0.812	0.624	-0.24848	DownDEG	Treated vs Control(EPI)	transmembrane protein 141
TMEM151B	0.75	0	0.862	0.724	-0.227631	DownDEG	Treated vs Control(EPI)	transmembrane protein 151B
TMEM194A	0.75	0.2	0.825	0.65	-0.19003	DownDEG	Treated vs Control(EPI)
TMEM229B	0.75	0	0.85	0.7	-0.497586	DownDEG	Treated vs Control(EPI)	transmembrane protein 229B
TMEM50B	0.75	0.6	0.8	0.6	-0.282077	DownDEG	Treated vs Control(EPI)	transmembrane protein 50B
TMPPE	0.75	0	0.825	0.65	-0.25555	DownDEG	Treated vs Control(EPI)	transmembrane protein with metallophosphoesterase domain
TMPRSS9	0.5	0	0.838	0.676	-0.129792	DownDEG	Treated vs Control(EPI)	transmembrane serine protease 9
TNFRSF10B	1	0.5	0.8	0.6	-0.221267	DownDEG	Treated vs Control(EPI)	TNF receptor superfamily member 10b
TNFRSF1A	1	0.5	0.875	0.75	-0.221254	DownDEG	Treated vs Control(EPI)	TNF receptor superfamily member 1A
TNFRSF8	0.75	0.4	0.812	0.624	-0.367672	DownDEG	Treated vs Control(EPI)	TNF receptor superfamily member 8
TNFSF13B	1	0.5	0.8	0.6	-0.186983	DownDEG	Treated vs Control(EPI)	TNF superfamily member 13b
TNFSF15	0.5	0	0.875	0.75	-0.230296	DownDEG	Treated vs Control(EPI)	TNF superfamily member 15
TNKS1BP1	0.75	0.5	0.875	0.75	-0.344833	DownDEG	Treated vs Control(EPI)	tankyrase 1 binding protein 1
TNNT2	0.75	0	1	1	-0.0903409	DownDEG	Treated vs Control(EPI)	troponin T2, cardiac type
TNXB	0.5	0	0.875	0.75	-0.472022	DownDEG	Treated vs Control(EPI)	tenascin XB
TOR4A	0.5	0	0.875	0.75	-0.496137	DownDEG	Treated vs Control(EPI)	torsin family 4 member A
TPD52L2	1	1	0.8	0.6	-0.518582	DownDEG	Treated vs Control(EPI)	tumor protein D52 like 2
TRAIP	1	0.5	0.8	0.6	-1.24391	DownDEG	Treated vs Control(EPI)	TRAF interacting protein
TRAPPC12	0.75	0.2	0.825	0.65	-0.415085	DownDEG	Treated vs Control(EPI)	trafficking protein particle complex 12
TRAPPC9	0.5	0.3	0.825	0.65	-0.402646	DownDEG	Treated vs Control(EPI)	trafficking protein particle complex 9
TRIB1	0.75	0.7	0.825	0.65	-0.79376	DownDEG	Treated vs Control(EPI)	tribbles pseudokinase 1
TRIM22	0.75	0.3	0.812	0.624	-0.35503	DownDEG	Treated vs Control(EPI)	tripartite motif containing 22
TRIM25	0.75	0	0.85	0.7	-0.324331	DownDEG	Treated vs Control(EPI)	tripartite motif containing 25
TRNAR28	0.75	0.1	0.838	0.676	-0.0496239	DownDEG	Treated vs Control(EPI)
TRPM3	0.5	0.1	0.925	0.85	-0.367136	DownDEG	Treated vs Control(EPI)	transient receptor potential cation channel subfamily M member 3
TRPM5	0.75	0.1	0.862	0.724	-0.29718	DownDEG	Treated vs Control(EPI)	transient receptor potential cation channel subfamily M member 5
TRPS1	0.5	0	0.85	0.7	-0.295216	DownDEG	Treated vs Control(EPI)	transcriptional repressor GATA binding 1
TTBK2	0.75	0.3	0.825	0.65	-0.10839	DownDEG	Treated vs Control(EPI)	tau tubulin kinase 2
TTLL10-AS1	0.5	0.1	0.8	0.6	-0.588786	DownDEG	Treated vs Control(EPI)
TTYH3	0.75	0.1	0.812	0.624	-0.451559	DownDEG	Treated vs Control(EPI)	tweety family member 3
UBAP2	1	1	0.85	0.7	-1.11671	DownDEG	Treated vs Control(EPI)	ubiquitin associated protein 2
UBASH3B	1	0.6	0.8	0.6	-0.908554	DownDEG	Treated vs Control(EPI)	ubiquitin associated and SH3 domain containing B
UBFD1	1	0.8	0.825	0.65	-0.228046	DownDEG	Treated vs Control(EPI)	ubiquitin family domain containing 1
UBXN7-AS1	0.5	0	0.875	0.75	-0.120202	DownDEG	Treated vs Control(EPI)
UCKL1	1	0.9	0.825	0.65	-1.68857	DownDEG	Treated vs Control(EPI)	uridine-cytidine kinase 1 like 1
UCKL1-AS1	0.75	0.2	0.8	0.6	-0.225164	DownDEG	Treated vs Control(EPI)
ULK2	0.75	0.1	0.837	0.674	-0.314264	DownDEG	Treated vs Control(EPI)	unc-51 like autophagy activating kinase 2
ULK3	1	0.2	0.9	0.8	-0.156135	DownDEG	Treated vs Control(EPI)	unc-51 like kinase 3
UMODL1	0.5	0	0.85	0.7	-0.449134	DownDEG	Treated vs Control(EPI)	uromodulin like 1
UNC45B	0.5	0.1	0.812	0.624	-0.0978742	DownDEG	Treated vs Control(EPI)	unc-45 myosin chaperone B
UNC5B-AS1	0.75	0.2	0.85	0.7	-0.144614	DownDEG	Treated vs Control(EPI)
URM1	1	0.9	0.925	0.85	-0.782209	DownDEG	Treated vs Control(EPI)	ubiquitin related modifier 1
UROC1	0.5	0	0.875	0.75	-0.0497332	DownDEG	Treated vs Control(EPI)	urocanate hydratase 1
USP13	0.75	0.1	0.837	0.674	-0.272138	DownDEG	Treated vs Control(EPI)	ubiquitin specific peptidase 13
USP36	1	1	0.825	0.65	-0.754458	DownDEG	Treated vs Control(EPI)	ubiquitin specific peptidase 36
USP6	0.5	0	0.825	0.65	-0.144453	DownDEG	Treated vs Control(EPI)	ubiquitin specific peptidase 6
VASH2	1	0.4	1	1	-0.511522	DownDEG	Treated vs Control(EPI)	vasohibin 2
VDR	0.5	0	0.875	0.75	-0.395938	DownDEG	Treated vs Control(EPI)	vitamin D receptor
VILL	0.75	0	0.862	0.724	-0.349253	DownDEG	Treated vs Control(EPI)	villin like
VPRBP	1	0.7	0.8	0.6	-1.51303	DownDEG	Treated vs Control(EPI)
VPS13B	1	0.6	0.8	0.6	-0.367818	DownDEG	Treated vs Control(EPI)	vacuolar protein sorting 13 homolog B
VPS13D	1	0.2	0.975	0.95	-1.04503	DownDEG	Treated vs Control(EPI)	vacuolar protein sorting 13 homolog D
VSTM4	0.75	0	0.875	0.75	-0.069174	DownDEG	Treated vs Control(EPI)	V-set and transmembrane domain containing 4
VTI1B	1	0.9	0.85	0.7	-0.390929	DownDEG	Treated vs Control(EPI)	vesicle transport through interaction with t-SNAREs 1B
VWA5B1	0.5	0	0.875	0.75	-0.156206	DownDEG	Treated vs Control(EPI)	von Willebrand factor A domain containing 5B1
VWA5B2	0.5	0.1	0.812	0.624	-0.253522	DownDEG	Treated vs Control(EPI)	von Willebrand factor A domain containing 5B2
VWA7	0.5	0.1	0.812	0.624	-0.0816173	DownDEG	Treated vs Control(EPI)	von Willebrand factor A domain containing 7
VWDE	0.5	0.1	0.838	0.676	-0.146559	DownDEG	Treated vs Control(EPI)	von Willebrand factor D and EGF domains
WDFY4	0.5	0	0.875	0.75	-0.265197	DownDEG	Treated vs Control(EPI)	WDFY family member 4
WDR66	0.75	0.4	0.825	0.65	-0.517933	DownDEG	Treated vs Control(EPI)	WD repeat domain 66
WDR81	1	0.1	1	1	-0.432033	DownDEG	Treated vs Control(EPI)	WD repeat domain 81
WDR87	0.5	0	0.875	0.75	-0.122368	DownDEG	Treated vs Control(EPI)	WD repeat domain 87
XRN1	0.75	0.3	0.825	0.65	-0.959021	DownDEG	Treated vs Control(EPI)	5'-3' exoribonuclease 1
YY1	1	0.9	0.8	0.6	-0.410416	DownDEG	Treated vs Control(EPI)	YY1 transcription factor
ZBTB20	0.5	0.2	0.8	0.6	-1.0546	DownDEG	Treated vs Control(EPI)	zinc finger and BTB domain containing 20
ZBTB42	0.5	0	0.8	0.6	-0.264069	DownDEG	Treated vs Control(EPI)	zinc finger and BTB domain containing 42
ZBTB7C	0.5	0.1	0.825	0.65	-0.118352	DownDEG	Treated vs Control(EPI)	zinc finger and BTB domain containing 7C
ZBTB8B	0.5	0	0.875	0.75	-0.237888	DownDEG	Treated vs Control(EPI)	zinc finger and BTB domain containing 8B
ZC3H11A	1	1	0.8	0.6	-0.499204	DownDEG	Treated vs Control(EPI)	zinc finger CCCH-type containing 11A
ZDHHC11B	0.75	0.1	0.837	0.674	-0.399884	DownDEG	Treated vs Control(EPI)	zinc finger DHHC-type containing 11B
ZDHHC8P1	0.75	0.1	0.862	0.724	-0.168009	DownDEG	Treated vs Control(EPI)	zinc finger DHHC-type containing 8 pseudogene 1
ZEB2	0.5	0	0.838	0.676	-0.159097	DownDEG	Treated vs Control(EPI)	zinc finger E-box binding homeobox 2
ZFP90	0.75	0.1	0.862	0.724	-0.125582	DownDEG	Treated vs Control(EPI)	ZFP90 zinc finger protein
ZKSCAN4	0.5	0.1	0.812	0.624	-0.189721	DownDEG	Treated vs Control(EPI)	zinc finger with KRAB and SCAN domains 4
ZMYM2	1	0.7	0.8	0.6	-1.08844	DownDEG	Treated vs Control(EPI)	zinc finger MYM-type containing 2
ZNF10	0.5	0.1	0.925	0.85	-0.10618	DownDEG	Treated vs Control(EPI)	zinc finger protein 10
ZNF121	1	0.9	0.85	0.7	-0.797522	DownDEG	Treated vs Control(EPI)	zinc finger protein 121
ZNF142	1	0.5	0.95	0.9	-1.23024	DownDEG	Treated vs Control(EPI)	zinc finger protein 142
ZNF148	0.75	0.5	0.825	0.65	-0.162052	DownDEG	Treated vs Control(EPI)	zinc finger protein 148
ZNF154	0.75	0.1	0.95	0.9	-0.371986	DownDEG	Treated vs Control(EPI)	zinc finger protein 154
ZNF18	0.5	0.1	0.838	0.676	-0.123136	DownDEG	Treated vs Control(EPI)	zinc finger protein 18
ZNF202	1	0.1	1	1	-1.16974	DownDEG	Treated vs Control(EPI)	zinc finger protein 202
ZNF263	1	0.8	0.8	0.6	-0.111201	DownDEG	Treated vs Control(EPI)	zinc finger protein 263
ZNF276	0.75	0.2	0.875	0.75	-0.237847	DownDEG	Treated vs Control(EPI)	zinc finger protein 276
ZNF417	0.5	0.2	0.85	0.7	-0.459596	DownDEG	Treated vs Control(EPI)	zinc finger protein 417
ZNF441	0.75	0	0.85	0.7	-0.239394	DownDEG	Treated vs Control(EPI)	zinc finger protein 441
ZNF445	0.75	0.1	0.8	0.6	-0.35427	DownDEG	Treated vs Control(EPI)	zinc finger protein 445
ZNF460	1	0.6	0.825	0.65	-0.930623	DownDEG	Treated vs Control(EPI)	zinc finger protein 460
ZNF490	0.75	0.4	0.812	0.624	-0.200706	DownDEG	Treated vs Control(EPI)	zinc finger protein 490
ZNF524	1	0.2	0.95	0.9	-0.150611	DownDEG	Treated vs Control(EPI)	zinc finger protein 524
ZNF527	0.5	0.1	0.812	0.624	-0.0611264	DownDEG	Treated vs Control(EPI)	zinc finger protein 527
ZNF541	0.5	0	0.875	0.75	-0.229953	DownDEG	Treated vs Control(EPI)	zinc finger protein 541
ZNF578	1	0.3	0.875	0.75	-0.646747	DownDEG	Treated vs Control(EPI)	zinc finger protein 578
ZNF607	0.75	0.4	0.812	0.624	-0.291048	DownDEG	Treated vs Control(EPI)	zinc finger protein 607
ZNF616	0.75	0.3	0.8	0.6	-0.142981	DownDEG	Treated vs Control(EPI)	zinc finger protein 616
ZNF652	1	0.5	0.925	0.85	-0.527455	DownDEG	Treated vs Control(EPI)	zinc finger protein 652
ZNF669	1	0.3	1	1	-1.37285	DownDEG	Treated vs Control(EPI)	zinc finger protein 669
ZNF671	0.75	0	0.862	0.724	-0.376814	DownDEG	Treated vs Control(EPI)	zinc finger protein 671
ZNF710	0.5	0.1	0.8	0.6	-0.101304	DownDEG	Treated vs Control(EPI)	zinc finger protein 710
ZNF718	1	0.5	1	1	-0.461167	DownDEG	Treated vs Control(EPI)	zinc finger protein 718
ZNF730	0.75	0.5	0.875	0.75	-1.02291	DownDEG	Treated vs Control(EPI)	zinc finger protein 730
ZNF764	1	0.3	0.825	0.65	-0.181112	DownDEG	Treated vs Control(EPI)	zinc finger protein 764
ZNF788	0.75	0.3	0.812	0.624	-0.208371	DownDEG	Treated vs Control(EPI)	zinc finger family member 788
ZNF793	0.75	0.1	0.837	0.674	-0.259199	DownDEG	Treated vs Control(EPI)	zinc finger protein 793
ZSCAN25	1	0.3	0.825	0.65	-0.102808	DownDEG	Treated vs Control(EPI)	zinc finger and SCAN domain containing 25

## Sheet:  T_epi_vs_C_epi.Up
up-regulated DEG between control and glucocorticoid treated embryos in Epiblast
Gene	pct.1	pct.2	myAUC	power	avg_diff	UpOrDown	Comparison	Annotation
AAK1	0.75	1	0.175	0.65	0.500278	UpDEG	Treated vs Control(EPI)	AP2 associated kinase 1
AAMP	1	1	0.15	0.7	0.508466	UpDEG	Treated vs Control(EPI)	angio associated migratory cell protein
ABCD3	1	0.9	0.175	0.65	0.248601	UpDEG	Treated vs Control(EPI)	ATP binding cassette subfamily D member 3
ABCF1	1	1	0.15	0.7	0.398226	UpDEG	Treated vs Control(EPI)	ATP binding cassette subfamily F member 1
ABCG2	0.5	1	0.15	0.7	0.719013	UpDEG	Treated vs Control(EPI)	ATP binding cassette subfamily G member 2 (Junior blood group)
ACAA1	1	0.9	0.2	0.6	0.330783	UpDEG	Treated vs Control(EPI)	acetyl-CoA acyltransferase 1
ACAT2	1	0.9	0.175	0.65	0.374799	UpDEG	Treated vs Control(EPI)	acetyl-CoA acetyltransferase 2
ACER3	0.25	0.8	0.2	0.6	0.144694	UpDEG	Treated vs Control(EPI)	alkaline ceramidase 3
ACKR3	0	0.6	0.2	0.6	0.225019	UpDEG	Treated vs Control(EPI)	atypical chemokine receptor 3
ACP1	1	1	0.15	0.7	0.742741	UpDEG	Treated vs Control(EPI)	acid phosphatase 1
ACTR3	0.75	1	0.2	0.6	0.365597	UpDEG	Treated vs Control(EPI)	ARP3 actin related protein 3 homolog
ADAM17	0.5	1	0.15	0.7	0.274647	UpDEG	Treated vs Control(EPI)	ADAM metallopeptidase domain 17
ADAM9	0.25	0.9	0.062	0.876	0.482468	UpDEG	Treated vs Control(EPI)	ADAM metallopeptidase domain 9
ADAMTS1	0.5	0.9	0.175	0.65	0.308999	UpDEG	Treated vs Control(EPI)	ADAM metallopeptidase with thrombospondin type 1 motif 1
ADM	0.25	1	0.025	0.95	0.989632	UpDEG	Treated vs Control(EPI)	adrenomedullin
ADSL	0.75	1	0.15	0.7	0.819626	UpDEG	Treated vs Control(EPI)	adenylosuccinate lyase
AES	0	0.5	0.2	0.6	0.0689272	UpDEG	Treated vs Control(EPI)	amino-terminal enhancer of split
AFF4	1	1	0	1	0.61887	UpDEG	Treated vs Control(EPI)	AF4/FMR2 family member 4
AHNAK	1	1	0.175	0.65	0.5636	UpDEG	Treated vs Control(EPI)	AHNAK nucleoprotein
ALAS1	0.75	0.9	0.087	0.826	1.33977	UpDEG	Treated vs Control(EPI)	5'-aminolevulinate synthase 1
ALDH1A1	0.25	0.7	0.175	0.65	0.185824	UpDEG	Treated vs Control(EPI)	aldehyde dehydrogenase 1 family member A1
ALDOA	1	1	0.1	0.8	0.536557	UpDEG	Treated vs Control(EPI)	aldolase, fructose-bisphosphate A
ANAPC15	0.25	0.7	0.2	0.6	0.224972	UpDEG	Treated vs Control(EPI)	anaphase promoting complex subunit 15
ANLN	0.75	0.9	0.2	0.6	0.323087	UpDEG	Treated vs Control(EPI)	anillin actin binding protein
ANO6	1	0.9	0.175	0.65	0.362503	UpDEG	Treated vs Control(EPI)	anoctamin 6
ANP32B	1	1	0.05	0.9	0.673605	UpDEG	Treated vs Control(EPI)	acidic nuclear phosphoprotein 32 family member B
ANP32E	1	1	0.175	0.65	0.474575	UpDEG	Treated vs Control(EPI)	acidic nuclear phosphoprotein 32 family member E
ANXA2	1	1	0.075	0.85	0.766983	UpDEG	Treated vs Control(EPI)	annexin A2
ANXA5	1	1	0.2	0.6	0.640865	UpDEG	Treated vs Control(EPI)	annexin A5
AP2A1	1	1	0.175	0.65	0.447477	UpDEG	Treated vs Control(EPI)	adaptor related protein complex 2 alpha 1 subunit
AP2S1	1	1	0.15	0.7	0.597857	UpDEG	Treated vs Control(EPI)	adaptor related protein complex 2 sigma 1 subunit
AP5B1	0.5	1	0.2	0.6	0.678514	UpDEG	Treated vs Control(EPI)	adaptor related protein complex 5 beta 1 subunit
APOA1	0.5	0.9	0.125	0.75	1.53041	UpDEG	Treated vs Control(EPI)	apolipoprotein A1
APOA1BP	0.75	1	0	1	0.447176	UpDEG	Treated vs Control(EPI)
APOA2	0	0.6	0.2	0.6	0.602013	UpDEG	Treated vs Control(EPI)	apolipoprotein A2
AQP3	0.25	0.8	0.125	0.75	1.01309	UpDEG	Treated vs Control(EPI)	aquaporin 3 (Gill blood group)
ARCN1	1	0.9	0.175	0.65	0.422383	UpDEG	Treated vs Control(EPI)	archain 1
ARF4	1	1	0.125	0.75	0.520165	UpDEG	Treated vs Control(EPI)	ADP ribosylation factor 4
ARF5	1	0.9	0.175	0.65	0.417421	UpDEG	Treated vs Control(EPI)	ADP ribosylation factor 5
ARHGAP10	0.5	0.8	0.15	0.7	0.581318	UpDEG	Treated vs Control(EPI)	Rho GTPase activating protein 10
ARHGAP18	0.75	0.9	0.15	0.7	0.531615	UpDEG	Treated vs Control(EPI)	Rho GTPase activating protein 18
ARHGDIA	1	1	0.125	0.75	0.687304	UpDEG	Treated vs Control(EPI)	Rho GDP dissociation inhibitor alpha
ARL5A	1	1	0.1	0.8	0.513342	UpDEG	Treated vs Control(EPI)	ADP ribosylation factor like GTPase 5A
ARL6IP1	1	0.9	0.2	0.6	0.788814	UpDEG	Treated vs Control(EPI)	ADP ribosylation factor like GTPase 6 interacting protein 1
ARPC2	1	1	0.15	0.7	0.634649	UpDEG	Treated vs Control(EPI)	actin related protein 2/3 complex subunit 2
ARPC3	1	0.9	0.125	0.75	0.542371	UpDEG	Treated vs Control(EPI)	actin related protein 2/3 complex subunit 3
ARPC5L	1	1	0.2	0.6	0.436417	UpDEG	Treated vs Control(EPI)	actin related protein 2/3 complex subunit 5 like
ARV1	0	0.6	0.2	0.6	0.18036	UpDEG	Treated vs Control(EPI)	ARV1 homolog, fatty acid homeostasis modulator
ASAH1	1	0.9	0.1	0.8	0.484131	UpDEG	Treated vs Control(EPI)	N-acylsphingosine amidohydrolase 1
ASNSD1	0.75	1	0.2	0.6	0.468459	UpDEG	Treated vs Control(EPI)	asparagine synthetase domain containing 1
ASS1	0.75	0.9	0.175	0.65	0.496366	UpDEG	Treated vs Control(EPI)	argininosuccinate synthase 1
ATF1	0.75	1	0.175	0.65	0.465497	UpDEG	Treated vs Control(EPI)	activating transcription factor 1
ATP11B	0.25	0.6	0.175	0.65	0.131165	UpDEG	Treated vs Control(EPI)	ATPase phospholipid transporting 11B (putative)
ATP1B1	0	0.8	0.087	0.826	0.295632	UpDEG	Treated vs Control(EPI)	ATPase Na+/K+ transporting subunit beta 1
ATP1B3	1	1	0.2	0.6	0.427329	UpDEG	Treated vs Control(EPI)	ATPase Na+/K+ transporting subunit beta 3
ATP5B	1	1	0.125	0.75	0.667754	UpDEG	Treated vs Control(EPI)	ATP synthase F1 subunit beta
ATP5C1	1	1	0.075	0.85	0.650757	UpDEG	Treated vs Control(EPI)	ATP synthase F1 subunit gamma
ATP5G3	1	1	0.15	0.7	0.731709	UpDEG	Treated vs Control(EPI)	ATP synthase membrane subunit c locus 3
ATP5J	1	1	0.1	0.8	0.649216	UpDEG	Treated vs Control(EPI)	ATP synthase peripheral stalk subunit F6
ATP5J2	1	1	0.1	0.8	0.778917	UpDEG	Treated vs Control(EPI)	ATP synthase membrane subunit f
ATP5L	1	1	0.1	0.8	0.663149	UpDEG	Treated vs Control(EPI)	ATP synthase membrane subunit g
ATP6V0B	1	1	0.025	0.95	0.705391	UpDEG	Treated vs Control(EPI)	ATPase H+ transporting V0 subunit b
ATP6V0D1	1	0.9	0.125	0.75	0.648017	UpDEG	Treated vs Control(EPI)	ATPase H+ transporting V0 subunit d1
ATPAF2	0.75	0.8	0.175	0.65	0.496559	UpDEG	Treated vs Control(EPI)	ATP synthase mitochondrial F1 complex assembly factor 2
AURKA	0.75	0.9	0.138	0.724	0.969211	UpDEG	Treated vs Control(EPI)	aurora kinase A
B4GALT1	1	1	0.15	0.7	0.594579	UpDEG	Treated vs Control(EPI)	beta-1,4-galactosyltransferase 1
BASP1	1	1	0.075	0.85	0.658334	UpDEG	Treated vs Control(EPI)	brain abundant membrane attached signal protein 1
BAZ1A	0.75	0.9	0.15	0.7	0.299847	UpDEG	Treated vs Control(EPI)	bromodomain adjacent to zinc finger domain 1A
BCAS2	0.75	1	0.2	0.6	0.525917	UpDEG	Treated vs Control(EPI)	BCAS2, pre-mRNA processing factor
BCL2L12	1	1	0.15	0.7	0.487088	UpDEG	Treated vs Control(EPI)	BCL2 like 12
BCR	0.5	0.8	0.175	0.65	0.225693	UpDEG	Treated vs Control(EPI)	BCR, RhoGEF and GTPase activating protein
BLM	0.75	0.9	0.175	0.65	0.334115	UpDEG	Treated vs Control(EPI)	Bloom syndrome RecQ like helicase
BLMH	1	1	0.15	0.7	0.577796	UpDEG	Treated vs Control(EPI)	bleomycin hydrolase
BOD1	0.5	0.8	0.175	0.65	0.218585	UpDEG	Treated vs Control(EPI)	biorientation of chromosomes in cell division 1
BOP1	0.75	1	0.1	0.8	0.432324	UpDEG	Treated vs Control(EPI)	block of proliferation 1
BRIX1	1	0.9	0.1	0.8	0.471434	UpDEG	Treated vs Control(EPI)	BRX1, biogenesis of ribosomes
BTBD1	0.25	0.9	0.087	0.826	0.284161	UpDEG	Treated vs Control(EPI)	BTB domain containing 1
BTBD10	0.5	0.8	0.175	0.65	0.164958	UpDEG	Treated vs Control(EPI)	BTB domain containing 10
BTG3	1	0.9	0.125	0.75	0.259485	UpDEG	Treated vs Control(EPI)	BTG anti-proliferation factor 3
BUB1	0.75	0.9	0.188	0.624	0.239792	UpDEG	Treated vs Control(EPI)	BUB1 mitotic checkpoint serine/threonine kinase
BYSL	1	0.9	0.175	0.65	0.415051	UpDEG	Treated vs Control(EPI)	bystin like
BZW1	1	1	0.15	0.7	0.430581	UpDEG	Treated vs Control(EPI)	basic leucine zipper and W2 domains 1
BZW2	1	1	0.025	0.95	1.01473	UpDEG	Treated vs Control(EPI)	basic leucine zipper and W2 domains 2
C11orf58	1	1	0.2	0.6	0.523191	UpDEG	Treated vs Control(EPI)	chromosome 11 open reading frame 58
C12orf4	0.5	0.9	0.1	0.8	0.431092	UpDEG	Treated vs Control(EPI)	chromosome 12 open reading frame 4
C12orf5	0.75	1	0.15	0.7	0.652311	UpDEG	Treated vs Control(EPI)
C15orf41	0.25	0.8	0.175	0.65	0.204801	UpDEG	Treated vs Control(EPI)	chromosome 15 open reading frame 41
C16orf13	1	0.9	0.175	0.65	0.85994	UpDEG	Treated vs Control(EPI)
C19orf10	1	1	0.2	0.6	0.522007	UpDEG	Treated vs Control(EPI)
C19orf43	1	1	0.025	0.95	1.08807	UpDEG	Treated vs Control(EPI)	telomerase RNA component interacting RNase
C1orf174	0.75	0.9	0.162	0.676	0.396825	UpDEG	Treated vs Control(EPI)	chromosome 1 open reading frame 174
C20orf24	0.75	1	0.15	0.7	0.317122	UpDEG	Treated vs Control(EPI)	chromosome 20 open reading frame 24
C4orf46	0.75	0.9	0.15	0.7	0.345354	UpDEG	Treated vs Control(EPI)	chromosome 4 open reading frame 46
C5orf15	0.5	0.9	0.175	0.65	0.200277	UpDEG	Treated vs Control(EPI)	chromosome 5 open reading frame 15
C5orf24	0.5	0.8	0.175	0.65	0.222538	UpDEG	Treated vs Control(EPI)	chromosome 5 open reading frame 24
C9orf142	0.75	0.9	0.188	0.624	0.751918	UpDEG	Treated vs Control(EPI)	PAXX, non-homologous end joining factor
C9orf78	1	1	0.15	0.7	0.509214	UpDEG	Treated vs Control(EPI)	chromosome 9 open reading frame 78
CA2	0.75	1	0.025	0.95	0.956594	UpDEG	Treated vs Control(EPI)	carbonic anhydrase 2
CACYBP	1	1	0.1	0.8	0.62642	UpDEG	Treated vs Control(EPI)	calcyclin binding protein
CALD1	1	0.9	0.175	0.65	0.983629	UpDEG	Treated vs Control(EPI)	caldesmon 1
CALM3	1	0.9	0.2	0.6	0.483469	UpDEG	Treated vs Control(EPI)	calmodulin 3
CAMLG	0.75	0.9	0.188	0.624	0.289234	UpDEG	Treated vs Control(EPI)	calcium modulating ligand
CBLB	0.75	0.9	0.162	0.676	0.847374	UpDEG	Treated vs Control(EPI)	Cbl proto-oncogene B
CBWD2	0.5	1	0.05	0.9	0.124873	UpDEG	Treated vs Control(EPI)	COBW domain containing 2
CCAR1	1	1	0.2	0.6	0.480528	UpDEG	Treated vs Control(EPI)	cell division cycle and apoptosis regulator 1
CCDC150	0.5	0.7	0.2	0.6	0.15979	UpDEG	Treated vs Control(EPI)	coiled-coil domain containing 150
CCDC23	0.5	0.8	0.2	0.6	0.215656	UpDEG	Treated vs Control(EPI)
CCDC34	0.75	0.9	0.188	0.624	0.350876	UpDEG	Treated vs Control(EPI)	coiled-coil domain containing 34
CCDC58	1	1	0.125	0.75	0.594476	UpDEG	Treated vs Control(EPI)	coiled-coil domain containing 58
CCDC93	0.25	1	0.15	0.7	1.13953	UpDEG	Treated vs Control(EPI)	coiled-coil domain containing 93
CCKBR	1	1	0.125	0.75	1.22783	UpDEG	Treated vs Control(EPI)	cholecystokinin B receptor
CCNB1	1	1	0	1	1.23069	UpDEG	Treated vs Control(EPI)	cyclin B1
CCNB2	0.5	0.9	0.175	0.65	0.667467	UpDEG	Treated vs Control(EPI)	cyclin B2
CCS	0.5	0.9	0.15	0.7	0.410504	UpDEG	Treated vs Control(EPI)	copper chaperone for superoxide dismutase
CCT2	1	1	0.125	0.75	0.768782	UpDEG	Treated vs Control(EPI)	chaperonin containing TCP1 subunit 2
CCT5	1	1	0.175	0.65	0.557837	UpDEG	Treated vs Control(EPI)	chaperonin containing TCP1 subunit 5
CD164	0.75	0.9	0.188	0.624	0.601279	UpDEG	Treated vs Control(EPI)	CD164 molecule
CD55	1	0.9	0.175	0.65	0.67932	UpDEG	Treated vs Control(EPI)	CD55 molecule (Cromer blood group)
CD59	0.5	1	0.15	0.7	0.708246	UpDEG	Treated vs Control(EPI)	CD59 molecule (CD59 blood group)
CDC20	1	1	0.05	0.9	0.758774	UpDEG	Treated vs Control(EPI)	cell division cycle 20
CDC37L1	0.75	0.9	0.087	0.826	0.17266	UpDEG	Treated vs Control(EPI)	cell division cycle 37 like 1
CDC42SE1	0.75	0.8	0.2	0.6	0.529605	UpDEG	Treated vs Control(EPI)	CDC42 small effector 1
CDCA5	0.75	1	0.1	0.8	0.399548	UpDEG	Treated vs Control(EPI)	cell division cycle associated 5
CDK6	0.5	0.9	0.15	0.7	0.838513	UpDEG	Treated vs Control(EPI)	cyclin dependent kinase 6
CDK7	1	0.9	0.125	0.75	0.571235	UpDEG	Treated vs Control(EPI)	cyclin dependent kinase 7
CDV3	0.75	1	0.1	0.8	0.460055	UpDEG	Treated vs Control(EPI)	CDV3 homolog
CEBPA	0.25	1	0.075	0.85	0.696046	UpDEG	Treated vs Control(EPI)	CCAAT/enhancer binding protein alpha
CEBPB	0.5	0.9	0.2	0.6	0.269284	UpDEG	Treated vs Control(EPI)	CCAAT/enhancer binding protein beta
CEBPD	0.5	0.8	0.2	0.6	0.392055	UpDEG	Treated vs Control(EPI)	CCAAT/enhancer binding protein delta
CEBPG	1	1	0.075	0.85	0.616807	UpDEG	Treated vs Control(EPI)	CCAAT/enhancer binding protein gamma
CENPE	0.5	0.9	0.175	0.65	0.414393	UpDEG	Treated vs Control(EPI)	centromere protein E
CENPQ	0.25	0.8	0.125	0.75	0.162446	UpDEG	Treated vs Control(EPI)	centromere protein Q
CEP290	0	0.6	0.15	0.7	0.185552	UpDEG	Treated vs Control(EPI)	centrosomal protein 290
CERS5	0.5	1	0.1	0.8	0.597701	UpDEG	Treated vs Control(EPI)	ceramide synthase 5
CFL2	0.25	0.8	0.175	0.65	0.204648	UpDEG	Treated vs Control(EPI)	cofilin 2
CHCHD1	1	1	0.125	0.75	0.849064	UpDEG	Treated vs Control(EPI)	coiled-coil-helix-coiled-coil-helix domain containing 1
CHCHD10	0.5	1	0.025	0.95	0.406588	UpDEG	Treated vs Control(EPI)	coiled-coil-helix-coiled-coil-helix domain containing 10
CHD7	0.5	0.9	0.125	0.75	0.931479	UpDEG	Treated vs Control(EPI)	chromodomain helicase DNA binding protein 7
CHMP1A	0.75	0.9	0.15	0.7	0.745359	UpDEG	Treated vs Control(EPI)	charged multivesicular body protein 1A
CHMP1B	1	1	0.175	0.65	0.450241	UpDEG	Treated vs Control(EPI)	charged multivesicular body protein 1B
CHMP4B	0.75	1	0.15	0.7	0.257867	UpDEG	Treated vs Control(EPI)	charged multivesicular body protein 4B
CHORDC1	1	1	0.125	0.75	0.475591	UpDEG	Treated vs Control(EPI)	cysteine and histidine rich domain containing 1
CHURC1	1	0.9	0.15	0.7	0.291112	UpDEG	Treated vs Control(EPI)	churchill domain containing 1
CISD3	0.25	0.9	0.112	0.776	0.298688	UpDEG	Treated vs Control(EPI)	CDGSH iron sulfur domain 3
CITED4	0	0.6	0.2	0.6	0.293844	UpDEG	Treated vs Control(EPI)	Cbp/p300 interacting transactivator with Glu/Asp rich carboxy-terminal domain 4
CLDN4	0.75	1	0.025	0.95	1.70751	UpDEG	Treated vs Control(EPI)	claudin 4
CLDN7	1	1	0.05	0.9	1.03223	UpDEG	Treated vs Control(EPI)	claudin 7
CLN5	0.25	0.8	0.2	0.6	0.159503	UpDEG	Treated vs Control(EPI)	CLN5, intracellular trafficking protein
CLPTM1L	1	0.9	0.2	0.6	0.764985	UpDEG	Treated vs Control(EPI)	CLPTM1 like
CLTA	1	1	0	1	0.844746	UpDEG	Treated vs Control(EPI)	clathrin light chain A
CLTB	0.5	0.9	0.175	0.65	0.280135	UpDEG	Treated vs Control(EPI)	clathrin light chain B
CMPK1	1	1	0.15	0.7	0.449782	UpDEG	Treated vs Control(EPI)	cytidine/uridine monophosphate kinase 1
CMTM6	0.75	0.9	0.137	0.726	0.772346	UpDEG	Treated vs Control(EPI)	CKLF like MARVEL transmembrane domain containing 6
COA6	1	1	0.175	0.65	0.51318	UpDEG	Treated vs Control(EPI)	cytochrome c oxidase assembly factor 6
COPB2	0.5	0.9	0.2	0.6	0.459032	UpDEG	Treated vs Control(EPI)	coatomer protein complex subunit beta 2
CORO2A	0.75	0.9	0.162	0.676	0.514443	UpDEG	Treated vs Control(EPI)	coronin 2A
COX16	1	1	0.15	0.7	0.675407	UpDEG	Treated vs Control(EPI)	COX16, cytochrome c oxidase assembly homolog
COX5A	1	1	0.1	0.8	0.964827	UpDEG	Treated vs Control(EPI)	cytochrome c oxidase subunit 5A
COX6C	1	1	0.15	0.7	0.543388	UpDEG	Treated vs Control(EPI)	cytochrome c oxidase subunit 6C
CPEB4	0	0.7	0.125	0.75	0.166998	UpDEG	Treated vs Control(EPI)	cytoplasmic polyadenylation element binding protein 4
CSTB	1	1	0.125	0.75	0.763199	UpDEG	Treated vs Control(EPI)	cystatin B
CSTF3	0.75	1	0.1	0.8	0.456393	UpDEG	Treated vs Control(EPI)	cleavage stimulation factor subunit 3
CTNNA1	1	1	0.025	0.95	0.611307	UpDEG	Treated vs Control(EPI)	catenin alpha 1
CTSL	1	1	0.15	0.7	0.954242	UpDEG	Treated vs Control(EPI)	cathepsin L
CUL3	0.75	0.9	0.2	0.6	0.305305	UpDEG	Treated vs Control(EPI)	cullin 3
CWC15	1	1	0.15	0.7	0.551245	UpDEG	Treated vs Control(EPI)	CWC15 spliceosome associated protein homolog
CYB5B	1	1	0.175	0.65	0.483875	UpDEG	Treated vs Control(EPI)	cytochrome b5 type B
CYB5D1	0.25	0.9	0.2	0.6	0.197802	UpDEG	Treated vs Control(EPI)	cytochrome b5 domain containing 1
CYC1	1	1	0.125	0.75	0.797238	UpDEG	Treated vs Control(EPI)	cytochrome c1
CYCS	1	1	0.1	0.8	0.647551	UpDEG	Treated vs Control(EPI)	cytochrome c, somatic
CYP11A1	0.75	0.9	0.125	0.75	0.772237	UpDEG	Treated vs Control(EPI)	cytochrome P450 family 11 subfamily A member 1
DAB2	0.5	1	0	1	1.35207	UpDEG	Treated vs Control(EPI)	DAB2, clathrin adaptor protein
DAD1	1	1	0.175	0.65	0.728212	UpDEG	Treated vs Control(EPI)	defender against cell death 1
DAXX	0.75	1	0.025	0.95	0.760819	UpDEG	Treated vs Control(EPI)	death domain associated protein
DBI	1	1	0.075	0.85	0.902189	UpDEG	Treated vs Control(EPI)	diazepam binding inhibitor, acyl-CoA binding protein
DCTPP1	1	1	0.025	0.95	0.75754	UpDEG	Treated vs Control(EPI)	dCTP pyrophosphatase 1
DDB1	1	1	0.1	0.8	0.499448	UpDEG	Treated vs Control(EPI)	damage specific DNA binding protein 1
DDX18	1	1	0.175	0.65	0.323874	UpDEG	Treated vs Control(EPI)	DEAD-box helicase 18
DDX24	1	0.9	0.175	0.65	0.716624	UpDEG	Treated vs Control(EPI)	DEAD-box helicase 24
DDX46	1	1	0.2	0.6	0.461764	UpDEG	Treated vs Control(EPI)	DEAD-box helicase 46
DDX6	1	1	0.125	0.75	0.47992	UpDEG	Treated vs Control(EPI)	DEAD-box helicase 6
DIABLO	0.75	1	0.2	0.6	0.37072	UpDEG	Treated vs Control(EPI)	diablo IAP-binding mitochondrial protein
DIP2B	0.75	1	0.125	0.75	0.532049	UpDEG	Treated vs Control(EPI)	disco interacting protein 2 homolog B
DIS3	0.75	1	0.175	0.65	0.289442	UpDEG	Treated vs Control(EPI)	DIS3 homolog, exosome endoribonuclease and 3'-5' exoribonuclease
DLC1	0.25	0.9	0.188	0.624	0.610578	UpDEG	Treated vs Control(EPI)	DLC1 Rho GTPase activating protein
DNAJB9	1	0.9	0.175	0.65	0.417265	UpDEG	Treated vs Control(EPI)	DnaJ heat shock protein family (Hsp40) member B9
DNMT1	1	1	0.125	0.75	0.787598	UpDEG	Treated vs Control(EPI)	DNA methyltransferase 1
DNTTIP2	0.75	1	0.125	0.75	0.574611	UpDEG	Treated vs Control(EPI)	deoxynucleotidyltransferase terminal interacting protein 2
DPH2	0.75	1	0.2	0.6	0.589031	UpDEG	Treated vs Control(EPI)	DPH2 homolog
DPH3	0.75	1	0.175	0.65	0.542124	UpDEG	Treated vs Control(EPI)	diphthamide biosynthesis 3
DPPA3	1	1	0.175	0.65	0.588576	UpDEG	Treated vs Control(EPI)	developmental pluripotency associated 3
DR1	0.75	1	0.075	0.85	0.6743	UpDEG	Treated vs Control(EPI)	down-regulator of transcription 1
DRG1	1	1	0.2	0.6	0.389389	UpDEG	Treated vs Control(EPI)	developmentally regulated GTP binding protein 1
DSC2	1	0.8	0.2	0.6	0.867221	UpDEG	Treated vs Control(EPI)	desmocollin 2
DSG2	0.75	0.9	0.2	0.6	0.40233	UpDEG	Treated vs Control(EPI)	desmoglein 2
DSP	0.75	1	0.1	0.8	0.959278	UpDEG	Treated vs Control(EPI)	desmoplakin
EBNA1BP2	1	1	0.05	0.9	0.833024	UpDEG	Treated vs Control(EPI)	EBNA1 binding protein 2
ECHS1	1	1	0.125	0.75	0.829901	UpDEG	Treated vs Control(EPI)	enoyl-CoA hydratase, short chain 1
ECI1	0.75	1	0.1	0.8	0.451441	UpDEG	Treated vs Control(EPI)	enoyl-CoA delta isomerase 1
EEF1D	1	1	0.15	0.7	0.537227	UpDEG	Treated vs Control(EPI)	eukaryotic translation elongation factor 1 delta
EEF1E1	1	1	0.125	0.75	0.470681	UpDEG	Treated vs Control(EPI)	eukaryotic translation elongation factor 1 epsilon 1
EFNA1	0.5	0.9	0.125	0.75	0.712793	UpDEG	Treated vs Control(EPI)	ephrin A1
EFTUD1	0	0.8	0.15	0.7	0.100967	UpDEG	Treated vs Control(EPI)
EIF2A	0.75	1	0.2	0.6	0.408578	UpDEG	Treated vs Control(EPI)	eukaryotic translation initiation factor 2A
EIF2AK4	0.25	1	0.2	0.6	0.291198	UpDEG	Treated vs Control(EPI)	eukaryotic translation initiation factor 2 alpha kinase 4
EIF3F	1	1	0.075	0.85	0.673111	UpDEG	Treated vs Control(EPI)	eukaryotic translation initiation factor 3 subunit F
EIF3G	1	1	0.2	0.6	0.47626	UpDEG	Treated vs Control(EPI)	eukaryotic translation initiation factor 3 subunit G
EIF3H	1	1	0.2	0.6	0.5555	UpDEG	Treated vs Control(EPI)	eukaryotic translation initiation factor 3 subunit H
EIF3I	1	0.9	0.175	0.65	0.629518	UpDEG	Treated vs Control(EPI)	eukaryotic translation initiation factor 3 subunit I
EIF4A3	1	1	0.175	0.65	0.46658	UpDEG	Treated vs Control(EPI)	eukaryotic translation initiation factor 4A3
EIF4G2	1	1	0.175	0.65	0.572273	UpDEG	Treated vs Control(EPI)	eukaryotic translation initiation factor 4 gamma 2
EIF4H	0.75	0.9	0.162	0.676	0.393424	UpDEG	Treated vs Control(EPI)	eukaryotic translation initiation factor 4H
EIF5A	1	1	0.2	0.6	0.574167	UpDEG	Treated vs Control(EPI)	eukaryotic translation initiation factor 5A
ELAVL1	0.75	0.9	0.15	0.7	0.298384	UpDEG	Treated vs Control(EPI)	ELAV like RNA binding protein 1
ELOVL1	0.75	0.9	0.138	0.724	0.869856	UpDEG	Treated vs Control(EPI)	ELOVL fatty acid elongase 1
ELOVL6	0.75	1	0.2	0.6	0.389902	UpDEG	Treated vs Control(EPI)	ELOVL fatty acid elongase 6
EMC3	0.75	1	0.125	0.75	0.818826	UpDEG	Treated vs Control(EPI)	ER membrane protein complex subunit 3
EMC8	0.75	0.9	0.112	0.776	0.481128	UpDEG	Treated vs Control(EPI)	ER membrane protein complex subunit 8
EMP2	1	1	0.15	0.7	0.831522	UpDEG	Treated vs Control(EPI)	epithelial membrane protein 2
ENY2	1	0.9	0.15	0.7	0.556439	UpDEG	Treated vs Control(EPI)	ENY2, transcription and export complex 2 subunit
EPT1	1	0.9	0.2	0.6	0.550093	UpDEG	Treated vs Control(EPI)
ERICH1	1	0.9	0.2	0.6	0.281754	UpDEG	Treated vs Control(EPI)	glutamate rich 1
ERP29	1	0.9	0.2	0.6	0.385472	UpDEG	Treated vs Control(EPI)	endoplasmic reticulum protein 29
ERRFI1	1	1	0.15	0.7	0.589917	UpDEG	Treated vs Control(EPI)	ERBB receptor feedback inhibitor 1
ESRRG	0.25	1	0.2	0.6	0.186649	UpDEG	Treated vs Control(EPI)	estrogen related receptor gamma
ETFA	1	0.9	0.1	0.8	0.720733	UpDEG	Treated vs Control(EPI)	electron transfer flavoprotein alpha subunit
EXOSC4	1	0.9	0.175	0.65	0.459292	UpDEG	Treated vs Control(EPI)	exosome component 4
EZH2	1	0.9	0.2	0.6	0.540897	UpDEG	Treated vs Control(EPI)	enhancer of zeste 2 polycomb repressive complex 2 subunit
FABP3	0.75	0.9	0.112	0.776	1.01277	UpDEG	Treated vs Control(EPI)	fatty acid binding protein 3
FABP5	0.75	1	0.2	0.6	0.356541	UpDEG	Treated vs Control(EPI)	fatty acid binding protein 5
FAM32A	1	1	0.15	0.7	0.477503	UpDEG	Treated vs Control(EPI)	family with sequence similarity 32 member A
FAM49B	0.5	1	0.05	0.9	0.684701	UpDEG	Treated vs Control(EPI)	family with sequence similarity 49 member B
FAM60A	1	1	0.125	0.75	0.296882	UpDEG	Treated vs Control(EPI)	SIN3-HDAC complex associated factor
FAM69B	0.5	0.8	0.15	0.7	0.410703	UpDEG	Treated vs Control(EPI)	family with sequence similarity 69 member B
FAM72A	0	0.4	0.2	0.6	0.0669696	UpDEG	Treated vs Control(EPI)	family with sequence similarity 72 member A
FAM83D	1	0.9	0.2	0.6	0.457415	UpDEG	Treated vs Control(EPI)	family with sequence similarity 83 member D
FAM98B	0.5	0.9	0.2	0.6	0.454115	UpDEG	Treated vs Control(EPI)	family with sequence similarity 98 member B
FASN	1	1	0.1	0.8	0.763738	UpDEG	Treated vs Control(EPI)	fatty acid synthase
FBL	1	1	0.15	0.7	0.871009	UpDEG	Treated vs Control(EPI)	fibrillarin
FBXL6	0.25	0.7	0.188	0.624	0.118437	UpDEG	Treated vs Control(EPI)	F-box and leucine rich repeat protein 6
FBXO32	0.25	0.8	0.2	0.6	0.231632	UpDEG	Treated vs Control(EPI)	F-box protein 32
FBXO4	0	0.6	0.15	0.7	0.0891497	UpDEG	Treated vs Control(EPI)	F-box protein 4
FCF1	0.75	0.9	0.137	0.726	0.246459	UpDEG	Treated vs Control(EPI)	FCF1, rRNA-processing protein
FDPS	1	1	0.125	0.75	0.492426	UpDEG	Treated vs Control(EPI)	farnesyl diphosphate synthase
FIP1L1	1	1	0.075	0.85	0.59721	UpDEG	Treated vs Control(EPI)	factor interacting with PAPOLA and CPSF1
FLOT2	0.75	0.9	0.188	0.624	0.437075	UpDEG	Treated vs Control(EPI)	flotillin 2
FOLR1	1	1	0.05	0.9	1.00783	UpDEG	Treated vs Control(EPI)	folate receptor 1
FUOM	0.25	0.8	0.125	0.75	0.145095	UpDEG	Treated vs Control(EPI)	fucose mutarotase
GADD45A	1	1	0.2	0.6	0.562612	UpDEG	Treated vs Control(EPI)	growth arrest and DNA damage inducible alpha
GAPDH	1	1	0.1	0.8	0.562844	UpDEG	Treated vs Control(EPI)	glyceraldehyde-3-phosphate dehydrogenase
GAR1	1	0.9	0.175	0.65	0.486833	UpDEG	Treated vs Control(EPI)	GAR1 ribonucleoprotein
GATA2	0.75	1	0.1	0.8	1.03272	UpDEG	Treated vs Control(EPI)	GATA binding protein 2
GATA3	0.75	1	0	1	1.32495	UpDEG	Treated vs Control(EPI)	GATA binding protein 3
GDI2	1	1	0.2	0.6	0.518325	UpDEG	Treated vs Control(EPI)	GDP dissociation inhibitor 2
GET4	0.75	1	0.1	0.8	0.537321	UpDEG	Treated vs Control(EPI)	golgi to ER traffic protein 4
GINS4	0.5	0.9	0.15	0.7	0.257843	UpDEG	Treated vs Control(EPI)	GINS complex subunit 4
GJA1	1	1	0.05	0.9	0.945007	UpDEG	Treated vs Control(EPI)	gap junction protein alpha 1
GLE1	0.5	0.7	0.175	0.65	0.248589	UpDEG	Treated vs Control(EPI)	GLE1, RNA export mediator
GLO1	0.75	1	0.15	0.7	0.394469	UpDEG	Treated vs Control(EPI)	glyoxalase I
GLRX5	1	1	0.2	0.6	0.301219	UpDEG	Treated vs Control(EPI)	glutaredoxin 5
GLTP	0.25	0.6	0.175	0.65	0.200799	UpDEG	Treated vs Control(EPI)	glycolipid transfer protein
GM2A	0.75	0.9	0.2	0.6	0.24899	UpDEG	Treated vs Control(EPI)	GM2 ganglioside activator
GMPS	0.75	0.8	0.2	0.6	0.32335	UpDEG	Treated vs Control(EPI)	guanine monophosphate synthase
GNA12	0.5	0.9	0.162	0.676	0.749922	UpDEG	Treated vs Control(EPI)	G protein subunit alpha 12
GNB2	1	1	0.2	0.6	0.47079	UpDEG	Treated vs Control(EPI)	G protein subunit beta 2
GNPTG	0.75	0.8	0.175	0.65	0.162797	UpDEG	Treated vs Control(EPI)	N-acetylglucosamine-1-phosphate transferase gamma subunit
GOLPH3	1	1	0.15	0.7	0.483337	UpDEG	Treated vs Control(EPI)	golgi phosphoprotein 3
GPATCH2	0.5	1	0.175	0.65	0.238031	UpDEG	Treated vs Control(EPI)	G-patch domain containing 2
GPATCH4	0.75	0.9	0.162	0.676	0.557498	UpDEG	Treated vs Control(EPI)	G-patch domain containing 4
GPBP1	1	1	0.125	0.75	0.471567	UpDEG	Treated vs Control(EPI)	GC-rich promoter binding protein 1
GPI	1	1	0.075	0.85	0.782218	UpDEG	Treated vs Control(EPI)	glucose-6-phosphate isomerase
GPS1	1	1	0.15	0.7	0.571826	UpDEG	Treated vs Control(EPI)	G protein pathway suppressor 1
GPX4	1	1	0.125	0.75	0.949636	UpDEG	Treated vs Control(EPI)	glutathione peroxidase 4
GRB2	0.75	1	0.125	0.75	0.562179	UpDEG	Treated vs Control(EPI)	growth factor receptor bound protein 2
GREM2	0.5	0.9	0.188	0.624	0.761223	UpDEG	Treated vs Control(EPI)	gremlin 2, DAN family BMP antagonist
GRHPR	1	1	0.2	0.6	0.24549	UpDEG	Treated vs Control(EPI)	glyoxylate and hydroxypyruvate reductase
GS1-251I9.4	0.25	0.7	0.188	0.624	0.118424	UpDEG	Treated vs Control(EPI)
GSE1	1	1	0.025	0.95	0.895446	UpDEG	Treated vs Control(EPI)	Gse1 coiled-coil protein
GSK3B	0.5	1	0.075	0.85	0.54056	UpDEG	Treated vs Control(EPI)	glycogen synthase kinase 3 beta
GSPT1	0.75	1	0.175	0.65	0.499299	UpDEG	Treated vs Control(EPI)	G1 to S phase transition 1
GTF2A2	1	1	0.025	0.95	0.887879	UpDEG	Treated vs Control(EPI)	general transcription factor IIA subunit 2
GTF3C6	0.75	1	0.175	0.65	0.404485	UpDEG	Treated vs Control(EPI)	general transcription factor IIIC subunit 6
GTSF1	1	1	0.1	0.8	0.610569	UpDEG	Treated vs Control(EPI)	gametocyte specific factor 1
GUCA1A	0	0.6	0.2	0.6	0.0914911	UpDEG	Treated vs Control(EPI)	guanylate cyclase activator 1A
H2AFJ	0.75	1	0.175	0.65	0.426413	UpDEG	Treated vs Control(EPI)	H2A histone family member J
H2AFV	0.75	0.9	0.2	0.6	0.468823	UpDEG	Treated vs Control(EPI)	H2A histone family member V
H2AFY	0.25	0.9	0.075	0.85	0.905528	UpDEG	Treated vs Control(EPI)	H2A histone family member Y
HAVCR1	0.5	0.9	0.2	0.6	0.654978	UpDEG	Treated vs Control(EPI)	hepatitis A virus cellular receptor 1
HDGF	1	1	0.125	0.75	0.423065	UpDEG	Treated vs Control(EPI)	heparin binding growth factor
HDLBP	1	1	0.15	0.7	0.590414	UpDEG	Treated vs Control(EPI)	high density lipoprotein binding protein
HECA	0.25	0.7	0.2	0.6	0.355839	UpDEG	Treated vs Control(EPI)	hdc homolog, cell cycle regulator
HEXB	0.75	0.9	0.162	0.676	0.375778	UpDEG	Treated vs Control(EPI)	hexosaminidase subunit beta
HEXIM1	1	1	0.2	0.6	0.499766	UpDEG	Treated vs Control(EPI)	hexamethylene bisacetamide inducible 1
HIC2	0.75	1	0.125	0.75	0.776519	UpDEG	Treated vs Control(EPI)	HIC ZBTB transcriptional repressor 2
HIF1A	0.5	0.9	0.075	0.85	0.487222	UpDEG	Treated vs Control(EPI)	hypoxia inducible factor 1 alpha subunit
HIGD1A	1	1	0.2	0.6	0.40894	UpDEG	Treated vs Control(EPI)	HIG1 hypoxia inducible domain family member 1A
HIST1H1E	0.25	0.7	0.2	0.6	0.334711	UpDEG	Treated vs Control(EPI)	histone cluster 1 H1 family member e
HIST1H2AE	0.25	0.8	0.175	0.65	0.0748461	UpDEG	Treated vs Control(EPI)	histone cluster 1 H2A family member e
HJURP	0.75	1	0.2	0.6	0.27315	UpDEG	Treated vs Control(EPI)	Holliday junction recognition protein
HMGB2	1	0.9	0.175	0.65	0.551681	UpDEG	Treated vs Control(EPI)	high mobility group box 2
HMGCR	0.75	1	0.1	0.8	0.517379	UpDEG	Treated vs Control(EPI)	3-hydroxy-3-methylglutaryl-CoA reductase
HMGCS1	1	1	0.175	0.65	0.664134	UpDEG	Treated vs Control(EPI)	3-hydroxy-3-methylglutaryl-CoA synthase 1
HMGN2	0.75	1	0.2	0.6	0.468788	UpDEG	Treated vs Control(EPI)	high mobility group nucleosomal binding domain 2
HMMR	0	1	0	1	0.45135	UpDEG	Treated vs Control(EPI)	hyaluronan mediated motility receptor
HNRNPH3	1	1	0.075	0.85	0.693188	UpDEG	Treated vs Control(EPI)	heterogeneous nuclear ribonucleoprotein H3
HNRNPM	1	1	0.1	0.8	0.407171	UpDEG	Treated vs Control(EPI)	heterogeneous nuclear ribonucleoprotein M
HNRNPR	1	1	0.1	0.8	0.613103	UpDEG	Treated vs Control(EPI)	heterogeneous nuclear ribonucleoprotein R
HSBP1	1	1	0.15	0.7	0.54951	UpDEG	Treated vs Control(EPI)	heat shock factor binding protein 1
HSPA4	1	1	0.125	0.75	0.747908	UpDEG	Treated vs Control(EPI)	heat shock protein family A (Hsp70) member 4
HSPB8	0.25	1	0.05	0.9	0.84465	UpDEG	Treated vs Control(EPI)	heat shock protein family B (small) member 8
HSPD1	1	1	0.075	0.85	0.784201	UpDEG	Treated vs Control(EPI)	heat shock protein family D (Hsp60) member 1
HSPH1	0.75	1	0.075	0.85	0.572281	UpDEG	Treated vs Control(EPI)	heat shock protein family H (Hsp110) member 1
HTATIP2	0.75	1	0.15	0.7	0.685898	UpDEG	Treated vs Control(EPI)	HIV-1 Tat interactive protein 2
ID2	0.5	1	0.15	0.7	0.560262	UpDEG	Treated vs Control(EPI)	inhibitor of DNA binding 2
ID3	1	0.8	0.2	0.6	0.889777	UpDEG	Treated vs Control(EPI)	inhibitor of DNA binding 3, HLH protein
IFNGR1	0.5	0.9	0.15	0.7	0.334768	UpDEG	Treated vs Control(EPI)	interferon gamma receptor 1
IFRD1	0.75	1	0.2	0.6	0.423583	UpDEG	Treated vs Control(EPI)	interferon related developmental regulator 1
IGF2BP3	1	0.9	0.125	0.75	0.463056	UpDEG	Treated vs Control(EPI)	insulin like growth factor 2 mRNA binding protein 3
ILF2	1	1	0.2	0.6	0.438491	UpDEG	Treated vs Control(EPI)	interleukin enhancer binding factor 2
IMPDH1	0.25	0.7	0.2	0.6	0.253076	UpDEG	Treated vs Control(EPI)	inosine monophosphate dehydrogenase 1
IMPDH2	1	1	0.075	0.85	0.497013	UpDEG	Treated vs Control(EPI)	inosine monophosphate dehydrogenase 2
INTS10	0.5	0.8	0.15	0.7	0.298008	UpDEG	Treated vs Control(EPI)	integrator complex subunit 10
ISOC1	0.5	1	0.025	0.95	0.342057	UpDEG	Treated vs Control(EPI)	isochorismatase domain containing 1
ITSN1	1	1	0.2	0.6	0.391994	UpDEG	Treated vs Control(EPI)	intersectin 1
JUP	1	1	0.125	0.75	0.916824	UpDEG	Treated vs Control(EPI)	junction plakoglobin
KARS	1	1	0.15	0.7	0.547317	UpDEG	Treated vs Control(EPI)	lysyl-tRNA synthetase
KCNK1	0	0.7	0.15	0.7	0.146216	UpDEG	Treated vs Control(EPI)	potassium two pore domain channel subfamily K member 1
KCTD9	0.25	0.8	0.125	0.75	0.148863	UpDEG	Treated vs Control(EPI)	potassium channel tetramerization domain containing 9
KIAA0101	0.5	1	0.05	0.9	0.759909	UpDEG	Treated vs Control(EPI)
KIAA1143	1	1	0.175	0.65	0.206858	UpDEG	Treated vs Control(EPI)	KIAA1143
KIF14	0.5	0.9	0.162	0.676	0.257447	UpDEG	Treated vs Control(EPI)	kinesin family member 14
KIF5B	0.75	1	0.1	0.8	0.496066	UpDEG	Treated vs Control(EPI)	kinesin family member 5B
KIFAP3	0	0.5	0.15	0.7	0.0791258	UpDEG	Treated vs Control(EPI)	kinesin associated protein 3
KIFC1	1	0.9	0.125	0.75	0.75355	UpDEG	Treated vs Control(EPI)	kinesin family member C1
KPNB1	0.75	1	0.15	0.7	0.569875	UpDEG	Treated vs Control(EPI)	karyopherin subunit beta 1
KRR1	0.75	0.9	0.162	0.676	0.551131	UpDEG	Treated vs Control(EPI)	KRR1, small subunit processome component homolog
KRT18	1	1	0.125	0.75	1.13774	UpDEG	Treated vs Control(EPI)	keratin 18
KRT19	1	1	0.075	0.85	1.22571	UpDEG	Treated vs Control(EPI)	keratin 19
KRT7	0.75	0.9	0.162	0.676	0.747028	UpDEG	Treated vs Control(EPI)	keratin 7
KRT8	1	1	0.175	0.65	0.776328	UpDEG	Treated vs Control(EPI)	keratin 8
LAD1	0.75	0.9	0.075	0.85	0.24194	UpDEG	Treated vs Control(EPI)	ladinin 1
LBR	0.5	1	0.125	0.75	0.461969	UpDEG	Treated vs Control(EPI)	lamin B receptor
LDHA	1	1	0.075	0.85	0.707243	UpDEG	Treated vs Control(EPI)	lactate dehydrogenase A
LDHB	1	1	0.2	0.6	0.569368	UpDEG	Treated vs Control(EPI)	lactate dehydrogenase B
LGALS3	0.5	0.9	0.112	0.776	0.789378	UpDEG	Treated vs Control(EPI)	galectin 3
LIG4	0	0.7	0.175	0.65	0.13994	UpDEG	Treated vs Control(EPI)	DNA ligase 4
LLPH	1	0.9	0.175	0.65	0.366231	UpDEG	Treated vs Control(EPI)	LLP homolog, long-term synaptic facilitation
LMNA	1	1	0.05	0.9	0.800462	UpDEG	Treated vs Control(EPI)	lamin A/C
LOC100132735	0	0.5	0.2	0.6	0.097305	UpDEG	Treated vs Control(EPI)
LOC102723828	0	0.7	0.15	0.7	0.159205	UpDEG	Treated vs Control(EPI)
LOC102724873	0	0.7	0.15	0.7	0.14256	UpDEG	Treated vs Control(EPI)
LOC646021	0	0.6	0.125	0.75	0.0587228	UpDEG	Treated vs Control(EPI)
LRP2	0.25	1	0.05	0.9	1.18834	UpDEG	Treated vs Control(EPI)	LDL receptor related protein 2
LRRC58	0.75	1	0.125	0.75	0.34754	UpDEG	Treated vs Control(EPI)	leucine rich repeat containing 58
LRRFIP1	1	1	0.075	0.85	0.690195	UpDEG	Treated vs Control(EPI)	LRR binding FLII interacting protein 1
LSM12	0.75	0.9	0.162	0.676	0.075492	UpDEG	Treated vs Control(EPI)	LSM12 homolog
LUC7L2	0.5	1	0.175	0.65	0.30364	UpDEG	Treated vs Control(EPI)	LUC7 like 2, pre-mRNA splicing factor
LY6E	0.75	1	0.175	0.65	0.429712	UpDEG	Treated vs Control(EPI)	lymphocyte antigen 6 family member E
LYN	1	1	0	1	0.960106	UpDEG	Treated vs Control(EPI)	LYN proto-oncogene, Src family tyrosine kinase
LYPLA2	1	1	0.2	0.6	0.320462	UpDEG	Treated vs Control(EPI)	lysophospholipase II
LYRM1	0.5	1	0.025	0.95	0.155209	UpDEG	Treated vs Control(EPI)	LYR motif containing 1
LYRM4	1	1	0.2	0.6	0.263485	UpDEG	Treated vs Control(EPI)	LYR motif containing 4
LYSMD3	0.5	0.9	0.2	0.6	0.335142	UpDEG	Treated vs Control(EPI)	LysM domain containing 3
MAGOHB	1	1	0.175	0.65	0.402846	UpDEG	Treated vs Control(EPI)	mago homolog B, exon junction complex core component
MAK16	1	1	0.125	0.75	0.531877	UpDEG	Treated vs Control(EPI)	MAK16 homolog
MAP1LC3B	1	1	0.2	0.6	0.391973	UpDEG	Treated vs Control(EPI)	microtubule associated protein 1 light chain 3 beta
MAP3K8	0.25	0.9	0.138	0.724	0.246578	UpDEG	Treated vs Control(EPI)	mitogen-activated protein kinase kinase kinase 8
MAPK14	0.25	0.7	0.175	0.65	0.265745	UpDEG	Treated vs Control(EPI)	mitogen-activated protein kinase 14
MARCKS	0.25	0.9	0.1	0.8	0.308319	UpDEG	Treated vs Control(EPI)	myristoylated alanine rich protein kinase C substrate
MAZ	1	1	0.175	0.65	0.321387	UpDEG	Treated vs Control(EPI)	MYC associated zinc finger protein
MBD4	1	0.9	0.175	0.65	0.401891	UpDEG	Treated vs Control(EPI)	methyl-CpG binding domain 4, DNA glycosylase
MCFD2	1	1	0.1	0.8	0.614097	UpDEG	Treated vs Control(EPI)	multiple coagulation factor deficiency 2
MCM6	0.5	0.9	0.162	0.676	0.840417	UpDEG	Treated vs Control(EPI)	minichromosome maintenance complex component 6
MCUR1	0.75	0.9	0.087	0.826	0.577016	UpDEG	Treated vs Control(EPI)	mitochondrial calcium uniporter regulator 1
MDH2	1	1	0.2	0.6	0.554954	UpDEG	Treated vs Control(EPI)	malate dehydrogenase 2
ME2	0.5	0.8	0.188	0.624	0.220522	UpDEG	Treated vs Control(EPI)	malic enzyme 2
MED13L	0.5	1	0.2	0.6	0.283254	UpDEG	Treated vs Control(EPI)	mediator complex subunit 13 like
MED18	0.25	0.8	0.162	0.676	0.338713	UpDEG	Treated vs Control(EPI)	mediator complex subunit 18
MED22	0.25	0.9	0.162	0.676	0.268807	UpDEG	Treated vs Control(EPI)	mediator complex subunit 22
MED8	0.75	1	0.125	0.75	0.713643	UpDEG	Treated vs Control(EPI)	mediator complex subunit 8
MESDC2	1	1	0.025	0.95	0.5177	UpDEG	Treated vs Control(EPI)	mesoderm development LRP chaperone
METTL14	0.5	1	0.2	0.6	0.28263	UpDEG	Treated vs Control(EPI)	methyltransferase like 14
MFSD5	0.5	0.8	0.125	0.75	0.44026	UpDEG	Treated vs Control(EPI)	major facilitator superfamily domain containing 5
MGAT1	1	1	0.1	0.8	0.854033	UpDEG	Treated vs Control(EPI)	mannosyl (alpha-1,3-)-glycoprotein beta-1,2-N-acetylglucosaminyltransferase
MGEA5	0.75	0.9	0.175	0.65	0.43539	UpDEG	Treated vs Control(EPI)	meningioma expressed antigen 5 (hyaluronidase)
MIEN1	0.75	1	0.05	0.9	0.675162	UpDEG	Treated vs Control(EPI)	migration and invasion enhancer 1
MIIP	1	1	0.15	0.7	0.51873	UpDEG	Treated vs Control(EPI)	migration and invasion inhibitory protein
MIR17HG	0.5	0.9	0.2	0.6	0.121004	UpDEG	Treated vs Control(EPI)
MIS12	0.5	0.9	0.087	0.826	0.426711	UpDEG	Treated vs Control(EPI)	MIS12, kinetochore complex component
MKI67	0.75	1	0.2	0.6	0.777587	UpDEG	Treated vs Control(EPI)	marker of proliferation Ki-67
MLST8	1	1	0.175	0.65	0.447637	UpDEG	Treated vs Control(EPI)	MTOR associated protein, LST8 homolog
MMAB	0.5	0.8	0.2	0.6	0.214651	UpDEG	Treated vs Control(EPI)	methylmalonic aciduria (cobalamin deficiency) cblB type
MMADHC	1	0.9	0.175	0.65	0.581863	UpDEG	Treated vs Control(EPI)	methylmalonic aciduria and homocystinuria, cblD type
MON1B	0.75	1	0.175	0.65	0.570948	UpDEG	Treated vs Control(EPI)	MON1 homolog B, secretory trafficking associated
MPC1	0.25	0.7	0.188	0.624	0.388772	UpDEG	Treated vs Control(EPI)	mitochondrial pyruvate carrier 1
MPLKIP	0.75	0.9	0.162	0.676	0.512181	UpDEG	Treated vs Control(EPI)	M-phase specific PLK1 interacting protein
MPV17L2	0.5	0.9	0.087	0.826	0.427824	UpDEG	Treated vs Control(EPI)	MPV17 mitochondrial inner membrane protein like 2
MPZL1	0.5	0.9	0.125	0.75	0.916017	UpDEG	Treated vs Control(EPI)	myelin protein zero like 1
MRGPRX1	0.25	0.7	0.188	0.624	0.460809	UpDEG	Treated vs Control(EPI)	MAS related GPR family member X1
MRPL24	0.75	0.8	0.175	0.65	0.507045	UpDEG	Treated vs Control(EPI)	mitochondrial ribosomal protein L24
MRPL28	1	1	0.2	0.6	0.388785	UpDEG	Treated vs Control(EPI)	mitochondrial ribosomal protein L28
MRPL33	1	1	0.2	0.6	0.48953	UpDEG	Treated vs Control(EPI)	mitochondrial ribosomal protein L33
MRPL36	1	1	0.075	0.85	0.555102	UpDEG	Treated vs Control(EPI)	mitochondrial ribosomal protein L36
MRPL4	1	1	0.15	0.7	0.627859	UpDEG	Treated vs Control(EPI)	mitochondrial ribosomal protein L4
MRPL45	1	0.9	0.175	0.65	0.396037	UpDEG	Treated vs Control(EPI)	mitochondrial ribosomal protein L45
MRPL51	1	1	0.1	0.8	0.494493	UpDEG	Treated vs Control(EPI)	mitochondrial ribosomal protein L51
MRPS12	1	1	0.2	0.6	0.484694	UpDEG	Treated vs Control(EPI)	mitochondrial ribosomal protein S12
MRPS15	1	1	0.025	0.95	0.800088	UpDEG	Treated vs Control(EPI)	mitochondrial ribosomal protein S15
MRPS25	0.75	1	0	1	0.698631	UpDEG	Treated vs Control(EPI)	mitochondrial ribosomal protein S25
MRPS9	1	1	0.2	0.6	0.269533	UpDEG	Treated vs Control(EPI)	mitochondrial ribosomal protein S9
MRTO4	1	1	0.075	0.85	0.454469	UpDEG	Treated vs Control(EPI)	MRT4 homolog, ribosome maturation factor
MSX2	1	1	0	1	1.34445	UpDEG	Treated vs Control(EPI)	msh homeobox 2
MTHFD1L	1	1	0.15	0.7	0.697207	UpDEG	Treated vs Control(EPI)	methylenetetrahydrofolate dehydrogenase (NADP+ dependent) 1 like
MTHFD2	1	1	0.175	0.65	0.475333	UpDEG	Treated vs Control(EPI)	methylenetetrahydrofolate dehydrogenase (NADP+ dependent) 2, methenyltetrahydrofolate cyclohydrolase
MTMR14	0.75	0.9	0.112	0.776	0.71885	UpDEG	Treated vs Control(EPI)	myotubularin related protein 14
MTX2	0.25	0.7	0.188	0.624	0.305001	UpDEG	Treated vs Control(EPI)	metaxin 2
MYC	0.25	0.8	0.112	0.776	0.473662	UpDEG	Treated vs Control(EPI)	MYC proto-oncogene, bHLH transcription factor
MYL12B	1	1	0.025	0.95	0.88044	UpDEG	Treated vs Control(EPI)	myosin light chain 12B
MYLPF	0.25	0.7	0.2	0.6	0.295014	UpDEG	Treated vs Control(EPI)	myosin light chain, phosphorylatable, fast skeletal muscle
N6AMT1	0.25	0.7	0.188	0.624	0.269948	UpDEG	Treated vs Control(EPI)	N-6 adenine-specific DNA methyltransferase 1
NAA20	0.75	0.9	0.087	0.826	0.707682	UpDEG	Treated vs Control(EPI)	N(alpha)-acetyltransferase 20, NatB catalytic subunit
NAA38	1	0.9	0.125	0.75	0.627117	UpDEG	Treated vs Control(EPI)	N(alpha)-acetyltransferase 38, NatC auxiliary subunit
NABP1	1	1	0.125	0.75	0.858995	UpDEG	Treated vs Control(EPI)	nucleic acid binding protein 1
NANS	1	1	0.15	0.7	0.355442	UpDEG	Treated vs Control(EPI)	N-acetylneuraminate synthase
NAPA	0.75	0.9	0.162	0.676	0.836478	UpDEG	Treated vs Control(EPI)	NSF attachment protein alpha
NAPG	1	0.9	0.1	0.8	0.330587	UpDEG	Treated vs Control(EPI)	NSF attachment protein gamma
NCBP1	0.75	1	0.15	0.7	0.377413	UpDEG	Treated vs Control(EPI)	nuclear cap binding protein subunit 1
NCL	1	1	0.175	0.65	0.625039	UpDEG	Treated vs Control(EPI)	nucleolin
NCOA4	1	1	0.15	0.7	0.725241	UpDEG	Treated vs Control(EPI)	nuclear receptor coactivator 4
NDUFA13	1	1	0.125	0.75	0.70227	UpDEG	Treated vs Control(EPI)	NADH:ubiquinone oxidoreductase subunit A13
NDUFA5	0.75	0.9	0.112	0.776	0.428117	UpDEG	Treated vs Control(EPI)	NADH:ubiquinone oxidoreductase subunit A5
NDUFAF2	1	0.9	0.2	0.6	0.16891	UpDEG	Treated vs Control(EPI)	NADH:ubiquinone oxidoreductase complex assembly factor 2
NDUFAF4	0.75	0.9	0.112	0.776	0.78473	UpDEG	Treated vs Control(EPI)	NADH:ubiquinone oxidoreductase complex assembly factor 4
NDUFB2	1	1	0.2	0.6	0.679913	UpDEG	Treated vs Control(EPI)	NADH:ubiquinone oxidoreductase subunit B2
NDUFB3	0.75	0.9	0.188	0.624	0.51042	UpDEG	Treated vs Control(EPI)	NADH:ubiquinone oxidoreductase subunit B3
NDUFB4	1	0.9	0.1	0.8	0.58567	UpDEG	Treated vs Control(EPI)	NADH:ubiquinone oxidoreductase subunit B4
NDUFB7	1	1	0.125	0.75	0.464565	UpDEG	Treated vs Control(EPI)	NADH:ubiquinone oxidoreductase subunit B7
NDUFS3	0.75	1	0.05	0.9	0.718574	UpDEG	Treated vs Control(EPI)	NADH:ubiquinone oxidoreductase core subunit S3
NDUFS4	1	0.9	0.175	0.65	0.300857	UpDEG	Treated vs Control(EPI)	NADH:ubiquinone oxidoreductase subunit S4
NENF	1	1	0.2	0.6	0.395602	UpDEG	Treated vs Control(EPI)	neudesin neurotrophic factor
NGRN	1	1	0.2	0.6	0.432563	UpDEG	Treated vs Control(EPI)	neugrin, neurite outgrowth associated
NHP2L1	1	1	0.175	0.65	0.622628	UpDEG	Treated vs Control(EPI)
NID1	1	0.9	0.2	0.6	0.836292	UpDEG	Treated vs Control(EPI)	nidogen 1
NME1	1	1	0.125	0.75	0.567063	UpDEG	Treated vs Control(EPI)	NME/NM23 nucleoside diphosphate kinase 1
NOC2L	0.75	0.9	0.162	0.676	0.729742	UpDEG	Treated vs Control(EPI)	NOC2 like nucleolar associated transcriptional repressor
NOLC1	1	1	0.125	0.75	0.8774	UpDEG	Treated vs Control(EPI)	nucleolar and coiled-body phosphoprotein 1
NOP2	0.75	1	0.15	0.7	0.694601	UpDEG	Treated vs Control(EPI)	NOP2 nucleolar protein
NPC1	0.75	0.8	0.2	0.6	0.301365	UpDEG	Treated vs Control(EPI)	NPC intracellular cholesterol transporter 1
NQO1	0.25	0.8	0.15	0.7	0.315703	UpDEG	Treated vs Control(EPI)	NAD(P)H quinone dehydrogenase 1
NR2F2	0.5	1	0.075	0.85	0.831267	UpDEG	Treated vs Control(EPI)	nuclear receptor subfamily 2 group F member 2
NR2F6	1	1	0.15	0.7	0.406948	UpDEG	Treated vs Control(EPI)	nuclear receptor subfamily 2 group F member 6
NSA2	0.75	1	0.1	0.8	0.348669	UpDEG	Treated vs Control(EPI)	NSA2, ribosome biogenesis homolog
NT5C	0.5	0.9	0.075	0.85	0.625213	UpDEG	Treated vs Control(EPI)	5', 3'-nucleotidase, cytosolic
NTMT1	0.75	0.9	0.112	0.776	0.371604	UpDEG	Treated vs Control(EPI)	N-terminal Xaa-Pro-Lys N-methyltransferase 1
NUP155	0.75	0.8	0.2	0.6	0.364716	UpDEG	Treated vs Control(EPI)	nucleoporin 155
NUP50	0.75	1	0.025	0.95	0.510825	UpDEG	Treated vs Control(EPI)	nucleoporin 50
ODAM	0.25	0.8	0.15	0.7	0.418737	UpDEG	Treated vs Control(EPI)	odontogenic, ameloblast associated
ODC1	1	1	0.1	0.8	0.799824	UpDEG	Treated vs Control(EPI)	ornithine decarboxylase 1
OPN3	0	0.7	0.15	0.7	0.294063	UpDEG	Treated vs Control(EPI)	opsin 3
ORMDL1	0.75	0.9	0.162	0.676	0.603188	UpDEG	Treated vs Control(EPI)	ORMDL sphingolipid biosynthesis regulator 1
OS9	0.75	1	0.2	0.6	0.496227	UpDEG	Treated vs Control(EPI)	OS9, endoplasmic reticulum lectin
OSER1	1	0.9	0.15	0.7	0.550858	UpDEG	Treated vs Control(EPI)	oxidative stress responsive serine rich 1
OST4	1	1	0.1	0.8	0.635563	UpDEG	Treated vs Control(EPI)	oligosaccharyltransferase complex subunit 4, non-catalytic
OTUD6B	0.25	0.7	0.162	0.676	0.326964	UpDEG	Treated vs Control(EPI)	OTU domain containing 6B
OXR1	0	0.5	0.15	0.7	0.0809933	UpDEG	Treated vs Control(EPI)	oxidation resistance 1
OXT	0.25	0.7	0.188	0.624	0.297359	UpDEG	Treated vs Control(EPI)	oxytocin/neurophysin I prepropeptide
PA2G4	1	1	0.125	0.75	0.571515	UpDEG	Treated vs Control(EPI)	proliferation-associated 2G4
PAK1IP1	0.75	0.9	0.138	0.724	0.5907	UpDEG	Treated vs Control(EPI)	PAK1 interacting protein 1
PAPOLA	1	1	0.1	0.8	0.953881	UpDEG	Treated vs Control(EPI)	poly(A) polymerase alpha
PARK7	0.75	1	0.15	0.7	0.657464	UpDEG	Treated vs Control(EPI)	Parkinsonism associated deglycase
PBRM1	0.75	0.9	0.2	0.6	0.300889	UpDEG	Treated vs Control(EPI)	polybromo 1
PCYT1A	0.5	1	0.075	0.85	0.886445	UpDEG	Treated vs Control(EPI)	phosphate cytidylyltransferase 1, choline, alpha
PDCD10	1	1	0.2	0.6	0.366967	UpDEG	Treated vs Control(EPI)	programmed cell death 10
PDCD2	0.5	0.9	0.2	0.6	0.33451	UpDEG	Treated vs Control(EPI)	programmed cell death 2
PDCD6	1	1	0.175	0.65	0.359059	UpDEG	Treated vs Control(EPI)	programmed cell death 6
PELO	0.75	1	0.2	0.6	0.402446	UpDEG	Treated vs Control(EPI)	pelota mRNA surveillance and ribosome rescue factor
PES1	0.75	1	0.15	0.7	0.487734	UpDEG	Treated vs Control(EPI)	pescadillo ribosomal biogenesis factor 1
PET100	1	1	0.05	0.9	0.481958	UpDEG	Treated vs Control(EPI)	PET100 homolog
PEX16	0.5	0.8	0.2	0.6	0.377474	UpDEG	Treated vs Control(EPI)	peroxisomal biogenesis factor 16
PFDN6	1	1	0.15	0.7	0.423782	UpDEG	Treated vs Control(EPI)	prefoldin subunit 6
PGF	0.75	1	0	1	1.88898	UpDEG	Treated vs Control(EPI)	placental growth factor
PGM3	1	0.9	0.2	0.6	0.366677	UpDEG	Treated vs Control(EPI)	phosphoglucomutase 3
PGP	0.75	0.9	0.188	0.624	0.479318	UpDEG	Treated vs Control(EPI)	phosphoglycolate phosphatase
PHF23	1	1	0.1	0.8	0.394371	UpDEG	Treated vs Control(EPI)	PHD finger protein 23
PID1	0.25	0.8	0.15	0.7	0.322471	UpDEG	Treated vs Control(EPI)	phosphotyrosine interaction domain containing 1
PIGP	0	0.7	0.15	0.7	0.161409	UpDEG	Treated vs Control(EPI)	phosphatidylinositol glycan anchor biosynthesis class P
PIK3C3	0.5	0.9	0.15	0.7	0.2507	UpDEG	Treated vs Control(EPI)	phosphatidylinositol 3-kinase catalytic subunit type 3
PITPNA-AS1	0.25	0.8	0.2	0.6	0.459274	UpDEG	Treated vs Control(EPI)
PITX1	0.25	0.8	0.138	0.724	0.450316	UpDEG	Treated vs Control(EPI)	paired like homeodomain 1
PKP3	0.5	1	0.175	0.65	0.476896	UpDEG	Treated vs Control(EPI)	plakophilin 3
PLAA	0.75	1	0.15	0.7	0.413859	UpDEG	Treated vs Control(EPI)	phospholipase A2 activating protein
PLEKHB2	1	0.9	0.175	0.65	0.511723	UpDEG	Treated vs Control(EPI)	pleckstrin homology domain containing B2
PLEKHF1	0.75	0.8	0.175	0.65	0.267048	UpDEG	Treated vs Control(EPI)	pleckstrin homology and FYVE domain containing 1
PLIN2	1	1	0	1	1.7268	UpDEG	Treated vs Control(EPI)	perilipin 2
PLRG1	1	1	0.175	0.65	0.622139	UpDEG	Treated vs Control(EPI)	pleiotropic regulator 1
PNO1	0.75	0.9	0.137	0.726	0.713104	UpDEG	Treated vs Control(EPI)	partner of NOB1 homolog
POLR2F	1	1	0.15	0.7	0.70301	UpDEG	Treated vs Control(EPI)	RNA polymerase II subunit F
POLR2J	0.75	1	0.15	0.7	0.514023	UpDEG	Treated vs Control(EPI)	RNA polymerase II subunit J
POM121C	0.75	1	0.175	0.65	0.388695	UpDEG	Treated vs Control(EPI)	POM121 transmembrane nucleoporin C
POMP	1	1	0.05	0.9	0.996211	UpDEG	Treated vs Control(EPI)	proteasome maturation protein
PPAP2C	0.5	0.8	0.15	0.7	0.161904	UpDEG	Treated vs Control(EPI)
PPCDC	0	0.6	0.2	0.6	0.112237	UpDEG	Treated vs Control(EPI)	phosphopantothenoylcysteine decarboxylase
PPFIBP2	0.5	1	0.05	0.9	0.34856	UpDEG	Treated vs Control(EPI)	PPFIA binding protein 2
PPID	0.75	1	0.175	0.65	0.575409	UpDEG	Treated vs Control(EPI)	peptidylprolyl isomerase D
PPIF	0.75	0.9	0.162	0.676	0.803604	UpDEG	Treated vs Control(EPI)	peptidylprolyl isomerase F
PPIH	0.75	1	0.175	0.65	0.409279	UpDEG	Treated vs Control(EPI)	peptidylprolyl isomerase H
PPIL1	0.75	1	0.15	0.7	0.406839	UpDEG	Treated vs Control(EPI)	peptidylprolyl isomerase like 1
PPM1G	1	1	0.175	0.65	0.501374	UpDEG	Treated vs Control(EPI)	protein phosphatase, Mg2+/Mn2+ dependent 1G
PPP1CB	1	1	0.075	0.85	0.570299	UpDEG	Treated vs Control(EPI)	protein phosphatase 1 catalytic subunit beta
PPP1R15A	0.75	1	0.1	0.8	0.656101	UpDEG	Treated vs Control(EPI)	protein phosphatase 1 regulatory subunit 15A
PPP1R15B	1	0.8	0.2	0.6	0.749188	UpDEG	Treated vs Control(EPI)	protein phosphatase 1 regulatory subunit 15B
PPP1R2	0.75	0.9	0.112	0.776	0.221116	UpDEG	Treated vs Control(EPI)	protein phosphatase 1 regulatory inhibitor subunit 2
PPP2R3C	0.75	1	0.125	0.75	0.438747	UpDEG	Treated vs Control(EPI)	protein phosphatase 2 regulatory subunit B''gamma
PRDX2	1	1	0.175	0.65	0.854309	UpDEG	Treated vs Control(EPI)	peroxiredoxin 2
PRDX5	1	1	0.125	0.75	0.796693	UpDEG	Treated vs Control(EPI)	peroxiredoxin 5
PRKAG1	0.5	0.8	0.2	0.6	0.289627	UpDEG	Treated vs Control(EPI)	protein kinase AMP-activated non-catalytic subunit gamma 1
PRKAR2A	0.75	1	0.175	0.65	0.429515	UpDEG	Treated vs Control(EPI)	protein kinase cAMP-dependent type II regulatory subunit alpha
PROSER1	0.75	0.9	0.138	0.724	0.602804	UpDEG	Treated vs Control(EPI)	proline and serine rich 1
PRPF31	0.75	1	0.15	0.7	0.408001	UpDEG	Treated vs Control(EPI)	pre-mRNA processing factor 31
PRR5	1	1	0.125	0.75	0.544546	UpDEG	Treated vs Control(EPI)	proline rich 5
PRSS8	1	1	0.175	0.65	0.743308	UpDEG	Treated vs Control(EPI)	serine protease 8
PSAP	1	1	0.175	0.65	0.757935	UpDEG	Treated vs Control(EPI)	prosaposin
PSMA4	1	1	0.15	0.7	0.526243	UpDEG	Treated vs Control(EPI)	proteasome subunit alpha 4
PSMA5	1	1	0	1	1.05921	UpDEG	Treated vs Control(EPI)	proteasome subunit alpha 5
PSMA7	1	1	0	1	0.78632	UpDEG	Treated vs Control(EPI)	proteasome subunit alpha 7
PSMB3	1	1	0.175	0.65	0.790479	UpDEG	Treated vs Control(EPI)	proteasome subunit beta 3
PSMB7	1	1	0.175	0.65	0.400252	UpDEG	Treated vs Control(EPI)	proteasome subunit beta 7
PSMC1	0.5	0.9	0.175	0.65	0.10887	UpDEG	Treated vs Control(EPI)	proteasome 26S subunit, ATPase 1
PSMC2	1	1	0	1	0.884338	UpDEG	Treated vs Control(EPI)	proteasome 26S subunit, ATPase 2
PSMC4	1	1	0.2	0.6	0.544514	UpDEG	Treated vs Control(EPI)	proteasome 26S subunit, ATPase 4
PSMC5	1	1	0.075	0.85	0.776335	UpDEG	Treated vs Control(EPI)	proteasome 26S subunit, ATPase 5
PSMD13	1	1	0.175	0.65	0.757626	UpDEG	Treated vs Control(EPI)	proteasome 26S subunit, non-ATPase 13
PSMD14	1	0.9	0.175	0.65	0.711148	UpDEG	Treated vs Control(EPI)	proteasome 26S subunit, non-ATPase 14
PSMD4	1	1	0.125	0.75	0.779847	UpDEG	Treated vs Control(EPI)	proteasome 26S subunit, non-ATPase 4
PSMD6	1	1	0.125	0.75	0.636078	UpDEG	Treated vs Control(EPI)	proteasome 26S subunit, non-ATPase 6
PSMD7	1	1	0.05	0.9	0.876298	UpDEG	Treated vs Control(EPI)	proteasome 26S subunit, non-ATPase 7
PTDSS1	0.75	1	0.175	0.65	0.524768	UpDEG	Treated vs Control(EPI)	phosphatidylserine synthase 1
PTP4A2	1	1	0.15	0.7	0.460609	UpDEG	Treated vs Control(EPI)	protein tyrosine phosphatase type IVA, member 2
PTPLAD1	0.75	0.8	0.175	0.65	0.947092	UpDEG	Treated vs Control(EPI)
PTRH2	1	1	0.175	0.65	0.622819	UpDEG	Treated vs Control(EPI)	peptidyl-tRNA hydrolase 2
PTRHD1	1	0.9	0.15	0.7	0.563136	UpDEG	Treated vs Control(EPI)	peptidyl-tRNA hydrolase domain containing 1
PTS	1	1	0.05	0.9	0.713236	UpDEG	Treated vs Control(EPI)	6-pyruvoyltetrahydropterin synthase
PTTG1	1	0.8	0.2	0.6	0.694624	UpDEG	Treated vs Control(EPI)	pituitary tumor-transforming 1
PVR	0.5	0.9	0.125	0.75	0.410538	UpDEG	Treated vs Control(EPI)	poliovirus receptor
PYCR2	1	0.8	0.2	0.6	0.288024	UpDEG	Treated vs Control(EPI)	pyrroline-5-carboxylate reductase 2
RAB11B	0.5	0.9	0.15	0.7	0.52235	UpDEG	Treated vs Control(EPI)	RAB11B, member RAS oncogene family
RAB14	0.75	1	0.125	0.75	0.371603	UpDEG	Treated vs Control(EPI)	RAB14, member RAS oncogene family
RAB2A	1	1	0.15	0.7	0.534075	UpDEG	Treated vs Control(EPI)	RAB2A, member RAS oncogene family
RAB31	0.25	0.7	0.175	0.65	0.365704	UpDEG	Treated vs Control(EPI)	RAB31, member RAS oncogene family
RAB5C	0.75	1	0.15	0.7	0.494414	UpDEG	Treated vs Control(EPI)	RAB5C, member RAS oncogene family
RAB8A	0.75	1	0.2	0.6	0.593818	UpDEG	Treated vs Control(EPI)	RAB8A, member RAS oncogene family
RABL3	0.5	0.9	0.175	0.65	0.162199	UpDEG	Treated vs Control(EPI)	RAB, member of RAS oncogene family like 3
RAD23B	1	1	0.025	0.95	0.585473	UpDEG	Treated vs Control(EPI)	RAD23 homolog B, nucleotide excision repair protein
RALY	0.75	1	0.2	0.6	0.408971	UpDEG	Treated vs Control(EPI)	RALY heterogeneous nuclear ribonucleoprotein
RAPGEF2	0.75	0.9	0.125	0.75	0.435184	UpDEG	Treated vs Control(EPI)	Rap guanine nucleotide exchange factor 2
RARS	0.5	1	0.1	0.8	0.709867	UpDEG	Treated vs Control(EPI)	arginyl-tRNA synthetase
RASSF7	0.75	1	0.15	0.7	0.513488	UpDEG	Treated vs Control(EPI)	Ras association domain family member 7
RBM34	1	1	0.125	0.75	0.359721	UpDEG	Treated vs Control(EPI)	RNA binding motif protein 34
RBM47	1	1	0.075	0.85	0.83751	UpDEG	Treated vs Control(EPI)	RNA binding motif protein 47
RBMS1	0.5	0.7	0.175	0.65	0.185621	UpDEG	Treated vs Control(EPI)	RNA binding motif single stranded interacting protein 1
RBMXL1	0.25	0.9	0.175	0.65	0.318356	UpDEG	Treated vs Control(EPI)	RNA binding motif protein, X-linked like 1
REEP5	1	1	0.175	0.65	0.544019	UpDEG	Treated vs Control(EPI)	receptor accessory protein 5
RELA	0.5	0.9	0.175	0.65	0.336781	UpDEG	Treated vs Control(EPI)	RELA proto-oncogene, NF-kB subunit
RFPL4B	0.75	0.9	0.087	0.826	0.550066	UpDEG	Treated vs Control(EPI)	ret finger protein like 4B
RHOC	1	0.9	0.175	0.65	0.68908	UpDEG	Treated vs Control(EPI)	ras homolog family member C
RHOG	0.75	0.8	0.175	0.65	0.308323	UpDEG	Treated vs Control(EPI)	ras homolog family member G
RHOT2	1	1	0.125	0.75	0.696252	UpDEG	Treated vs Control(EPI)	ras homolog family member T2
RIOK1	0.75	0.9	0.162	0.676	0.466867	UpDEG	Treated vs Control(EPI)	RIO kinase 1
RIOK3	0.75	1	0.05	0.9	0.669006	UpDEG	Treated vs Control(EPI)	RIO kinase 3
RNF10	0.75	1	0.075	0.85	0.524653	UpDEG	Treated vs Control(EPI)	ring finger protein 10
RNF181	1	0.9	0.2	0.6	0.520024	UpDEG	Treated vs Control(EPI)	ring finger protein 181
RNF187	0.75	1	0.075	0.85	0.357378	UpDEG	Treated vs Control(EPI)	ring finger protein 187
RNF20	0.75	1	0.175	0.65	0.568651	UpDEG	Treated vs Control(EPI)	ring finger protein 20
RNH1	1	0.9	0.2	0.6	0.410336	UpDEG	Treated vs Control(EPI)	ribonuclease/angiogenin inhibitor 1
RNMT	0.5	0.8	0.162	0.676	0.464673	UpDEG	Treated vs Control(EPI)	RNA guanine-7 methyltransferase
RP11-10A14.5	0.75	0.9	0.162	0.676	0.513843	UpDEG	Treated vs Control(EPI)
RP11-266L9.2	0.75	1	0	1	0.953657	UpDEG	Treated vs Control(EPI)
RPE	0.25	0.9	0.175	0.65	0.226667	UpDEG	Treated vs Control(EPI)	ribulose-5-phosphate-3-epimerase
RPL13	1	1	0.125	0.75	0.425033	UpDEG	Treated vs Control(EPI)	ribosomal protein L13
RPL22	1	1	0.2	0.6	0.39538	UpDEG	Treated vs Control(EPI)	ribosomal protein L22
RPL26L1	0.75	0.9	0.162	0.676	0.353356	UpDEG	Treated vs Control(EPI)	ribosomal protein L26 like 1
RPL35A	1	1	0.2	0.6	0.502377	UpDEG	Treated vs Control(EPI)	ribosomal protein L35a
RPL36AL	1	1	0.175	0.65	0.638377	UpDEG	Treated vs Control(EPI)	ribosomal protein L36a like
RPL38	1	1	0.2	0.6	0.553662	UpDEG	Treated vs Control(EPI)	ribosomal protein L38
RPL8	1	1	0.05	0.9	0.73164	UpDEG	Treated vs Control(EPI)	ribosomal protein L8
RPS15	1	1	0.175	0.65	0.564253	UpDEG	Treated vs Control(EPI)	ribosomal protein S15
RPS2	1	1	0.125	0.75	0.467505	UpDEG	Treated vs Control(EPI)	ribosomal protein S2
RRAGA	0.5	1	0.05	0.9	0.745664	UpDEG	Treated vs Control(EPI)	Ras related GTP binding A
RRAGC	0.5	0.9	0.087	0.826	0.36806	UpDEG	Treated vs Control(EPI)	Ras related GTP binding C
RRM2	1	1	0.075	0.85	0.882804	UpDEG	Treated vs Control(EPI)	ribonucleotide reductase regulatory subunit M2
RRS1	0.75	1	0.1	0.8	0.432394	UpDEG	Treated vs Control(EPI)	ribosome biogenesis regulator homolog
RSPO3	0.25	0.7	0.2	0.6	0.458436	UpDEG	Treated vs Control(EPI)	R-spondin 3
RSU1	0.75	1	0.05	0.9	0.450455	UpDEG	Treated vs Control(EPI)	Ras suppressor protein 1
RTKN2	0	0.7	0.175	0.65	0.166697	UpDEG	Treated vs Control(EPI)	rhotekin 2
RWDD1	0.75	1	0.2	0.6	0.431319	UpDEG	Treated vs Control(EPI)	RWD domain containing 1
S100A10	1	1	0.05	0.9	1.23712	UpDEG	Treated vs Control(EPI)	S100 calcium binding protein A10
S100A11	1	1	0.2	0.6	0.556091	UpDEG	Treated vs Control(EPI)	S100 calcium binding protein A11
S100A14	0.75	1	0.15	0.7	0.847771	UpDEG	Treated vs Control(EPI)	S100 calcium binding protein A14
S100A16	0.5	1	0.05	0.9	0.916866	UpDEG	Treated vs Control(EPI)	S100 calcium binding protein A16
S100A6	1	1	0.125	0.75	1.24247	UpDEG	Treated vs Control(EPI)	S100 calcium binding protein A6
S100P	0.5	1	0.075	0.85	1.50911	UpDEG	Treated vs Control(EPI)	S100 calcium binding protein P
SAMD8	0.5	0.8	0.162	0.676	0.416199	UpDEG	Treated vs Control(EPI)	sterile alpha motif domain containing 8
SAPCD2	0.5	1	0.1	0.8	0.455453	UpDEG	Treated vs Control(EPI)	suppressor APC domain containing 2
SARS	1	1	0.175	0.65	0.690997	UpDEG	Treated vs Control(EPI)	seryl-tRNA synthetase
SBNO1	1	1	0.075	0.85	0.679753	UpDEG	Treated vs Control(EPI)	strawberry notch homolog 1
SCAMP3	0.75	1	0.025	0.95	0.496793	UpDEG	Treated vs Control(EPI)	secretory carrier membrane protein 3
SCAPER	0.25	0.8	0.15	0.7	0.401132	UpDEG	Treated vs Control(EPI)	S-phase cyclin A associated protein in the ER
SDHAF2	0.5	1	0.1	0.8	0.735855	UpDEG	Treated vs Control(EPI)	succinate dehydrogenase complex assembly factor 2
SDHB	1	1	0.025	0.95	0.892044	UpDEG	Treated vs Control(EPI)	succinate dehydrogenase complex iron sulfur subunit B
SEC11A	1	1	0.125	0.75	0.639999	UpDEG	Treated vs Control(EPI)	SEC11 homolog A, signal peptidase complex subunit
SEC61B	1	1	0.15	0.7	0.811017	UpDEG	Treated vs Control(EPI)	Sec61 translocon beta subunit
SELT	1	1	0.075	0.85	0.700916	UpDEG	Treated vs Control(EPI)
SENP2	0.5	0.9	0.175	0.65	0.373417	UpDEG	Treated vs Control(EPI)	SUMO1/sentrin/SMT3 specific peptidase 2
SERF2	1	1	0.15	0.7	0.442709	UpDEG	Treated vs Control(EPI)	small EDRK-rich factor 2
SERPINB1	0	0.7	0.188	0.624	0.292585	UpDEG	Treated vs Control(EPI)	serpin family B member 1
SERTAD2	0	1	0	1	0.585855	UpDEG	Treated vs Control(EPI)	SERTA domain containing 2
SETD7	0	0.5	0.2	0.6	0.189035	UpDEG	Treated vs Control(EPI)	SET domain containing lysine methyltransferase 7
SF3B1	1	1	0	1	0.853682	UpDEG	Treated vs Control(EPI)	splicing factor 3b subunit 1
SF3B5	0.75	1	0.125	0.75	0.951608	UpDEG	Treated vs Control(EPI)	splicing factor 3b subunit 5
SFT2D1	0.75	0.9	0.162	0.676	0.429309	UpDEG	Treated vs Control(EPI)	SFT2 domain containing 1
SGPL1	0.75	0.9	0.188	0.624	0.430428	UpDEG	Treated vs Control(EPI)	sphingosine-1-phosphate lyase 1
SGTA	1	1	0.1	0.8	0.53236	UpDEG	Treated vs Control(EPI)	small glutamine rich tetratricopeptide repeat containing alpha
SHFM1	1	1	0.15	0.7	0.66072	UpDEG	Treated vs Control(EPI)
SHMT2	1	0.9	0.2	0.6	0.554808	UpDEG	Treated vs Control(EPI)	serine hydroxymethyltransferase 2
SIRT6	0.75	0.9	0.112	0.776	0.709511	UpDEG	Treated vs Control(EPI)	sirtuin 6
SKA1	0.75	1	0.2	0.6	0.198888	UpDEG	Treated vs Control(EPI)	spindle and kinetochore associated complex subunit 1
SKA2	0.5	1	0.2	0.6	0.409887	UpDEG	Treated vs Control(EPI)	spindle and kinetochore associated complex subunit 2
SLBP	0.75	0.9	0.137	0.726	0.39447	UpDEG	Treated vs Control(EPI)	stem-loop binding protein
SLC1A5	0.75	1	0.15	0.7	0.616939	UpDEG	Treated vs Control(EPI)	solute carrier family 1 member 5
SLC25A1	1	1	0.15	0.7	0.610266	UpDEG	Treated vs Control(EPI)	solute carrier family 25 member 1
SLC25A3	1	1	0.075	0.85	0.696522	UpDEG	Treated vs Control(EPI)	solute carrier family 25 member 3
SLC25A33	0.5	0.8	0.2	0.6	0.333502	UpDEG	Treated vs Control(EPI)	solute carrier family 25 member 33
SLC28A3	0.25	0.7	0.075	0.85	0.654193	UpDEG	Treated vs Control(EPI)	solute carrier family 28 member 3
SLC2A3	1	1	0.05	0.9	1.13804	UpDEG	Treated vs Control(EPI)	solute carrier family 2 member 3
SLC30A9	0.25	0.7	0.188	0.624	0.195723	UpDEG	Treated vs Control(EPI)	solute carrier family 30 member 9
SLC35G1	0	0.5	0.2	0.6	0.0814384	UpDEG	Treated vs Control(EPI)	solute carrier family 35 member G1
SLC39A9	1	0.9	0.125	0.75	0.541523	UpDEG	Treated vs Control(EPI)	solute carrier family 39 member 9
SLC5A6	1	1	0.2	0.6	0.806754	UpDEG	Treated vs Control(EPI)	solute carrier family 5 member 6
SLC7A2	1	1	0.075	0.85	1.05024	UpDEG	Treated vs Control(EPI)	solute carrier family 7 member 2
SLC7A5	0.75	1	0.125	0.75	0.940372	UpDEG	Treated vs Control(EPI)	solute carrier family 7 member 5
SLC7A7	1	0.9	0.2	0.6	0.401798	UpDEG	Treated vs Control(EPI)	solute carrier family 7 member 7
SLC7A8	1	1	0.025	0.95	1.69774	UpDEG	Treated vs Control(EPI)	solute carrier family 7 member 8
SLC9A3R1	1	1	0.075	0.85	0.711909	UpDEG	Treated vs Control(EPI)	SLC9A3 regulator 1
SLK	0.75	1	0.175	0.65	0.280501	UpDEG	Treated vs Control(EPI)	STE20 like kinase
SLTM	1	1	0.075	0.85	0.481728	UpDEG	Treated vs Control(EPI)	SAFB like transcription modulator
SMAD5	0.75	1	0.2	0.6	0.454205	UpDEG	Treated vs Control(EPI)	SMAD family member 5
SMAGP	0.75	1	0.075	0.85	0.763309	UpDEG	Treated vs Control(EPI)	small cell adhesion glycoprotein
SMARCB1	0.75	0.8	0.2	0.6	0.665627	UpDEG	Treated vs Control(EPI)	SWI/SNF related, matrix associated, actin dependent regulator of chromatin, subfamily b, member 1
SMC2	0.75	1	0.1	0.8	0.619119	UpDEG	Treated vs Control(EPI)	structural maintenance of chromosomes 2
SMIM15	0.5	0.9	0.175	0.65	0.56396	UpDEG	Treated vs Control(EPI)	small integral membrane protein 15
SMPDL3A	0.75	0.8	0.175	0.65	0.424578	UpDEG	Treated vs Control(EPI)	sphingomyelin phosphodiesterase acid like 3A
SNAPIN	0.5	0.8	0.2	0.6	0.271147	UpDEG	Treated vs Control(EPI)	SNAP associated protein
SNAR-C3	0.5	0.8	0.175	0.65	0.0815839	UpDEG	Treated vs Control(EPI)
SNHG15	1	1	0.125	0.75	0.843532	UpDEG	Treated vs Control(EPI)
SNHG8	1	1	0.15	0.7	0.741864	UpDEG	Treated vs Control(EPI)
SNHG9	0.5	0.9	0.125	0.75	0.564101	UpDEG	Treated vs Control(EPI)
SNORA26	0	0.6	0.2	0.6	0.0696948	UpDEG	Treated vs Control(EPI)
SNORA76	0	0.6	0.2	0.6	0.0644553	UpDEG	Treated vs Control(EPI)
SNORD23	0	0.5	0.2	0.6	0.112452	UpDEG	Treated vs Control(EPI)
SNRPA1	1	0.9	0.1	0.8	0.570129	UpDEG	Treated vs Control(EPI)	small nuclear ribonucleoprotein polypeptide A'
SNRPD1	1	1	0.15	0.7	0.4504	UpDEG	Treated vs Control(EPI)	small nuclear ribonucleoprotein D1 polypeptide
SNX16	0	0.4	0.2	0.6	0.0535308	UpDEG	Treated vs Control(EPI)	sorting nexin 16
SNX5	1	1	0.2	0.6	0.367819	UpDEG	Treated vs Control(EPI)	sorting nexin 5
SOAT1	1	1	0.15	0.7	0.415098	UpDEG	Treated vs Control(EPI)	sterol O-acyltransferase 1
SPCS1	1	0.9	0.15	0.7	0.685252	UpDEG	Treated vs Control(EPI)	signal peptidase complex subunit 1
SPCS2	0.75	0.9	0.137	0.726	0.258822	UpDEG	Treated vs Control(EPI)	signal peptidase complex subunit 2
SPG21	0.75	0.9	0.175	0.65	0.272883	UpDEG	Treated vs Control(EPI)	SPG21, maspardin
SQLE	0.5	0.8	0.15	0.7	0.815599	UpDEG	Treated vs Control(EPI)	squalene epoxidase
SREBF1	0.75	0.8	0.188	0.624	0.262162	UpDEG	Treated vs Control(EPI)	sterol regulatory element binding transcription factor 1
SRM	1	0.9	0.1	0.8	0.937745	UpDEG	Treated vs Control(EPI)	spermidine synthase
SRP72	1	0.9	0.175	0.65	0.538995	UpDEG	Treated vs Control(EPI)	signal recognition particle 72
SRPK1	1	1	0.2	0.6	0.463114	UpDEG	Treated vs Control(EPI)	SRSF protein kinase 1
SRPR	0.5	1	0	1	0.66416	UpDEG	Treated vs Control(EPI)
SSBP1	1	1	0.1	0.8	0.698264	UpDEG	Treated vs Control(EPI)	single stranded DNA binding protein 1
SSR2	1	1	0.15	0.7	0.611758	UpDEG	Treated vs Control(EPI)	signal sequence receptor subunit 2
ST13	1	1	0.025	0.95	0.452019	UpDEG	Treated vs Control(EPI)	ST13, Hsp70 interacting protein
ST3GAL1	0.5	0.8	0.2	0.6	0.385481	UpDEG	Treated vs Control(EPI)	ST3 beta-galactoside alpha-2,3-sialyltransferase 1
STAG3L2	0	0.8	0.125	0.75	0.0650929	UpDEG	Treated vs Control(EPI)	stromal antigen 3-like 2 (pseudogene)
STARD10	0.5	0.9	0.075	0.85	0.68057	UpDEG	Treated vs Control(EPI)	StAR related lipid transfer domain containing 10
STK17A	0.25	0.9	0.1	0.8	0.488536	UpDEG	Treated vs Control(EPI)	serine/threonine kinase 17a
STK17B	0.25	0.7	0.2	0.6	0.150113	UpDEG	Treated vs Control(EPI)	serine/threonine kinase 17b
STK3	0.5	0.8	0.2	0.6	0.235233	UpDEG	Treated vs Control(EPI)	serine/threonine kinase 3
STRA13	1	1	0.1	0.8	0.470891	UpDEG	Treated vs Control(EPI)
STRAP	1	1	0.075	0.85	0.704834	UpDEG	Treated vs Control(EPI)	serine/threonine kinase receptor associated protein
STUB1	0.25	0.9	0.112	0.776	0.348026	UpDEG	Treated vs Control(EPI)	STIP1 homology and U-box containing protein 1
STX12	0.25	0.7	0.2	0.6	0.513331	UpDEG	Treated vs Control(EPI)	syntaxin 12
SUB1	1	0.9	0.15	0.7	0.706323	UpDEG	Treated vs Control(EPI)	SUB1 homolog, transcriptional regulator
SYCP3	1	0.9	0.2	0.6	0.483931	UpDEG	Treated vs Control(EPI)	synaptonemal complex protein 3
SYF2	1	1	0.075	0.85	0.472375	UpDEG	Treated vs Control(EPI)	SYF2 pre-mRNA splicing factor
SZRD1	1	1	0.025	0.95	0.427517	UpDEG	Treated vs Control(EPI)	SUZ RNA binding domain containing 1
TACC1	0.75	0.9	0.175	0.65	0.492667	UpDEG	Treated vs Control(EPI)	transforming acidic coiled-coil containing protein 1
TACSTD2	0.5	0.9	0.125	0.75	0.565077	UpDEG	Treated vs Control(EPI)	tumor associated calcium signal transducer 2
TAGLN2	1	1	0.1	0.8	0.949934	UpDEG	Treated vs Control(EPI)	transgelin 2
TARS	1	1	0.2	0.6	0.606609	UpDEG	Treated vs Control(EPI)	threonyl-tRNA synthetase
TBX3	0.25	0.8	0.175	0.65	0.445562	UpDEG	Treated vs Control(EPI)	T-box 3
TCEB3	0.75	1	0.15	0.7	0.443509	UpDEG	Treated vs Control(EPI)
TDG	1	1	0.15	0.7	0.349202	UpDEG	Treated vs Control(EPI)	thymine DNA glycosylase
TDRP	1	1	0.025	0.95	0.714975	UpDEG	Treated vs Control(EPI)	testis development related protein
TEAD1	1	0.9	0.1	0.8	0.799162	UpDEG	Treated vs Control(EPI)	TEA domain transcription factor 1
TES	0.75	0.9	0.188	0.624	0.446774	UpDEG	Treated vs Control(EPI)	testin LIM domain protein
TFAP2A	0.25	1	0	1	0.459524	UpDEG	Treated vs Control(EPI)	transcription factor AP-2 alpha
TFRC	1	1	0.2	0.6	0.611726	UpDEG	Treated vs Control(EPI)	transferrin receptor
THAP5	0.25	0.7	0.175	0.65	0.0667916	UpDEG	Treated vs Control(EPI)	THAP domain containing 5
THRAP3	1	1	0.175	0.65	0.623405	UpDEG	Treated vs Control(EPI)	thyroid hormone receptor associated protein 3
TIMM44	1	0.9	0.15	0.7	0.618137	UpDEG	Treated vs Control(EPI)	translocase of inner mitochondrial membrane 44
TINAGL1	0.5	0.9	0.125	0.75	0.426548	UpDEG	Treated vs Control(EPI)	tubulointerstitial nephritis antigen like 1
TINCR	0.25	0.9	0.175	0.65	0.3575	UpDEG	Treated vs Control(EPI)	TINCR ubiquitin domain containing
TIPARP	0	0.6	0.15	0.7	0.226093	UpDEG	Treated vs Control(EPI)	TCDD inducible poly(ADP-ribose) polymerase
TM9SF3	1	1	0.125	0.75	0.405015	UpDEG	Treated vs Control(EPI)	transmembrane 9 superfamily member 3
TMBIM6	1	1	0.075	0.85	0.841227	UpDEG	Treated vs Control(EPI)	transmembrane BAX inhibitor motif containing 6
TMED2	1	0.9	0.15	0.7	0.647984	UpDEG	Treated vs Control(EPI)	transmembrane p24 trafficking protein 2
TMED3	1	0.9	0.125	0.75	0.573053	UpDEG	Treated vs Control(EPI)	transmembrane p24 trafficking protein 3
TMEM138	0.75	0.9	0.137	0.726	0.413328	UpDEG	Treated vs Control(EPI)	transmembrane protein 138
TMEM165	0.75	0.9	0.188	0.624	0.298024	UpDEG	Treated vs Control(EPI)	transmembrane protein 165
TMEM186	0.25	0.8	0.15	0.7	0.256694	UpDEG	Treated vs Control(EPI)	transmembrane protein 186
TMEM206	0.25	0.8	0.125	0.75	0.337689	UpDEG	Treated vs Control(EPI)	transmembrane protein 206
TMEM209	1	0.9	0.125	0.75	0.529336	UpDEG	Treated vs Control(EPI)	transmembrane protein 209
TMEM33	0.75	0.9	0.175	0.65	0.581422	UpDEG	Treated vs Control(EPI)	transmembrane protein 33
TMEM54	0.25	0.8	0.087	0.826	0.435434	UpDEG	Treated vs Control(EPI)	transmembrane protein 54
TMEM57	0.75	0.8	0.188	0.624	0.205052	UpDEG	Treated vs Control(EPI)	macoilin 1
TMEM62	0.5	0.9	0.1	0.8	0.581077	UpDEG	Treated vs Control(EPI)	transmembrane protein 62
TMEM70	1	1	0.2	0.6	0.542393	UpDEG	Treated vs Control(EPI)	transmembrane protein 70
TMF1	0.5	0.8	0.2	0.6	0.273216	UpDEG	Treated vs Control(EPI)	TATA element modulatory factor 1
TMPO-AS1	0	0.4	0.2	0.6	0.514021	UpDEG	Treated vs Control(EPI)
TMSB10	1	1	0.125	0.75	0.635763	UpDEG	Treated vs Control(EPI)	thymosin beta 10
TNFAIP1	0.25	0.8	0.175	0.65	0.369934	UpDEG	Treated vs Control(EPI)	TNF alpha induced protein 1
TNIP2	1	1	0.175	0.65	0.37797	UpDEG	Treated vs Control(EPI)	TNFAIP3 interacting protein 2
TOE1	0.5	0.8	0.2	0.6	0.277922	UpDEG	Treated vs Control(EPI)	target of EGR1, exonuclease
TOMM22	1	1	0.1	0.8	0.655943	UpDEG	Treated vs Control(EPI)	translocase of outer mitochondrial membrane 22
TOMM40	0.75	1	0.15	0.7	0.634427	UpDEG	Treated vs Control(EPI)	translocase of outer mitochondrial membrane 40
TOMM5	1	0.9	0.15	0.7	0.638667	UpDEG	Treated vs Control(EPI)	translocase of outer mitochondrial membrane 5
TOP1	1	1	0.1	0.8	0.435173	UpDEG	Treated vs Control(EPI)	DNA topoisomerase I
TOP1MT	0.25	1	0.2	0.6	0.312741	UpDEG	Treated vs Control(EPI)	DNA topoisomerase I mitochondrial
TOP2B	0.75	0.9	0.175	0.65	0.386864	UpDEG	Treated vs Control(EPI)	DNA topoisomerase II beta
TOPORS	0.5	1	0.15	0.7	0.424755	UpDEG	Treated vs Control(EPI)	TOP1 binding arginine/serine rich protein
TOR1AIP1	0.25	0.9	0.087	0.826	0.299143	UpDEG	Treated vs Control(EPI)	torsin 1A interacting protein 1
TOX4	0.5	0.9	0.188	0.624	0.517465	UpDEG	Treated vs Control(EPI)	TOX high mobility group box family member 4
TPP2	0.75	1	0.2	0.6	0.253569	UpDEG	Treated vs Control(EPI)	tripeptidyl peptidase 2
TPR	1	1	0.175	0.65	0.316876	UpDEG	Treated vs Control(EPI)	translocated promoter region, nuclear basket protein
TPX2	1	0.9	0.175	0.65	0.679747	UpDEG	Treated vs Control(EPI)	TPX2, microtubule nucleation factor
TRAPPC1	1	1	0.2	0.6	0.266561	UpDEG	Treated vs Control(EPI)	trafficking protein particle complex 1
TRAPPC2P1	0.25	0.9	0.087	0.826	0.184133	UpDEG	Treated vs Control(EPI)
TRIM33	1	0.9	0.2	0.6	0.355417	UpDEG	Treated vs Control(EPI)	tripartite motif containing 33
TRMT10A	0.25	1	0.075	0.85	0.220762	UpDEG	Treated vs Control(EPI)	tRNA methyltransferase 10A
TRMT10C	1	1	0.125	0.75	0.718519	UpDEG	Treated vs Control(EPI)	tRNA methyltransferase 10C, mitochondrial RNase P subunit
TSTA3	1	1	0.1	0.8	0.424022	UpDEG	Treated vs Control(EPI)	tissue specific transplantation antigen P35B
TTC14	0.25	0.7	0.2	0.6	0.111355	UpDEG	Treated vs Control(EPI)	tetratricopeptide repeat domain 14
TTC27	0.75	1	0	1	0.4378	UpDEG	Treated vs Control(EPI)	tetratricopeptide repeat domain 27
TUBA1B	1	1	0	1	0.93149	UpDEG	Treated vs Control(EPI)	tubulin alpha 1b
TUBA1C	1	1	0.2	0.6	0.38727	UpDEG	Treated vs Control(EPI)	tubulin alpha 1c
TUBB4B	1	1	0.1	0.8	0.647889	UpDEG	Treated vs Control(EPI)	tubulin beta 4B class IVb
TUSC2	1	0.8	0.2	0.6	0.450102	UpDEG	Treated vs Control(EPI)	tumor suppressor candidate 2
TXN	1	1	0.1	0.8	0.908449	UpDEG	Treated vs Control(EPI)	thioredoxin
TXNRD1	1	1	0.2	0.6	0.421352	UpDEG	Treated vs Control(EPI)	thioredoxin reductase 1
UBE2C	0.75	1	0.025	0.95	1.02698	UpDEG	Treated vs Control(EPI)	ubiquitin conjugating enzyme E2 C
UBE2D1	0.75	0.9	0.188	0.624	0.573762	UpDEG	Treated vs Control(EPI)	ubiquitin conjugating enzyme E2 D1
UBE2J1	0.25	0.9	0.087	0.826	0.284374	UpDEG	Treated vs Control(EPI)	ubiquitin conjugating enzyme E2 J1
UBE2L3	0.75	0.9	0.087	0.826	0.513778	UpDEG	Treated vs Control(EPI)	ubiquitin conjugating enzyme E2 L3
UBE2V2	1	0.9	0.175	0.65	0.553504	UpDEG	Treated vs Control(EPI)	ubiquitin conjugating enzyme E2 V2
UBL5	1	1	0.075	0.85	0.712957	UpDEG	Treated vs Control(EPI)	ubiquitin like 5
UCHL3	1	0.9	0.1	0.8	0.543449	UpDEG	Treated vs Control(EPI)	ubiquitin C-terminal hydrolase L3
UFC1	1	1	0.175	0.65	0.77764	UpDEG	Treated vs Control(EPI)	ubiquitin-fold modifier conjugating enzyme 1
UPF2	0.75	1	0.075	0.85	0.467004	UpDEG	Treated vs Control(EPI)	UPF2, regulator of nonsense mediated mRNA decay
UQCC1	0.25	0.8	0.162	0.676	0.202056	UpDEG	Treated vs Control(EPI)	ubiquinol-cytochrome c reductase complex assembly factor 1
UQCRC1	1	1	0.15	0.7	0.573667	UpDEG	Treated vs Control(EPI)	ubiquinol-cytochrome c reductase core protein 1
UQCRC2	1	0.8	0.2	0.6	0.390866	UpDEG	Treated vs Control(EPI)	ubiquinol-cytochrome c reductase core protein 2
UQCRFS1	1	1	0.075	0.85	0.485953	UpDEG	Treated vs Control(EPI)	ubiquinol-cytochrome c reductase, Rieske iron-sulfur polypeptide 1
UQCRQ	1	1	0.175	0.65	0.554691	UpDEG	Treated vs Control(EPI)	ubiquinol-cytochrome c reductase complex III subunit VII
URI1	0.75	0.9	0.188	0.624	0.206941	UpDEG	Treated vs Control(EPI)	URI1, prefoldin like chaperone
USE1	0.5	0.8	0.15	0.7	0.416625	UpDEG	Treated vs Control(EPI)	unconventional SNARE in the ER 1
USMG5	1	1	0.15	0.7	0.570042	UpDEG	Treated vs Control(EPI)	ATP synthase membrane subunit DAPIT
USP15	0.75	0.9	0.162	0.676	0.469001	UpDEG	Treated vs Control(EPI)	ubiquitin specific peptidase 15
USP3	0.5	1	0.05	0.9	0.423671	UpDEG	Treated vs Control(EPI)	ubiquitin specific peptidase 3
USP53	0.75	0.9	0.1	0.8	0.3282	UpDEG	Treated vs Control(EPI)	ubiquitin specific peptidase 53
UTP11L	1	0.9	0.15	0.7	0.570385	UpDEG	Treated vs Control(EPI)
UTP20	0.75	0.9	0.188	0.624	0.469558	UpDEG	Treated vs Control(EPI)	UTP20, small subunit processome component
UTP23	1	1	0.125	0.75	0.510542	UpDEG	Treated vs Control(EPI)	UTP23, small subunit processome component
UTP3	0.75	0.8	0.2	0.6	0.370645	UpDEG	Treated vs Control(EPI)	UTP3, small subunit processome component
UTP6	1	0.9	0.175	0.65	0.487039	UpDEG	Treated vs Control(EPI)	UTP6, small subunit processome component
VAPA	0.75	1	0.15	0.7	0.379156	UpDEG	Treated vs Control(EPI)	VAMP associated protein A
VCP	1	1	0.1	0.8	0.792331	UpDEG	Treated vs Control(EPI)	valosin containing protein
VDAC1	0.75	1	0.075	0.85	0.695619	UpDEG	Treated vs Control(EPI)	voltage dependent anion channel 1
VPS28	1	1	0.15	0.7	0.597645	UpDEG	Treated vs Control(EPI)	VPS28, ESCRT-I subunit
VPS35	0.75	1	0.2	0.6	0.473804	UpDEG	Treated vs Control(EPI)	VPS35, retromer complex component
VPS4B	1	0.9	0.1	0.8	0.422358	UpDEG	Treated vs Control(EPI)	vacuolar protein sorting 4 homolog B
VPS9D1-AS1	0.5	0.8	0.15	0.7	0.50972	UpDEG	Treated vs Control(EPI)
VTA1	1	0.9	0.2	0.6	0.516768	UpDEG	Treated vs Control(EPI)	vesicle trafficking 1
WBSCR22	1	1	0.075	0.85	0.864832	UpDEG	Treated vs Control(EPI)
WDR18	1	1	0.05	0.9	0.774238	UpDEG	Treated vs Control(EPI)	WD repeat domain 18
WDR3	0.75	0.9	0.125	0.75	0.409987	UpDEG	Treated vs Control(EPI)	WD repeat domain 3
WDR45B	1	1	0.175	0.65	0.347522	UpDEG	Treated vs Control(EPI)	WD repeat domain 45B
WDR46	1	1	0.15	0.7	0.45025	UpDEG	Treated vs Control(EPI)	WD repeat domain 46
WSB1	1	1	0.175	0.65	0.740577	UpDEG	Treated vs Control(EPI)	WD repeat and SOCS box containing 1
XRCC4	0	0.6	0.2	0.6	0.152147	UpDEG	Treated vs Control(EPI)	X-ray repair cross complementing 4
YAP1	0.5	1	0.1	0.8	0.484049	UpDEG	Treated vs Control(EPI)	Yes associated protein 1
YARS	1	1	0.075	0.85	0.629437	UpDEG	Treated vs Control(EPI)	tyrosyl-tRNA synthetase
YBEY	0.25	0.9	0.087	0.826	0.365543	UpDEG	Treated vs Control(EPI)	ybeY metallopeptidase (putative)
YRDC	0.5	0.8	0.175	0.65	0.432402	UpDEG	Treated vs Control(EPI)	yrdC N6-threonylcarbamoyltransferase domain containing
YTHDF2	1	1	0.125	0.75	0.775986	UpDEG	Treated vs Control(EPI)	YTH N6-methyladenosine RNA binding protein 2
ZCCHC6	0.5	0.9	0.162	0.676	0.375188	UpDEG	Treated vs Control(EPI)	zinc finger CCHC-type containing 6
ZCCHC8	0.75	0.9	0.188	0.624	0.479796	UpDEG	Treated vs Control(EPI)	zinc finger CCHC-type containing 8
ZFP64	0.5	0.9	0.2	0.6	0.417236	UpDEG	Treated vs Control(EPI)	ZFP64 zinc finger protein
ZFPL1	0.5	0.8	0.2	0.6	0.446855	UpDEG	Treated vs Control(EPI)	zinc finger protein like 1
ZNF114	0.75	1	0.2	0.6	0.427253	UpDEG	Treated vs Control(EPI)	zinc finger protein 114
ZNF211	0	0.6	0.2	0.6	0.240146	UpDEG	Treated vs Control(EPI)	zinc finger protein 211
ZNF326	0.75	0.9	0.138	0.724	0.482012	UpDEG	Treated vs Control(EPI)	zinc finger protein 326
ZNF410	1	0.8	0.2	0.6	0.376752	UpDEG	Treated vs Control(EPI)	zinc finger protein 410
ZNF430	0.5	0.7	0.2	0.6	0.263812	UpDEG	Treated vs Control(EPI)	zinc finger protein 430
ZNF593	0.75	0.9	0.138	0.724	0.806941	UpDEG	Treated vs Control(EPI)	zinc finger protein 593
ZNF677	0	0.5	0.188	0.624	0.0876251	UpDEG	Treated vs Control(EPI)	zinc finger protein 677
ZNHIT2	0.25	0.8	0.2	0.6	0.293754	UpDEG	Treated vs Control(EPI)	zinc finger HIT-type containing 2
ZRANB2	1	1	0.15	0.7	0.61236	UpDEG	Treated vs Control(EPI)	zinc finger RANBP2-type containing 2

## Sheet:  T_mural_vs_C_mural.Down
Down-regulated DEG between control and glucocorticoid treated embryos in mural
Gene	p_val	fdr	pct.1	pct.2	log2FC	UpOrDown	Comparison	Annotation
ADAMTS1	0.00188205	0.0475712	0.645	0.487	-0.0581457	DownDEG	Treated vs Control(Mural)	ADAM metallopeptidase with thrombospondin type 1 motif 1
ADIPOR2	0.00169427	0.0448702	0.86	0.719	-0.446859	DownDEG	Treated vs Control(Mural)	adiponectin receptor 2
AHNAK	0.000455211	0.0186112	0.978	0.929	-0.661439	DownDEG	Treated vs Control(Mural)	AHNAK nucleoprotein
ANKRD36BP1	1.28653e-05	0.00167476	0.462	0.254	-0.392237	DownDEG	Treated vs Control(Mural)	ankyrin repeat domain 36B pseudogene 1
ANKRD37	0.00079132	0.0264928	0.376	0.335	-0.545171	DownDEG	Treated vs Control(Mural)	ankyrin repeat domain 37
ANKRD50	0.00115076	0.0343756	0.398	0.237	-0.786886	DownDEG	Treated vs Control(Mural)	ankyrin repeat domain 50
ANXA1	3.69472e-07	0.00010649	0.72	0.455	-1.48874	DownDEG	Treated vs Control(Mural)	annexin A1
ANXA2P3	0.00029588	0.0133931	0.602	0.696	-0.00675922	DownDEG	Treated vs Control(Mural)	annexin A2 pseudogene 3
ANXA8	2.11355e-07	6.69692e-05	0.71	0.661	-0.529708	DownDEG	Treated vs Control(Mural)	annexin A8
ANXA8L1	4.89552e-05	0.00409746	0.656	0.634	-0.398765	DownDEG	Treated vs Control(Mural)	annexin A8 like 1
APOE	5.33789e-05	0.00438498	0.946	0.804	-0.973508	DownDEG	Treated vs Control(Mural)	apolipoprotein E
ATG2A	7.86657e-05	0.00576795	0.839	0.643	-0.577571	DownDEG	Treated vs Control(Mural)	autophagy related 2A
ATP6V1E1	0.000583142	0.0218016	0.925	0.857	-0.643697	DownDEG	Treated vs Control(Mural)	ATPase H+ transporting V1 subunit E1
ATP7B	0.00112276	0.033657	0.763	0.643	-0.798337	DownDEG	Treated vs Control(Mural)	ATPase copper transporting beta
AXL	0.000907337	0.029061	0.484	0.29	-0.174185	DownDEG	Treated vs Control(Mural)	AXL receptor tyrosine kinase
B3GNT5	0.000401243	0.0172807	0.688	0.5	-1.09861	DownDEG	Treated vs Control(Mural)	UDP-GlcNAc:betaGal beta-1,3-N-acetylglucosaminyltransferase 5
B4GALNT3	0.00081018	0.0269211	0.387	0.25	-0.879797	DownDEG	Treated vs Control(Mural)	beta-1,4-N-acetyl-galactosaminyltransferase 3
BHLHE40	0.0012194	0.0357045	0.645	0.518	-0.741158	DownDEG	Treated vs Control(Mural)	basic helix-loop-helix family member e40
C11orf49	0.00185421	0.0470806	0.441	0.384	-0.418117	DownDEG	Treated vs Control(Mural)	chromosome 11 open reading frame 49
C1orf105	0.000386156	0.016794	0.398	0.223	-0.840224	DownDEG	Treated vs Control(Mural)	chromosome 1 open reading frame 105
C21orf33	4.05433e-08	1.63976e-05	0.344	0.058	-0.242563	DownDEG	Treated vs Control(Mural)	chromosome 21 open reading frame 33
CA12	2.37038e-05	0.00241725	0.774	0.621	-0.85594	DownDEG	Treated vs Control(Mural)	carbonic anhydrase 12
CADM1	0.00109756	0.0333477	0.57	0.379	-0.463052	DownDEG	Treated vs Control(Mural)	cell adhesion molecule 1
CAV1	1.363e-05	0.00168459	0.355	0.179	-1.1093	DownDEG	Treated vs Control(Mural)	caveolin 1
CCBE1	7.48634e-06	0.00112959	0.355	0.156	-0.770636	DownDEG	Treated vs Control(Mural)	collagen and calcium binding EGF domains 1
CCR7	2.30176e-08	1.13451e-05	0.581	0.286	-1.78311	DownDEG	Treated vs Control(Mural)	C-C motif chemokine receptor 7
CD47	0.00163205	0.043482	0.731	0.585	-0.576127	DownDEG	Treated vs Control(Mural)	CD47 molecule
CD63	0.00185733	0.0470806	0.989	0.955	-0.552925	DownDEG	Treated vs Control(Mural)	CD63 molecule
CDK5	0.000418057	0.0175782	0.645	0.594	-0.683371	DownDEG	Treated vs Control(Mural)	cyclin dependent kinase 5
CDKN1C	1.44413e-10	1.4236e-07	0.892	0.607	-1.98953	DownDEG	Treated vs Control(Mural)	cyclin dependent kinase inhibitor 1C
CDS1	0.00203166	0.0497926	0.667	0.496	-0.571126	DownDEG	Treated vs Control(Mural)	CDP-diacylglycerol synthase 1
CERS4	0.000286143	0.0132914	0.634	0.438	-1.03287	DownDEG	Treated vs Control(Mural)	ceramide synthase 4
CGA	4.19768e-07	0.000112854	0.849	0.83	-1.46858	DownDEG	Treated vs Control(Mural)	glycoprotein hormones, alpha polypeptide
CGB	0.00162811	0.043482	0.473	0.246	-0.322757	DownDEG	Treated vs Control(Mural)
CGB8	0.000240051	0.0117665	0.366	0.165	-0.670429	DownDEG	Treated vs Control(Mural)	chorionic gonadotropin beta subunit 8
CHD8	0.000417508	0.0175782	0.871	0.71	-0.515385	DownDEG	Treated vs Control(Mural)	chromodomain helicase DNA binding protein 8
CLN8	4.74987e-07	0.000120402	0.774	0.536	-1.04245	DownDEG	Treated vs Control(Mural)	CLN8, transmembrane ER and ERGIC protein
COPB1	0.00195246	0.0486579	0.86	0.692	-0.539376	DownDEG	Treated vs Control(Mural)	coatomer protein complex subunit beta 1
CSF3R	0.00117159	0.0346479	0.452	0.272	-0.596601	DownDEG	Treated vs Control(Mural)	colony stimulating factor 3 receptor
CTNNB1	0.00015152	0.00849221	1	0.973	-0.8755	DownDEG	Treated vs Control(Mural)	catenin beta 1
CTSV	2.35557e-05	0.00241725	0.989	0.964	-0.882047	DownDEG	Treated vs Control(Mural)	cathepsin V
CUX1	0.000965736	0.0306	0.548	0.451	-0.860786	DownDEG	Treated vs Control(Mural)	cut like homeobox 1
CYP19A1	0.00012534	0.00772232	0.602	0.411	-1.04103	DownDEG	Treated vs Control(Mural)	cytochrome P450 family 19 subfamily A member 1
DAG1	0.000294461	0.0133931	0.978	0.875	-0.467167	DownDEG	Treated vs Control(Mural)	dystroglycan 1
DCTN5	0.000201512	0.0103342	0.86	0.732	-0.632262	DownDEG	Treated vs Control(Mural)	dynactin subunit 5
DHRS3	0.000167117	0.00920906	0.344	0.116	-0.439464	DownDEG	Treated vs Control(Mural)	dehydrogenase/reductase 3
DHRS7	3.33998e-05	0.00314744	0.495	0.295	-0.419093	DownDEG	Treated vs Control(Mural)	dehydrogenase/reductase 7
DLG2	5.66298e-05	0.00460936	0.527	0.375	-0.864476	DownDEG	Treated vs Control(Mural)	discs large MAGUK scaffold protein 2
DSC2	1.42383e-05	0.00170706	0.914	0.728	-0.760842	DownDEG	Treated vs Control(Mural)	desmocollin 2
DSC3	1.71104e-07	5.62236e-05	0.409	0.183	-0.688873	DownDEG	Treated vs Control(Mural)	desmocollin 3
ERVFRD-1	0.00181236	0.0464717	0.516	0.295	-1.06338	DownDEG	Treated vs Control(Mural)	endogenous retrovirus group FRD member 1, envelope
ESYT2	0.00116118	0.0345011	0.785	0.674	-0.355793	DownDEG	Treated vs Control(Mural)	extended synaptotagmin 2
FAM169A	0.000121724	0.0077138	0.581	0.491	-0.43772	DownDEG	Treated vs Control(Mural)	family with sequence similarity 169 member A
FAM49A	0.000574718	0.0216055	0.441	0.241	-0.664206	DownDEG	Treated vs Control(Mural)	family with sequence similarity 49 member A
FBLN1	1.41492e-05	0.00170706	0.774	0.603	-1.14308	DownDEG	Treated vs Control(Mural)	fibulin 1
FHDC1	6.94051e-06	0.00109958	0.677	0.402	-0.318113	DownDEG	Treated vs Control(Mural)	FH2 domain containing 1
FOLR1	0.000411013	0.0175782	0.946	0.884	-0.764688	DownDEG	Treated vs Control(Mural)	folate receptor 1
FOXP1	0.000835093	0.0275425	0.419	0.286	-0.100872	DownDEG	Treated vs Control(Mural)	forkhead box P1
FREM2	1.09185e-05	0.00146771	0.462	0.201	-1.11419	DownDEG	Treated vs Control(Mural)	FRAS1 related extracellular matrix protein 2
FTL	8.62379e-05	0.00617019	1	1	-0.417193	DownDEG	Treated vs Control(Mural)	ferritin light chain
GCN1L1	0.00156448	0.0421887	0.925	0.799	-0.897073	DownDEG	Treated vs Control(Mural)
GOLGA7	9.68735e-05	0.00651107	0.903	0.835	-0.666485	DownDEG	Treated vs Control(Mural)	golgin A7
GREM2	0.000126507	0.0077405	0.548	0.308	-0.631797	DownDEG	Treated vs Control(Mural)	gremlin 2, DAN family BMP antagonist
GTF2H2	0.00127152	0.0367456	0.473	0.277	-0.157353	DownDEG	Treated vs Control(Mural)	general transcription factor IIH subunit 2
GTF3C1	0.00157983	0.0424736	0.763	0.665	-0.666677	DownDEG	Treated vs Control(Mural)	general transcription factor IIIC subunit 1
HIF1A	0.00077187	0.0259975	0.688	0.625	-0.667368	DownDEG	Treated vs Control(Mural)	hypoxia inducible factor 1 alpha subunit
HMOX1	0.000293441	0.0133931	0.989	0.951	-0.654984	DownDEG	Treated vs Control(Mural)	heme oxygenase 1
HPS5	0.00164366	0.0436604	0.538	0.397	-0.28011	DownDEG	Treated vs Control(Mural)	HPS5, biogenesis of lysosomal organelles complex 2 subunit 2
HSPA2	0.000190021	0.0099094	0.613	0.527	-0.781313	DownDEG	Treated vs Control(Mural)	heat shock protein family A (Hsp70) member 2
HSPA5	0.00125123	0.0363963	0.978	0.92	-0.527324	DownDEG	Treated vs Control(Mural)	heat shock protein family A (Hsp70) member 5
HSPB1	0.00101331	0.0315441	0.419	0.304	-1.54408	DownDEG	Treated vs Control(Mural)	heat shock protein family B (small) member 1
HSPB8	0.000115207	0.00740667	0.677	0.429	-1.00072	DownDEG	Treated vs Control(Mural)	heat shock protein family B (small) member 8
HYOU1	0.000231223	0.0114604	0.903	0.79	-0.758244	DownDEG	Treated vs Control(Mural)	hypoxia up-regulated 1
IFITM2	5.81053e-10	4.68645e-07	0.957	0.812	-1.36206	DownDEG	Treated vs Control(Mural)	interferon induced transmembrane protein 2
IGF1R	0.00143825	0.0395327	0.344	0.205	-0.634496	DownDEG	Treated vs Control(Mural)	insulin like growth factor 1 receptor
IL6	0.00132877	0.0380284	0.484	0.344	-1.03022	DownDEG	Treated vs Control(Mural)	interleukin 6
IRS1	9.69641e-07	0.000220581	0.452	0.192	-1.04284	DownDEG	Treated vs Control(Mural)	insulin receptor substrate 1
ISYNA1	2.48869e-05	0.0024533	0.935	0.795	-0.72214	DownDEG	Treated vs Control(Mural)	inositol-3-phosphate synthase 1
ITGA6	0.00016339	0.00906	0.656	0.513	-0.825888	DownDEG	Treated vs Control(Mural)	integrin subunit alpha 6
JADE1	0.000806142	0.0268876	0.903	0.763	-0.545945	DownDEG	Treated vs Control(Mural)	jade family PHD finger 1
KCTD3	2.08576e-05	0.0022567	0.355	0.491	-0.187538	DownDEG	Treated vs Control(Mural)	potassium channel tetramerization domain containing 3
KRT23	8.67306e-06	0.00122139	0.559	0.344	-1.46348	DownDEG	Treated vs Control(Mural)	keratin 23
LEPROT	0.000703419	0.0247648	0.634	0.491	-0.551824	DownDEG	Treated vs Control(Mural)	leptin receptor overlapping transcript
LGALS16	0.000422918	0.0176987	0.613	0.429	-0.856052	DownDEG	Treated vs Control(Mural)	galectin 16
LGALS9	0.000100764	0.00672165	0.452	0.223	-0.426843	DownDEG	Treated vs Control(Mural)	galectin 9
LINC00458	1.36468e-05	0.00168459	0.452	0.339	-1.35608	DownDEG	Treated vs Control(Mural)
LINC01021	0.000152194	0.00849221	0.602	0.371	-0.539925	DownDEG	Treated vs Control(Mural)
LMOD3	7.68723e-06	0.00113668	0.452	0.29	-0.268581	DownDEG	Treated vs Control(Mural)	leiomodin 3
LOC100129034	0.000178642	0.00960552	0.495	0.393	-0.598697	DownDEG	Treated vs Control(Mural)
LOC100862671	0.00137077	0.0386079	0.774	0.607	-0.590995	DownDEG	Treated vs Control(Mural)
LOC101927284	1.08831e-12	1.37936e-09	0.656	0.308	-0.252667	DownDEG	Treated vs Control(Mural)
LOC102724257	0.0015579	0.0421393	0.441	0.29	-0.169805	DownDEG	Treated vs Control(Mural)
LPHN3	1.46411e-06	0.000315566	0.495	0.205	-0.955815	DownDEG	Treated vs Control(Mural)
LRPAP1	0.00018448	0.00979363	0.968	0.893	-0.758284	DownDEG	Treated vs Control(Mural)	LDL receptor related protein associated protein 1
MAGI1	0.000711906	0.0249646	0.645	0.536	-0.805216	DownDEG	Treated vs Control(Mural)	membrane associated guanylate kinase, WW and PDZ domain containing 1
MAN2A1	0.000253129	0.012074	0.72	0.5	-0.641617	DownDEG	Treated vs Control(Mural)	mannosidase alpha class 2A member 1
MBNL2	9.06452e-06	0.00125657	0.452	0.281	-0.835492	DownDEG	Treated vs Control(Mural)	muscleblind like splicing regulator 2
MED12L	0.000476	0.0190818	0.71	0.54	-0.521889	DownDEG	Treated vs Control(Mural)	mediator complex subunit 12 like
MEGF8	0.000364483	0.0159295	0.344	0.165	-0.568422	DownDEG	Treated vs Control(Mural)	multiple EGF like domains 8
MET	4.2831e-06	0.000775983	0.366	0.652	-0.0205058	DownDEG	Treated vs Control(Mural)	MET proto-oncogene, receptor tyrosine kinase
MGA	0.000604051	0.0223297	0.86	0.737	-0.611674	DownDEG	Treated vs Control(Mural)	MGA, MAX dimerization protein
MIR17HG	0.000987477	0.0311776	0.828	0.576	-0.249588	DownDEG	Treated vs Control(Mural)
MIR6515	0.00182131	0.0465668	0.516	0.576	-0.0647999	DownDEG	Treated vs Control(Mural)
MLEC	0.00192868	0.0484151	0.817	0.652	-0.533664	DownDEG	Treated vs Control(Mural)	malectin
MLLT3	2.4294e-05	0.00243571	0.495	0.451	-0.277084	DownDEG	Treated vs Control(Mural)	MLLT3, super elongation complex subunit
MME	2.36042e-06	0.000445568	0.355	0.196	-1.13751	DownDEG	Treated vs Control(Mural)	membrane metalloendopeptidase
MMP14	0.000149722	0.00849221	0.699	0.518	-0.780009	DownDEG	Treated vs Control(Mural)	matrix metallopeptidase 14
MTRNR2L6	0.000246165	0.0119343	0.366	0.232	-0.805613	DownDEG	Treated vs Control(Mural)	MT-RNR2-like 6
MUC15	0.000494999	0.0196055	0.516	0.339	-1.03705	DownDEG	Treated vs Control(Mural)	mucin 15, cell surface associated
MXD1	0.000108555	0.00708164	0.731	0.455	-0.463051	DownDEG	Treated vs Control(Mural)	MAX dimerization protein 1
MXRA8	7.9146e-06	0.00115112	0.688	0.424	-0.987512	DownDEG	Treated vs Control(Mural)	matrix remodeling associated 8
NEDD4L	9.01829e-05	0.00633807	0.484	0.29	-0.457129	DownDEG	Treated vs Control(Mural)	neural precursor cell expressed, developmentally down-regulated 4-like, E3 ubiquitin protein ligase
NFE2L1	0.00154963	0.0420437	0.892	0.723	-0.131342	DownDEG	Treated vs Control(Mural)	nuclear factor, erythroid 2 like 1
NID1	4.32491e-05	0.0037383	0.86	0.723	-0.761798	DownDEG	Treated vs Control(Mural)	nidogen 1
NPL	0.000258281	0.0122538	0.344	0.161	-0.381888	DownDEG	Treated vs Control(Mural)	N-acetylneuraminate pyruvate lyase
NR2F2	0.000751869	0.0257407	0.935	0.871	-0.754082	DownDEG	Treated vs Control(Mural)	nuclear receptor subfamily 2 group F member 2
NR2F2-AS1	0.000670176	0.0238763	0.344	0.174	-0.190851	DownDEG	Treated vs Control(Mural)
OAZ2	0.00190186	0.0479356	0.57	0.54	-0.632408	DownDEG	Treated vs Control(Mural)	ornithine decarboxylase antizyme 2
PDIA3P1	0.00034122	0.0151365	0.527	0.33	-0.118856	DownDEG	Treated vs Control(Mural)	protein disulfide isomerase family A member 3 pseudogene 1
PEAK1	7.11451e-05	0.00530419	0.677	0.5	-0.94916	DownDEG	Treated vs Control(Mural)	pseudopodium enriched atypical kinase 1
PFDN5	0.00143537	0.0395327	0.957	0.848	-0.617222	DownDEG	Treated vs Control(Mural)	prefoldin subunit 5
PGF	0.000490224	0.0195034	0.935	0.929	-0.650934	DownDEG	Treated vs Control(Mural)	placental growth factor
PHLDA2	1.05994e-08	5.86021e-06	0.796	0.518	-1.88272	DownDEG	Treated vs Control(Mural)	pleckstrin homology like domain family A member 2
PI4KAP1	0.00012312	0.00772232	0.86	0.759	-0.931003	DownDEG	Treated vs Control(Mural)	phosphatidylinositol 4-kinase alpha pseudogene 1
PLK2	0.00135635	0.0384688	0.538	0.312	-0.396626	DownDEG	Treated vs Control(Mural)	polo like kinase 2
PLXDC2	0.0008598	0.0277549	0.387	0.201	-0.840717	DownDEG	Treated vs Control(Mural)	plexin domain containing 2
PLXNA1	0.00046608	0.0189682	0.86	0.737	-0.7347	DownDEG	Treated vs Control(Mural)	plexin A1
PLXNA2	0.000632563	0.023095	0.677	0.496	-0.701125	DownDEG	Treated vs Control(Mural)	plexin A2
PMEL	0.000773595	0.0259975	0.634	0.371	-0.753455	DownDEG	Treated vs Control(Mural)	premelanosome protein
POMT1	0.000124767	0.00772232	0.796	0.594	-0.467143	DownDEG	Treated vs Control(Mural)	protein O-mannosyltransferase 1
PPM1N	0.000336649	0.0150088	0.796	0.621	-0.814322	DownDEG	Treated vs Control(Mural)	protein phosphatase, Mg2+/Mn2+ dependent 1N (putative)
PRKD3	5.53135e-06	0.000943733	0.667	0.509	-0.0532866	DownDEG	Treated vs Control(Mural)	protein kinase D3
PRSS23	0.00137979	0.0386633	0.462	0.321	-0.828032	DownDEG	Treated vs Control(Mural)	serine protease 23
PSTPIP2	2.79901e-08	1.30699e-05	0.344	0.134	-0.95353	DownDEG	Treated vs Control(Mural)	proline-serine-threonine phosphatase interacting protein 2
PTPRE	6.12428e-07	0.00014685	0.409	0.179	-1.06201	DownDEG	Treated vs Control(Mural)	protein tyrosine phosphatase, receptor type E
PVRL1	0.000824076	0.0272806	0.753	0.598	-0.833438	DownDEG	Treated vs Control(Mural)
PWP2	8.42068e-06	0.00120497	0.366	0.129	-0.277926	DownDEG	Treated vs Control(Mural)	PWP2, small subunit processome component
QSER1	0.00111888	0.033657	0.505	0.29	-0.374742	DownDEG	Treated vs Control(Mural)	glutamine and serine rich 1
RAD17	0.00072908	0.0254661	0.548	0.518	-0.52583	DownDEG	Treated vs Control(Mural)	RAD17 checkpoint clamp loader component
RASGEF1B	0.000249895	0.0120232	0.441	0.214	-0.137795	DownDEG	Treated vs Control(Mural)	RasGEF domain family member 1B
RP11-10A14.5	0.00140507	0.0390776	0.892	0.915	-0.537064	DownDEG	Treated vs Control(Mural)
RP11-266L9.2	0.00103571	0.0321287	0.753	0.54	-0.776468	DownDEG	Treated vs Control(Mural)
S1PR2	0.00153178	0.0416871	0.71	0.5	-0.809538	DownDEG	Treated vs Control(Mural)	sphingosine-1-phosphate receptor 2
SCD5	1.28096e-05	0.00167476	0.462	0.286	-0.95633	DownDEG	Treated vs Control(Mural)	stearoyl-CoA desaturase 5
SEMA7A	0.000430828	0.0179441	0.505	0.304	-0.853178	DownDEG	Treated vs Control(Mural)	semaphorin 7A (John Milton Hagen blood group)
SENP5	0.000927829	0.0295043	0.817	0.777	-0.505348	DownDEG	Treated vs Control(Mural)	SUMO1/sentrin specific peptidase 5
SEPP1	0.000185452	0.00979363	0.624	0.661	-0.308108	DownDEG	Treated vs Control(Mural)
SFT2D2	0.000669844	0.0238763	0.57	0.411	-0.870217	DownDEG	Treated vs Control(Mural)	SFT2 domain containing 2
SIKE1	0.000261578	0.0123443	0.828	0.754	-0.67712	DownDEG	Treated vs Control(Mural)	suppressor of IKBKE 1
SLC15A2	0.00138145	0.0386633	0.473	0.321	-0.877976	DownDEG	Treated vs Control(Mural)	solute carrier family 15 member 2
SLC19A3	0.000843669	0.0277224	0.57	0.393	-0.781616	DownDEG	Treated vs Control(Mural)	solute carrier family 19 member 3
SLC20A2	6.83816e-05	0.00518531	0.839	0.67	-0.804517	DownDEG	Treated vs Control(Mural)	solute carrier family 20 member 2
SLC2A3	0.000222737	0.011225	0.989	0.969	-0.500734	DownDEG	Treated vs Control(Mural)	solute carrier family 2 member 3
SLC35A1	0.00112291	0.033657	0.495	0.339	-0.811521	DownDEG	Treated vs Control(Mural)	solute carrier family 35 member A1
SLC38A1	6.3654e-05	0.00498114	0.935	0.812	-0.628954	DownDEG	Treated vs Control(Mural)	solute carrier family 38 member 1
SLC38A2	2.4434e-05	0.00243571	0.989	0.902	-0.659398	DownDEG	Treated vs Control(Mural)	solute carrier family 38 member 2
SLC43A2	0.000627649	0.0230103	0.527	0.433	-0.235288	DownDEG	Treated vs Control(Mural)	solute carrier family 43 member 2
SMTN	0.00162851	0.043482	0.581	0.5	-0.94132	DownDEG	Treated vs Control(Mural)	smoothelin
SNAR-C3	0.000139364	0.00824299	0.591	0.821	-0.231953	DownDEG	Treated vs Control(Mural)
SSR2	0.00107653	0.0328212	0.968	0.933	-0.454964	DownDEG	Treated vs Control(Mural)	signal sequence receptor subunit 2
STARD4	0.000765382	0.0259178	0.613	0.406	-0.495978	DownDEG	Treated vs Control(Mural)	StAR related lipid transfer domain containing 4
SULF2	0.000267956	0.0125121	0.473	0.263	-0.296579	DownDEG	Treated vs Control(Mural)	sulfatase 2
TBC1D2B	0.00201495	0.049698	0.355	0.192	-0.757318	DownDEG	Treated vs Control(Mural)	TBC1 domain family member 2B
TENM3	0.000145958	0.00835445	0.71	0.518	-0.731277	DownDEG	Treated vs Control(Mural)	teneurin transmembrane protein 3
TKT	0.000290917	0.0133931	1	0.996	-0.381321	DownDEG	Treated vs Control(Mural)	transketolase
TMBIM4	0.00202236	0.0497019	0.57	0.536	-0.58998	DownDEG	Treated vs Control(Mural)	transmembrane BAX inhibitor motif containing 4
TMEM14A	0.000636592	0.0231469	0.634	0.531	-0.856584	DownDEG	Treated vs Control(Mural)	transmembrane protein 14A
TMEM41A	0.000127434	0.00774382	0.839	0.634	-1.2125	DownDEG	Treated vs Control(Mural)	transmembrane protein 41A
TMEM68	7.96276e-05	0.00579062	0.849	0.643	-0.792136	DownDEG	Treated vs Control(Mural)	transmembrane protein 68
TMSB10	3.36996e-07	0.000103097	1	1	-0.449032	DownDEG	Treated vs Control(Mural)	thymosin beta 10
TNFRSF10B	0.000185379	0.00979363	0.677	0.513	-0.532819	DownDEG	Treated vs Control(Mural)	TNF receptor superfamily member 10b
TNKS1BP1	0.000292822	0.0133931	0.602	0.442	-1.08459	DownDEG	Treated vs Control(Mural)	tankyrase 1 binding protein 1
TTN	0.00131699	0.0378134	0.473	0.263	-1.059	DownDEG	Treated vs Control(Mural)	titin
WDR37	0.00200813	0.049698	0.43	0.29	-0.32233	DownDEG	Treated vs Control(Mural)	WD repeat domain 37
WDR53	0.000523725	0.0201147	0.387	0.527	-0.143412	DownDEG	Treated vs Control(Mural)	WD repeat domain 53
WIPF3	4.3604e-05	0.0037383	0.344	0.219	-0.147385	DownDEG	Treated vs Control(Mural)	WAS/WASL interacting protein family member 3
WLS	0.000472879	0.0190699	0.634	0.504	-1.14667	DownDEG	Treated vs Control(Mural)	wntless Wnt ligand secretion mediator
ZFP36L1	0.000390068	0.0168814	0.925	0.862	-0.770469	DownDEG	Treated vs Control(Mural)	ZFP36 ring finger protein like 1
ZNF302	2.2799e-05	0.00237968	0.409	0.339	-0.281477	DownDEG	Treated vs Control(Mural)	zinc finger protein 302
ZNF486	0.00184663	0.0470785	0.742	0.558	-0.394531	DownDEG	Treated vs Control(Mural)	zinc finger protein 486
ZNF703	2.14715e-06	0.000423323	0.376	0.625	-0.00211592	DownDEG	Treated vs Control(Mural)	zinc finger protein 703

## Sheet:  T_mural_vs_C_mural.Up
Up-regulated DEG between control and glucocorticoid treated embryos in mural
Gene	p_val	fdr	pct.1	pct.2	log2FC	UpOrDown	Comparison	Annotation
ALPP	0.000471607	0.0190699	0.785	0.83	0.706485	UpDEG	Treated vs Control(Mural)	alkaline phosphatase, placental
ALYREF	0.000189951	0.0099094	0.957	0.973	0.660014	UpDEG	Treated vs Control(Mural)	Aly/REF export factor
ASS1	1.72993e-05	0.00196769	0.753	0.875	0.895377	UpDEG	Treated vs Control(Mural)	argininosuccinate synthase 1
ATP5L2	5.04727e-05	0.00418499	0.527	0.737	0.211722	UpDEG	Treated vs Control(Mural)	ATP synthase membrane subunit g like
BRAF	0.0020166	0.049698	0.495	0.701	0.0334605	UpDEG	Treated vs Control(Mural)	B-Raf proto-oncogene, serine/threonine kinase
C19orf43	2.51714e-05	0.00245407	1	0.982	0.365717	UpDEG	Treated vs Control(Mural)	telomerase RNA component interacting RNase
C8orf82	0.00106327	0.0326413	0.226	0.348	0.314327	UpDEG	Treated vs Control(Mural)	chromosome 8 open reading frame 82
CBS	3.37023e-05	0.00314744	0.29	0.554	0.189921	UpDEG	Treated vs Control(Mural)	cystathionine-beta-synthase
CCBL1	0.000998769	0.0314197	0.28	0.42	0.0562993	UpDEG	Treated vs Control(Mural)
CCDC109B	0.000142568	0.00831439	0.559	0.719	0.729857	UpDEG	Treated vs Control(Mural)
CCDC137	0.00172679	0.0453258	0.925	0.978	0.121597	UpDEG	Treated vs Control(Mural)	coiled-coil domain containing 137
CDK20	0.000584848	0.0218016	0.161	0.366	0.608824	UpDEG	Treated vs Control(Mural)	cyclin dependent kinase 20
CDX2	0.00134997	0.0384688	0.301	0.518	0.523547	UpDEG	Treated vs Control(Mural)	caudal type homeobox 2
CENPV	4.38213e-05	0.0037383	0.624	0.728	0.612955	UpDEG	Treated vs Control(Mural)	centromere protein V
CHCHD10	0.000364015	0.0159295	0.935	0.955	0.509078	UpDEG	Treated vs Control(Mural)	coiled-coil-helix-coiled-coil-helix domain containing 10
CLIC3	0.00174631	0.045703	0.538	0.652	0.660545	UpDEG	Treated vs Control(Mural)	chloride intracellular channel 3
COX7B2	2.27788e-06	0.000439334	0.634	0.866	0.691881	UpDEG	Treated vs Control(Mural)	cytochrome c oxidase subunit 7B2
CXCL14	0.000237178	0.0116902	0.28	0.438	0.781918	UpDEG	Treated vs Control(Mural)	C-X-C motif chemokine ligand 14
DCAF15	0.000513925	0.019998	0.387	0.549	0.0579531	UpDEG	Treated vs Control(Mural)	DDB1 and CUL4 associated factor 15
DCTPP1	0.00100223	0.0314197	0.796	0.906	0.245671	UpDEG	Treated vs Control(Mural)	dCTP pyrophosphatase 1
DPPA3	0.00180435	0.0464006	0.935	0.987	0.250431	UpDEG	Treated vs Control(Mural)	developmental pluripotency associated 3
EIF3F	0.000857358	0.0277549	0.957	0.969	0.431872	UpDEG	Treated vs Control(Mural)	eukaryotic translation initiation factor 3 subunit F
EIF5A	6.09815e-06	0.00102081	1	1	0.413924	UpDEG	Treated vs Control(Mural)	eukaryotic translation initiation factor 5A
EIF5AL1	4.48135e-09	2.65057e-06	0.301	0.652	0.237676	UpDEG	Treated vs Control(Mural)	eukaryotic translation initiation factor 5A-like 1
EMC3-AS1	6.40048e-05	0.00498114	0.226	0.397	0.711197	UpDEG	Treated vs Control(Mural)	EMC3 antisense RNA 1
FABP3	1.58047e-05	0.00184499	0.817	0.942	0.824249	UpDEG	Treated vs Control(Mural)	fatty acid binding protein 3
FAM211A-AS1	1.89933e-05	0.00210636	1	1	0.451879	UpDEG	Treated vs Control(Mural)
FKBP1AP1	0.000320037	0.0143402	0.194	0.402	0.0786481	UpDEG	Treated vs Control(Mural)	FK506 binding protein 1A pseudogene 1
FXYD4	3.84092e-07	0.00010649	0.645	0.848	1.08562	UpDEG	Treated vs Control(Mural)	FXYD domain containing ion transport regulator 4
GAL	4.0658e-05	0.00361553	0.301	0.522	0.628753	UpDEG	Treated vs Control(Mural)	galanin and GMAP prepropeptide
H1FX	0.00126046	0.0365451	0.774	0.884	0.340718	UpDEG	Treated vs Control(Mural)	H1 histone family member X
H2AFV	0.000516982	0.0200291	0.914	0.933	0.515287	UpDEG	Treated vs Control(Mural)	H2A histone family member V
HES6	3.53817e-05	0.00320313	0.323	0.585	0.7372	UpDEG	Treated vs Control(Mural)	hes family bHLH transcription factor 6
HIST1H1C	2.20556e-05	0.00232949	0.634	0.848	0.412121	UpDEG	Treated vs Control(Mural)	histone cluster 1 H1 family member c
HIST1H2AG	0.00135716	0.0384688	0.419	0.603	0.278481	UpDEG	Treated vs Control(Mural)	histone cluster 1 H2A family member g
HMGB1	1.88042e-05	0.00210636	0.989	1	0.412627	UpDEG	Treated vs Control(Mural)	high mobility group box 1
HNRNPA1	0.000855681	0.0277549	1	0.996	0.341296	UpDEG	Treated vs Control(Mural)	heterogeneous nuclear ribonucleoprotein A1
HNRNPD	0.00171913	0.0452845	0.989	1	0.196021	UpDEG	Treated vs Control(Mural)	heterogeneous nuclear ribonucleoprotein D
IL32	0.000454008	0.0186112	0.312	0.504	1.04229	UpDEG	Treated vs Control(Mural)	interleukin 32
ILF3-AS1	0.00193726	0.0484151	0.333	0.549	0.927055	UpDEG	Treated vs Control(Mural)
IMPDH2	0.000223942	0.011225	1	1	0.485642	UpDEG	Treated vs Control(Mural)	inosine monophosphate dehydrogenase 2
IPO7	0.000757251	0.0257407	0.882	0.955	0.0392812	UpDEG	Treated vs Control(Mural)	importin 7
IRX2	0.00196895	0.0489315	0.806	0.857	0.71811	UpDEG	Treated vs Control(Mural)	iroquois homeobox 2
ISOC2	0.00179849	0.0463844	0.43	0.625	0.0771407	UpDEG	Treated vs Control(Mural)	isochorismatase domain containing 2
KCNJ3	0.000477474	0.0190818	0.215	0.379	0.172973	UpDEG	Treated vs Control(Mural)	potassium voltage-gated channel subfamily J member 3
KHDRBS3	0.00150329	0.0410376	0.796	0.862	0.556362	UpDEG	Treated vs Control(Mural)	KH RNA binding domain containing, signal transduction associated 3
KIAA0825	0.00142878	0.0395327	0.28	0.536	0.191505	UpDEG	Treated vs Control(Mural)	KIAA0825
KNOP1	0.000208579	0.0106351	0.774	0.871	0.859838	UpDEG	Treated vs Control(Mural)	lysine rich nucleolar protein 1
LARP7	4.254e-05	0.00373678	0.892	0.942	0.99981	UpDEG	Treated vs Control(Mural)	La ribonucleoprotein domain family member 7
LENG1	6.78305e-06	0.00109958	0.484	0.692	0.782223	UpDEG	Treated vs Control(Mural)	leukocyte receptor cluster member 1
LMOD2	0.00022299	0.011225	0.269	0.357	0.125417	UpDEG	Treated vs Control(Mural)	leiomodin 2
LOC102724023	0.000151376	0.00849221	0.344	0.562	0.220889	UpDEG	Treated vs Control(Mural)
LOC102724159	0.000541288	0.0206996	0.258	0.46	0.262552	UpDEG	Treated vs Control(Mural)
LOC102724592	0.000848346	0.0277549	0.871	0.96	0.121261	UpDEG	Treated vs Control(Mural)
LOC150776	0.00100919	0.0315265	0.441	0.549	0.446014	UpDEG	Treated vs Control(Mural)
MBOAT1	4.88302e-05	0.00409746	0.645	0.491	0.0539974	UpDEG	Treated vs Control(Mural)	membrane bound O-acyltransferase domain containing 1
MIR4426	0.000570092	0.0215228	0.495	0.71	0.0638047	UpDEG	Treated vs Control(Mural)
MITD1	8.24844e-05	0.0059496	0.602	0.754	0.392822	UpDEG	Treated vs Control(Mural)	microtubule interacting and trafficking domain containing 1
MLST8	0.000620971	0.02286	0.828	0.897	0.819501	UpDEG	Treated vs Control(Mural)	MTOR associated protein, LST8 homolog
MPHOSPH8	0.000141527	0.00831439	0.935	0.955	0.887732	UpDEG	Treated vs Control(Mural)	M-phase phosphoprotein 8
MRPL23	7.51196e-06	0.00112959	0.452	0.652	0.313677	UpDEG	Treated vs Control(Mural)	mitochondrial ribosomal protein L23
MSH3	0.00124397	0.0363042	0.387	0.522	0.643752	UpDEG	Treated vs Control(Mural)	mutS homolog 3
MTCH1	0.00179375	0.0463844	0.925	0.973	0.561715	UpDEG	Treated vs Control(Mural)	mitochondrial carrier 1
MTRNR2L1	1.03259e-06	0.000229029	0.645	0.737	3.81184	UpDEG	Treated vs Control(Mural)	MT-RNR2-like 1
MZT2A	0.000117756	0.00751603	0.763	0.902	0.497341	UpDEG	Treated vs Control(Mural)	mitotic spindle organizing protein 2A
MZT2B	0.000672798	0.0238763	0.86	0.924	0.405815	UpDEG	Treated vs Control(Mural)	mitotic spindle organizing protein 2B
NDUFC1	0.00043485	0.0179441	0.914	0.973	0.576469	UpDEG	Treated vs Control(Mural)	NADH:ubiquinone oxidoreductase subunit C1
NEK2	0.00138983	0.0387755	0.462	0.603	0.352102	UpDEG	Treated vs Control(Mural)	NIMA related kinase 2
NFYB	0.000754555	0.0257407	0.71	0.839	0.42597	UpDEG	Treated vs Control(Mural)	nuclear transcription factor Y subunit beta
NKD2	0.000129969	0.00784412	0.484	0.696	0.816734	UpDEG	Treated vs Control(Mural)	naked cuticle homolog 2
NMI	0.000863432	0.0277549	0.581	0.746	0.673489	UpDEG	Treated vs Control(Mural)	N-myc and STAT interactor
NOL7	0.000660143	0.0237117	0.978	0.996	0.384304	UpDEG	Treated vs Control(Mural)	nucleolar protein 7
NSUN4	0.00043471	0.0179441	0.516	0.634	0.442879	UpDEG	Treated vs Control(Mural)	NOP2/Sun RNA methyltransferase family member 4
NT5DC2	0.00143925	0.0395327	0.409	0.576	0.588829	UpDEG	Treated vs Control(Mural)	5'-nucleotidase domain containing 2
OXLD1	0.00104652	0.0322386	0.376	0.527	0.655973	UpDEG	Treated vs Control(Mural)	oxidoreductase like domain containing 1
PA2G4	6.86531e-06	0.00109958	1	1	0.356203	UpDEG	Treated vs Control(Mural)	proliferation-associated 2G4
PABPC1	5.37102e-08	2.07181e-05	1	1	0.453555	UpDEG	Treated vs Control(Mural)	poly(A) binding protein cytoplasmic 1
PABPC4	0.000748972	0.0257407	0.957	0.987	0.51646	UpDEG	Treated vs Control(Mural)	poly(A) binding protein cytoplasmic 4
PITX1	0.000265075	0.0124431	0.269	0.46	0.547062	UpDEG	Treated vs Control(Mural)	paired like homeodomain 1
PLEK2	0.00111981	0.033657	0.269	0.433	0.783866	UpDEG	Treated vs Control(Mural)	pleckstrin 2
PPP1R14A	0.000698232	0.0246801	0.806	0.933	0.301346	UpDEG	Treated vs Control(Mural)	protein phosphatase 1 regulatory inhibitor subunit 14A
PRR14	0.000143384	0.00831439	0.57	0.741	0.517634	UpDEG	Treated vs Control(Mural)	proline rich 14
PSMA7	1.4941e-06	0.000315566	1	1	0.4189	UpDEG	Treated vs Control(Mural)	proteasome subunit alpha 7
PSMC1	4.28575e-06	0.000775983	0.828	0.938	0.288328	UpDEG	Treated vs Control(Mural)	proteasome 26S subunit, ATPase 1
QTRT1	3.08547e-05	0.00297546	0.763	0.848	1.01573	UpDEG	Treated vs Control(Mural)	queuine tRNA-ribosyltransferase catalytic subunit 1
RAD23A	0.000357907	0.0157978	0.882	0.946	0.609938	UpDEG	Treated vs Control(Mural)	RAD23 homolog A, nucleotide excision repair protein
REEP6	9.32329e-05	0.00641211	0.161	0.339	0.306838	UpDEG	Treated vs Control(Mural)	receptor accessory protein 6
RFC1	0.00025071	0.0120232	0.742	0.848	0.78042	UpDEG	Treated vs Control(Mural)	replication factor C subunit 1
RN7SL1	5.79764e-05	0.00467606	0.914	0.973	0.538669	UpDEG	Treated vs Control(Mural)
RN7SL2	9.40801e-05	0.00642061	0.871	0.969	0.60497	UpDEG	Treated vs Control(Mural)
RNA5S9	3.80903e-07	0.00010649	0.161	0.469	0.269864	UpDEG	Treated vs Control(Mural)
RNU6-31P	0.000139365	0.00824299	0.14	0.335	0.0543965	UpDEG	Treated vs Control(Mural)
RP11-344E13.3	0.000648613	0.0233923	0.323	0.46	0.360766	UpDEG	Treated vs Control(Mural)
RPL23	0.000415555	0.0175782	1	1	0.28569	UpDEG	Treated vs Control(Mural)	ribosomal protein L23
RPL23AP32	0.000520997	0.0200969	0.538	0.768	0.158525	UpDEG	Treated vs Control(Mural)	ribosomal protein L23a pseudogene 32
RPL26	0.000169773	0.00928019	1	1	0.370091	UpDEG	Treated vs Control(Mural)	ribosomal protein L26
RPL32	0.000306684	0.0138117	0.989	1	0.357992	UpDEG	Treated vs Control(Mural)	ribosomal protein L32
RPL8	3.51654e-05	0.00320313	1	1	0.352595	UpDEG	Treated vs Control(Mural)	ribosomal protein L8
RPL9	5.35354e-07	0.000131935	1	1	0.677034	UpDEG	Treated vs Control(Mural)	ribosomal protein L9
RPLP0P2	0.000192454	0.00992703	0.742	0.906	0.103112	UpDEG	Treated vs Control(Mural)	ribosomal protein lateral stalk subunit P0 pseudogene 2
RPS18P9	1.6074e-06	0.000324111	0.882	0.955	0.291702	UpDEG	Treated vs Control(Mural)	ribosomal protein S18 pseudogene 9
RPS2	9.49417e-05	0.00642995	1	1	0.305975	UpDEG	Treated vs Control(Mural)	ribosomal protein S2
RPS3A	0.000912111	0.0291088	1	1	0.308047	UpDEG	Treated vs Control(Mural)	ribosomal protein S3A
RPS7	0.00175763	0.0458639	1	1	0.355641	UpDEG	Treated vs Control(Mural)	ribosomal protein S7
RRP7B	0.000743679	0.0257407	0.57	0.705	0.704904	UpDEG	Treated vs Control(Mural)
RRS1	0.000569671	0.0215228	0.935	0.955	0.429936	UpDEG	Treated vs Control(Mural)	ribosome biogenesis regulator homolog
S100A9	9.24523e-05	0.0064081	0.14	0.362	0.267338	UpDEG	Treated vs Control(Mural)	S100 calcium binding protein A9
SET	0.000107582	0.00708164	1	1	0.295136	UpDEG	Treated vs Control(Mural)	SET nuclear proto-oncogene
SH3BP2	0.00172012	0.0452845	0.172	0.371	0.533543	UpDEG	Treated vs Control(Mural)	SH3 domain binding protein 2
SH3GLB2	0.000113972	0.00738073	0.28	0.518	0.652236	UpDEG	Treated vs Control(Mural)	SH3 domain containing GRB2 like, endophilin B2
SLC9A3R1	8.76522e-05	0.00622121	1	0.982	0.38449	UpDEG	Treated vs Control(Mural)	SLC9A3 regulator 1
SMC4	1.70671e-05	0.00196648	0.871	0.955	0.64187	UpDEG	Treated vs Control(Mural)	structural maintenance of chromosomes 4
SMN2	8.12793e-14	1.44222e-10	0.065	0.379	0.284025	UpDEG	Treated vs Control(Mural)	survival of motor neuron 2, centromeric
SNAPIN	0.000134637	0.00807097	0.548	0.643	0.0402925	UpDEG	Treated vs Control(Mural)	SNAP associated protein
SNAR-E	4.22644e-10	3.74969e-07	0.495	0.866	0.147781	UpDEG	Treated vs Control(Mural)
SNHG7	6.74143e-05	0.00515603	0.925	0.964	0.542882	UpDEG	Treated vs Control(Mural)
SNORD42A	3.41941e-05	0.00316011	0.215	0.518	0.0757214	UpDEG	Treated vs Control(Mural)
SPAG5	0.00150242	0.0410376	0.763	0.844	0.405112	UpDEG	Treated vs Control(Mural)	sperm associated antigen 5
SUZ12P1	0.000108553	0.00708164	0.301	0.384	0.228738	UpDEG	Treated vs Control(Mural)	SUZ12 polycomb repressive complex 2 subunit pseudogene 1
TAPT1-AS1	0.000176361	0.00954073	0.839	0.942	0.226084	UpDEG	Treated vs Control(Mural)
TAX1BP3	1.99215e-05	0.00218202	0.624	0.804	0.11471	UpDEG	Treated vs Control(Mural)	Tax1 binding protein 3
TBRG4	0.000747901	0.0257407	0.882	0.853	0.0974452	UpDEG	Treated vs Control(Mural)	transforming growth factor beta regulator 4
THAP7	0.00060327	0.0223297	0.624	0.732	0.766142	UpDEG	Treated vs Control(Mural)	THAP domain containing 7
TONSL	6.57262e-05	0.00507063	0.57	0.728	0.877767	UpDEG	Treated vs Control(Mural)	tonsoku like, DNA repair protein
TRMT6	0.00103965	0.0321386	0.86	0.772	0.130853	UpDEG	Treated vs Control(Mural)	tRNA methyltransferase 6
TRNAA5	0.000243943	0.0118915	0.14	0.357	0.157112	UpDEG	Treated vs Control(Mural)
TRNAR27	9.07275e-05	0.00633807	0.14	0.366	0.135172	UpDEG	Treated vs Control(Mural)
TUBGCP6	1.48672e-05	0.00175869	0.516	0.589	0.64667	UpDEG	Treated vs Control(Mural)	tubulin gamma complex associated protein 6
TWF2	0.000511214	0.0199801	0.656	0.786	0.787916	UpDEG	Treated vs Control(Mural)	twinfilin actin binding protein 2
TXNRD2	9.71157e-06	0.00132556	0.172	0.375	0.459801	UpDEG	Treated vs Control(Mural)	thioredoxin reductase 2
UCHL1	1.19745e-07	4.42658e-05	0.785	0.938	0.775997	UpDEG	Treated vs Control(Mural)	ubiquitin C-terminal hydrolase L1
ZNF688	7.41538e-05	0.00548244	0.29	0.42	0.163572	UpDEG	Treated vs Control(Mural)	zinc finger protein 688

## Sheet:  T_pe_vs_C_pe.Down
Down-regulated DEG between control and glucocorticoid treated embryos in PE
Gene	pct.1	pct.2	myAUC	power	avg_diff	UpOrDown	Comparison	Annotation
ACTC1	0.667	0.2	0.842	0.684	-0.295155	DownDEG	Treated vs Control(PE)	actin, alpha, cardiac muscle 1
ADAM18	0.583	0	0.808	0.616	-0.0623349	DownDEG	Treated vs Control(PE)	ADAM metallopeptidase domain 18
ADI1	1	1	0.808	0.616	-0.38262	DownDEG	Treated vs Control(PE)	acireductone dioxygenase 1
AIM1	0.75	0.3	0.8	0.6	-0.12764	DownDEG	Treated vs Control(PE)
ANXA1	1	0.3	0.917	0.834	-0.745586	DownDEG	Treated vs Control(PE)	annexin A1
APOC3	0.917	0.3	0.812	0.624	-0.140062	DownDEG	Treated vs Control(PE)	apolipoprotein C3
ATF7IP2	1	0.7	0.925	0.85	-0.157036	DownDEG	Treated vs Control(PE)	activating transcription factor 7 interacting protein 2
BAG2	0.75	0.4	0.817	0.634	-0.208637	DownDEG	Treated vs Control(PE)	BCL2 associated athanogene 2
BET1	0.917	0.8	0.8	0.6	-0.249211	DownDEG	Treated vs Control(PE)	Bet1 golgi vesicular membrane trafficking protein
BHLHE40	0.917	0.4	0.85	0.7	-0.222863	DownDEG	Treated vs Control(PE)	basic helix-loop-helix family member e40
BIK	1	0.5	0.975	0.95	-0.486694	DownDEG	Treated vs Control(PE)	BCL2 interacting killer
BMP7	0.5	0	0.808	0.616	-0.0662582	DownDEG	Treated vs Control(PE)	bone morphogenetic protein 7
BZRAP1	0.417	0	0.833	0.666	-0.0666666	DownDEG	Treated vs Control(PE)
C10orf54	0.417	0.1	0.85	0.7	-0.11979	DownDEG	Treated vs Control(PE)
C11orf31	1	1	0.817	0.634	-0.348245	DownDEG	Treated vs Control(PE)
C1orf122	1	1	0.8	0.6	-0.330844	DownDEG	Treated vs Control(PE)	chromosome 1 open reading frame 122
C2orf72	0.667	0.1	0.883	0.766	-0.102155	DownDEG	Treated vs Control(PE)	chromosome 2 open reading frame 72
CARHSP1	1	1	0.85	0.7	-0.333308	DownDEG	Treated vs Control(PE)	calcium regulated heat stable protein 1
CCNDBP1	1	0.9	0.833	0.666	-0.375543	DownDEG	Treated vs Control(PE)	cyclin D1 binding protein 1
CDC23	0.917	0.8	0.825	0.65	-0.270188	DownDEG	Treated vs Control(PE)	cell division cycle 23
CDK2AP1	1	1	0.883	0.766	-0.350462	DownDEG	Treated vs Control(PE)	cyclin dependent kinase 2 associated protein 1
CDK7	1	1	0.833	0.666	-0.4844	DownDEG	Treated vs Control(PE)	cyclin dependent kinase 7
CDKN1A	0.917	0.6	0.8	0.6	-0.374091	DownDEG	Treated vs Control(PE)	cyclin dependent kinase inhibitor 1A
CDKN1C	1	0.6	0.833	0.666	-0.750941	DownDEG	Treated vs Control(PE)	cyclin dependent kinase inhibitor 1C
CDX2	0.833	0.7	0.808	0.616	-0.239677	DownDEG	Treated vs Control(PE)	caudal type homeobox 2
CENPB	0.833	0.6	0.817	0.634	-0.109257	DownDEG	Treated vs Control(PE)	centromere protein B
CGA	1	0.6	0.875	0.75	-0.813539	DownDEG	Treated vs Control(PE)	glycoprotein hormones, alpha polypeptide
CGB7	0.917	0.2	0.8	0.6	-0.0830361	DownDEG	Treated vs Control(PE)	chorionic gonadotropin beta subunit 7
CHMP1B	1	0.9	0.808	0.616	-0.420401	DownDEG	Treated vs Control(PE)	charged multivesicular body protein 1B
CHPT1	0.917	0.8	0.8	0.6	-0.230525	DownDEG	Treated vs Control(PE)	choline phosphotransferase 1
CIPC	0.75	0.4	0.817	0.634	-0.203876	DownDEG	Treated vs Control(PE)	CLOCK interacting pacemaker
CMTM4	0.917	0.9	0.825	0.65	-0.150863	DownDEG	Treated vs Control(PE)	CKLF like MARVEL transmembrane domain containing 4
COA4	1	1	0.892	0.784	-0.396478	DownDEG	Treated vs Control(PE)	cytochrome c oxidase assembly factor 4 homolog
COMMD6	1	1	0.817	0.634	-0.30844	DownDEG	Treated vs Control(PE)	COMM domain containing 6
COTL1	0.917	0.4	0.883	0.766	-0.291066	DownDEG	Treated vs Control(PE)	coactosin like F-actin binding protein 1
COX14	1	1	0.817	0.634	-0.264465	DownDEG	Treated vs Control(PE)	COX14, cytochrome c oxidase assembly factor
CRIPT	1	0.6	0.833	0.666	-0.380094	DownDEG	Treated vs Control(PE)	CXXC repeat containing interactor of PDZ3 domain
CTBP1	0.917	0.8	0.808	0.616	-0.249762	DownDEG	Treated vs Control(PE)	C-terminal binding protein 1
CTSV	1	1	0.833	0.666	-0.542152	DownDEG	Treated vs Control(PE)	cathepsin V
CYB5A	1	0.8	0.875	0.75	-0.447874	DownDEG	Treated vs Control(PE)	cytochrome b5 type A
CYP11A1	1	0.7	0.8	0.6	-0.341959	DownDEG	Treated vs Control(PE)	cytochrome P450 family 11 subfamily A member 1
DDT	1	1	0.825	0.65	-0.109051	DownDEG	Treated vs Control(PE)	D-dopachrome tautomerase
DIP2C	0.667	0.1	0.8	0.6	-0.192147	DownDEG	Treated vs Control(PE)	disco interacting protein 2 homolog C
DIRC2	1	0.5	0.817	0.634	-0.2806	DownDEG	Treated vs Control(PE)	disrupted in renal carcinoma 2
DPY30	1	1	0.833	0.666	-0.385047	DownDEG	Treated vs Control(PE)	dpy-30, histone methyltransferase complex regulatory subunit
ELFN2	0.417	0	0.833	0.666	-0.0759867	DownDEG	Treated vs Control(PE)	extracellular leucine rich repeat and fibronectin type III domain containing 2
EPS8L1	0.667	0.2	0.825	0.65	-0.083481	DownDEG	Treated vs Control(PE)	EPS8 like 1
ERVMER34-1	0.833	0.4	0.8	0.6	-0.160784	DownDEG	Treated vs Control(PE)	endogenous retrovirus group MER34 member 1, envelope
EXOSC6	0.917	1	0.867	0.734	-0.110607	DownDEG	Treated vs Control(PE)	exosome component 6
FAM136A	1	1	0.817	0.634	-0.27562	DownDEG	Treated vs Control(PE)	family with sequence similarity 136 member A
FRAT2	1	0.9	0.85	0.7	-0.333391	DownDEG	Treated vs Control(PE)	FRAT2, WNT signaling pathway regulator
GABARAP	1	1	0.858	0.716	-0.420788	DownDEG	Treated vs Control(PE)	GABA type A receptor-associated protein
GATSL3	0.667	0.2	0.833	0.666	-0.162768	DownDEG	Treated vs Control(PE)
H1FX	1	0.8	0.85	0.7	-0.215871	DownDEG	Treated vs Control(PE)	H1 histone family member X
H2AFJ	1	1	0.808	0.616	-0.458024	DownDEG	Treated vs Control(PE)	H2A histone family member J
HADH	1	1	0.833	0.666	-0.552792	DownDEG	Treated vs Control(PE)	hydroxyacyl-CoA dehydrogenase
HOPX	0.833	0.2	0.8	0.6	-0.356807	DownDEG	Treated vs Control(PE)	HOP homeobox
IFITM2	1	0.5	0.9	0.8	-0.730048	DownDEG	Treated vs Control(PE)	interferon induced transmembrane protein 2
IMPA2	0.917	0.9	0.846	0.692	-0.44407	DownDEG	Treated vs Control(PE)	inositol monophosphatase 2
KIF21A	0.833	0.6	0.842	0.684	-0.415838	DownDEG	Treated vs Control(PE)	kinesin family member 21A
KRT23	1	0.5	0.892	0.784	-0.700821	DownDEG	Treated vs Control(PE)	keratin 23
LGALS16	0.917	0.3	0.821	0.642	-0.494406	DownDEG	Treated vs Control(PE)	galectin 16
LOC100129935	0.833	0.2	0.858	0.716	-0.207418	DownDEG	Treated vs Control(PE)
LOC100287823	0.417	0	0.817	0.634	-0.0838054	DownDEG	Treated vs Control(PE)
LSM7	1	1	0.85	0.7	-0.35261	DownDEG	Treated vs Control(PE)	LSM7 homolog, U6 small nuclear RNA and mRNA degradation associated
MAFIP	0.917	0.3	0.825	0.65	-0.0610135	DownDEG	Treated vs Control(PE)
MBNL2	0.667	0.1	0.817	0.634	-0.391566	DownDEG	Treated vs Control(PE)	muscleblind like splicing regulator 2
MEF2BNB	0.833	0.4	0.808	0.616	-0.099153	DownDEG	Treated vs Control(PE)
MFSD12	1	0.9	0.842	0.684	-0.279582	DownDEG	Treated vs Control(PE)	major facilitator superfamily domain containing 12
MPP6	1	0.7	0.8	0.6	-0.279987	DownDEG	Treated vs Control(PE)	membrane palmitoylated protein 6
MRPL53	1	1	0.833	0.666	-0.273585	DownDEG	Treated vs Control(PE)	mitochondrial ribosomal protein L53
MVP	0.917	0.2	0.825	0.65	-0.234741	DownDEG	Treated vs Control(PE)	major vault protein
MYCN	1	0.8	0.808	0.616	-0.325409	DownDEG	Treated vs Control(PE)	MYCN proto-oncogene, bHLH transcription factor
MYCT1	0.917	0.6	0.8	0.6	-0.174818	DownDEG	Treated vs Control(PE)	MYC target 1
MYO7A	0.75	0.1	0.842	0.684	-0.175043	DownDEG	Treated vs Control(PE)	myosin VIIA
NAA40	1	1	0.817	0.634	-0.18676	DownDEG	Treated vs Control(PE)	N(alpha)-acetyltransferase 40, NatD catalytic subunit
NCBP2-AS2	1	0.9	0.858	0.716	-0.433743	DownDEG	Treated vs Control(PE)	NCBP2 antisense RNA 2 (head to head)
NEURL1	0.833	0.1	0.875	0.75	-0.227798	DownDEG	Treated vs Control(PE)	neuralized E3 ubiquitin protein ligase 1
NME4	1	0.9	0.833	0.666	-0.251393	DownDEG	Treated vs Control(PE)	NME/NM23 nucleoside diphosphate kinase 4
NMI	0.75	0.2	0.842	0.684	-0.236016	DownDEG	Treated vs Control(PE)	N-myc and STAT interactor
NOP10	1	1	0.867	0.734	-0.475307	DownDEG	Treated vs Control(PE)	NOP10 ribonucleoprotein
NRP1	0.75	0.2	0.808	0.616	-0.171695	DownDEG	Treated vs Control(PE)	neuropilin 1
NT5C3B	1	1	0.85	0.7	-0.236597	DownDEG	Treated vs Control(PE)	5'-nucleotidase, cytosolic IIIB
P2RY2	0.417	0	0.833	0.666	-0.105634	DownDEG	Treated vs Control(PE)	purinergic receptor P2Y2
PALM3	0.75	0.2	0.808	0.616	-0.113107	DownDEG	Treated vs Control(PE)	paralemmin 3
PCNA	1	1	0.8	0.6	-0.512178	DownDEG	Treated vs Control(PE)	proliferating cell nuclear antigen
PDCD2L	0.917	0.9	0.833	0.666	-0.26497	DownDEG	Treated vs Control(PE)	programmed cell death 2 like
PEA15	1	0.9	0.883	0.766	-0.304152	DownDEG	Treated vs Control(PE)	proliferation and apoptosis adaptor protein 15
PEG10	0.833	0.6	0.804	0.608	-0.440022	DownDEG	Treated vs Control(PE)	paternally expressed 10
PFN2	1	1	0.833	0.666	-0.371954	DownDEG	Treated vs Control(PE)	profilin 2
PHC2	0.917	0.7	0.808	0.616	-0.249343	DownDEG	Treated vs Control(PE)	polyhomeotic homolog 2
PHLDA2	1	0.7	0.858	0.716	-0.513654	DownDEG	Treated vs Control(PE)	pleckstrin homology like domain family A member 2
PKIA	0.833	0.2	0.9	0.8	-0.285813	DownDEG	Treated vs Control(PE)	cAMP-dependent protein kinase inhibitor alpha
PLIN2	1	1	0.808	0.616	-0.621822	DownDEG	Treated vs Control(PE)	perilipin 2
PNP	0.917	1	0.875	0.75	-0.48236	DownDEG	Treated vs Control(PE)	purine nucleoside phosphorylase
PPM1B	1	1	0.8	0.6	-0.431457	DownDEG	Treated vs Control(PE)	protein phosphatase, Mg2+/Mn2+ dependent 1B
PRKAR1B	1	0.7	0.825	0.65	-0.167364	DownDEG	Treated vs Control(PE)	protein kinase cAMP-dependent type I regulatory subunit beta
PRMT6	0.917	0.6	0.825	0.65	-0.275592	DownDEG	Treated vs Control(PE)	protein arginine methyltransferase 6
PROM2	0.5	0	0.808	0.616	-0.122321	DownDEG	Treated vs Control(PE)	prominin 2
PSMA3	1	1	0.85	0.7	-0.365436	DownDEG	Treated vs Control(PE)	proteasome subunit alpha 3
PSMC2	1	1	0.833	0.666	-0.424486	DownDEG	Treated vs Control(PE)	proteasome 26S subunit, ATPase 2
PTS	1	1	0.858	0.716	-0.336167	DownDEG	Treated vs Control(PE)	6-pyruvoyltetrahydropterin synthase
PVRL3	0.833	0.5	0.8	0.6	-0.122145	DownDEG	Treated vs Control(PE)
RAB30-AS1	0.917	0.6	0.842	0.684	-0.146658	DownDEG	Treated vs Control(PE)
RBX1	1	1	0.825	0.65	-0.42186	DownDEG	Treated vs Control(PE)	ring-box 1
RHEB	1	1	0.8	0.6	-0.279648	DownDEG	Treated vs Control(PE)	Ras homolog, mTORC1 binding
RHOBTB1	1	0.8	0.858	0.716	-0.581857	DownDEG	Treated vs Control(PE)	Rho related BTB domain containing 1
RPL13A	1	1	0.908	0.816	-0.371006	DownDEG	Treated vs Control(PE)	ribosomal protein L13a
RPL27A	1	1	0.875	0.75	-0.401996	DownDEG	Treated vs Control(PE)	ribosomal protein L27a
RPL36AL	1	1	0.842	0.684	-0.36691	DownDEG	Treated vs Control(PE)	ribosomal protein L36a like
RPS19	1	1	0.833	0.666	-0.464195	DownDEG	Treated vs Control(PE)	ribosomal protein S19
RPS27L	1	1	0.867	0.734	-0.70812	DownDEG	Treated vs Control(PE)	ribosomal protein S27 like
SERP1	1	1	0.867	0.734	-0.453365	DownDEG	Treated vs Control(PE)	stress associated endoplasmic reticulum protein 1
SH3BGRL2	0.917	1	0.833	0.666	-0.316823	DownDEG	Treated vs Control(PE)	SH3 domain binding glutamate rich protein like 2
SHFM1	1	1	0.892	0.784	-0.4184	DownDEG	Treated vs Control(PE)
SNHG8	1	1	0.9	0.8	-0.610475	DownDEG	Treated vs Control(PE)
SOCS6	1	0.7	0.842	0.684	-0.340244	DownDEG	Treated vs Control(PE)	suppressor of cytokine signaling 6
SPATA18	0.667	0.2	0.8	0.6	-0.0612501	DownDEG	Treated vs Control(PE)	spermatogenesis associated 18
SPATC1L	0.667	0.1	0.808	0.616	-0.103422	DownDEG	Treated vs Control(PE)	spermatogenesis and centriole associated 1 like
SRF	1	1	0.875	0.75	-0.213067	DownDEG	Treated vs Control(PE)	serum response factor
STMN1	1	1	0.85	0.7	-0.588146	DownDEG	Treated vs Control(PE)	stathmin 1
TBCCD1	0.833	0.3	0.833	0.666	-0.102129	DownDEG	Treated vs Control(PE)	TBCC domain containing 1
TFEB	1	0.8	0.808	0.616	-0.263639	DownDEG	Treated vs Control(PE)	transcription factor EB
TIMP2	0.5	0	0.8	0.6	-0.0584345	DownDEG	Treated vs Control(PE)	TIMP metallopeptidase inhibitor 2
TLR9	0.417	0	0.833	0.666	-0.071417	DownDEG	Treated vs Control(PE)	toll like receptor 9
TMEM5	1	0.8	0.808	0.616	-0.142209	DownDEG	Treated vs Control(PE)	ribitol xylosyltransferase 1
TPT1	1	1	0.983	0.966	-0.502715	DownDEG	Treated vs Control(PE)	tumor protein, translationally-controlled 1
TREML2	0.833	0.2	0.875	0.75	-0.272312	DownDEG	Treated vs Control(PE)	triggering receptor expressed on myeloid cells like 2
TRIAP1	1	1	0.867	0.734	-0.405567	DownDEG	Treated vs Control(PE)	TP53 regulated inhibitor of apoptosis 1
TRIB1	0.75	0.3	0.842	0.684	-0.091257	DownDEG	Treated vs Control(PE)	tribbles pseudokinase 1
TRIOBP	0.833	0.5	0.808	0.616	-0.220833	DownDEG	Treated vs Control(PE)	TRIO and F-actin binding protein
TSEN34	0.917	0.8	0.8	0.6	-0.193447	DownDEG	Treated vs Control(PE)	tRNA splicing endonuclease subunit 34
TUSC1	0.75	0.6	0.829	0.658	-0.194488	DownDEG	Treated vs Control(PE)	tumor suppressor candidate 1
UCA1	1	0.5	0.917	0.834	-0.440261	DownDEG	Treated vs Control(PE)
ZCCHC24	0.667	0.2	0.8	0.6	-0.177154	DownDEG	Treated vs Control(PE)	zinc finger CCHC-type containing 24
ZNF358	0.583	0.2	0.808	0.616	-0.106639	DownDEG	Treated vs Control(PE)	zinc finger protein 358

## Sheet:  T_pe_vs_C_pe.Up
Up-regulated DEG between control and glucocorticoid treated embryos in PE
Gene	pct.1	pct.2	myAUC	power	avg_diff	UpOrDown	Comparison	Annotation
ABCC10	0.417	0.9	0.133	0.734	0.212648	UpDEG	Treated vs Control(PE)	ATP binding cassette subfamily C member 10
ACKR3	0.25	0.8	0.167	0.666	0.203441	UpDEG	Treated vs Control(PE)	atypical chemokine receptor 3
ACLY	1	1	0.175	0.65	0.37054	UpDEG	Treated vs Control(PE)	ATP citrate lyase
ACO1	0.583	1	0.167	0.666	0.461023	UpDEG	Treated vs Control(PE)	aconitase 1
ACO2	1	1	0.2	0.6	0.310556	UpDEG	Treated vs Control(PE)	aconitase 2
ACTG1	1	1	0.2	0.6	0.438759	UpDEG	Treated vs Control(PE)	actin gamma 1
ACTN4	1	1	0.15	0.7	0.426888	UpDEG	Treated vs Control(PE)	actinin alpha 4
AKAP1	0.833	1	0.15	0.7	0.429099	UpDEG	Treated vs Control(PE)	A-kinase anchoring protein 1
AKAP12	1	1	0.192	0.616	0.471959	UpDEG	Treated vs Control(PE)	A-kinase anchoring protein 12
ALG1	0.75	1	0.158	0.684	0.233964	UpDEG	Treated vs Control(PE)	ALG1, chitobiosyldiphosphodolichol beta-mannosyltransferase
ALPL	0.833	1	0.183	0.634	0.422228	UpDEG	Treated vs Control(PE)	alkaline phosphatase, liver/bone/kidney
AP2B1	1	1	0.15	0.7	0.298431	UpDEG	Treated vs Control(PE)	adaptor related protein complex 2 beta 1 subunit
APBA3	0.667	0.9	0.167	0.666	0.11978	UpDEG	Treated vs Control(PE)	amyloid beta precursor protein binding family A member 3
APEH	1	1	0.183	0.634	0.256066	UpDEG	Treated vs Control(PE)	acylaminoacyl-peptide hydrolase
ARHGDIA	1	1	0.192	0.616	0.429434	UpDEG	Treated vs Control(PE)	Rho GDP dissociation inhibitor alpha
ATF2	0.583	1	0.158	0.684	0.201317	UpDEG	Treated vs Control(PE)	activating transcription factor 2
ATG7	0.75	0.9	0.175	0.65	0.192067	UpDEG	Treated vs Control(PE)	autophagy related 7
ATP5D	1	1	0.183	0.634	0.402555	UpDEG	Treated vs Control(PE)	ATP synthase F1 subunit delta
ATP6V0A1	0.667	1	0.058	0.884	0.310509	UpDEG	Treated vs Control(PE)	ATPase H+ transporting V0 subunit a1
ATRIP	0.667	1	0.175	0.65	0.191394	UpDEG	Treated vs Control(PE)	ATR interacting protein
ATXN2L	1	1	0.133	0.734	0.416678	UpDEG	Treated vs Control(PE)	ataxin 2 like
BMP4	0.25	0.8	0.183	0.634	0.195992	UpDEG	Treated vs Control(PE)	bone morphogenetic protein 4
BPIFA2	0.083	0.7	0.162	0.676	0.108933	UpDEG	Treated vs Control(PE)	BPI fold containing family A member 2
BTN2A1	0.75	1	0.125	0.75	0.258992	UpDEG	Treated vs Control(PE)	butyrophilin subfamily 2 member A1
BUD13	0.5	0.9	0.15	0.7	0.137155	UpDEG	Treated vs Control(PE)	BUD13 homolog
C10orf12	0.25	0.8	0.175	0.65	0.0775879	UpDEG	Treated vs Control(PE)
C1orf174	1	1	0.2	0.6	0.354959	UpDEG	Treated vs Control(PE)	chromosome 1 open reading frame 174
C4orf21	0.167	0.7	0.125	0.75	0.140574	UpDEG	Treated vs Control(PE)
CAPN1	0.917	1	0.183	0.634	0.302659	UpDEG	Treated vs Control(PE)	calpain 1
CARS	1	1	0.175	0.65	0.27988	UpDEG	Treated vs Control(PE)	cysteinyl-tRNA synthetase
CC2D1A	0.75	0.9	0.2	0.6	0.144189	UpDEG	Treated vs Control(PE)	coiled-coil and C2 domain containing 1A
CCAR2	1	1	0.183	0.634	0.235781	UpDEG	Treated vs Control(PE)	cell cycle and apoptosis regulator 2
CCDC66	0.417	1	0.108	0.784	0.131503	UpDEG	Treated vs Control(PE)	coiled-coil domain containing 66
CHD1L	0.917	1	0.2	0.6	0.171179	UpDEG	Treated vs Control(PE)	chromodomain helicase DNA binding protein 1 like
CHKA	0.583	0.9	0.2	0.6	0.172541	UpDEG	Treated vs Control(PE)	choline kinase alpha
CHMP1A	0.917	1	0.183	0.634	0.385616	UpDEG	Treated vs Control(PE)	charged multivesicular body protein 1A
CLASP1	0.5	0.7	0.175	0.65	0.264615	UpDEG	Treated vs Control(PE)	cytoplasmic linker associated protein 1
CLPTM1	1	1	0.133	0.734	0.406956	UpDEG	Treated vs Control(PE)	CLPTM1, transmembrane protein
CS	1	1	0.158	0.684	0.423577	UpDEG	Treated vs Control(PE)	citrate synthase
CTSA	1	1	0.2	0.6	0.283595	UpDEG	Treated vs Control(PE)	cathepsin A
CTSB	1	1	0.083	0.834	0.576441	UpDEG	Treated vs Control(PE)	cathepsin B
CXXC1	1	1	0.183	0.634	0.238321	UpDEG	Treated vs Control(PE)	CXXC finger protein 1
DAG1	1	1	0.192	0.616	0.357144	UpDEG	Treated vs Control(PE)	dystroglycan 1
DDHD1	0.75	1	0.133	0.734	0.475013	UpDEG	Treated vs Control(PE)	DDHD domain containing 1
DDX1	0.917	1	0.15	0.7	0.389475	UpDEG	Treated vs Control(PE)	DEAD-box helicase 1
DDX10	1	1	0.183	0.634	0.399329	UpDEG	Treated vs Control(PE)	DEAD-box helicase 10
DDX39A	1	1	0.125	0.75	0.458149	UpDEG	Treated vs Control(PE)	DExD-box helicase 39A
DEPTOR	0.75	1	0.117	0.766	0.435366	UpDEG	Treated vs Control(PE)	DEP domain containing MTOR interacting protein
DHCR24	1	1	0.125	0.75	0.686631	UpDEG	Treated vs Control(PE)	24-dehydrocholesterol reductase
DHCR7	1	1	0.2	0.6	0.485439	UpDEG	Treated vs Control(PE)	7-dehydrocholesterol reductase
DHX9	1	1	0.158	0.684	0.487382	UpDEG	Treated vs Control(PE)	DExH-box helicase 9
DNASE2	0.75	1	0.183	0.634	0.284871	UpDEG	Treated vs Control(PE)	deoxyribonuclease 2, lysosomal
DOK3	0.5	1	0.2	0.6	0.0939242	UpDEG	Treated vs Control(PE)	docking protein 3
DYNC1LI1	0.917	1	0.067	0.866	0.363226	UpDEG	Treated vs Control(PE)	dynein cytoplasmic 1 light intermediate chain 1
EARS2	0.833	1	0.183	0.634	0.256006	UpDEG	Treated vs Control(PE)	glutamyl-tRNA synthetase 2, mitochondrial
EIF4G1	1	1	0.15	0.7	0.426432	UpDEG	Treated vs Control(PE)	eukaryotic translation initiation factor 4 gamma 1
ELL	0.75	1	0.167	0.666	0.163961	UpDEG	Treated vs Control(PE)	elongation factor for RNA polymerase II
EMC1	0.833	1	0.117	0.766	0.43256	UpDEG	Treated vs Control(PE)	ER membrane protein complex subunit 1
ENTPD7	0.5	0.9	0.183	0.634	0.191908	UpDEG	Treated vs Control(PE)	ectonucleoside triphosphate diphosphohydrolase 7
EPRS	1	1	0.175	0.65	0.282019	UpDEG	Treated vs Control(PE)	glutamyl-prolyl-tRNA synthetase
EXOC1	0.667	0.9	0.108	0.784	0.187231	UpDEG	Treated vs Control(PE)	exocyst complex component 1
EYA3	1	1	0.158	0.684	0.187389	UpDEG	Treated vs Control(PE)	EYA transcriptional coactivator and phosphatase 3
FAM109A	0.667	1	0.183	0.634	0.208911	UpDEG	Treated vs Control(PE)	family with sequence similarity 109 member A
FAM207A	0.917	1	0.117	0.766	0.170325	UpDEG	Treated vs Control(PE)	family with sequence similarity 207 member A
FAM73A	0.75	1	0.175	0.65	0.180021	UpDEG	Treated vs Control(PE)
FASN	1	1	0.2	0.6	0.395013	UpDEG	Treated vs Control(PE)	fatty acid synthase
FBXO3	0.417	0.9	0.179	0.642	0.108802	UpDEG	Treated vs Control(PE)	F-box protein 3
FLVCR1	0.75	0.9	0.2	0.6	0.231414	UpDEG	Treated vs Control(PE)	feline leukemia virus subgroup C cellular receptor 1
FOXH1	0.917	1	0.167	0.666	0.391989	UpDEG	Treated vs Control(PE)	forkhead box H1
FOXO1	0.25	0.8	0.162	0.676	0.501876	UpDEG	Treated vs Control(PE)	forkhead box O1
FUS	1	1	0.108	0.784	0.348261	UpDEG	Treated vs Control(PE)	FUS RNA binding protein
G3BP2	1	1	0.133	0.734	0.36054	UpDEG	Treated vs Control(PE)	G3BP stress granule assembly factor 2
GAK	1	1	0.133	0.734	0.397419	UpDEG	Treated vs Control(PE)	cyclin G associated kinase
GALNT6	0.5	0.9	0.192	0.616	0.172164	UpDEG	Treated vs Control(PE)	polypeptide N-acetylgalactosaminyltransferase 6
GAREM	0.417	0.8	0.175	0.65	0.130224	UpDEG	Treated vs Control(PE)
GBA2	0.917	1	0.117	0.766	0.219386	UpDEG	Treated vs Control(PE)	glucosylceramidase beta 2
GLB1	0.833	1	0.2	0.6	0.258333	UpDEG	Treated vs Control(PE)	galactosidase beta 1
GNAI2	0.917	1	0.142	0.716	0.296764	UpDEG	Treated vs Control(PE)	G protein subunit alpha i2
GPRC5B	0.75	1	0.092	0.816	0.668719	UpDEG	Treated vs Control(PE)	G protein-coupled receptor class C group 5 member B
GPT2	1	1	0.2	0.6	0.283527	UpDEG	Treated vs Control(PE)	glutamic--pyruvic transaminase 2
GTDC1	0.833	1	0.183	0.634	0.182553	UpDEG	Treated vs Control(PE)	glycosyltransferase like domain containing 1
GYPC	0.667	1	0.142	0.716	0.339166	UpDEG	Treated vs Control(PE)	glycophorin C (Gerbich blood group)
HADHA	0.917	1	0.175	0.65	0.381229	UpDEG	Treated vs Control(PE)	hydroxyacyl-CoA dehydrogenase trifunctional multienzyme complex subunit alpha
HECTD3	0.75	1	0.083	0.834	0.339391	UpDEG	Treated vs Control(PE)	HECT domain E3 ubiquitin protein ligase 3
HIF1A	0.917	1	0.183	0.634	0.26941	UpDEG	Treated vs Control(PE)	hypoxia inducible factor 1 alpha subunit
HK2	0.917	1	0.183	0.634	0.21197	UpDEG	Treated vs Control(PE)	hexokinase 2
HLTF	0.333	0.9	0.142	0.716	0.293022	UpDEG	Treated vs Control(PE)	helicase like transcription factor
HMBOX1	0.75	0.9	0.192	0.616	0.290237	UpDEG	Treated vs Control(PE)	homeobox containing 1
IARS	1	1	0.192	0.616	0.331923	UpDEG	Treated vs Control(PE)	isoleucyl-tRNA synthetase
IARS2	1	1	0.158	0.684	0.257993	UpDEG	Treated vs Control(PE)	isoleucyl-tRNA synthetase 2, mitochondrial
ICMT	0.917	1	0.133	0.734	0.274809	UpDEG	Treated vs Control(PE)	isoprenylcysteine carboxyl methyltransferase
IDH3A	0.917	1	0.2	0.6	0.371545	UpDEG	Treated vs Control(PE)	isocitrate dehydrogenase 3 (NAD(+)) alpha
IGHMBP2	0.917	1	0.183	0.634	0.291812	UpDEG	Treated vs Control(PE)	immunoglobulin mu binding protein 2
IGSF3	0.917	1	0.192	0.616	0.243352	UpDEG	Treated vs Control(PE)	immunoglobulin superfamily member 3
IL6R	0.917	0.9	0.167	0.666	0.856887	UpDEG	Treated vs Control(PE)	interleukin 6 receptor
IL6ST	0.917	1	0.158	0.684	0.529637	UpDEG	Treated vs Control(PE)	interleukin 6 signal transducer
IP6K1	0.917	1	0.192	0.616	0.197882	UpDEG	Treated vs Control(PE)	inositol hexakisphosphate kinase 1
IQGAP1	1	1	0.142	0.716	0.336966	UpDEG	Treated vs Control(PE)	IQ motif containing GTPase activating protein 1
KAT5	0.583	0.9	0.2	0.6	0.0923007	UpDEG	Treated vs Control(PE)	lysine acetyltransferase 5
KCNK5	0.333	0.9	0.183	0.634	0.27738	UpDEG	Treated vs Control(PE)	potassium two pore domain channel subfamily K member 5
KCNV2	0.083	0.6	0.183	0.634	0.104588	UpDEG	Treated vs Control(PE)	potassium voltage-gated channel modifier subfamily V member 2
KIAA0196	0.667	0.9	0.179	0.642	0.195396	UpDEG	Treated vs Control(PE)
KLF4	1	1	0.167	0.666	0.354187	UpDEG	Treated vs Control(PE)	Kruppel like factor 4
KLHL18	0.917	1	0.15	0.7	0.485462	UpDEG	Treated vs Control(PE)	kelch like family member 18
KPNA6	1	1	0.108	0.784	0.311312	UpDEG	Treated vs Control(PE)	karyopherin subunit alpha 6
LARS	1	1	0.2	0.6	0.368115	UpDEG	Treated vs Control(PE)	leucyl-tRNA synthetase
LARS2	0.75	0.9	0.175	0.65	0.283851	UpDEG	Treated vs Control(PE)	leucyl-tRNA synthetase 2, mitochondrial
LCLAT1	0.333	1	0.108	0.784	0.277906	UpDEG	Treated vs Control(PE)	lysocardiolipin acyltransferase 1
LETMD1	0.5	0.9	0.192	0.616	0.134447	UpDEG	Treated vs Control(PE)	LETM1 domain containing 1
LIG3	0.75	0.9	0.187	0.626	0.315968	UpDEG	Treated vs Control(PE)	DNA ligase 3
LOC100506922	0.167	0.8	0.112	0.776	0.0573359	UpDEG	Treated vs Control(PE)
LOC101929325	0.583	0.9	0.137	0.726	0.397148	UpDEG	Treated vs Control(PE)
LOC220729	0.417	1	0.15	0.7	0.138922	UpDEG	Treated vs Control(PE)
LOC284561	0.417	0.9	0.192	0.616	0.432612	UpDEG	Treated vs Control(PE)
LRRC40	0.583	1	0.2	0.6	0.167777	UpDEG	Treated vs Control(PE)	leucine rich repeat containing 40
LSR	1	1	0.167	0.666	0.266857	UpDEG	Treated vs Control(PE)	lipolysis stimulated lipoprotein receptor
MAD1L1	0.833	1	0.192	0.616	0.294949	UpDEG	Treated vs Control(PE)	mitotic arrest deficient 1 like 1
MAK16	0.833	1	0.183	0.634	0.244487	UpDEG	Treated vs Control(PE)	MAK16 homolog
MAP4K5	0.75	1	0.2	0.6	0.143958	UpDEG	Treated vs Control(PE)	mitogen-activated protein kinase kinase kinase kinase 5
MAP7	0.917	1	0.183	0.634	0.301475	UpDEG	Treated vs Control(PE)	microtubule associated protein 7
MAPKAP1	1	1	0.183	0.634	0.330074	UpDEG	Treated vs Control(PE)	mitogen-activated protein kinase associated protein 1
MARS	1	1	0.158	0.684	0.347896	UpDEG	Treated vs Control(PE)	methionyl-tRNA synthetase
MED1	1	1	0.2	0.6	0.249276	UpDEG	Treated vs Control(PE)	mediator complex subunit 1
MLH1	0.417	1	0.175	0.65	0.150779	UpDEG	Treated vs Control(PE)	mutL homolog 1
MLST8	1	1	0.2	0.6	0.334969	UpDEG	Treated vs Control(PE)	MTOR associated protein, LST8 homolog
MLXIP	0.75	1	0.133	0.734	0.326138	UpDEG	Treated vs Control(PE)	MLX interacting protein
MPV17L2	0.917	1	0.15	0.7	0.465669	UpDEG	Treated vs Control(PE)	MPV17 mitochondrial inner membrane protein like 2
MRPL4	1	1	0.167	0.666	0.471703	UpDEG	Treated vs Control(PE)	mitochondrial ribosomal protein L4
MRPS2	0.833	1	0.2	0.6	0.436348	UpDEG	Treated vs Control(PE)	mitochondrial ribosomal protein S2
MSH2	1	1	0.175	0.65	0.271149	UpDEG	Treated vs Control(PE)	mutS homolog 2
MSH6	0.917	1	0.15	0.7	0.493235	UpDEG	Treated vs Control(PE)	mutS homolog 6
MTFR1L	0.833	1	0.125	0.75	0.242537	UpDEG	Treated vs Control(PE)	mitochondrial fission regulator 1 like
MTRNR2L1	0.75	1	0.1	0.8	1.65904	UpDEG	Treated vs Control(PE)	MT-RNR2-like 1
MTRNR2L2	0.75	1	0.1	0.8	0.217601	UpDEG	Treated vs Control(PE)	MT-RNR2-like 2
MTRNR2L3	0.833	1	0.133	0.734	0.181236	UpDEG	Treated vs Control(PE)	MT-RNR2-like 3
MTRNR2L8	0.667	1	0.142	0.716	0.0937662	UpDEG	Treated vs Control(PE)	MT-RNR2-like 8
MUM1	0.917	1	0.125	0.75	0.324213	UpDEG	Treated vs Control(PE)	melanoma associated antigen (mutated) 1
MYBBP1A	0.917	1	0.183	0.634	0.586709	UpDEG	Treated vs Control(PE)	MYB binding protein 1a
MYBL2	1	1	0.167	0.666	0.439628	UpDEG	Treated vs Control(PE)	MYB proto-oncogene like 2
MYH10	1	1	0.133	0.734	0.542931	UpDEG	Treated vs Control(PE)	myosin heavy chain 10
MYSM1	0.833	1	0.192	0.616	0.210156	UpDEG	Treated vs Control(PE)	Myb like, SWIRM and MPN domains 1
NAA16	0.667	1	0.2	0.6	0.211769	UpDEG	Treated vs Control(PE)	N(alpha)-acetyltransferase 16, NatA auxiliary subunit
NAA60	0.833	1	0.183	0.634	0.287904	UpDEG	Treated vs Control(PE)	N(alpha)-acetyltransferase 60, NatF catalytic subunit
NAPA	0.917	1	0.142	0.716	0.412928	UpDEG	Treated vs Control(PE)	NSF attachment protein alpha
NCAPD2	1	1	0.175	0.65	0.287324	UpDEG	Treated vs Control(PE)	non-SMC condensin I complex subunit D2
NCLN	1	1	0.092	0.816	0.789219	UpDEG	Treated vs Control(PE)	nicalin
NDUFB9	1	1	0.15	0.7	0.356943	UpDEG	Treated vs Control(PE)	NADH:ubiquinone oxidoreductase subunit B9
NDUFV1	1	1	0.2	0.6	0.323631	UpDEG	Treated vs Control(PE)	NADH:ubiquinone oxidoreductase core subunit V1
NFATC3	0.917	1	0.192	0.616	0.151414	UpDEG	Treated vs Control(PE)	nuclear factor of activated T cells 3
NFXL1	0.667	1	0.142	0.716	0.208615	UpDEG	Treated vs Control(PE)	nuclear transcription factor, X-box binding like 1
NOB1	1	1	0.167	0.666	0.275278	UpDEG	Treated vs Control(PE)	NIN1/PSMD8 binding protein 1 homolog
NOL6	1	1	0.167	0.666	0.391457	UpDEG	Treated vs Control(PE)	nucleolar protein 6
NUP98	1	1	0.175	0.65	0.396139	UpDEG	Treated vs Control(PE)	nucleoporin 98
OGDH	1	1	0.2	0.6	0.310817	UpDEG	Treated vs Control(PE)	oxoglutarate dehydrogenase
OSGEP	0.667	1	0.192	0.616	0.337204	UpDEG	Treated vs Control(PE)	O-sialoglycoprotein endopeptidase
OXT	0.333	0.9	0.117	0.766	0.101518	UpDEG	Treated vs Control(PE)	oxytocin/neurophysin I prepropeptide
P4HB	1	1	0.083	0.834	0.488415	UpDEG	Treated vs Control(PE)	prolyl 4-hydroxylase subunit beta
PCSK7	0.833	1	0.1	0.8	0.427109	UpDEG	Treated vs Control(PE)	proprotein convertase subtilisin/kexin type 7
PDCD11	1	1	0.2	0.6	0.459573	UpDEG	Treated vs Control(PE)	programmed cell death 11
PEPD	0.833	1	0.075	0.85	0.347428	UpDEG	Treated vs Control(PE)	peptidase D
PFAS	1	1	0.192	0.616	0.31119	UpDEG	Treated vs Control(PE)	phosphoribosylformylglycinamidine synthase
PHRF1	0.917	1	0.083	0.834	0.461047	UpDEG	Treated vs Control(PE)	PHD and ring finger domains 1
PIAS4	1	1	0.2	0.6	0.193605	UpDEG	Treated vs Control(PE)	protein inhibitor of activated STAT 4
PKM	1	1	0.067	0.866	0.542798	UpDEG	Treated vs Control(PE)	pyruvate kinase M1/2
PLCG2	0.25	0.7	0.108	0.784	0.207166	UpDEG	Treated vs Control(PE)	phospholipase C gamma 2
PLOD1	1	1	0.158	0.684	0.415785	UpDEG	Treated vs Control(PE)	procollagen-lysine,2-oxoglutarate 5-dioxygenase 1
PNPT1	1	1	0.192	0.616	0.51818	UpDEG	Treated vs Control(PE)	polyribonucleotide nucleotidyltransferase 1
POU5F1	0.833	1	0.133	0.734	0.464779	UpDEG	Treated vs Control(PE)	POU class 5 homeobox 1
PPIC	0.75	1	0.125	0.75	0.341512	UpDEG	Treated vs Control(PE)	peptidylprolyl isomerase C
PPM1G	1	1	0.167	0.666	0.450923	UpDEG	Treated vs Control(PE)	protein phosphatase, Mg2+/Mn2+ dependent 1G
PPP2R1A	1	1	0.192	0.616	0.409533	UpDEG	Treated vs Control(PE)	protein phosphatase 2 scaffold subunit Aalpha
PRAMEF19	0.667	1	0.2	0.6	0.227975	UpDEG	Treated vs Control(PE)	PRAME family member 19
PRIM1	0.667	1	0.192	0.616	0.176528	UpDEG	Treated vs Control(PE)	DNA primase subunit 1
PRMT3	0.833	1	0.15	0.7	0.187573	UpDEG	Treated vs Control(PE)	protein arginine methyltransferase 3
PROSC	0.833	1	0.2	0.6	0.174062	UpDEG	Treated vs Control(PE)
PRPF31	0.917	1	0.192	0.616	0.361193	UpDEG	Treated vs Control(PE)	pre-mRNA processing factor 31
PRPF4	1	1	0.158	0.684	0.172679	UpDEG	Treated vs Control(PE)	pre-mRNA processing factor 4
PRRC1	0.833	1	0.167	0.666	0.424828	UpDEG	Treated vs Control(PE)	proline rich coiled-coil 1
PSAP	1	1	0.142	0.716	0.396124	UpDEG	Treated vs Control(PE)	prosaposin
PTBP1	1	1	0.117	0.766	0.386581	UpDEG	Treated vs Control(PE)	polypyrimidine tract binding protein 1
PTGFRN	0.167	0.8	0.1	0.8	0.14647	UpDEG	Treated vs Control(PE)	prostaglandin F2 receptor inhibitor
PTPLA	0.583	1	0.058	0.884	0.278854	UpDEG	Treated vs Control(PE)
PTTG1IP	1	1	0.092	0.816	0.437927	UpDEG	Treated vs Control(PE)	PTTG1 interacting protein
PVR	0.917	1	0.158	0.684	0.470009	UpDEG	Treated vs Control(PE)	poliovirus receptor
PWAR5	0.25	0.6	0.167	0.666	0.170307	UpDEG	Treated vs Control(PE)
PYCR1	0.75	1	0.117	0.766	0.385249	UpDEG	Treated vs Control(PE)	pyrroline-5-carboxylate reductase 1
RAB3D	0.5	0.9	0.158	0.684	0.162439	UpDEG	Treated vs Control(PE)	RAB3D, member RAS oncogene family
RAB8A	1	1	0.2	0.6	0.319978	UpDEG	Treated vs Control(PE)	RAB8A, member RAS oncogene family
RAF1	1	1	0.175	0.65	0.353281	UpDEG	Treated vs Control(PE)	Raf-1 proto-oncogene, serine/threonine kinase
REST	1	1	0.2	0.6	0.285314	UpDEG	Treated vs Control(PE)	RE1 silencing transcription factor
RIOK3	0.917	1	0.15	0.7	0.480474	UpDEG	Treated vs Control(PE)	RIO kinase 3
RMDN3	0.833	1	0.175	0.65	0.30375	UpDEG	Treated vs Control(PE)	regulator of microtubule dynamics 3
RNF40	0.833	1	0.192	0.616	0.343443	UpDEG	Treated vs Control(PE)	ring finger protein 40
RRP7B	0.833	1	0.017	0.966	0.155895	UpDEG	Treated vs Control(PE)
RSBN1	0.667	1	0.158	0.684	0.236572	UpDEG	Treated vs Control(PE)	round spermatid basic protein 1
SAFB2	0.917	1	0.158	0.684	0.310098	UpDEG	Treated vs Control(PE)	scaffold attachment factor B2
SALL4	1	1	0.183	0.634	0.358601	UpDEG	Treated vs Control(PE)	spalt like transcription factor 4
SBNO1	1	1	0.2	0.6	0.309104	UpDEG	Treated vs Control(PE)	strawberry notch homolog 1
SCAP	0.917	1	0.175	0.65	0.364428	UpDEG	Treated vs Control(PE)	SREBF chaperone
SDC4	1	1	0.092	0.816	0.530551	UpDEG	Treated vs Control(PE)	syndecan 4
SEC61A1	0.917	1	0.167	0.666	0.402926	UpDEG	Treated vs Control(PE)	Sec61 translocon alpha 1 subunit
SEMA6D	0.5	0.9	0.192	0.616	0.322763	UpDEG	Treated vs Control(PE)	semaphorin 6D
SERPINH1	1	1	0.2	0.6	0.884967	UpDEG	Treated vs Control(PE)	serpin family H member 1
SHMT1	0.917	1	0.192	0.616	0.240293	UpDEG	Treated vs Control(PE)	serine hydroxymethyltransferase 1
SHMT2	1	1	0.2	0.6	0.2682	UpDEG	Treated vs Control(PE)	serine hydroxymethyltransferase 2
SLC23A2	0.833	1	0.183	0.634	0.434821	UpDEG	Treated vs Control(PE)	solute carrier family 23 member 2
SLC25A16	1	1	0.192	0.616	0.282629	UpDEG	Treated vs Control(PE)	solute carrier family 25 member 16
SLC25A39	1	1	0.2	0.6	0.424561	UpDEG	Treated vs Control(PE)	solute carrier family 25 member 39
SLC25A44	1	1	0.192	0.616	0.561043	UpDEG	Treated vs Control(PE)	solute carrier family 25 member 44
SLC33A1	0.75	1	0.167	0.666	0.287738	UpDEG	Treated vs Control(PE)	solute carrier family 33 member 1
SLC7A5	0.917	1	0.167	0.666	0.796151	UpDEG	Treated vs Control(PE)	solute carrier family 7 member 5
SMARCA4	1	1	0.117	0.766	0.534097	UpDEG	Treated vs Control(PE)	SWI/SNF related, matrix associated, actin dependent regulator of chromatin, subfamily a, member 4
SMARCB1	1	1	0.2	0.6	0.287922	UpDEG	Treated vs Control(PE)	SWI/SNF related, matrix associated, actin dependent regulator of chromatin, subfamily b, member 1
SMC2	0.917	1	0.192	0.616	0.230868	UpDEG	Treated vs Control(PE)	structural maintenance of chromosomes 2
SND1	1	1	0.067	0.866	0.552366	UpDEG	Treated vs Control(PE)	staphylococcal nuclease and tudor domain containing 1
SOAT1	0.917	1	0.183	0.634	0.372174	UpDEG	Treated vs Control(PE)	sterol O-acyltransferase 1
SOCS3	0.917	1	0.167	0.666	0.382408	UpDEG	Treated vs Control(PE)	suppressor of cytokine signaling 3
SORBS1	0.25	0.8	0.1	0.8	0.287652	UpDEG	Treated vs Control(PE)	sorbin and SH3 domain containing 1
SPEN	1	1	0.1	0.8	0.353917	UpDEG	Treated vs Control(PE)	spen family transcriptional repressor
SPTLC2	1	1	0.2	0.6	0.316422	UpDEG	Treated vs Control(PE)	serine palmitoyltransferase long chain base subunit 2
SRRT	1	1	0.142	0.716	0.382612	UpDEG	Treated vs Control(PE)	serrate, RNA effector molecule
SRSF1	1	1	0.2	0.6	0.402483	UpDEG	Treated vs Control(PE)	serine and arginine rich splicing factor 1
SRSF4	1	1	0.075	0.85	0.414637	UpDEG	Treated vs Control(PE)	serine and arginine rich splicing factor 4
SSH2	0.667	1	0.2	0.6	0.140246	UpDEG	Treated vs Control(PE)	slingshot protein phosphatase 2
ST3GAL1	0.917	1	0.167	0.666	0.625146	UpDEG	Treated vs Control(PE)	ST3 beta-galactoside alpha-2,3-sialyltransferase 1
STAT3	0.75	1	0.183	0.634	0.400349	UpDEG	Treated vs Control(PE)	signal transducer and activator of transcription 3
STX1A	0.333	0.9	0.142	0.716	0.130925	UpDEG	Treated vs Control(PE)	syntaxin 1A
TAF6L	0.417	0.9	0.183	0.634	0.132243	UpDEG	Treated vs Control(PE)	TATA-box binding protein associated factor 6 like
TAGLN2	1	1	0.142	0.716	0.654094	UpDEG	Treated vs Control(PE)	transgelin 2
TBC1D12	0.667	1	0.108	0.784	0.480252	UpDEG	Treated vs Control(PE)	TBC1 domain family member 12
TBX3	1	1	0.125	0.75	0.500447	UpDEG	Treated vs Control(PE)	T-box 3
THRAP3	1	1	0.175	0.65	0.365988	UpDEG	Treated vs Control(PE)	thyroid hormone receptor associated protein 3
THUMPD1	0.917	1	0.133	0.734	0.259627	UpDEG	Treated vs Control(PE)	THUMP domain containing 1
TMEM104	0.667	1	0.2	0.6	0.132741	UpDEG	Treated vs Control(PE)	transmembrane protein 104
TMEM120A	0.667	1	0.075	0.85	0.494005	UpDEG	Treated vs Control(PE)	transmembrane protein 120A
TMEM43	0.833	1	0.142	0.716	0.288359	UpDEG	Treated vs Control(PE)	transmembrane protein 43
TNFRSF1A	0.667	0.9	0.133	0.734	0.327278	UpDEG	Treated vs Control(PE)	TNF receptor superfamily member 1A
TRAP1	1	1	0.2	0.6	0.242395	UpDEG	Treated vs Control(PE)	TNF receptor associated protein 1
TRIM35	0.75	0.9	0.2	0.6	0.237345	UpDEG	Treated vs Control(PE)	tripartite motif containing 35
TRPC7	0.25	0.7	0.167	0.666	0.241606	UpDEG	Treated vs Control(PE)	transient receptor potential cation channel subfamily C member 7
TSKU	0.833	1	0.175	0.65	0.199984	UpDEG	Treated vs Control(PE)	tsukushi, small leucine rich proteoglycan
TSR1	1	1	0.158	0.684	0.299884	UpDEG	Treated vs Control(PE)	TSR1, ribosome maturation factor
TTF2	0.667	1	0.158	0.684	0.193821	UpDEG	Treated vs Control(PE)	transcription termination factor 2
TUBB	1	1	0.158	0.684	0.357353	UpDEG	Treated vs Control(PE)	tubulin beta class I
TUBB4A	1	1	0.158	0.684	0.762414	UpDEG	Treated vs Control(PE)	tubulin beta 4A class IVa
TULP4	1	1	0.192	0.616	0.231019	UpDEG	Treated vs Control(PE)	tubby like protein 4
TWF2	0.833	1	0.067	0.866	0.496085	UpDEG	Treated vs Control(PE)	twinfilin actin binding protein 2
TYW1	0.75	1	0.075	0.85	0.26763	UpDEG	Treated vs Control(PE)	tRNA-yW synthesizing protein 1 homolog
TYW1B	0.25	0.7	0.175	0.65	0.0802962	UpDEG	Treated vs Control(PE)	tRNA-yW synthesizing protein 1 homolog B
U2AF2	1	1	0.192	0.616	0.329826	UpDEG	Treated vs Control(PE)	U2 small nuclear RNA auxiliary factor 2
UBE2S	1	1	0.158	0.684	0.352045	UpDEG	Treated vs Control(PE)	ubiquitin conjugating enzyme E2 S
UBTD2	0.833	1	0.183	0.634	0.228256	UpDEG	Treated vs Control(PE)	ubiquitin domain containing 2
USP22	1	1	0.158	0.684	0.343147	UpDEG	Treated vs Control(PE)	ubiquitin specific peptidase 22
USP33	0.833	1	0.158	0.684	0.365875	UpDEG	Treated vs Control(PE)	ubiquitin specific peptidase 33
WDR45B	1	1	0.2	0.6	0.310004	UpDEG	Treated vs Control(PE)	WD repeat domain 45B
XAB2	0.833	1	0.167	0.666	0.333943	UpDEG	Treated vs Control(PE)	XPA binding protein 2
YPEL2	0.833	1	0.133	0.734	0.282188	UpDEG	Treated vs Control(PE)	yippee like 2
YTHDF3	0.917	1	0.183	0.634	0.490452	UpDEG	Treated vs Control(PE)	YTH N6-methyladenosine RNA binding protein 3
ZBTB43	0.667	0.9	0.192	0.616	0.249239	UpDEG	Treated vs Control(PE)	zinc finger and BTB domain containing 43
ZCCHC7	1	1	0.142	0.716	0.22576	UpDEG	Treated vs Control(PE)	zinc finger CCHC-type containing 7
ZFC3H1	1	1	0.183	0.634	0.217696	UpDEG	Treated vs Control(PE)	zinc finger C3H1-type containing
ZNF141	0.583	1	0.2	0.6	0.0679927	UpDEG	Treated vs Control(PE)	zinc finger protein 141
ZNF160	0.25	0.8	0.125	0.75	0.200146	UpDEG	Treated vs Control(PE)	zinc finger protein 160
ZNF200	0.667	1	0.108	0.784	0.245212	UpDEG	Treated vs Control(PE)	zinc finger protein 200
ZNF208	0.833	0.9	0.183	0.634	0.199394	UpDEG	Treated vs Control(PE)	zinc finger protein 208
ZNF557	0.167	0.9	0.171	0.658	0.105918	UpDEG	Treated vs Control(PE)	zinc finger protein 557
ZNF562	0.5	0.9	0.15	0.7	0.12445	UpDEG	Treated vs Control(PE)	zinc finger protein 562
ZNF571	0.083	0.5	0.158	0.684	0.0742245	UpDEG	Treated vs Control(PE)	zinc finger protein 571
ZNF638	1	1	0.167	0.666	0.35925	UpDEG	Treated vs Control(PE)	zinc finger protein 638
ZNF749	0.333	0.8	0.179	0.642	0.339608	UpDEG	Treated vs Control(PE)	zinc finger protein 749

## Sheet:  T_polar_vs_C_polar.Down
Down-regulated DEG between control and glucocorticoid treated embryos in polar
Gene	p_val	fdr	pct.1	pct.2	log2FC	UpOrDown	Comparison	Annotation
ACKR2	1.88666e-06	0.00117041	0.806	0.7	-1.21545	DownDEG	Treated vs Control(Polar)	atypical chemokine receptor 2
ATP6V1E1	0.000220434	0.025171	1	0.944	-0.618413	DownDEG	Treated vs Control(Polar)	ATPase H+ transporting V1 subunit E1
C21orf33	6.35304e-07	0.000616626	0.371	0.156	-0.183699	DownDEG	Treated vs Control(Polar)	chromosome 21 open reading frame 33
CAV1	0.000585636	0.0388763	0.677	0.633	-1.33774	DownDEG	Treated vs Control(Polar)	caveolin 1
CDS1	0.000875623	0.0489865	0.839	0.722	-0.935258	DownDEG	Treated vs Control(Polar)	CDP-diacylglycerol synthase 1
CELF2	5.41155e-05	0.0107193	0.435	0.144	-0.685814	DownDEG	Treated vs Control(Polar)	CUGBP Elav-like family member 2
CTSV	1.58703e-05	0.00550132	1	0.978	-0.974205	DownDEG	Treated vs Control(Polar)	cathepsin V
DAG1	9.23309e-05	0.0149318	1	0.933	-0.627998	DownDEG	Treated vs Control(Polar)	dystroglycan 1
DOCK8	6.47815e-05	0.0118636	0.452	0.2	-1.00772	DownDEG	Treated vs Control(Polar)	dedicator of cytokinesis 8
EIF3G	0.000347425	0.0291198	0.968	0.989	-0.468923	DownDEG	Treated vs Control(Polar)	eukaryotic translation initiation factor 3 subunit G
EPPK1	0.000357082	0.0293715	0.71	0.533	-0.820917	DownDEG	Treated vs Control(Polar)	epiplakin 1
ETNK1	0.000238032	0.0260278	0.758	0.711	-0.583291	DownDEG	Treated vs Control(Polar)	ethanolamine kinase 1
EXOC7	0.000348022	0.0291198	0.839	0.811	-0.954659	DownDEG	Treated vs Control(Polar)	exocyst complex component 7
FBLN1	3.7767e-08	5.33528e-05	0.935	0.733	-1.35697	DownDEG	Treated vs Control(Polar)	fibulin 1
FOSL1	3.42443e-06	0.00174934	0.71	0.478	-1.26057	DownDEG	Treated vs Control(Polar)	FOS like 1, AP-1 transcription factor subunit
GJA5	0.00087882	0.0489865	0.645	0.489	-0.879421	DownDEG	Treated vs Control(Polar)	gap junction protein alpha 5
HDHD3	4.69272e-05	0.00990164	0.645	0.844	-0.221707	DownDEG	Treated vs Control(Polar)	haloacid dehalogenase like hydrolase domain containing 3
HSPA8	0.000388092	0.0301552	1	1	-0.547354	DownDEG	Treated vs Control(Polar)	heat shock protein family A (Hsp70) member 8
IFITM2	9.01232e-11	4.37368e-07	0.984	0.8	-1.67315	DownDEG	Treated vs Control(Polar)	interferon induced transmembrane protein 2
IFNGR1	0.000639889	0.041034	0.839	0.756	-0.675442	DownDEG	Treated vs Control(Polar)	interferon gamma receptor 1
IRS1	0.000427796	0.0320106	0.597	0.289	-0.869654	DownDEG	Treated vs Control(Polar)	insulin receptor substrate 1
ISYNA1	1.06323e-05	0.00429988	0.935	0.9	-1.44125	DownDEG	Treated vs Control(Polar)	inositol-3-phosphate synthase 1
JOSD1	0.000744246	0.0454317	0.71	0.678	-0.492338	DownDEG	Treated vs Control(Polar)	Josephin domain containing 1
KCNQ4	0.000329153	0.0291198	0.339	0.111	-0.637176	DownDEG	Treated vs Control(Polar)	potassium voltage-gated channel subfamily Q member 4
LAP3	3.24532e-06	0.00174934	0.919	0.922	-1.57496	DownDEG	Treated vs Control(Polar)	leucine aminopeptidase 3
LINC00458	0.000124587	0.017783	0.758	0.6	-1.49133	DownDEG	Treated vs Control(Polar)
LIPG	0.000373219	0.0294785	0.71	0.478	-1.30974	DownDEG	Treated vs Control(Polar)	lipase G, endothelial type
LMAN2	2.31268e-05	0.00660204	1	0.944	-0.592576	DownDEG	Treated vs Control(Polar)	lectin, mannose binding 2
LOC646762	0.000592798	0.0388763	0.581	0.444	-0.704325	DownDEG	Treated vs Control(Polar)
LPHN3	6.83848e-06	0.00301701	0.726	0.6	-1.25607	DownDEG	Treated vs Control(Polar)
MGAT4A	0.000718842	0.04444	0.629	0.567	-0.748041	DownDEG	Treated vs Control(Polar)	mannosyl (alpha-1,3-)-glycoprotein beta-1,4-N-acetylglucosaminyltransferase, isozyme A
MME	0.000812745	0.0469561	0.581	0.433	-1.46204	DownDEG	Treated vs Control(Polar)	membrane metalloendopeptidase
MVK	0.000675359	0.0422906	0.532	0.511	-0.472361	DownDEG	Treated vs Control(Polar)	mevalonate kinase
NCLN	0.000404507	0.030673	0.968	0.856	-0.513218	DownDEG	Treated vs Control(Polar)	nicalin
OAZ1	0.000657687	0.0414513	1	1	-0.363661	DownDEG	Treated vs Control(Polar)	ornithine decarboxylase antizyme 1
PDIA6	0.00010212	0.0157329	0.952	0.9	-0.726205	DownDEG	Treated vs Control(Polar)	protein disulfide isomerase family A member 6
PWP2	2.1792e-07	0.000236889	0.565	0.178	-0.480014	DownDEG	Treated vs Control(Polar)	PWP2, small subunit processome component
RNF103-CHMP3	0.000812758	0.0469561	0.548	0.333	-0.377455	DownDEG	Treated vs Control(Polar)	RNF103-CHMP3 readthrough
RXRA	0.000752473	0.0456469	0.79	0.733	-0.8984	DownDEG	Treated vs Control(Polar)	retinoid X receptor alpha
SELM	8.44773e-05	0.0138972	0.565	0.433	-1.41746	DownDEG	Treated vs Control(Polar)
SERINC5	0.00021235	0.0246443	0.871	0.789	-0.841136	DownDEG	Treated vs Control(Polar)	serine incorporator 5
SLC20A2	0.000347971	0.0291198	0.903	0.844	-0.696943	DownDEG	Treated vs Control(Polar)	solute carrier family 20 member 2
SLC7A2	6.44115e-05	0.0118636	1	0.989	-0.409006	DownDEG	Treated vs Control(Polar)	solute carrier family 7 member 2
SQSTM1	0.000146089	0.0194238	0.968	0.978	-0.766676	DownDEG	Treated vs Control(Polar)	sequestosome 1
SSR2	0.000898786	0.0491104	1	0.944	-0.495712	DownDEG	Treated vs Control(Polar)	signal sequence receptor subunit 2
SULF2	2.04997e-06	0.00117041	0.484	0.222	-0.391977	DownDEG	Treated vs Control(Polar)	sulfatase 2
TENM3	0.000566714	0.038722	0.887	0.789	-0.575487	DownDEG	Treated vs Control(Polar)	teneurin transmembrane protein 3
TMBIM6	0.000132531	0.0182592	1	1	-0.367025	DownDEG	Treated vs Control(Polar)	transmembrane BAX inhibitor motif containing 6
TMEM243	0.000100305	0.0157026	0.758	0.556	-0.801224	DownDEG	Treated vs Control(Polar)	transmembrane protein 243
TMEM41A	0.000503212	0.0351379	0.839	0.767	-0.620329	DownDEG	Treated vs Control(Polar)	transmembrane protein 41A
TMEM43	0.000912632	0.0493882	0.726	0.778	-0.531726	DownDEG	Treated vs Control(Polar)	transmembrane protein 43
TMSB10	2.61259e-05	0.00704383	1	1	-0.663695	DownDEG	Treated vs Control(Polar)	thymosin beta 10
TSPAN9	2.19658e-07	0.000236889	0.839	0.722	-1.22325	DownDEG	Treated vs Control(Polar)	tetraspanin 9
VPS37B	0.000883231	0.0489865	0.823	0.733	-0.291013	DownDEG	Treated vs Control(Polar)	VPS37B, ESCRT-I subunit
WLS	0.000110049	0.0164445	0.79	0.822	-0.832132	DownDEG	Treated vs Control(Polar)	wntless Wnt ligand secretion mediator
ZBTB10	0.000114644	0.0168597	0.919	0.811	-0.683755	DownDEG	Treated vs Control(Polar)	zinc finger and BTB domain containing 10

## Sheet:  T_polar_vs_C_polar.Up
Up-regulated DEG between control and glucocorticoid treated embryos in polar
Gene	p_val	fdr	pct.1	pct.2	log2FC	UpOrDown	Comparison	Annotation
ABHD12B	0.000157355	0.020639	0.161	0.5	0.892001	UpDEG	Treated vs Control(Polar)	abhydrolase domain containing 12B
ADA	0.000638854	0.041034	0.468	0.767	1.0687	UpDEG	Treated vs Control(Polar)	adenosine deaminase
ARHGAP19	0.000369248	0.0294785	0.21	0.556	0.883951	UpDEG	Treated vs Control(Polar)	Rho GTPase activating protein 19
ASS1	0.000790936	0.0465629	0.645	0.922	0.711088	UpDEG	Treated vs Control(Polar)	argininosuccinate synthase 1
ATAT1	7.24126e-05	0.0127789	0.274	0.689	0.918458	UpDEG	Treated vs Control(Polar)	alpha tubulin acetyltransferase 1
B3GNT7	0.000259244	0.0260278	0.145	0.444	0.479444	UpDEG	Treated vs Control(Polar)	UDP-GlcNAc:betaGal beta-1,3-N-acetylglucosaminyltransferase 7
BASP1	9.56644e-06	0.00403704	0.984	1	0.797243	UpDEG	Treated vs Control(Polar)	brain abundant membrane attached signal protein 1
BATF	1.17286e-06	0.000954449	0.21	0.667	2.05564	UpDEG	Treated vs Control(Polar)	basic leucine zipper ATF-like transcription factor
BRD9	0.000310653	0.0281794	0.726	0.878	0.912402	UpDEG	Treated vs Control(Polar)	bromodomain containing 9
C19orf43	0.000924755	0.0493882	0.984	0.967	0.419451	UpDEG	Treated vs Control(Polar)	telomerase RNA component interacting RNase
C4orf27	0.000988572	0.0499744	0.532	0.8	0.554619	UpDEG	Treated vs Control(Polar)
CBX3	0.000365546	0.0294785	1	1	0.439769	UpDEG	Treated vs Control(Polar)	chromobox 3
CCZ1B	0.000941358	0.0493882	0.194	0.456	0.186418	UpDEG	Treated vs Control(Polar)	CCZ1 homolog B, vacuolar protein trafficking and biogenesis associated
CDKN3	0.00030534	0.0281794	0.339	0.633	1.03525	UpDEG	Treated vs Control(Polar)	cyclin dependent kinase inhibitor 3
CDR2	0.000968673	0.0499744	0.177	0.511	0.709518	UpDEG	Treated vs Control(Polar)	cerebellar degeneration related protein 2
CHCHD10	0.000295605	0.0281289	0.919	0.956	0.638189	UpDEG	Treated vs Control(Polar)	coiled-coil-helix-coiled-coil-helix domain containing 10
COX7B2	1.31638e-09	3.19419e-06	0.516	0.933	1.10345	UpDEG	Treated vs Control(Polar)	cytochrome c oxidase subunit 7B2
DBR1	0.000764311	0.046077	0.516	0.722	0.325467	UpDEG	Treated vs Control(Polar)	debranching RNA lariats 1
DCK	0.000485402	0.034642	0.419	0.656	0.559903	UpDEG	Treated vs Control(Polar)	deoxycytidine kinase
DDX18	3.52346e-05	0.00854968	0.984	0.989	0.714307	UpDEG	Treated vs Control(Polar)	DEAD-box helicase 18
DHRS11	0.000255043	0.0260278	0.145	0.456	0.59232	UpDEG	Treated vs Control(Polar)	dehydrogenase/reductase 11
DPF2	0.000975317	0.0499744	0.742	0.911	0.301104	UpDEG	Treated vs Control(Polar)	double PHD fingers 2
DPP4	0.000230764	0.0257447	0.145	0.467	1.04143	UpDEG	Treated vs Control(Polar)	dipeptidyl peptidase 4
DPPA4	0.000900644	0.0491104	0.726	0.856	0.916929	UpDEG	Treated vs Control(Polar)	developmental pluripotency associated 4
DUSP6	8.10356e-05	0.0137988	0.258	0.6	1.43669	UpDEG	Treated vs Control(Polar)	dual specificity phosphatase 6
EFHD1	0.000791559	0.0465629	0.419	0.733	1.00234	UpDEG	Treated vs Control(Polar)	EF-hand domain family member D1
EIF5AL1	1.36993e-06	0.000954449	0.081	0.6	0.300871	UpDEG	Treated vs Control(Polar)	eukaryotic translation initiation factor 5A-like 1
EML2	0.000777045	0.0465555	0.274	0.544	0.696214	UpDEG	Treated vs Control(Polar)	echinoderm microtubule associated protein like 2
ENDOG	0.000844743	0.0476691	0.323	0.622	0.66465	UpDEG	Treated vs Control(Polar)	endonuclease G
EPB41L1	4.14419e-05	0.00908194	0.355	0.689	1.35236	UpDEG	Treated vs Control(Polar)	erythrocyte membrane protein band 4.1 like 1
EPSTI1	6.45296e-05	0.0118636	0.065	0.344	0.458676	UpDEG	Treated vs Control(Polar)	epithelial stromal interaction 1
FABP3	0.000175169	0.0212705	0.71	0.911	0.947825	UpDEG	Treated vs Control(Polar)	fatty acid binding protein 3
FAM207A	0.000330508	0.0291198	0.694	0.889	0.650284	UpDEG	Treated vs Control(Polar)	family with sequence similarity 207 member A
FKBP1AP1	0.000451431	0.0329443	0.145	0.456	0.107043	UpDEG	Treated vs Control(Polar)	FK506 binding protein 1A pseudogene 1
FOXR1	3.18382e-05	0.00835193	0.048	0.344	0.685492	UpDEG	Treated vs Control(Polar)	forkhead box R1
FXYD4	1.71492e-05	0.00573966	0.435	0.744	1.83881	UpDEG	Treated vs Control(Polar)	FXYD domain containing ion transport regulator 4
GAL	0.000341261	0.0291198	0.194	0.589	0.486935	UpDEG	Treated vs Control(Polar)	galanin and GMAP prepropeptide
GALNT10	0.000939101	0.0493882	0.29	0.511	0.245145	UpDEG	Treated vs Control(Polar)	polypeptide N-acetylgalactosaminyltransferase 10
GATA6	0.000601043	0.0391525	0.645	0.867	0.549863	UpDEG	Treated vs Control(Polar)	GATA binding protein 6
GNPNAT1	0.000110127	0.0164445	0.726	0.856	0.873984	UpDEG	Treated vs Control(Polar)	glucosamine-phosphate N-acetyltransferase 1
GPALPP1	0.000300984	0.0281794	0.597	0.578	0.634734	UpDEG	Treated vs Control(Polar)	GPALPP motifs containing 1
H1FX	0.000175318	0.0212705	0.823	0.9	0.948168	UpDEG	Treated vs Control(Polar)	H1 histone family member X
H2AFY	1.22774e-05	0.0047666	0.952	0.933	0.743315	UpDEG	Treated vs Control(Polar)	H2A histone family member Y
HES1	0.000213283	0.0246443	0.532	0.8	1.43707	UpDEG	Treated vs Control(Polar)	hes family bHLH transcription factor 1
HMGB2	0.000705402	0.0438887	0.968	0.978	0.428107	UpDEG	Treated vs Control(Polar)	high mobility group box 2
ID1	1.53101e-05	0.00550132	0.403	0.789	0.539177	UpDEG	Treated vs Control(Polar)	inhibitor of DNA binding 1, HLH protein
INO80B	4.73221e-06	0.00218718	0.371	0.722	0.297794	UpDEG	Treated vs Control(Polar)	INO80 complex subunit B
INSR	0.000953512	0.0497569	0.468	0.367	0.0372306	UpDEG	Treated vs Control(Polar)	insulin receptor
KHDC1L	0.000334098	0.0291198	0.919	0.978	1.39278	UpDEG	Treated vs Control(Polar)	KH domain containing 1 like
KIAA1161	0.000355844	0.0293715	0.097	0.378	0.544008	UpDEG	Treated vs Control(Polar)	myogenesis regulating glycosidase (putative)
KNOP1	0.000246435	0.0260278	0.887	0.944	0.771225	UpDEG	Treated vs Control(Polar)	lysine rich nucleolar protein 1
LARP7	7.88243e-05	0.0136619	0.952	0.956	0.889982	UpDEG	Treated vs Control(Polar)	La ribonucleoprotein domain family member 7
LINC00221	0.000937267	0.0493882	0.387	0.689	0.697581	UpDEG	Treated vs Control(Polar)
LLPH	0.000121822	0.0176478	0.935	0.9	0.583503	UpDEG	Treated vs Control(Polar)	LLP homolog, long-term synaptic facilitation
LOC101928115	0.000290402	0.0281289	0.21	0.589	1.52157	UpDEG	Treated vs Control(Polar)
LOC102724023	1.94613e-05	0.00590286	0.258	0.656	0.322782	UpDEG	Treated vs Control(Polar)
LOC102724548	0.000307989	0.0281794	0.258	0.589	0.851487	UpDEG	Treated vs Control(Polar)
LPGAT1	1.88032e-05	0.00590286	0.032	0.344	0.777673	UpDEG	Treated vs Control(Polar)	lysophosphatidylglycerol acyltransferase 1
LRRC16A	3.30265e-05	0.00843567	0.21	0.622	0.790954	UpDEG	Treated vs Control(Polar)
LY6G6C	0.000784749	0.0465629	0.258	0.622	1.07934	UpDEG	Treated vs Control(Polar)	lymphocyte antigen 6 family member G6C
MET	0.000442891	0.032571	0.258	0.6	0.160348	UpDEG	Treated vs Control(Polar)	MET proto-oncogene, receptor tyrosine kinase
MMACHC	0.00036885	0.0294785	0.161	0.489	0.930869	UpDEG	Treated vs Control(Polar)	methylmalonic aciduria (cobalamin deficiency) cblC type, with homocystinuria
MPHOSPH8	1.93276e-05	0.00590286	0.871	1	0.677369	UpDEG	Treated vs Control(Polar)	M-phase phosphoprotein 8
MTRNR2L1	0.000398714	0.0304718	0.645	0.811	3.10454	UpDEG	Treated vs Control(Polar)	MT-RNR2-like 1
NBR2	0.000293996	0.0281289	0.161	0.522	0.409329	UpDEG	Treated vs Control(Polar)
NDUFC1	0.000924672	0.0493882	0.935	0.967	0.795125	UpDEG	Treated vs Control(Polar)	NADH:ubiquinone oxidoreductase subunit C1
NEK2	0.000580815	0.0388763	0.452	0.744	0.299963	UpDEG	Treated vs Control(Polar)	NIMA related kinase 2
NENF	0.00055377	0.0381198	0.887	0.989	0.732667	UpDEG	Treated vs Control(Polar)	neudesin neurotrophic factor
NOP58	0.000373568	0.0294785	1	0.989	0.515992	UpDEG	Treated vs Control(Polar)	NOP58 ribonucleoprotein
PABPC1	0.000466331	0.0335274	1	1	0.466581	UpDEG	Treated vs Control(Polar)	poly(A) binding protein cytoplasmic 1
PACRGL	4.20506e-05	0.00908194	0.129	0.533	0.850885	UpDEG	Treated vs Control(Polar)	parkin coregulated like
PAM16	8.29419e-05	0.0138799	0.597	0.878	0.267473	UpDEG	Treated vs Control(Polar)	presequence translocase associated motor 16
PAPD5	0.000250335	0.0260278	0.613	0.8	0.848037	UpDEG	Treated vs Control(Polar)	poly(A) RNA polymerase D5, non-canonical
PARP16	0.000239737	0.0260278	0.097	0.444	0.376666	UpDEG	Treated vs Control(Polar)	poly(ADP-ribose) polymerase family member 16
PDSS1	0.000835222	0.0475558	0.452	0.711	0.828343	UpDEG	Treated vs Control(Polar)	decaprenyl diphosphate synthase subunit 1
PIK3CA	0.000293124	0.0281289	0.339	0.444	0.0631292	UpDEG	Treated vs Control(Polar)	phosphatidylinositol-4,5-bisphosphate 3-kinase catalytic subunit alpha
PITPNC1	0.000572377	0.038722	0.484	0.733	0.631432	UpDEG	Treated vs Control(Polar)	phosphatidylinositol transfer protein, cytoplasmic 1
PMS1	0.000163235	0.0211247	0.613	0.722	0.929593	UpDEG	Treated vs Control(Polar)	PMS1 homolog 1, mismatch repair system component
PNN	0.000645279	0.041034	0.968	0.989	0.564793	UpDEG	Treated vs Control(Polar)	pinin, desmosome associated protein
PODXL	0.000140705	0.0189678	0.194	0.433	0.466725	UpDEG	Treated vs Control(Polar)	podocalyxin like
PPDPF	0.000258328	0.0260278	0.71	0.944	0.461406	UpDEG	Treated vs Control(Polar)	pancreatic progenitor cell differentiation and proliferation factor
PPP2R3C	0.000837836	0.0475558	0.758	0.867	0.67225	UpDEG	Treated vs Control(Polar)	protein phosphatase 2 regulatory subunit B''gamma
PSIP1	0.000303578	0.0281794	0.919	0.944	0.994456	UpDEG	Treated vs Control(Polar)	PC4 and SFRS1 interacting protein 1
RNF125	0.000646837	0.041034	0.242	0.589	0.579992	UpDEG	Treated vs Control(Polar)	ring finger protein 125
RNF138	1.33908e-05	0.0049989	0.532	0.822	0.969098	UpDEG	Treated vs Control(Polar)	ring finger protein 138
RNF39	2.07082e-05	0.00609073	0.194	0.533	1.14151	UpDEG	Treated vs Control(Polar)	ring finger protein 39
RP11-344E13.3	0.000322594	0.0289917	0.194	0.411	0.807	UpDEG	Treated vs Control(Polar)
RP11-538P18.2	0.000929032	0.0493882	0.065	0.344	0.204597	UpDEG	Treated vs Control(Polar)
RPL23AP32	7.03094e-05	0.0126375	0.452	0.756	0.171825	UpDEG	Treated vs Control(Polar)	ribosomal protein L23a pseudogene 32
RPL9	0.000186923	0.0223985	1	1	0.687713	UpDEG	Treated vs Control(Polar)	ribosomal protein L9
RPS2	6.10624e-05	0.0118534	1	1	0.443134	UpDEG	Treated vs Control(Polar)	ribosomal protein S2
RPS28	0.000260117	0.0260278	1	1	0.579093	UpDEG	Treated vs Control(Polar)	ribosomal protein S28
SAPCD2	0.0009861	0.0499744	0.597	0.844	0.525861	UpDEG	Treated vs Control(Polar)	suppressor APC domain containing 2
SCRIB	9.38431e-05	0.0149318	0.597	0.9	0.673092	UpDEG	Treated vs Control(Polar)	scribbled planar cell polarity protein
SEPSECS-AS1	0.000797964	0.0466568	0.113	0.4	0.166507	UpDEG	Treated vs Control(Polar)
SLC29A2	0.000975222	0.0499744	0.435	0.733	0.854992	UpDEG	Treated vs Control(Polar)	solute carrier family 29 member 2
SLPI	0.000428743	0.0320106	0.129	0.5	1.05658	UpDEG	Treated vs Control(Polar)	secretory leukocyte peptidase inhibitor
SMAD4	0.000246822	0.0260278	0.419	0.722	0.90954	UpDEG	Treated vs Control(Polar)	SMAD family member 4
SMN2	1.36822e-06	0.000954449	0.048	0.356	0.196097	UpDEG	Treated vs Control(Polar)	survival of motor neuron 2, centromeric
SNAR-C3	0.000498342	0.0351379	0.645	0.922	0.0337417	UpDEG	Treated vs Control(Polar)
SNAR-E	2.45113e-05	0.00679733	0.532	0.911	0.126989	UpDEG	Treated vs Control(Polar)
SNHG10	3.88557e-05	0.00897936	0.339	0.733	1.09066	UpDEG	Treated vs Control(Polar)
SNHG5	3.84782e-08	5.33528e-05	0.984	1	0.842069	UpDEG	Treated vs Control(Polar)
SNORA78	0.000388358	0.0301552	0.129	0.489	0.245771	UpDEG	Treated vs Control(Polar)
SNORD83B	0.000592365	0.0388763	0.226	0.589	0.285058	UpDEG	Treated vs Control(Polar)
SSX2IP	0.00089973	0.0491104	0.242	0.567	0.726312	UpDEG	Treated vs Control(Polar)	SSX family member 2 interacting protein
STAG3	4.21067e-05	0.00908194	0.177	0.489	0.655934	UpDEG	Treated vs Control(Polar)	stromal antigen 3
TMEM160	0.000442961	0.032571	0.903	0.889	0.499493	UpDEG	Treated vs Control(Polar)	transmembrane protein 160
TMEM206	0.000346188	0.0291198	0.403	0.756	0.771992	UpDEG	Treated vs Control(Polar)	transmembrane protein 206
UBE2M	0.000574487	0.038722	0.887	0.922	0.613907	UpDEG	Treated vs Control(Polar)	ubiquitin conjugating enzyme E2 M
USP43	5.34755e-05	0.0107193	0.161	0.467	0.766962	UpDEG	Treated vs Control(Polar)	ubiquitin specific peptidase 43
WNT11	0.000172646	0.0212705	0.306	0.667	0.952087	UpDEG	Treated vs Control(Polar)	Wnt family member 11
WNT7A	4.82829e-05	0.00997094	0.29	0.667	1.07413	UpDEG	Treated vs Control(Polar)	Wnt family member 7A
ZC3HAV1	0.000248196	0.0260278	0.161	0.344	0.208477	UpDEG	Treated vs Control(Polar)	zinc finger CCCH-type containing, antiviral 1
ZCCHC2	0.000130128	0.0182592	0.177	0.533	0.865608	UpDEG	Treated vs Control(Polar)	zinc finger CCHC-type containing 2
ZNF296	3.43714e-05	0.00854968	0.306	0.656	0.854886	UpDEG	Treated vs Control(Polar)	zinc finger protein 296
ZNF362	0.000455903	0.0330224	0.387	0.689	0.905802	UpDEG	Treated vs Control(Polar)	zinc finger protein 362
ZNF544	0.000397403	0.0304718	0.419	0.756	0.84046	UpDEG	Treated vs Control(Polar)	zinc finger protein 544

## Sheet:  DEG.EnrichedPathway.Biocarta
Enriched Biocarta pathway
Type	Description	geneID	GeneRatio	BgRatio	pvalue
Up in control Epi cells	Actions of Nitric Oxide in the Heart	FLT4/GUCY2D/KNG1/PDE2A/PDE3A/RYR2	6/58	41/1291	0.00835028
Up in control Epi cells	CARM1 and Regulation of the Estrogen Receptor	ESR1/GRIP1/NR3C1	3/58	12/1291	0.0141829
Up in control Mural cells	IL-10 Anti-inflammatory Signaling Pathway	HMOX1/IL6	2/19	13/1291	0.0145389
Up in control Mural cells	Multiple antiapoptotic pathways from IGF-1R signaling lead to BAD phosphorylation	IGF1R/IRS1	2/19	13/1291	0.0145389
Up in control Mural cells	The IGF-1 Receptor and Longevity	IGF1R/IRS1	2/19	16/1291	0.0217865
Up in control Mural cells	IGF-1 Signaling Pathway	IGF1R/IRS1	2/19	19/1291	0.0302408
Up in control Pe cells	p53 Signaling Pathway	CDKN1A/PCNA	2/18	13/1291	0.0130827
Up in control Pe cells	Cyclins and Cell Cycle Regulation	CDK7/CDKN1A	2/18	23/1291	0.0390762
Up in control Pe cells	Stathmin and breast cancer resistance to antimicrotubule agents	PRKAR1B/STMN1	2/18	24/1291	0.0422796
Up in control Polar cells	Ion Channels and Their Functional Role in Vascular Endothelium	CAV1/KCNQ4	2/7	42/1291	0.0195674
Up in control Polar cells	Basic mechanism of action of PPARa, PPARb(d) and PPARg and effects on gene expression	RXRA	1/7	5/1291	0.0268596
Up in control Polar cells	IFN gamma signaling pathway	IFNGR1	1/7	5/1291	0.0268596
Up in control Polar cells	Visceral Fat Deposits and the Metabolic Syndrome	RXRA	1/7	8/1291	0.0426765
Up in control Polar cells	Role of PPAR-gamma Coactivators in Obesity and Thermogenesis	RXRA	1/7	9/1291	0.0478997
Up in treated Epi cells	Estrogen-responsive protein Efp controls cell cycle and breast tumors growth	CCNB1/CCNB2/CDK6/CDK7	4/69	15/1291	0.00652499
Up in treated Epi cells	Y branching of actin filaments	ACTR3/ARPC2/ARPC3/PSMA7	4/69	15/1291	0.00652499
Up in treated Epi cells	How does salmonella hijack a cell	ACTR3/ARPC2/ARPC3	3/69	11/1291	0.0177017
Up in treated Epi cells	Rho-Selective Guanine Exchange Factor AKAP13 Mediates Stress Fiber Formation	GNA12/PRKAG1/PRKAR2A	3/69	11/1291	0.0177017
Up in treated Epi cells	Role of Ran in mitotic spindle regulation	AURKA/KPNB1/TPX2	3/69	11/1291	0.0177017
Up in treated Epi cells	AKAP95 role in mitosis and chromosome dynamics	CCNB1/PRKAG1/PRKAR2A	3/69	14/1291	0.0348011
Up in treated Epi cells	SREBP control of lipid synthesis	HMGCS1/SREBF1	2/69	6/1291	0.0367314
Up in treated Epi cells	Role of PI3K subunit p85 in regulation of Actin Organization and Cell Migration	ACTR3/ARPC2/ARPC3	3/69	16/1291	0.0496049
Up in treated Mural cells	Apoptotic DNA fragmentation and tissue homeostasis	H1FX/HMGB1	2/12	11/1291	0.00416063
Up in treated Pe cells	Role of ERBB2 in Signal Transduction and Oncology	IL6R/RAF1/STAT3	3/25	28/1291	0.0152736
Up in treated Pe cells	The information-processing pathway at the IFN-beta enhancer	ATF2/SMARCA4/SMARCB1	3/25	29/1291	0.0168193
Up in treated Pe cells	IL22 Soluble Receptor Signaling Pathway	SOCS3/STAT3	2/25	11/1291	0.0177992
Up in treated Pe cells	IL 6 signaling pathway	IL6R/STAT3	2/25	13/1291	0.024651
Up in treated Pe cells	Hypoxia-Inducible Factor in the Cardiovascular System	HIF1A/P4HB	2/25	15/1291	0.0324078
Up in treated Pe cells	Chromatin Remodeling by hSWI/SNF ATP-dependent Complexes	SMARCA4/SMARCB1	2/25	16/1291	0.0366025
Up in treated Pe cells	uCalpain and friends in Cell spread	ACTN4/CAPN1	2/25	17/1291	0.0409961
Up in treated Pe cells	Internal Ribosome entry pathway	EIF4G1/PTBP1	2/25	18/1291	0.04558
Up in treated Polar cells	Apoptotic DNA fragmentation and tissue homeostasis	ENDOG/H1FX/HMGB2	3/11	11/1291	7.3301e-05
Up in treated Polar cells	Insulin Signaling Pathway	INSR/PIK3CA	2/11	11/1291	0.0034834
Up in treated Polar cells	B Cell Survival Pathway	DPF2/PIK3CA	2/11	13/1291	0.00489422
Up in treated Polar cells	Growth Hormone Signaling Pathway	INSR/PIK3CA	2/11	22/1291	0.0138985
Up in treated Polar cells	CTCF: First Multivalent Nuclear Factor	PIK3CA/SMAD4	2/11	23/1291	0.0151513
Up in treated Polar cells	Regulation of eIF4e and p70 S6 Kinase	PABPC1/PIK3CA	2/11	24/1291	0.0164518
Up in treated Polar cells	Skeletal muscle hypertrophy is regulated via AKT/mTOR pathway	PABPC1/PIK3CA	2/11	24/1291	0.0164518
Up in treated Polar cells	Phospholipase C Signaling Pathway	PIK3CA	1/11	5/1291	0.0419467

[truncated: 2 more sheets:  DEG.EnrichedGO, DEG.overlap]
