# Supplementary material for: Single-cell multi-omics of human preimplantation embryos shows susceptibility to glucocorticoids
Source: Genome Res. 2022 Sep;32(9):1627–41. doi: 10.1101/gr.276665.122 (PMC9528977; doi:10.1101/gr.276665.122)
Supplement: Supplemental Material [file supp_gr.276665.122_Supplemental_Table_S4.xls]

## Sheet: ReadMe
Supplemental Table S4 Differentially methylated regions (DMRs) between control and glucocorticoid treated embryos for mural and polar cells. In addition, DMRs between control inner cell mass (ICM) and trophectoderm (TE) cells, as well as DMRs between control mural and polar cells are listed. Finally, the number of DMR-overlapping with genes and the annotation of DMRs are summarized.

## Sheet:  C_polar_vs_C_mural.Hyper
Hyper DMR between control polar and control mural
seqnames	start	end	annotation	Overlapped_genomic_features	Gene	transcriptId	distanceToTSS	comparison	DMR	DEG
chr2	233125000	233128000	Exonic	CTCF_binding_site,ICM_H3K27ac,ICM_H3K4me3	INPP5D	NM_005541.3	64674	C_polar_vs_C_mural	Hyper
chr17	31390000	31393000	Promoter	CGI,ICM_H3K27ac,ICM_H3K4me3	RAB11FIP4	NM_032932.3	0	C_polar_vs_C_mural	Hyper
chr16	90077000	90080000	Promoter	CGI,CTCF_binding_site	PRDM7	XM_005256274.2	0	C_polar_vs_C_mural	Hyper
chr18	9690000	9693000	Intergenic	NA	RAB31	NM_006868.3	-15231	C_polar_vs_C_mural	Hyper
chr12	110868000	110871000	Intronic	NA	CCDC63	XM_006719263.1	20993	C_polar_vs_C_mural	Hyper
chr18	33314000	33319000	Intronic	CTCF_binding_site	CCDC178	NM_001105528.1	121081	C_polar_vs_C_mural	Hyper
chr13	49375000	49380000	Exonic	ICM_H3K27ac,ICM_H3K4me3,open_chromatin_region,TF_binding_site	CAB39L	NM_030925.3	21538	C_polar_vs_C_mural	Hyper
chr13	112466000	112469000	Intergenic	CGI,ICM_H3K27me3,TE_H3K27me3	SPACA7	XM_005268294.1	89612	C_polar_vs_C_mural	Hyper
chr2	44969000	44974000	Intergenic	CTCF_binding_site,enhancer,ICM_H3K27ac,ICM_H3K27me3,open_chromatin_region,TE_H3K27me3	SIX3	NM_005413.3	27102	C_polar_vs_C_mural	Hyper
chr5	127737000	127742000	Intronic	ICM_H3K27ac	LINC01183	rna25441	-11191	C_polar_vs_C_mural	Hyper
chr17	38219000	38224000	Exonic	enhancer	LOC102723943	rna68851	26351	C_polar_vs_C_mural	Hyper
chr5	74501000	74506000	Intergenic	enhancer,ICM_H3K27ac,ICM_H3K27me3	ENC1	NM_001256574.1	135424	C_polar_vs_C_mural	Hyper
chr1	208503000	208508000	Intergenic	NA	PLXNA2	NM_025179.3	-258680	C_polar_vs_C_mural	Hyper
chr9	121576000	121579000	Intronic	CTCF_binding_site,ICM_H3K27me3,TE_H3K27me3	DAB2IP	NM_032552.3	8898	C_polar_vs_C_mural	Hyper
chr7	132225000	132230000	Exonic	CTCF_binding_site,enhancer,ICM_H3K27me3,TE_H3K27me3	LOC101928807	rna34945	-30861	C_polar_vs_C_mural	Hyper
chr6	61580000	61583000	Intergenic	NA	MTRNR2L9	NM_001190706.1	5897	C_polar_vs_C_mural	Hyper
chr12	6140000	6144000	Intergenic	ICM_H3K27ac	VWF	NM_000552.3	-15330	C_polar_vs_C_mural	Hyper
chr12	582000	585000	Intronic	ICM_H3K27me3,TE_H3K27me3	NINJ2	XM_005253689.2	25663	C_polar_vs_C_mural	Hyper
chr4	110619000	110622000	Promoter	CGI,CTCF_binding_site,ICM_H3K27me3,ICM_H3K4me3,TE_H3K27me3	PITX2	NM_000325.5	1098	C_polar_vs_C_mural	Hyper
chr19	6473000	6477000	Exonic	CGI,CTCF_binding_site,ICM_H3K27ac,ICM_H3K27me3,ICM_H3K4me3,TF_binding_site	DENND1C	XM_005259646.1	3526	C_polar_vs_C_mural	Hyper
chr6	41276000	41279000	Exonic	CTCF_binding_site,ICM_H3K27ac,ICM_H3K27me3,TE_H3K27me3	TREM1	XM_006715117.1	7682	C_polar_vs_C_mural	Hyper	Up-re
chr15	24673000	24677000	Promoter	CGI,CTCF_binding_site,TF_binding_site	NPAP1	NM_018958.2	0	C_polar_vs_C_mural	Hyper
chr1	5263000	5268000	Intergenic	ICM_H3K27me3	LOC102724429	rna415	260983	C_polar_vs_C_mural	Hyper
chr3	67624000	67629000	Intronic	enhancer,open_chromatin_region	SUCLG2	rna17323	25610	C_polar_vs_C_mural	Hyper
chr4	180215000	180219000	Intergenic	NA	LINC00290	rna23293	940149	C_polar_vs_C_mural	Hyper
chr9	93305000	93310000	Exonic	CGI,CTCF_binding_site,ICM_H3K27ac,ICM_H3K27me3,TE_H3K27me3	C9orf129	XM_006717117.1	25998	C_polar_vs_C_mural	Hyper
chr1	1159000	1163000	Intergenic	CGI,enhancer,ICM_H3K27me3,TE_H3K27me3	MIR200B	rna97	-4104	C_polar_vs_C_mural	Hyper
chr7	158721000	158724000	Intergenic	NA	NCAPG2	NM_001281933.1	-16169	C_polar_vs_C_mural	Hyper
chr7	150249000	150252000	Exonic	NA	ACTR3C	NM_001164459.1	50980	C_polar_vs_C_mural	Hyper
chr10	22434000	22439000	Promoter	CGI,ICM_H3K27me3,ICM_H3K4me3,TE_H3K27me3	LOC100289455	rna43082	0	C_polar_vs_C_mural	Hyper
chr15	25864000	25869000	Promoter	ICM_H3K27me3,TE_H3K27me3	ATP10A	XM_005268261.2	0	C_polar_vs_C_mural	Hyper
chr8	20083000	20087000	Intergenic	CTCF_binding_site,ICM_H3K27ac,ICM_H3K27me3,TE_H3K27me3	SLC18A1	rna36194	96140	C_polar_vs_C_mural	Hyper
chr5	133494000	133498000	Intronic	ICM_H3K27me3	MIR1289-2	rna25594	-66294	C_polar_vs_C_mural	Hyper
chr3	179256000	179259000	Promoter	ICM_H3K27ac	KCNMB3	rna19417	891	C_polar_vs_C_mural	Hyper
chr2	60458000	60463000	Exonic	CGI,ICM_H3K27ac,ICM_H3K27me3,ICM_H3K4me3	LOC102724142	rna10221	-55883	C_polar_vs_C_mural	Hyper
chr9	36737000	36742000	Intergenic	CGI,CTCF_binding_site,ICM_H3K27me3,open_chromatin_region,TE_H3K27me3	MIR4475	rna39653	81563	C_polar_vs_C_mural	Hyper
chr12	65119000	65124000	Promoter	CGI,CTCF_binding_site,ICM_H3K27me3,TE_H3K27me3	WIF1	NM_007191.4	0	C_polar_vs_C_mural	Hyper
chr13	84959000	84962000	Intergenic	NA	LINC00351	rna56978	-401603	C_polar_vs_C_mural	Hyper
chr8	58144000	58147000	Exonic	CGI,CTCF_binding_site,ICM_H3K27me3	FAM110B	XM_005251325.1	73773	C_polar_vs_C_mural	Hyper
chr12	25458000	25462000	Intergenic	CTCF_binding_site,ICM_H3K27ac	IFLTD1	NM_001145728.2	91283	C_polar_vs_C_mural	Hyper
chr2	131463000	131468000	Intergenic	NA	TUBA3D	NM_080386.3	-8007	C_polar_vs_C_mural	Hyper
chr10	132517000	132520000	Promoter	ICM_H3K27me3,TE_H3K27me3	LINC01165	rna46346	2569	C_polar_vs_C_mural	Hyper
chr19	687000	692000	Exonic	CGI,enhancer,ICM_H3K27me3,TE_H3K27me3	PRSS57	NM_214710.3	3461	C_polar_vs_C_mural	Hyper
chr6	167986000	167989000	Intergenic	ICM_H3K27me3,TE_H3K27me3	KIF25-AS1	rna31627	8077	C_polar_vs_C_mural	Hyper
chr3	196315000	196318000	Promoter	CGI,ICM_H3K27ac,ICM_H3K4me3	TCTEX1D2	NM_152773.4	294	C_polar_vs_C_mural	Hyper
chr12	41643000	41646000	Intergenic	NA	LOC101927038	rna52621	-118164	C_polar_vs_C_mural	Hyper
chr8	87096000	87100000	Intronic	NA	CNBD1	NM_173538.2	229552	C_polar_vs_C_mural	Hyper
chr2	3567000	3570000	Intergenic	ICM_H3K27ac,open_chromatin_region	RPS7	NM_001011.3	-5263	C_polar_vs_C_mural	Hyper
chr12	96729000	96732000	Intronic	NA	NEDD1	NM_001135176.1	-175223	C_polar_vs_C_mural	Hyper
chr12	114394000	114399000	Exonic	CGI,ICM_H3K27me3,open_chromatin_region,TE_H3K27me3	TBX5	XM_006719582.1	7144	C_polar_vs_C_mural	Hyper
chr12	131200000	131210000	Exonic	CTCF_binding_site,ICM_H3K27me3,open_chromatin_region,TE_H3K27me3	RP11-638F5.1	rna55690	34989	C_polar_vs_C_mural	Hyper
chr9	113988000	113991000	Exonic	ICM_H3K27me3	AMBP	NM_001633.3	87472	C_polar_vs_C_mural	Hyper
chr2	71481000	71485000	Exonic	CTCF_binding_site,enhancer	DYSF	NM_001130987.1	14298	C_polar_vs_C_mural	Hyper	Up-re
chr2	74789000	74794000	Intergenic	ICM_H3K27ac	LOC102724482	rna10708	-10258	C_polar_vs_C_mural	Hyper
chr4	5805000	5808000	Intronic	CTCF_binding_site,open_chromatin_region	LOC102723901	XM_006713936.1	-3524	C_polar_vs_C_mural	Hyper
chr19	35255000	35259000	Exonic	CTCF_binding_site	LSR	XM_005258982.1	6319	C_polar_vs_C_mural	Hyper
chr3	115789000	115794000	Intergenic	ICM_H3K27ac,ICM_H3K4me3	GAP43	NM_002045.3	165696	C_polar_vs_C_mural	Hyper
chr8	142762000	142767000	Promoter	CTCF_binding_site,ICM_H3K27ac,ICM_H3K4me3,TF_binding_site	LYNX1	NM_177458.1	2828	C_polar_vs_C_mural	Hyper
chr9	122521000	122524000	Promoter	NA	OR1J4	NM_001004452.1	1859	C_polar_vs_C_mural	Hyper
chr2	45269000	45272000	Intergenic	enhancer,ICM_H3K27me3,TE_H3K27me3	LINC01121	rna9977	-14059	C_polar_vs_C_mural	Hyper
chr6	31490000	31493000	Promoter	CTCF_binding_site	MICB	NM_001289160.1	-1881	C_polar_vs_C_mural	Hyper
chr8	125612000	125615000	Intergenic	CTCF_binding_site,ICM_H3K27me3,TE_H3K27me3	TRIB1	XM_006716496.1	178883	C_polar_vs_C_mural	Hyper	Up-re
chr21	14009000	14014000	Intergenic	CGI,TF_binding_site	ANKRD20A11P	rna80984	-28556	C_polar_vs_C_mural	Hyper
chr4	34324000	34327000	Intergenic	CTCF_binding_site,open_chromatin_region	RP11-79E3.3	rna20829	-343714	C_polar_vs_C_mural	Hyper
chr19	34269000	34274000	Intronic	ICM_H3K27ac	KIAA0355	XM_005259444.1	3442	C_polar_vs_C_mural	Hyper
chr2	195071000	195076000	Intergenic	NA	AC006196.1	rna13259	340405	C_polar_vs_C_mural	Hyper
chr16	33025000	33030000	Intergenic	CGI	SLC6A10P	rna65112	-139858	C_polar_vs_C_mural	Hyper
chr18	5002000	5007000	Intergenic	NA	C18orf42	NM_001145194.1	190256	C_polar_vs_C_mural	Hyper
chr10	132695000	132698000	Exonic	ICM_H3K27me3,TE_H3K27me3	NKX6-2	NM_177400.2	88033	C_polar_vs_C_mural	Hyper
chr7	130082000	130085000	Intronic	CTCF_binding_site,ICM_H3K27ac	KLHDC10	XM_005250233.2	11456	C_polar_vs_C_mural	Hyper
chr13	107353000	107358000	Intronic	NA	MIR1267	rna57243	173237	C_polar_vs_C_mural	Hyper
chr2	106340000	106345000	Intergenic	CGI,CTCF_binding_site,ICM_H3K27me3,TE_H3K27me3	PLGLA	rna11464	-37114	C_polar_vs_C_mural	Hyper
chr12	95954000	95959000	Exonic	CGI,CTCF_binding_site,enhancer	AMDHD1	NM_152435.2	10707	C_polar_vs_C_mural	Hyper
chr19	17918000	17921000	Intergenic	ICM_H3K27ac,TF_binding_site	CCDC124	NM_001136203.1	-12015	C_polar_vs_C_mural	Hyper
chr18	22346000	22350000	Intergenic	CGI,ICM_H3K27me3,TE_H3K27me3	LOC101927548	rna72248	-33985	C_polar_vs_C_mural	Hyper
chr11	11465000	11468000	Intronic	enhancer,ICM_H3K27me3	CSNK2A3	NM_001256686.1	-111643	C_polar_vs_C_mural	Hyper
chr13	100945000	100948000	Intronic	NA	NALCN-AS1	rna57182	236675	C_polar_vs_C_mural	Hyper
chr15	23176000	23179000	Intergenic	TF_binding_site	GOLGA8DP	rna60382	18660	C_polar_vs_C_mural	Hyper
chr7	57649000	57653000	Promoter	ICM_H3K27me3,TE_H3K27me3	LOC100128575	rna33041	0	C_polar_vs_C_mural	Hyper
chr19	11963000	11968000	Promoter	CGI,CTCF_binding_site	ZNF763	NM_001012753.1	0	C_polar_vs_C_mural	Hyper
chr19	47095000	47099000	Promoter	ICM_H3K27ac,ICM_H3K27me3	ZC3H4	XM_005258676.2	0	C_polar_vs_C_mural	Hyper
chr20	63860000	63865000	Promoter	CGI,ICM_H3K27ac,ICM_H3K27me3,ICM_H3K4me3	ABHD16B	NM_080622.3	0	C_polar_vs_C_mural	Hyper
chr3	185797000	185802000	Intronic	ICM_H3K27ac	IGF2BP2	NM_001007225.1	23039	C_polar_vs_C_mural	Hyper
chr17	6157000	6162000	Intergenic	ICM_H3K27me3,TE_H3K27me3	WSCD1	XM_005256572.1	79050	C_polar_vs_C_mural	Hyper
chr2	240302000	240307000	Intergenic	CTCF_binding_site,enhancer,ICM_H3K27me3,ICM_H3K4me3,TE_H3K27me3	LOC102723825	rna14759	80487	C_polar_vs_C_mural	Hyper
chr9	102486000	102489000	Intergenic	NA	LINC00587	rna40781	-58364	C_polar_vs_C_mural	Hyper
chr19	18158000	18163000	Exonic	CGI,CTCF_binding_site,ICM_H3K27ac	PIK3R2	rna75009	4822	C_polar_vs_C_mural	Hyper
chr15	92407000	92410000	Intronic	ICM_H3K27me3	ST8SIA2	NM_006011.3	13090	C_polar_vs_C_mural	Hyper
chr6	17342000	17345000	Intergenic	ICM_H3K27me3	CAP2	NM_006366.2	-48505	C_polar_vs_C_mural	Hyper
chr15	68715000	68718000	Exonic	ICM_H3K27me3,TE_H3K27me3	CORO2B	XM_005254125.1	73483	C_polar_vs_C_mural	Hyper
chr21	44362000	44365000	Exonic	CTCF_binding_site,ICM_H3K27me3	TRPM2	rna81778	8399	C_polar_vs_C_mural	Hyper
chr15	84837000	84840000	Exonic	CTCF_binding_site,ICM_H3K27me3,TE_H3K27me3	ALPK3	NM_020778.4	20320	C_polar_vs_C_mural	Hyper
chr2	241752000	241755000	Exonic	enhancer,ICM_H3K27me3,TE_H3K27me3	D2HGDH	rna14920	17372	C_polar_vs_C_mural	Hyper
chr19	15805000	15810000	Promoter	CGI,ICM_H3K27me3,TE_H3K27me3	OR10H1	NM_013940.2	0	C_polar_vs_C_mural	Hyper
chr16	2031000	2034000	Promoter	ICM_H3K27me3	SLC9A3R2	XM_005255703.1	0	C_polar_vs_C_mural	Hyper
chr19	2302000	2306000	Promoter	CGI,enhancer,ICM_H3K27me3,open_chromatin_region,TE_H3K27me3	LOC101928572	rna73553	0	C_polar_vs_C_mural	Hyper
chr12	1863000	1867000	Intronic	CGI,ICM_H3K27me3,TE_H3K27me3	LRTM2	XM_006719010.1	42733	C_polar_vs_C_mural	Hyper
chr14	31935000	31940000	Intergenic	CTCF_binding_site,ICM_H3K27ac,open_chromatin_region	ARHGAP5	XM_005267636.1	-136458	C_polar_vs_C_mural	Hyper
chrX	103282000	103285000	Intergenic	NA	TCEAL5	NM_001012979.2	-5131	C_polar_vs_C_mural	Hyper
chr21	14075000	14078000	Intergenic	NA	ANKRD20A11P	rna80984	-94556	C_polar_vs_C_mural	Hyper
chr20	30919000	30922000	Intergenic	CGI,CTCF_binding_site	LOC102723552	XM_006723677.1	-195062	C_polar_vs_C_mural	Hyper
chr1	36304000	36307000	Promoter	CGI,CTCF_binding_site,ICM_H3K27ac,ICM_H3K27me3,ICM_H3K4me3	SH3D21	XM_006710901.1	0	C_polar_vs_C_mural	Hyper
chr16	87859000	87864000	Promoter	CGI	SLC7A5	XM_006721286.1	0	C_polar_vs_C_mural	Hyper
chr6	95635000	95639000	Intergenic	NA	MANEA	XM_005267147.1	56775	C_polar_vs_C_mural	Hyper
chr14	43939000	43942000	Intergenic	NA	FSCB	NM_032135.3	565296	C_polar_vs_C_mural	Hyper
chr21	24987000	24992000	Intronic	NA	LOC339622	rna81074	146450	C_polar_vs_C_mural	Hyper
chr19	55590000	55593000	Exonic	CGI,ICM_H3K27me3,TE_H3K27me3	FIZ1	XM_005259352.2	5510	C_polar_vs_C_mural	Hyper
chr1	209896000	209901000	Intergenic	CTCF_binding_site,enhancer,TE_H3K27me3	SYT14	NM_001146261.2	-37174	C_polar_vs_C_mural	Hyper
chr20	59153000	59156000	Intronic	CTCF_binding_site	ZNF831	XM_005260274.1	-4840	C_polar_vs_C_mural	Hyper
chr6	11169000	11174000	Intergenic	CTCF_binding_site,ICM_H3K27me3,TE_H3K27me3	ERVFRD-1	NM_207582.2	-57162	C_polar_vs_C_mural	Hyper	Up-re
chr7	153045000	153050000	Intergenic	ICM_H3K27me3,TE_H3K27me3	LOC101929087	XM_005250081.1	94588	C_polar_vs_C_mural	Hyper
chr1	4226000	4230000	Intergenic	ICM_H3K27me3,TF_binding_site	RP5-1166F10.1	rna412	-182051	C_polar_vs_C_mural	Hyper
chr10	43970000	43975000	Intergenic	NA	LINC00841	rna43623	60696	C_polar_vs_C_mural	Hyper
chr2	102152000	102157000	Promoter	CTCF_binding_site,ICM_H3K27ac,ICM_H3K27me3	IL1R1	XM_005263933.2	1491	C_polar_vs_C_mural	Hyper	Up-re
chr21	42320000	42323000	Intergenic	CTCF_binding_site,ICM_H3K27me3,TE_H3K27me3	TFF3	NM_003226.3	-4404	C_polar_vs_C_mural	Hyper
chr13	45687000	45692000	Intergenic	ICM_H3K27ac,ICM_H3K27me3,TE_H3K27me3	SPERT	NM_001286341.1	-10304	C_polar_vs_C_mural	Hyper
chr9	116363000	116367000	Intronic	CTCF_binding_site,ICM_H3K27ac,open_chromatin_region	PAPPA-AS1	rna41146	33606	C_polar_vs_C_mural	Hyper
chr20	30725000	30728000	Promoter	CGI	LOC102723552	XM_006723677.1	-1062	C_polar_vs_C_mural	Hyper
chr2	106515000	106520000	Intergenic	CTCF_binding_site,ICM_H3K27me3,TE_H3K27me3	RGPD3	NM_001144013.1	-46655	C_polar_vs_C_mural	Hyper
chr16	29343000	29346000	Intronic	NA	SNX29P2	rna64812	40713	C_polar_vs_C_mural	Hyper
chr12	114483000	114488000	Intergenic	ICM_H3K27me3,open_chromatin_region,TE_H3K27me3	TBX5	NM_080717.2	-74558	C_polar_vs_C_mural	Hyper
chrX	83186000	83189000	Intergenic	NA	POU3F4	NM_000307.4	-319261	C_polar_vs_C_mural	Hyper
chr21	45890000	45894000	Intronic	ICM_H3K27ac	PCBP3	NM_020528.2	40039	C_polar_vs_C_mural	Hyper
chr21	17306000	17311000	Intergenic	NA	C21orf37	rna81028	-127890	C_polar_vs_C_mural	Hyper
chr1	155027000	155030000	Exonic	ICM_H3K27ac,ICM_H3K27me3,TE_H3K27me3	DCST2	XM_006711164.1	3264	C_polar_vs_C_mural	Hyper
chr7	92544000	92549000	Intergenic	NA	MGC16142	rna33722	5525	C_polar_vs_C_mural	Hyper
chr9	75807000	75812000	Intergenic	NA	PCSK5	NM_006200.3	-78644	C_polar_vs_C_mural	Hyper
chr10	70917000	70921000	Intergenic	CGI,CTCF_binding_site,ICM_H3K27me3,open_chromatin_region,TE_H3K27me3,TF_binding_site	PCBD1	NM_000281.2	-28216	C_polar_vs_C_mural	Hyper
chr3	183188000	183191000	Intronic	CTCF_binding_site,ICM_H3K27me3	LAMP3	NM_014398.3	-25121	C_polar_vs_C_mural	Hyper
chr7	94654000	94658000	Promoter	CGI,CTCF_binding_site,ICM_H3K27ac,ICM_H3K27me3,ICM_H3K4me3	PEG10	NM_001040152.1	0	C_polar_vs_C_mural	Hyper
chr9	8711000	8716000	Intronic	CGI,enhancer,ICM_H3K27me3	PTPRD	NM_001040712.2	17946	C_polar_vs_C_mural	Hyper
chr9	120856000	120859000	Exonic	ICM_H3K27ac,ICM_H3K27me3	PHF19	NM_001286842.1	9911	C_polar_vs_C_mural	Hyper
chr6	80483000	80486000	Intergenic	enhancer	LOC101928714	rna29979	29843	C_polar_vs_C_mural	Hyper
chr19	13933000	13936000	Promoter	CGI,CTCF_binding_site,ICM_H3K27me3,TE_H3K27me3	PODNL1	XM_006722901.1	2409	C_polar_vs_C_mural	Hyper
chr2	83175000	83180000	Intergenic	NA	LOC1720	rna10767	318197	C_polar_vs_C_mural	Hyper
chr5	180160000	180164000	Intronic	CGI,CTCF_binding_site,ICM_H3K27me3,TE_H3K27me3	RASGEF1C	XM_006714839.1	-21651	C_polar_vs_C_mural	Hyper
chr2	45217000	45220000	Intronic	TF_binding_site	LINC01121	rna9977	34941	C_polar_vs_C_mural	Hyper
chr18	45725000	45728000	Promoter	ICM_H3K27ac,ICM_H3K27me3	SLC14A1	NM_001146037.1	0	C_polar_vs_C_mural	Hyper
chr14	101600000	101604000	Intergenic	ICM_H3K27me3,TE_H3K27me3	DIO3	NM_001362.3	38649	C_polar_vs_C_mural	Hyper
chr19	27907000	27910000	Intronic	CGI,ICM_H3K27me3	LOC101927170	rna75335	4333	C_polar_vs_C_mural	Hyper
chr19	50908000	50911000	Promoter	CGI,ICM_H3K27ac,ICM_H3K27me3,ICM_H3K4me3,TE_H3K27me3	KLK4	NM_004917.3	0	C_polar_vs_C_mural	Hyper
chr16	89182000	89185000	Exonic	CTCF_binding_site,ICM_H3K27me3,open_chromatin_region,TE_H3K27me3	CDH15	NM_004933.2	10245	C_polar_vs_C_mural	Hyper
chr17	29759000	29763000	Promoter	CGI,ICM_H3K27ac,ICM_H3K4me3	SSH2	XM_005258059.1	0	C_polar_vs_C_mural	Hyper
chr10	133129000	133132000	Exonic	CGI,CTCF_binding_site,ICM_H3K27me3,ICM_H3K4me3,TE_H3K27me3	LOC102723357	rna46356	-16949	C_polar_vs_C_mural	Hyper
chr5	149202000	149205000	Intronic	ICM_H3K27me3	ABLIM3	XM_006714764.1	60238	C_polar_vs_C_mural	Hyper
chr9	132825000	132828000	Exonic	ICM_H3K27me3,TE_H3K27me3	AK8	XM_006716965.1	47174	C_polar_vs_C_mural	Hyper
chr4	8613000	8616000	Exonic	ICM_H3K27me3,TE_H3K27me3	CPZ	NM_003652.3	20340	C_polar_vs_C_mural	Hyper	Up-re
chr15	84040000	84045000	Intergenic	NA	EFTUD1P1	rna62663	-35187	C_polar_vs_C_mural	Hyper
chr1	7885000	7888000	Intergenic	ICM_H3K27me3	UTS2	NM_021995.2	-31509	C_polar_vs_C_mural	Hyper
chr18	50829000	50833000	Intergenic	ICM_H3K27ac	MRO	XM_005258365.1	-3562	C_polar_vs_C_mural	Hyper
chr22	38089000	38092000	Exonic	CGI,ICM_H3K27me3	LOC101927119	rna83217	3392	C_polar_vs_C_mural	Hyper
chr19	45661000	45664000	Intergenic	NA	GIPR	NM_000164.2	-4244	C_polar_vs_C_mural	Hyper
chr8	143850000	143853000	Intergenic	ICM_H3K27ac	NRBP2	XM_005250905.2	-7972	C_polar_vs_C_mural	Hyper
chr12	96156000	96161000	Intergenic	ICM_H3K27ac,open_chromatin_region	ELK3	XM_006719275.1	-33402	C_polar_vs_C_mural	Hyper
chr3	52160000	52164000	Intergenic	NA	POC1A	XM_005265019.1	-5296	C_polar_vs_C_mural	Hyper
chr2	235665000	235668000	Promoter	ICM_H3K27ac	AGAP1	XM_006712237.1	-2911	C_polar_vs_C_mural	Hyper
chr3	82582000	82587000	Intergenic	NA	LOC101927439	rna17461	-631232	C_polar_vs_C_mural	Hyper
chr20	50703000	50707000	Intergenic	enhancer,ICM_H3K27ac,TF_binding_site	FAM65C	XM_005260294.2	-10996	C_polar_vs_C_mural	Hyper
chr7	62273000	62278000	Intergenic	CGI,ICM_H3K27me3,ICM_H3K4me3	ZNF733P	rna33046	1026056	C_polar_vs_C_mural	Hyper
chr17	4873000	4876000	Intronic	ICM_H3K27ac	MINK1	XM_006721538.1	-4984	C_polar_vs_C_mural	Hyper
chr5	114430000	114435000	Promoter	NA	KCNN2	NM_170775.2	0	C_polar_vs_C_mural	Hyper
chr1	117358000	117361000	Intergenic	enhancer,ICM_H3K27ac	MAN1A2	XM_006710302.1	-6393	C_polar_vs_C_mural	Hyper
chr1	221187000	221192000	Intergenic	NA	LOC101929750	rna8016	109162	C_polar_vs_C_mural	Hyper
chr15	93136000	93139000	Intronic	ICM_H3K27ac,ICM_H3K27me3,ICM_H3K4me3	LOC101927025	rna63018	46544	C_polar_vs_C_mural	Hyper
chr6	73912000	73915000	Intergenic	open_chromatin_region	RP11-554D15.1	rna29908	-154451	C_polar_vs_C_mural	Hyper
chr12	57763000	57766000	Promoter	CGI,CTCF_binding_site,ICM_H3K27me3,TE_H3K27me3	CYP27B1	NM_000785.3	1193	C_polar_vs_C_mural	Hyper
chr16	14292000	14296000	Intergenic	NA	LOC100129781	rna64199	-5451	C_polar_vs_C_mural	Hyper
chr2	15848000	15851000	Intergenic	ICM_H3K27ac	MYCN	NM_005378.4	-89561	C_polar_vs_C_mural	Hyper	Up-re
chr2	54708000	54712000	Intergenic	CTCF_binding_site,ICM_H3K27ac,ICM_H3K27me3	EML6	NM_001039753.2	-13012	C_polar_vs_C_mural	Hyper
chr13	51049000	51053000	Intronic	NA	GUCY1B2	rna56620	13157	C_polar_vs_C_mural	Hyper
chr14	76375000	76379000	Promoter	CGI,ICM_H3K27me3,TE_H3K27me3	ESRRB	XM_005267404.1	0	C_polar_vs_C_mural	Hyper
chr20	62584000	62589000	Intergenic	ICM_H3K27me3,open_chromatin_region,TE_H3K27me3	MIR133A2	rna80670	19030	C_polar_vs_C_mural	Hyper
chr9	113593000	113596000	Promoter	ICM_H3K27ac,ICM_H3K27me3	RGS3	NM_144489.3	0	C_polar_vs_C_mural	Hyper
chr21	32882000	32886000	Intergenic	CTCF_binding_site	C21orf62	NM_019596.5	-68257	C_polar_vs_C_mural	Hyper
chr6	56851000	56854000	Promoter	CTCF_binding_site,ICM_H3K27ac	DST	NM_001144770.1	0	C_polar_vs_C_mural	Hyper
chr13	94135000	94139000	Intronic	NA	GPC6-AS1	rna57031	48991	C_polar_vs_C_mural	Hyper
chr7	158157000	158160000	Intronic	CGI,CTCF_binding_site,ICM_H3K27me3,open_chromatin_region	LOC101927962	rna35661	-176847	C_polar_vs_C_mural	Hyper
chr2	6104000	6107000	Intergenic	CTCF_binding_site,open_chromatin_region	LOC400940	rna9001	122022	C_polar_vs_C_mural	Hyper
chr19	12876000	12880000	Promoter	NA	DNASE2	NM_001375.2	1521	C_polar_vs_C_mural	Hyper
chr2	128074000	128077000	Intergenic	open_chromatin_region	UGGT1	NM_020120.3	-14180	C_polar_vs_C_mural	Hyper
chr17	76255000	76260000	Intergenic	ICM_H3K27ac	UBALD2	NM_182565.3	-5205	C_polar_vs_C_mural	Hyper	Up-re
chr2	75723000	75727000	Intergenic	open_chromatin_region	GCFC2	rna10727	-11644	C_polar_vs_C_mural	Hyper
chr11	131536000	131540000	Promoter	CTCF_binding_site,enhancer,ICM_H3K27me3,open_chromatin_region,TE_H3K27me3	AP003025.2	rna51327	867	C_polar_vs_C_mural	Hyper
chr3	169902000	169905000	Intergenic	CTCF_binding_site	SAMD7	XM_005247422.1	-6572	C_polar_vs_C_mural	Hyper
chr8	142425000	142430000	Intronic	CGI,ICM_H3K27me3,TE_H3K27me3	TSNARE1	XM_005250828.2	20340	C_polar_vs_C_mural	Hyper
chr2	52627000	52632000	Intergenic	CGI	MIR4431	rna10092	70609	C_polar_vs_C_mural	Hyper
chr9	92834000	92839000	Exonic	CGI	ANKRD19P	rna40458	24389	C_polar_vs_C_mural	Hyper
chr1	11538000	11543000	Intergenic	enhancer,ICM_H3K27me3,ICM_H3K4me3,open_chromatin_region,TE_H3K27me3	PTCHD2	NM_020780.1	58762	C_polar_vs_C_mural	Hyper
chr12	109736000	109739000	Promoter	CTCF_binding_site	FAM222A	XM_005253970.2	0	C_polar_vs_C_mural	Hyper
chr10	132865000	132868000	Exonic	enhancer,ICM_H3K27me3,TE_H3K27me3	TTC40	NM_001200049.2	74585	C_polar_vs_C_mural	Hyper
chr6	46687000	46691000	Promoter	CGI,ICM_H3K27me3,ICM_H3K4me3,TE_H3K27me3	LOC101926934	rna29522	0	C_polar_vs_C_mural	Hyper
chr7	100836000	100842000	Promoter	CGI,CTCF_binding_site,enhancer,ICM_H3K27ac,ICM_H3K4me3	SLC12A9	XM_006716057.1	0	C_polar_vs_C_mural	Hyper
chr5	166739000	166743000	Intergenic	NA	LOC102557615	rna26626	183370	C_polar_vs_C_mural	Hyper
chr15	20338000	20342000	Intergenic	ICM_H3K27ac,ICM_H3K27me3,ICM_H3K4me3,TE_H3K27me3	CHEK2P2	rna60296	55256	C_polar_vs_C_mural	Hyper
chr1	151270000	151274000	Intergenic	CTCF_binding_site,ICM_H3K27ac,open_chromatin_region	ZNF687	XM_005245366.1	-7618	C_polar_vs_C_mural	Hyper
chr19	1701000	1704000	Intergenic	ICM_H3K27me3,TE_H3K27me3	TCF3	XM_005259620.2	-48666	C_polar_vs_C_mural	Hyper
chr21	46646000	46649000	Exonic	CGI	PRMT2	XM_005261111.1	10348	C_polar_vs_C_mural	Hyper
chr7	2192000	2195000	Intronic	CTCF_binding_site,enhancer,ICM_H3K27ac	MAD1L1	XM_006715788.1	35563	C_polar_vs_C_mural	Hyper
chr7	125466000	125471000	Intronic	NA	LOC100506664	rna34700	28144	C_polar_vs_C_mural	Hyper
chr16	35268000	35273000	Intergenic	CTCF_binding_site	RP11-488I20.3	rna65138	-90416	C_polar_vs_C_mural	Hyper
chr4	25798000	25801000	Intronic	ICM_H3K27me3,open_chromatin_region,TE_H3K27me3	LOC102723733	rna20794	-61017	C_polar_vs_C_mural	Hyper
chr19	50389000	50394000	Intronic	CTCF_binding_site,ICM_H3K27ac	POLD1	rna77387	4677	C_polar_vs_C_mural	Hyper
chr4	3809000	3814000	Intergenic	ICM_H3K27me3,TE_H3K27me3	ADRA2C	NM_000683.3	42431	C_polar_vs_C_mural	Hyper
chr9	97864000	97867000	Intergenic	ICM_H3K27ac,open_chromatin_region	FOXE1	NM_004473.3	10745	C_polar_vs_C_mural	Hyper
chr6	115396000	115399000	Intergenic	NA	LOC101927818	rna30536	-638866	C_polar_vs_C_mural	Hyper
chr18	48919000	48924000	Exonic	CGI,CTCF_binding_site,ICM_H3K27ac,ICM_H3K27me3	SMAD7	NM_001190823.1	18807	C_polar_vs_C_mural	Hyper	Up-re
chr8	95269000	95274000	Promoter	CGI,CTCF_binding_site,enhancer,ICM_H3K27ac,ICM_H3K4me3	C8orf37	NM_177965.3	0	C_polar_vs_C_mural	Hyper
chr2	185589000	185594000	Intergenic	NA	FSIP2	NM_173651.2	-144628	C_polar_vs_C_mural	Hyper
chr2	109194000	109198000	Intronic	CTCF_binding_site,ICM_H3K27me3,TE_H3K27me3	MIR4265	rna11525	-52412	C_polar_vs_C_mural	Hyper
chr9	124179000	124183000	Intergenic	CTCF_binding_site,ICM_H3K27ac,ICM_H3K27me3,TE_H3K27me3	NEK6	NM_001166167.1	-74606	C_polar_vs_C_mural	Hyper
chrX	1171000	1176000	Intergenic	NA	CRLF2	NM_001012288.1	36634	C_polar_vs_C_mural	Hyper
chr15	47100000	47103000	Intergenic	NA	SEMA6D	NM_001198999.1	-81206	C_polar_vs_C_mural	Hyper
chr2	70029000	70034000	Exonic	ICM_H3K27ac	PCBP1-AS1	rna10451	53015	C_polar_vs_C_mural	Hyper
chr10	123990000	123995000	Intergenic	CGI,CTCF_binding_site,ICM_H3K27me3,TE_H3K27me3	CHST15	XM_005269891.1	68957	C_polar_vs_C_mural	Hyper
chr7	55882000	55886000	Intergenic	ICM_H3K27me3	SEPT14	NM_207366.2	-19211	C_polar_vs_C_mural	Hyper
chr1	20484000	20488000	Promoter	CGI,ICM_H3K27ac,ICM_H3K27me3,ICM_H3K4me3,TE_H3K27me3	CAMK2N1	NM_018584.5	0	C_polar_vs_C_mural	Hyper
chr14	35817000	35822000	Intergenic	CTCF_binding_site,enhancer,ICM_H3K27ac,TF_binding_site	BRMS1L	XM_005268128.1	-4318	C_polar_vs_C_mural	Hyper
chr18	79767000	79772000	Intergenic	CGI,ICM_H3K27me3,open_chromatin_region,TE_H3K27me3	CTDP1	XM_006722574.1	85242	C_polar_vs_C_mural	Hyper
chr12	95789000	95792000	Promoter	CGI,ICM_H3K27me3,ICM_H3K4me3,TE_H3K27me3	NTN4	NM_021229.3	0	C_polar_vs_C_mural	Hyper
chr8	142983000	142988000	Intronic	CTCF_binding_site,ICM_H3K27me3,TE_H3K27me3	CDC42P3	rna38451	-7828	C_polar_vs_C_mural	Hyper
chr3	49797000	49800000	Promoter	CTCF_binding_site,ICM_H3K27me3	CDHR4	NM_001007540.2	0	C_polar_vs_C_mural	Hyper
chr19	56478000	56482000	Promoter	CGI,ICM_H3K27ac,ICM_H3K4me3	ZNF667-AS1	rna78322	0	C_polar_vs_C_mural	Hyper
chr4	124102000	124107000	Intergenic	CTCF_binding_site,enhancer,open_chromatin_region	LOC102724176	rna22538	-73929	C_polar_vs_C_mural	Hyper
chr20	21606000	21611000	Exonic	ICM_H3K27me3,open_chromatin_region,TE_H3K27me3	LOC101929625	rna79216	35976	C_polar_vs_C_mural	Hyper
chr7	29770000	29773000	Intergenic	ICM_H3K27me3,open_chromatin_region	WIPF3	NM_001080529.2	-33554	C_polar_vs_C_mural	Hyper
chr20	49802000	49805000	Intergenic	CTCF_binding_site,ICM_H3K27ac	SLC9A8	NM_001260491.1	-7713	C_polar_vs_C_mural	Hyper
chr2	238514000	238517000	Intronic	CTCF_binding_site,ICM_H3K27me3,open_chromatin_region,TE_H3K27me3	LINC01107	rna14716	38499	C_polar_vs_C_mural	Hyper
chr17	1863000	1866000	Intronic	CTCF_binding_site,enhancer,TF_binding_site	RPA1	NM_002945.3	33021	C_polar_vs_C_mural	Hyper
chr17	8909000	8914000	Promoter	ICM_H3K27me3,TE_H3K27me3	PIK3R5	NM_014308.3	0	C_polar_vs_C_mural	Hyper
chr22	37718000	37721000	Intronic	NA	TRIOBP	NM_001039141.2	21012	C_polar_vs_C_mural	Hyper
chr10	75292000	75295000	Promoter	CGI,ICM_H3K27me3	ZNF503-AS1	rna44516	-1383	C_polar_vs_C_mural	Hyper
chr3	65334000	65338000	Intergenic	CTCF_binding_site,enhancer,ICM_H3K27me3	LOC102724763	rna17286	144727	C_polar_vs_C_mural	Hyper
chr6	33648000	33652000	Intronic	ICM_H3K27ac	LOC101929188	rna28780	-14364	C_polar_vs_C_mural	Hyper
chr15	73681000	73684000	Promoter	CTCF_binding_site,ICM_H3K27ac,ICM_H3K27me3,ICM_H3K4me3	CD276	NM_001024736.1	-281	C_polar_vs_C_mural	Hyper
chr10	82349000	82352000	Intronic	NA	LOC101929590	rna44704	-116366	C_polar_vs_C_mural	Hyper
chr19	424000	429000	Exonic	CGI,CTCF_binding_site,ICM_H3K27me3,TE_H3K27me3	SHC2	XM_005259529.2	12250	C_polar_vs_C_mural	Hyper
chr13	26696000	26699000	Intergenic	CTCF_binding_site,enhancer,ICM_H3K27me3	GPR12	XM_005266360.1	61697	C_polar_vs_C_mural	Hyper
chr6	79460000	79463000	Intronic	ICM_H3K27ac,open_chromatin_region	LOC102724109	rna29966	6352	C_polar_vs_C_mural	Hyper
chr20	48577000	48581000	Intergenic	CTCF_binding_site,TF_binding_site	LOC102723460	rna80244	56076	C_polar_vs_C_mural	Hyper
chr19	21938000	21941000	Intergenic	CGI	ZNF208	NM_007153.3	69943	C_polar_vs_C_mural	Hyper
chr5	12792000	12797000	Promoter	CGI	LINC01194	rna23802	-1761	C_polar_vs_C_mural	Hyper
chr7	130228000	130233000	Intergenic	CTCF_binding_site,enhancer,ICM_H3K27ac	SSMEM1	NM_145268.3	20136	C_polar_vs_C_mural	Hyper
chr19	612000	615000	Exonic	CGI,ICM_H3K27me3	POLRMT	NM_005035.3	18568	C_polar_vs_C_mural	Hyper
chr19	8993000	8996000	Intergenic	NA	MUC16	NM_024690.2	-11658	C_polar_vs_C_mural	Hyper
chr16	88938000	88941000	Promoter	CGI,ICM_H3K27me3,TE_H3K27me3	LOC100129697	rna66570	0	C_polar_vs_C_mural	Hyper
chr16	68214000	68218000	Exonic	enhancer,ICM_H3K27ac	MIR6773	rna65864	15447	C_polar_vs_C_mural	Hyper
chr4	83008000	83013000	Promoter	CGI,ICM_H3K27ac,ICM_H3K4me3	LIN54	NM_001115008.2	0	C_polar_vs_C_mural	Hyper
chr11	23404000	23407000	Intergenic	CGI,CTCF_binding_site,ICM_H3K27me3	MIR8054	rna47503	12180	C_polar_vs_C_mural	Hyper
chr20	56463000	56466000	Promoter	NA	RTFDC1	NM_001283035.1	-2585	C_polar_vs_C_mural	Hyper
chr7	102440000	102443000	Intronic	CTCF_binding_site,ICM_H3K27me3	ORAI2	NM_032831.3	6470	C_polar_vs_C_mural	Hyper
chr19	43773000	43777000	Exonic	CGI,CTCF_binding_site,ICM_H3K27ac,ICM_H3K27me3,ICM_H3K4me3,TE_H3K27me3	KCNN4	NM_002250.2	4257	C_polar_vs_C_mural	Hyper
chr13	25115000	25118000	Intergenic	CTCF_binding_site,ICM_H3K27ac,ICM_H3K4me3,open_chromatin_region,TF_binding_site	PABPC3	NM_030979.2	18862	C_polar_vs_C_mural	Hyper
chr1	183582000	183585000	Intronic	ICM_H3K27ac	NCF2	XM_005245207.1	5533	C_polar_vs_C_mural	Hyper
chr6	3743000	3748000	Intronic	CTCF_binding_site,ICM_H3K27me3,TE_H3K27me3	PXDC1	rna27320	3928	C_polar_vs_C_mural	Hyper
chr15	30839000	30843000	Intronic	NA	FAN1	XM_005254233.2	6107	C_polar_vs_C_mural	Hyper
chr19	3917000	3920000	Exonic	open_chromatin_region	NMRK2	NM_001289117.1	-13103	C_polar_vs_C_mural	Hyper
chr2	99623000	99626000	Intronic	ICM_H3K27me3,open_chromatin_region	AFF3	XM_005263945.1	81648	C_polar_vs_C_mural	Hyper
chr17	60007000	60012000	Intronic	CTCF_binding_site,TF_binding_site	TBC1D3P1-DHX40P1	rna70448	6975	C_polar_vs_C_mural	Hyper
chr19	16726000	16730000	Intronic	ICM_H3K27me3	NWD1	NM_001007525.3	6024	C_polar_vs_C_mural	Hyper
chr11	96407000	96411000	Intergenic	NA	JRKL	NM_003772.3	17006	C_polar_vs_C_mural	Hyper
chr4	186890000	186893000	Intergenic	CTCF_binding_site,TE_H3K27me3	FAT1	XM_006714139.1	-163278	C_polar_vs_C_mural	Hyper
chr2	127813000	127816000	Promoter	ICM_H3K27ac	WDR33	NM_001006622.2	-1813	C_polar_vs_C_mural	Hyper
chr8	83401000	83405000	Intergenic	NA	LOC101927141	rna37472	488896	C_polar_vs_C_mural	Hyper
chr17	57883000	57888000	Promoter	CGI,CTCF_binding_site,ICM_H3K27me3,open_chromatin_region,TE_H3K27me3	CUEDC1	XM_006721902.1	0	C_polar_vs_C_mural	Hyper
chr8	26077000	26080000	Intergenic	ICM_H3K27me3	EBF2	NM_022659.3	-31876	C_polar_vs_C_mural	Hyper
chr2	64829000	64832000	Intergenic	CTCF_binding_site,ICM_H3K27ac	AC007880.1	rna10341	31631	C_polar_vs_C_mural	Hyper
chr4	128783000	128787000	Intergenic	enhancer,ICM_H3K27ac,TF_binding_site	JADE1	NM_024900.4	-22623	C_polar_vs_C_mural	Hyper
chr13	96881000	96884000	Intergenic	NA	LINC00359	rna57068	100172	C_polar_vs_C_mural	Hyper
chr1	38576000	38581000	Intergenic	CGI,CTCF_binding_site,ICM_H3K27ac,ICM_H3K27me3,open_chromatin_region,TE_H3K27me3	RRAGC	NM_001271851.1	278823	C_polar_vs_C_mural	Hyper	Up-re
chr4	152973000	152978000	Exonic	CGI,ICM_H3K27me3,TE_H3K27me3	FHDC1	XM_006714394.1	10181	C_polar_vs_C_mural	Hyper	Up-re
chr11	1554000	1557000	Promoter	CGI,CTCF_binding_site,ICM_H3K27me3,TE_H3K27me3	LOC101927562	XM_005253274.2	0	C_polar_vs_C_mural	Hyper
chr2	127050000	127053000	Exonic	CTCF_binding_site,enhancer,ICM_H3K27ac,ICM_H3K27me3,ICM_H3K4me3	BIN1	XM_005263645.1	28856	C_polar_vs_C_mural	Hyper
chr7	23204000	23209000	Intergenic	CGI	LOC101927890	rna32217	-5075	C_polar_vs_C_mural	Hyper
chr17	22296000	22307000	Promoter	ICM_H3K27me3,TF_binding_site	FAM27L	rna68237	0	C_polar_vs_C_mural	Hyper
chr7	53056000	53061000	Intergenic	NA	POM121L12	NM_182595.3	20344	C_polar_vs_C_mural	Hyper
chr7	1810000	1813000	Intergenic	CTCF_binding_site,ICM_H3K27ac,ICM_H3K27me3	LOC100128374	rna31812	-25586	C_polar_vs_C_mural	Hyper
chr3	5240000	5243000	Intergenic	open_chromatin_region	MIR4790	rna15022	7201	C_polar_vs_C_mural	Hyper
chr2	78545000	78549000	Intergenic	NA	LOC101927967	rna10736	-254269	C_polar_vs_C_mural	Hyper
chr2	68803000	68806000	Intronic	ICM_H3K27ac,ICM_H3K27me3	ARHGAP25	NM_014882.2	28199	C_polar_vs_C_mural	Hyper
chr6	107155000	107159000	Intronic	ICM_H3K27ac	BEND3	XM_005267079.1	-39833	C_polar_vs_C_mural	Hyper
chr14	104086000	104091000	Promoter	CGI,ICM_H3K27me3,TE_H3K27me3	ASPG	NM_001080464.2	314	C_polar_vs_C_mural	Hyper
chr20	62083000	62088000	Intergenic	ICM_H3K27me3,TE_H3K27me3,TF_binding_site	TAF4	NM_003185.3	-17190	C_polar_vs_C_mural	Hyper
chr15	97293000	97296000	Intergenic	NA	RP11-461F11.1	rna63060	225966	C_polar_vs_C_mural	Hyper
chr6	168703000	168706000	Intergenic	ICM_H3K27me3,open_chromatin_region,TE_H3K27me3	LOC101929442	rna31642	-17955	C_polar_vs_C_mural	Hyper
chr18	15331000	15334000	Intergenic	CGI	LOC644669	rna72220	-5081	C_polar_vs_C_mural	Hyper
chr7	108657000	108660000	Intergenic	ICM_H3K27me3,TE_H3K27me3	THAP5	NM_001287601.1	-87232	C_polar_vs_C_mural	Hyper
chr16	28433000	28438000	Intergenic	NA	EIF3CL	XM_005255535.1	-29159	C_polar_vs_C_mural	Hyper
chr4	151234000	151237000	Intronic	enhancer	SH3D19	NM_001243349.1	-5970	C_polar_vs_C_mural	Hyper
chr13	95376000	95379000	Intergenic	ICM_H3K27ac,open_chromatin_region	CLDN10	NM_001160100.1	-54599	C_polar_vs_C_mural	Hyper
chr7	158273000	158276000	Intronic	CTCF_binding_site	LOC101927962	rna35661	-60847	C_polar_vs_C_mural	Hyper
chr17	49223000	49227000	Exonic	CGI,CTCF_binding_site,ICM_H3K27ac,ICM_H3K4me3	PHOSPHO1	NM_001143804.1	3766	C_polar_vs_C_mural	Hyper
chr16	3504000	3509000	Promoter	enhancer,ICM_H3K27ac	CLUAP1	NM_024793.2	-894	C_polar_vs_C_mural	Hyper
chr17	57839000	57842000	Exonic	ICM_H3K27ac	MRPS23	NM_016070.3	8072	C_polar_vs_C_mural	Hyper
chr4	82301000	82306000	Intergenic	NA	HNRNPD	NM_001003810.1	67996	C_polar_vs_C_mural	Hyper
chr8	104492000	104495000	Intronic	CTCF_binding_site,open_chromatin_region	MIR548A3	rna37932	-7535	C_polar_vs_C_mural	Hyper
chr3	153153000	153158000	Intergenic	enhancer,ICM_H3K27ac	RAP2B	NM_002886.3	-4212	C_polar_vs_C_mural	Hyper
chr20	29300000	29304000	Intergenic	CGI	FLJ20518	rna79355	112961	C_polar_vs_C_mural	Hyper
chr16	11597000	11602000	Intergenic	CTCF_binding_site,ICM_H3K27ac,ICM_H3K27me3,TE_H3K27me3	LITAF	rna64137	-9534	C_polar_vs_C_mural	Hyper
chr1	37715000	37718000	Exonic	NA	CDCA8	NM_018101.3	22599	C_polar_vs_C_mural	Hyper
chr3	37666000	37671000	Intronic	ICM_H3K27me3,TE_H3K27me3	LOC101928153	rna15855	180441	C_polar_vs_C_mural	Hyper
chr9	66152000	66157000	Promoter	CGI,CTCF_binding_site	ANKRD20A3	NM_001012419.2	0	C_polar_vs_C_mural	Hyper
chr5	172639000	172643000	Promoter	CGI,CTCF_binding_site,ICM_H3K27me3,ICM_H3K4me3,TE_H3K27me3	NEURL1B	NM_001142651.1	0	C_polar_vs_C_mural	Hyper
chr19	3139000	3144000	Promoter	ICM_H3K27me3,TE_H3K27me3	GNA15	NM_002068.2	2807	C_polar_vs_C_mural	Hyper
chr3	156067000	156071000	Intergenic	CTCF_binding_site	KCNAB1	NM_172160.2	-49548	C_polar_vs_C_mural	Hyper
chr12	31071000	31074000	Promoter	CGI,CTCF_binding_site	DDX11	NM_001257144.1	0	C_polar_vs_C_mural	Hyper
chr1	21885000	21888000	Exonic	CGI,enhancer,ICM_H3K27me3,open_chromatin_region	LOC102723558	rna1195	32913	C_polar_vs_C_mural	Hyper
chr10	132898000	132902000	Exonic	ICM_H3K27me3,TE_H3K27me3	TTC40	NM_001200049.2	40585	C_polar_vs_C_mural	Hyper
chr10	82707000	82712000	Intronic	NA	LOC101929590	rna44704	-474366	C_polar_vs_C_mural	Hyper
chr7	37467000	37470000	Intergenic	NA	ELMO1	NM_001206480.2	-17674	C_polar_vs_C_mural	Hyper	Up-re
chr11	5587000	5592000	Exonic	CTCF_binding_site,ICM_H3K27ac,TF_binding_site	TRIM6	NM_058166.4	-4101	C_polar_vs_C_mural	Hyper
chr20	48365000	48370000	Exonic	CTCF_binding_site,enhancer,ICM_H3K27me3,TE_H3K27me3	LINC00494	rna80242	5089	C_polar_vs_C_mural	Hyper
chr17	40939000	40942000	Promoter	ICM_H3K27ac,ICM_H3K27me3,TE_H3K27me3	KRT23	NM_015515.4	-1357	C_polar_vs_C_mural	Hyper	Up-re
chr7	143882000	143885000	Promoter	ICM_H3K27me3,TE_H3K27me3	FAM115A	XM_005250076.1	0	C_polar_vs_C_mural	Hyper
chr8	37966000	37969000	Promoter	CGI,CTCF_binding_site,ICM_H3K27ac,ICM_H3K27me3,TE_H3K27me3,TF_binding_site	ADRB3	NM_000025.2	0	C_polar_vs_C_mural	Hyper
chr10	132309000	132313000	Promoter	CTCF_binding_site,ICM_H3K27me3,TE_H3K27me3	STK32C	NM_173575.2	-1027	C_polar_vs_C_mural	Hyper
chr2	26612000	26617000	Intronic	CTCF_binding_site,ICM_H3K27ac,ICM_H3K27me3,TE_H3K27me3	CIB4	NM_001029881.1	24343	C_polar_vs_C_mural	Hyper
chr19	55084000	55092000	Exonic	CGI,CTCF_binding_site,ICM_H3K27me3,ICM_H3K4me3,TE_H3K27me3	EPS8L1	NM_017729.3	3608	C_polar_vs_C_mural	Hyper
chr5	141916000	141921000	Promoter	CTCF_binding_site,ICM_H3K27ac,ICM_H3K27me3,TE_H3K27me3	KIAA0141	XM_005268551.2	-2785	C_polar_vs_C_mural	Hyper
chr5	69459000	69462000	Intergenic	ICM_H3K27ac	LOC101928924	rna24547	23612	C_polar_vs_C_mural	Hyper
chr14	101626000	101630000	Intergenic	CGI,CTCF_binding_site,ICM_H3K27me3,TE_H3K27me3	DIO3	NM_001362.3	64649	C_polar_vs_C_mural	Hyper
chr13	79962000	79967000	Intergenic	CTCF_binding_site	LINC01080	rna56965	-44077	C_polar_vs_C_mural	Hyper
chr15	90852000	90855000	Intergenic	ICM_H3K27ac,ICM_H3K27me3,TE_H3K27me3	FURIN	NM_002569.2	-13655	C_polar_vs_C_mural	Hyper	Up-re
chr7	130105000	130110000	Intronic	CTCF_binding_site,ICM_H3K27ac,ICM_H3K4me3,TF_binding_site	LOC100128325	rna34878	-31735	C_polar_vs_C_mural	Hyper
chr17	7921000	7926000	Exonic	CGI,CTCF_binding_site,ICM_H3K27ac,ICM_H3K27me3	KCNAB3	NM_004732.3	3435	C_polar_vs_C_mural	Hyper
chr7	80041000	80044000	Intergenic	NA	GNAI1	NM_002069.5	-90824	C_polar_vs_C_mural	Hyper
chr20	37416000	37419000	Intergenic	CTCF_binding_site,enhancer,ICM_H3K27me3,TE_H3K27me3	LOC102724936	rna79792	7410	C_polar_vs_C_mural	Hyper
chr16	5697000	5702000	Intronic	NA	MIR8065	rna64011	64467	C_polar_vs_C_mural	Hyper
chr9	130429000	130433000	Exonic	CTCF_binding_site,ICM_H3K27ac,ICM_H3K27me3,TE_H3K27me3	ASS1	NM_000050.4	-11707	C_polar_vs_C_mural	Hyper
chr17	53821000	53824000	Promoter	ICM_H3K27me3,TE_H3K27me3	KIF2B	NM_032559.4	0	C_polar_vs_C_mural	Hyper
chr5	60741000	60744000	Intergenic	CGI,CTCF_binding_site,open_chromatin_region	DEPDC1B	NM_018369.2	-40834	C_polar_vs_C_mural	Hyper
chr22	18052000	18055000	Intergenic	CTCF_binding_site,ICM_H3K27me3,TE_H3K27me3	FLJ41941	rna82048	22615	C_polar_vs_C_mural	Hyper
chr10	130349000	130353000	Intergenic	CTCF_binding_site,TF_binding_site	LOC101927435	rna46297	45183	C_polar_vs_C_mural	Hyper
chr10	5487000	5491000	Intergenic	ICM_H3K27ac	CALML5	NM_017422.4	8570	C_polar_vs_C_mural	Hyper
chr15	61479000	61482000	Intergenic	ICM_H3K27me3	LOC101928850	rna61646	-116514	C_polar_vs_C_mural	Hyper
chr22	49604000	49607000	Intergenic	CTCF_binding_site,ICM_H3K27me3,TE_H3K27me3	LOC101927799	rna83769	8716	C_polar_vs_C_mural	Hyper
chr18	48910000	48913000	Intergenic	enhancer,ICM_H3K27ac	SMAD7	NM_001190823.1	29807	C_polar_vs_C_mural	Hyper	Up-re
chr21	44819000	44822000	Promoter	CGI,CTCF_binding_site,ICM_H3K27ac,ICM_H3K4me3,open_chromatin_region	SUMO3	NM_006936.2	-871	C_polar_vs_C_mural	Hyper
chr2	230829000	230832000	Intergenic	CTCF_binding_site,ICM_H3K27me3	ITM2C	NM_001287240.1	-32598	C_polar_vs_C_mural	Hyper
chr17	21413000	21416000	Exonic	CGI,ICM_H3K27ac,ICM_H3K27me3,ICM_H3K4me3,TE_H3K27me3	KCNJ12	XM_005256625.2	35751	C_polar_vs_C_mural	Hyper
chr1	5452000	5457000	Intergenic	CTCF_binding_site,ICM_H3K27me3,open_chromatin_region,TE_H3K27me3	MIR4417	rna416	-107071	C_polar_vs_C_mural	Hyper
chr22	30540000	30543000	Promoter	CGI,ICM_H3K27me3,TE_H3K27me3	SEC14L6	XM_006724318.1	0	C_polar_vs_C_mural	Hyper
chr3	60925000	60930000	Intronic	NA	FHIT	XM_005264953.2	-311713	C_polar_vs_C_mural	Hyper
chr4	15438000	15443000	Exonic	NA	C1QTNF7	NM_031911.4	9995	C_polar_vs_C_mural	Hyper
chr9	137113000	137116000	Promoter	CGI,CTCF_binding_site,ICM_H3K27me3,TE_H3K27me3	DPP7	NM_013379.2	0	C_polar_vs_C_mural	Hyper
chr16	67998000	68001000	Promoter	ICM_H3K27ac,ICM_H3K27me3	DPEP2	NM_022355.3	0	C_polar_vs_C_mural	Hyper
chr19	3176000	3181000	Promoter	CGI,CTCF_binding_site,ICM_H3K27me3,TE_H3K27me3	S1PR4	NM_003775.3	0	C_polar_vs_C_mural	Hyper
chr13	65467000	65470000	Intergenic	NA	MIR548X2	rna56782	496371	C_polar_vs_C_mural	Hyper
chr10	75399000	75402000	Promoter	CGI,CTCF_binding_site,ICM_H3K27me3,ICM_H3K4me3,TE_H3K27me3	ZNF503	NM_032772.4	0	C_polar_vs_C_mural	Hyper
chr3	185864000	185867000	Intergenic	enhancer	IGF2BP2	rna19654	-38950	C_polar_vs_C_mural	Hyper
chr17	64714000	64718000	Intergenic	ICM_H3K27me3	LOC101929240	rna70686	-32396	C_polar_vs_C_mural	Hyper
chr10	57247000	57250000	Intergenic	NA	MIR3924	rna43943	54510	C_polar_vs_C_mural	Hyper
chr7	51233000	51236000	Intronic	ICM_H3K27ac	COBL	XM_005271757.2	-76384	C_polar_vs_C_mural	Hyper
chr9	135694000	135698000	Promoter	CTCF_binding_site,ICM_H3K27me3,TE_H3K27me3	SOHLH1	XM_005263403.2	1498	C_polar_vs_C_mural	Hyper
chr2	39136000	39139000	Intergenic	ICM_H3K27ac	SOS1	XM_005264515.2	-15457	C_polar_vs_C_mural	Hyper
chr21	45179000	45182000	Exonic	CTCF_binding_site,ICM_H3K27me3	ADARB1	XM_006723958.1	18895	C_polar_vs_C_mural	Hyper
chr13	82256000	82259000	Intergenic	NA	RNU6-67P	rna56974	1039167	C_polar_vs_C_mural	Hyper
chr3	100957000	100962000	Intronic	NA	ABI3BP	XM_005247286.1	-11324	C_polar_vs_C_mural	Hyper
chr14	84509000	84513000	Intergenic	CTCF_binding_site	LOC102724338	rna59342	-594967	C_polar_vs_C_mural	Hyper
chr12	127285000	127290000	Intergenic	CTCF_binding_site,ICM_H3K27me3	RP11-955H22.3	rna55639	50072	C_polar_vs_C_mural	Hyper
chr7	1432000	1436000	Exonic	CTCF_binding_site,ICM_H3K27me3,TE_H3K27me3	MICALL2	NM_182924.3	23473	C_polar_vs_C_mural	Hyper
chr19	4030000	4033000	Intronic	CGI,open_chromatin_region	PIAS4	NM_015897.2	22249	C_polar_vs_C_mural	Hyper
chr11	58290000	58295000	Intergenic	NA	OR10W1	NM_207374.3	-21740	C_polar_vs_C_mural	Hyper
chr17	4220000	4225000	Intronic	ICM_H3K27ac	ANKFY1	NM_001257999.1	38847	C_polar_vs_C_mural	Hyper
chr8	2031000	2034000	Intergenic	CTCF_binding_site,ICM_H3K27me3,TE_H3K27me3	MYOM2	NM_003970.2	-11043	C_polar_vs_C_mural	Hyper
chr12	7764000	7768000	Promoter	ICM_H3K27ac,ICM_H3K4me3	NANOGNB	NM_001145465.1	0	C_polar_vs_C_mural	Hyper
chr9	71000	76000	Promoter	CGI,CTCF_binding_site	LOC101929157	rna38814	0	C_polar_vs_C_mural	Hyper
chr19	6155000	6159000	Exonic	NA	ACSBG2	XM_006722915.1	13487	C_polar_vs_C_mural	Hyper
chr9	83520000	83525000	Intronic	CTCF_binding_site,ICM_H3K27me3	FRMD3	NM_001244959.1	13433	C_polar_vs_C_mural	Hyper
chr13	28002000	28005000	Exonic	ICM_H3K27ac	URAD	NM_001105577.1	-13363	C_polar_vs_C_mural	Hyper
chr7	100640000	100645000	Promoter	CTCF_binding_site,ICM_H3K27me3,TE_H3K27me3	TFR2	NM_003227.3	0	C_polar_vs_C_mural	Hyper
chr8	12021000	12025000	Intergenic	NA	DEFB134	NM_001033019.1	-24749	C_polar_vs_C_mural	Hyper
chr19	49700000	49704000	Exonic	CGI	CPT1C	XM_006723009.1	8339	C_polar_vs_C_mural	Hyper
chr17	4880000	4883000	Promoter	CTCF_binding_site,ICM_H3K27ac	MINK1	XM_006721538.1	0	C_polar_vs_C_mural	Hyper
chr15	96794000	96797000	Intergenic	ICM_H3K27me3	SPATA8	NM_173499.3	10554	C_polar_vs_C_mural	Hyper
chr17	2793000	2796000	Promoter	ICM_H3K27me3,TE_H3K27me3	RAP1GAP2	NM_001100398.1	-438	C_polar_vs_C_mural	Hyper
chr2	10283000	10286000	Intergenic	CTCF_binding_site,ICM_H3K27me3,TE_H3K27me3	LOC101929691	rna9087	16293	C_polar_vs_C_mural	Hyper
chr19	4803000	4806000	Intergenic	CTCF_binding_site	FEM1A	NM_018708.2	11284	C_polar_vs_C_mural	Hyper
chr5	85908000	85911000	Intergenic	CTCF_binding_site	NBPF22P	rna24879	-371444	C_polar_vs_C_mural	Hyper
chr13	66192000	66195000	Intergenic	NA	MIR4704	rna56783	-23250	C_polar_vs_C_mural	Hyper
chr15	74061000	74065000	Intergenic	CTCF_binding_site,enhancer	GOLGA6A	NM_001038640.2	17550	C_polar_vs_C_mural	Hyper
chr3	130917000	130921000	Intronic	ICM_H3K27ac	ATP2C1	NM_001001487.1	22410	C_polar_vs_C_mural	Hyper
chr19	4753000	4756000	Intergenic	ICM_H3K27me3,open_chromatin_region	MIR7-3HG	rna73761	-13105	C_polar_vs_C_mural	Hyper
chr3	9761000	9764000	Exonic	NA	CAMK1	XM_005265516.1	5938	C_polar_vs_C_mural	Hyper
chr12	104755000	104760000	Exonic	CGI	MIR3922	rna54727	163306	C_polar_vs_C_mural	Hyper
chr8	80281000	80286000	Intergenic	CTCF_binding_site,ICM_H3K27ac	MIR5708	rna37433	39602	C_polar_vs_C_mural	Hyper
chr2	90358000	90362000	Promoter	CGI,ICM_H3K4me3	LOC101060017	XM_003959983.2	0	C_polar_vs_C_mural	Hyper
chr6	3605000	3610000	Intergenic	ICM_H3K27me3,TE_H3K27me3	LOC100507336	rna27318	109646	C_polar_vs_C_mural	Hyper
chr5	123346000	123350000	Exonic	enhancer,ICM_H3K27ac	CEP120	XM_005271901.2	73030	C_polar_vs_C_mural	Hyper
chr19	43697000	43700000	Intergenic	CGI,CTCF_binding_site,ICM_H3K27ac	IRGC	NM_019612.3	-16062	C_polar_vs_C_mural	Hyper
chr7	1854000	1858000	Intronic	CGI,ICM_H3K27me3	MIR4655	rna31813	-9747	C_polar_vs_C_mural	Hyper
chr16	27487000	27492000	Exonic	ICM_H3K27me3	IL21R-AS1	rna64639	-33607	C_polar_vs_C_mural	Hyper
chr11	73186000	73189000	Intergenic	ICM_H3K27ac	LOC102724472	rna49658	-11480	C_polar_vs_C_mural	Hyper
chr3	6767000	6772000	Intronic	NA	AC069277.1	rna15025	33449	C_polar_vs_C_mural	Hyper
chr15	73996000	74001000	Promoter	CGI,ICM_H3K27me3	PML	NM_033238.2	1327	C_polar_vs_C_mural	Hyper
chr22	17752000	17755000	Intronic	CTCF_binding_site,ICM_H3K27me3,TE_H3K27me3	MIR3198-1	rna82028	9211	C_polar_vs_C_mural	Hyper
chr9	121668000	121673000	Intronic	ICM_H3K27me3,TE_H3K27me3	DAB2IP	XM_005251720.2	16247	C_polar_vs_C_mural	Hyper
chr9	74422000	74427000	Intergenic	NA	RP11-171A24.2	rna40067	50469	C_polar_vs_C_mural	Hyper
chr2	127592000	127596000	Exonic	CGI,CTCF_binding_site,enhancer,ICM_H3K27me3,TE_H3K27me3	LOC101927834	rna11960	35237	C_polar_vs_C_mural	Hyper
chr15	92653000	92658000	Promoter	CGI,CTCF_binding_site,ICM_H3K27me3,open_chromatin_region,TE_H3K27me3	FAM174B	NM_207446.2	0	C_polar_vs_C_mural	Hyper
chr6	157995000	157998000	Intronic	ICM_H3K27ac	SYNJ2-IT1	rna31397	-3107	C_polar_vs_C_mural	Hyper
chr7	9091000	9094000	Intergenic	CTCF_binding_site,open_chromatin_region	LOC102723978	rna32033	-355979	C_polar_vs_C_mural	Hyper
chr10	30671000	30676000	Intergenic	CTCF_binding_site,enhancer,ICM_H3K27me3,TE_H3K27me3	SVILP1	rna43322	-16274	C_polar_vs_C_mural	Hyper
chr5	103044000	103047000	Intergenic	ICM_H3K27ac	GIN1	XM_005272029.1	73128	C_polar_vs_C_mural	Hyper
chr6	168865000	168869000	Intergenic	ICM_H3K27me3,TE_H3K27me3	LOC101929460	rna31643	166643	C_polar_vs_C_mural	Hyper
chr5	123093000	123098000	Intronic	CGI,CTCF_binding_site,ICM_H3K27ac,ICM_H3K27me3,TE_H3K27me3,TF_binding_site	PRDM6	XM_005272128.2	3841	C_polar_vs_C_mural	Hyper
chr1	153709000	153712000	Intergenic	CTCF_binding_site,ICM_H3K27ac	INTS3	rna5376	-16050	C_polar_vs_C_mural	Hyper
chr4	34312000	34317000	Intergenic	CTCF_binding_site	RP11-79E3.3	rna20829	-331714	C_polar_vs_C_mural	Hyper
chr17	66776000	66781000	Exonic	CTCF_binding_site,ICM_H3K27ac,ICM_H3K27me3	MIR634	rna70725	-6072	C_polar_vs_C_mural	Hyper
chr4	20194000	20197000	Intergenic	NA	SLIT2	XM_005248211.1	-55943	C_polar_vs_C_mural	Hyper
chr2	89957000	89960000	Intergenic	CTCF_binding_site,TF_binding_site	LOC102724332	rna10984	235883	C_polar_vs_C_mural	Hyper
chr18	23630000	23633000	Intronic	CTCF_binding_site,enhancer	ANKRD29	NM_173505.2	29885	C_polar_vs_C_mural	Hyper
chr9	97220000	97225000	Promoter	CGI,CTCF_binding_site	ANKRD18CP	rna40648	0	C_polar_vs_C_mural	Hyper
chr10	131873000	131876000	Intergenic	CTCF_binding_site	LOC101929806	XM_006718111.1	13796	C_polar_vs_C_mural	Hyper
chr11	6366000	6370000	Intergenic	open_chromatin_region	SMPD1	XM_005253075.2	-20331	C_polar_vs_C_mural	Hyper
chr1	37885000	37888000	Exonic	NA	INPP5B	XM_006710620.1	3420	C_polar_vs_C_mural	Hyper
chr10	63128000	63133000	Promoter	enhancer,ICM_H3K27ac,ICM_H3K4me3,open_chromatin_region	NRBF2	NM_001282405.1	-247	C_polar_vs_C_mural	Hyper
chr5	178942000	178945000	Promoter	NA	ZNF454	XM_006714855.1	778	C_polar_vs_C_mural	Hyper
chr19	6520000	6523000	Intergenic	enhancer,ICM_H3K27me3	TNFSF9	XM_006722931.1	-5562	C_polar_vs_C_mural	Hyper
chr20	33053000	33058000	Promoter	CTCF_binding_site,enhancer,ICM_H3K27me3,open_chromatin_region,TE_H3K27me3	BPIFB3	NM_182658.1	0	C_polar_vs_C_mural	Hyper
chr9	70202000	70207000	Intronic	ICM_H3K27ac	MAMDC2-AS1	rna39997	-26112	C_polar_vs_C_mural	Hyper
chr10	56658000	56662000	Intergenic	NA	ZWINT	rna43938	-296698	C_polar_vs_C_mural	Hyper
chr5	180125000	180130000	Exonic	CGI,CTCF_binding_site,ICM_H3K27me3,TE_H3K27me3	RASGEF1C	XM_006714839.1	8349	C_polar_vs_C_mural	Hyper
chr10	100455000	100458000	Intergenic	TF_binding_site	WNT8B	NM_003393.3	-5055	C_polar_vs_C_mural	Hyper
chr15	78802000	78805000	Intronic	CTCF_binding_site,ICM_H3K27me3	ADAMTS7	NM_014272.3	6431	C_polar_vs_C_mural	Hyper
chr20	50174000	50177000	Promoter	NA	RP11-112L6.4	rna80326	1430	C_polar_vs_C_mural	Hyper
chr7	101264000	101268000	Intergenic	NA	FIS1	NM_016068.2	-18910	C_polar_vs_C_mural	Hyper
chr5	81953000	81956000	Intergenic	ICM_H3K27ac	ATG10	NM_001131028.1	-16025	C_polar_vs_C_mural	Hyper
chr8	24936000	24940000	Intergenic	ICM_H3K27me3	MIR6841	rna36402	13816	C_polar_vs_C_mural	Hyper
chr4	86902000	86907000	Promoter	CTCF_binding_site,ICM_H3K27ac,ICM_H3K27me3	C4orf36	XM_005262756.1	0	C_polar_vs_C_mural	Hyper
chr3	50201000	50205000	Promoter	CTCF_binding_site,ICM_H3K27ac,ICM_H3K27me3,TE_H3K27me3	SLC38A3	NM_006841.4	-259	C_polar_vs_C_mural	Hyper
chr11	113521000	113526000	Intergenic	CTCF_binding_site,enhancer,ICM_H3K27ac,open_chromatin_region	DRD2	XM_005271425.2	-45315	C_polar_vs_C_mural	Hyper
chr7	154904000	154908000	Intergenic	ICM_H3K27me3,TE_H3K27me3	PAXIP1-AS2	rna35587	-20517	C_polar_vs_C_mural	Hyper
chr19	2577000	2581000	Intronic	CGI,CTCF_binding_site,ICM_H3K27ac,ICM_H3K27me3	MIR7850	rna73568	-49715	C_polar_vs_C_mural	Hyper
chr11	77487000	77490000	Intergenic	CTCF_binding_site,ICM_H3K27ac,open_chromatin_region	PAK1	XM_006718576.1	-12937	C_polar_vs_C_mural	Hyper
chr6	170442000	170445000	Intergenic	CTCF_binding_site,enhancer,ICM_H3K27me3,open_chromatin_region,TE_H3K27me3	LOC101929891	rna31692	22345	C_polar_vs_C_mural	Hyper
chr6	154555000	154558000	Intergenic	NA	LOC101928868	rna31341	44245	C_polar_vs_C_mural	Hyper
chrX	2281000	2286000	Intronic	CTCF_binding_site	LOC101928070	rna84040	-35887	C_polar_vs_C_mural	Hyper
chr2	112327000	112330000	Intronic	NA	ZC3H6	XM_006712520.1	16980	C_polar_vs_C_mural	Hyper
chr7	138662000	138667000	Promoter	CGI,ICM_H3K27ac	SVOPL	NM_174959.3	0	C_polar_vs_C_mural	Hyper
chr18	12218000	12223000	Exonic	NA	C18orf61	rna72117	17221	C_polar_vs_C_mural	Hyper
chr21	45904000	45907000	Intronic	ICM_H3K27me3,TE_H3K27me3	PCBP3	NM_020528.2	54039	C_polar_vs_C_mural	Hyper
chr20	47820000	47823000	Intergenic	open_chromatin_region	SULF2	XM_006723828.1	-33371	C_polar_vs_C_mural	Hyper
chr5	105640000	105643000	Intergenic	NA	RAB9BP1	rna25172	540526	C_polar_vs_C_mural	Hyper
chr9	132207000	132210000	Intronic	CTCF_binding_site,ICM_H3K27me3,open_chromatin_region,TE_H3K27me3	NTNG2	XM_006717304.1	44891	C_polar_vs_C_mural	Hyper
chr5	53867000	53870000	Intergenic	ICM_H3K27ac	MIR581	rna24245	81584	C_polar_vs_C_mural	Hyper
chr11	2041000	2046000	Intergenic	ICM_H3K27me3,TE_H3K27me3	H19	rna46708	-43165	C_polar_vs_C_mural	Hyper
chr7	88757000	88762000	Promoter	CGI,CTCF_binding_site,ICM_H3K27me3,ICM_H3K4me3,open_chromatin_region,TE_H3K27me3,TF_binding_site	ZNF804B	NM_181646.2	0	C_polar_vs_C_mural	Hyper
chr1	17956000	17960000	Intergenic	ICM_H3K27me3,TE_H3K27me3	RP11-174G17.2	rna995	-105657	C_polar_vs_C_mural	Hyper
chr6	96775000	96780000	Intergenic	open_chromatin_region	GPR63	XM_006715570.1	20985	C_polar_vs_C_mural	Hyper
chr1	9881000	9886000	Exonic	ICM_H3K27ac,ICM_H3K27me3,ICM_H3K4me3	CTNNBIP1	NM_001012329.1	24258	C_polar_vs_C_mural	Hyper
chr4	3370000	3373000	Promoter	ICM_H3K27me3,TE_H3K27me3	RGS12	NM_198227.1	3	C_polar_vs_C_mural	Hyper
chr19	43711000	43716000	Promoter	ICM_H3K27me3	IRGC	NM_019612.3	-62	C_polar_vs_C_mural	Hyper
chr7	16582000	16586000	Intergenic	CTCF_binding_site,ICM_H3K27ac,open_chromatin_region	LRRC72	NM_001195280.1	55120	C_polar_vs_C_mural	Hyper
chr2	128601000	128606000	Intergenic	enhancer,ICM_H3K27me3,TE_H3K27me3	LOC101927881	rna12005	-258600	C_polar_vs_C_mural	Hyper
chr19	54469000	54472000	Promoter	CGI,CTCF_binding_site,ICM_H3K27me3,TE_H3K27me3	CDC42EP5	NM_145057.3	1290	C_polar_vs_C_mural	Hyper
chr20	63105000	63108000	Promoter	TE_H3K27me3,TF_binding_site	HAR1B	rna80709	-2681	C_polar_vs_C_mural	Hyper
chr17	50364000	50367000	Intergenic	CTCF_binding_site,ICM_H3K27ac	MRPL27	NM_016504.2	6201	C_polar_vs_C_mural	Hyper
chr22	42129000	42132000	Promoter	CGI,ICM_H3K27me3,TE_H3K27me3,TF_binding_site	CYP2D6	XM_006724157.1	0	C_polar_vs_C_mural	Hyper
chr8	144116000	144119000	Exonic	CGI,ICM_H3K27me3,open_chromatin_region	KIAA1875	rna38636	8274	C_polar_vs_C_mural	Hyper
chr15	32711000	32716000	Promoter	enhancer,ICM_H3K27me3,TE_H3K27me3	GREM1	XM_005254301.1	-1974	C_polar_vs_C_mural	Hyper
chr6	138290000	138294000	Exonic	CGI,CTCF_binding_site,ICM_H3K27me3,open_chromatin_region,TE_H3K27me3	PBOV1	NM_021635.2	-71510	C_polar_vs_C_mural	Hyper
chr10	125979000	125982000	Exonic	CTCF_binding_site,enhancer	FANK1	XM_006718065.1	3424	C_polar_vs_C_mural	Hyper
chr21	36551000	36556000	Intronic	ICM_H3K27me3,open_chromatin_region	CLDN14	NM_001146078.2	-8181	C_polar_vs_C_mural	Hyper
chr7	135244000	135249000	Exonic	CGI,ICM_H3K27ac,ICM_H3K27me3,ICM_H3K4me3,TE_H3K27me3,TF_binding_site	STRA8	NM_182489.1	12021	C_polar_vs_C_mural	Hyper
chr16	30956000	30961000	Promoter	CGI,ICM_H3K27ac,ICM_H3K4me3	SETD1A	NM_014712.1	0	C_polar_vs_C_mural	Hyper
chr16	1973000	1977000	Promoter	CGI,ICM_H3K4me3	TBL3	NM_006453.2	937	C_polar_vs_C_mural	Hyper
chr8	133027000	133032000	Exonic	enhancer,ICM_H3K27me3,TE_H3K27me3	MIR7848	rna38289	14516	C_polar_vs_C_mural	Hyper
chr20	10560000	10565000	Exonic	ICM_H3K27ac,ICM_H3K27me3	SLX4IP	XM_005260664.1	-36775	C_polar_vs_C_mural	Hyper
chr2	231933000	231936000	Intergenic	CTCF_binding_site,enhancer,ICM_H3K27me3,open_chromatin_region,TE_H3K27me3	NPPC	NM_024409.2	-6672	C_polar_vs_C_mural	Hyper
chr17	29231000	29234000	Intergenic	NA	CRYBA1	NM_005208.4	-12857	C_polar_vs_C_mural	Hyper
chr7	124479000	124483000	Intergenic	enhancer,open_chromatin_region	LOC102724577	rna34688	90551	C_polar_vs_C_mural	Hyper
chr5	176688000	176691000	Intergenic	enhancer,ICM_H3K27me3	TSPAN17	XM_005265876.1	40585	C_polar_vs_C_mural	Hyper
chr13	24506000	24510000	Promoter	CTCF_binding_site,ICM_H3K27ac	PARP4	NM_006437.3	2810	C_polar_vs_C_mural	Hyper
chr15	70141000	70146000	Intergenic	CTCF_binding_site,ICM_H3K27ac,ICM_H3K27me3,TE_H3K27me3	TLE3	XM_005254633.1	-43065	C_polar_vs_C_mural	Hyper
chr13	66559000	66564000	Intronic	enhancer,ICM_H3K27ac,open_chromatin_region	PCDH9-AS2	rna56790	-261169	C_polar_vs_C_mural	Hyper
chr10	71870000	71873000	Intergenic	ICM_H3K27ac	PSAP	NM_002778.2	-18675	C_polar_vs_C_mural	Hyper
chr9	95343000	95348000	Intergenic	enhancer,ICM_H3K27me3	FANCC	XM_006717003.1	-25291	C_polar_vs_C_mural	Hyper
chr11	5142000	5147000	Intergenic	NA	OR52A1	NM_012375.2	5369	C_polar_vs_C_mural	Hyper
chr15	82773000	82776000	Intronic	TE_H3K27me3	SCARNA15	rna62612	17055	C_polar_vs_C_mural	Hyper
chr15	89976000	89979000	Intergenic	ICM_H3K27me3,open_chromatin_region,TE_H3K27me3	ZNF710	XM_005254907.1	-21965	C_polar_vs_C_mural	Hyper
chr19	8737000	8742000	Intergenic	ICM_H3K27me3,TE_H3K27me3	OR2Z1	NM_001004699.2	6046	C_polar_vs_C_mural	Hyper
chr9	120510000	120514000	Intronic	ICM_H3K27ac	LOC102723309	rna41185	-27721	C_polar_vs_C_mural	Hyper
chr9	37801000	37804000	Promoter	CGI,ICM_H3K27ac,ICM_H3K4me3	DCAF10	NM_024345.4	214	C_polar_vs_C_mural	Hyper
chr20	48458000	48462000	Intergenic	CTCF_binding_site,enhancer,ICM_H3K27ac	LOC102723460	rna80243	-58254	C_polar_vs_C_mural	Hyper
chr1	214559000	214562000	Intergenic	ICM_H3K27ac	PTPN14	NM_005401.4	-7319	C_polar_vs_C_mural	Hyper
chr4	1419000	1422000	Intergenic	ICM_H3K27me3,TE_H3K27me3	CRIPAK	NM_175918.3	27448	C_polar_vs_C_mural	Hyper
chr5	149860000	149863000	Exonic	CTCF_binding_site	PPARGC1B	XM_005268372.2	42250	C_polar_vs_C_mural	Hyper
chr19	16467000	16471000	Promoter	ICM_H3K27ac,ICM_H3K4me3	EPS15L1	XM_006722823.1	970	C_polar_vs_C_mural	Hyper
chr5	1635000	1640000	Promoter	CTCF_binding_site,ICM_H3K27me3,open_chromatin_region	LOC728613	rna23670	-995	C_polar_vs_C_mural	Hyper
chr11	60613000	60616000	Promoter	CTCF_binding_site	LINC00301	rna48407	0	C_polar_vs_C_mural	Hyper
chr19	18535000	18538000	Exonic	ICM_H3K27ac	FKBP8	XM_005259841.2	4988	C_polar_vs_C_mural	Hyper
chr7	151630000	151635000	Promoter	CGI,CTCF_binding_site,ICM_H3K27me3,ICM_H3K4me3,TE_H3K27me3	PRKAG2	NM_024429.1	0	C_polar_vs_C_mural	Hyper
chr15	74175000	74178000	Promoter	CGI,CTCF_binding_site,ICM_H3K27ac,ICM_H3K27me3,TE_H3K27me3	ISLR	NM_201526.1	436	C_polar_vs_C_mural	Hyper
chr22	22579000	22583000	Intergenic	NA	LOC648691	rna82368	19651	C_polar_vs_C_mural	Hyper
chr10	69223000	69226000	Promoter	CTCF_binding_site,ICM_H3K27ac,ICM_H3K27me3	HKDC1	NM_025130.3	2697	C_polar_vs_C_mural	Hyper
chr2	228798000	228801000	Intronic	NA	LOC101928765	rna14335	40585	C_polar_vs_C_mural	Hyper
chr16	29337000	29340000	Intronic	NA	SNX29P2	rna64812	34713	C_polar_vs_C_mural	Hyper
chr5	115262000	115266000	Promoter	CGI,ICM_H3K27ac,ICM_H3K4me3	PGGT1B	NM_005023.3	0	C_polar_vs_C_mural	Hyper
chr6	120462000	120465000	Intergenic	NA	MIR3144	rna30620	446774	C_polar_vs_C_mural	Hyper
chr17	77244000	77247000	Intergenic	CGI,CTCF_binding_site,ICM_H3K27me3,TE_H3K27me3	SEPT9	NM_001113491.1	-34410	C_polar_vs_C_mural	Hyper
chr6	127212000	127217000	Intergenic	enhancer,ICM_H3K27me3,TE_H3K27me3	RNF146	NM_001242851.1	-49682	C_polar_vs_C_mural	Hyper
chr16	53856000	53861000	Intronic	NA	FTO	NM_001080432.2	152037	C_polar_vs_C_mural	Hyper
chr12	6708000	6711000	Intergenic	enhancer	PIANP	NM_153685.3	-7157	C_polar_vs_C_mural	Hyper
chr21	5231000	5234000	Intergenic	CTCF_binding_site,open_chromatin_region,TF_binding_site	LOC102724200	XM_006723912.1	-64796	C_polar_vs_C_mural	Hyper
chr2	127054000	127058000	Exonic	CTCF_binding_site,ICM_H3K27me3	BIN1	XM_005263645.1	23856	C_polar_vs_C_mural	Hyper
chr11	6625000	6630000	Exonic	CGI,CTCF_binding_site,ICM_H3K27me3,TE_H3K27me3	TPP1	NM_000391.3	-5539	C_polar_vs_C_mural	Hyper
chr8	15582000	15585000	Intronic	enhancer,ICM_H3K27ac	TUSC3	NM_178234.2	41913	C_polar_vs_C_mural	Hyper
chr10	86969000	86972000	Promoter	CGI,ICM_H3K27ac,ICM_H3K27me3	AGAP11	NM_133447.1	0	C_polar_vs_C_mural	Hyper
chr2	241979000	241984000	Intronic	ICM_H3K27me3,TE_H3K27me3	LOC102723927	rna14938	7725	C_polar_vs_C_mural	Hyper
chr3	78913000	78918000	Intronic	enhancer	ROBO1	XM_006713276.1	32791	C_polar_vs_C_mural	Hyper
chr19	4232000	4236000	Promoter	CTCF_binding_site	EBI3	NM_005755.2	2457	C_polar_vs_C_mural	Hyper
chr2	62833000	62838000	Intronic	NA	EHBP1	NM_001142614.1	126103	C_polar_vs_C_mural	Hyper
chr9	137433000	137437000	Exonic	CGI,CTCF_binding_site,ICM_H3K27me3,TE_H3K27me3	ENTPD8	NM_001033113.1	4449	C_polar_vs_C_mural	Hyper
chr6	67720000	67723000	Intergenic	open_chromatin_region	LOC102723883	rna29794	-317923	C_polar_vs_C_mural	Hyper
chr4	138930000	138933000	Intergenic	enhancer	CCRN4L	NM_012118.3	-82759	C_polar_vs_C_mural	Hyper
chr22	39373000	39377000	Exonic	CGI,CTCF_binding_site,ICM_H3K27me3,TF_binding_site	SYNGR1	NM_145738.2	8830	C_polar_vs_C_mural	Hyper
chr21	36068000	36073000	Promoter	CGI,ICM_H3K27ac,ICM_H3K27me3,ICM_H3K4me3	CBR1	NM_001286789.1	0	C_polar_vs_C_mural	Hyper
chr1	234548000	234552000	Intergenic	ICM_H3K27me3,TE_H3K27me3	RP5-855F14.1	rna8517	-16221	C_polar_vs_C_mural	Hyper
chr2	158726000	158730000	Promoter	ICM_H3K27ac,ICM_H3K27me3,open_chromatin_region,TE_H3K27me3	LOC100131270	rna12467	-2049	C_polar_vs_C_mural	Hyper
chr1	145448000	145451000	Intergenic	NA	TRNAQ-CUG	rna4668	-8658	C_polar_vs_C_mural	Hyper
chr9	78151000	78154000	Intergenic	CGI	CEP78	XM_005252264.1	-82062	C_polar_vs_C_mural	Hyper
chr15	81002000	81005000	Promoter	CGI,ICM_H3K27me3,ICM_H3K4me3,TE_H3K27me3	MESDC1	NM_022566.2	1046	C_polar_vs_C_mural	Hyper
chr10	106834000	106837000	Intronic	NA	SORCS1	XM_005269475.1	327565	C_polar_vs_C_mural	Hyper
chr8	21442000	21447000	Intergenic	ICM_H3K27me3,TE_H3K27me3	RP11-24P4.1	rna36201	143761	C_polar_vs_C_mural	Hyper
chr2	39918000	39923000	Promoter	CTCF_binding_site,enhancer,open_chromatin_region	SLC8A1-AS1	rna9853	366	C_polar_vs_C_mural	Hyper
chr1	46340000	46343000	Promoter	CGI,CTCF_binding_site,ICM_H3K27ac,ICM_H3K4me3	NSUN4	NM_199044.3	0	C_polar_vs_C_mural	Hyper
chr2	237930000	237933000	Intergenic	enhancer	UBE2F	NM_001278306.1	-33945	C_polar_vs_C_mural	Hyper
chr19	33220000	33223000	Promoter	ICM_H3K27me3,ICM_H3K4me3,TE_H3K27me3	SLC7A10	XM_006723284.1	2722	C_polar_vs_C_mural	Hyper
chr6	35492000	35496000	Promoter	ICM_H3K27ac,ICM_H3K4me3	TEAD3	NM_003214.3	1084	C_polar_vs_C_mural	Hyper	Up-re
chr11	61837000	61841000	Exonic	ICM_H3K27me3,TE_H3K27me3	FADS2	NM_004265.3	8967	C_polar_vs_C_mural	Hyper
chr21	19512000	19516000	Intergenic	NA	AL109763.2	rna81053	-752188	C_polar_vs_C_mural	Hyper
chr5	68100000	68104000	Intergenic	NA	LOC102467655	rna24499	-85876	C_polar_vs_C_mural	Hyper
chr17	30704000	30708000	Promoter	CGI	SUZ12P1	rna68466	-1608	C_polar_vs_C_mural	Hyper
chr9	105517000	105522000	Promoter	CTCF_binding_site	RALGAPA1P	rna40832	0	C_polar_vs_C_mural	Hyper
chr13	83450000	83453000	Intergenic	NA	RNU6-67P	rna56974	-151833	C_polar_vs_C_mural	Hyper
chr9	24228000	24233000	Intergenic	NA	IZUMO3	NM_001271706.1	312676	C_polar_vs_C_mural	Hyper
chr20	44668000	44671000	Promoter	ICM_H3K27ac	RP11-445H22.3	rna79984	739	C_polar_vs_C_mural	Hyper
chr20	29318000	29322000	Intergenic	CGI,CTCF_binding_site	FLJ20518	rna79355	94961	C_polar_vs_C_mural	Hyper
chr10	77515000	77519000	Intronic	ICM_H3K27me3,TE_H3K27me3	KCNMA1	XM_006717828.1	-16030	C_polar_vs_C_mural	Hyper
chr18	8395000	8400000	Intronic	enhancer,ICM_H3K27me3	RP11-789C17.3	rna72024	-27966	C_polar_vs_C_mural	Hyper
chr11	122500000	122504000	Intergenic	CTCF_binding_site,ICM_H3K27me3	TRNAK27	rna51001	-55947	C_polar_vs_C_mural	Hyper
chr9	127841000	127845000	Promoter	ICM_H3K27ac	ENG	NM_001278138.1	2167	C_polar_vs_C_mural	Hyper
chr16	12401000	12404000	Exonic	NA	LOC101927227	rna64168	-28418	C_polar_vs_C_mural	Hyper
chr13	21320000	21323000	Intronic	CGI,ICM_H3K27me3,open_chromatin_region,TE_H3K27me3	LINC00539	rna55920	21786	C_polar_vs_C_mural	Hyper
chr7	5424000	5428000	Promoter	CGI,ICM_H3K27ac,ICM_H3K4me3	TNRC18	XM_006715798.1	-172	C_polar_vs_C_mural	Hyper
chr2	114172000	114175000	Intergenic	NA	LOC100499194	rna11774	-192016	C_polar_vs_C_mural	Hyper
chr2	82520000	82525000	Intergenic	NA	LOC1720	rna10767	-331803	C_polar_vs_C_mural	Hyper
chr9	137504000	137509000	Exonic	CGI,CTCF_binding_site,enhancer,ICM_H3K27me3,TE_H3K27me3	PNPLA7	XM_006717102.1	41534	C_polar_vs_C_mural	Hyper
chr12	123272000	123276000	Promoter	CGI,CTCF_binding_site,ICM_H3K27ac,ICM_H3K4me3	CDK2AP1	NM_004642.3	0	C_polar_vs_C_mural	Hyper
chr3	170494000	170498000	Intronic	CTCF_binding_site,ICM_H3K27me3,open_chromatin_region,TE_H3K27me3,TF_binding_site	SLC7A14	XM_006713718.1	29265	C_polar_vs_C_mural	Hyper
chr8	3022000	3025000	Intronic	CGI	RP11-134O21.1	rna35768	-293632	C_polar_vs_C_mural	Hyper
chr2	205587000	205592000	Intronic	ICM_H3K27ac	NRP2	XM_005246933.2	-90460	C_polar_vs_C_mural	Hyper
chr15	61832000	61835000	Intergenic	CTCF_binding_site,ICM_H3K27me3,TE_H3K27me3	LOC100506530	rna61647	102150	C_polar_vs_C_mural	Hyper
chr4	180942000	180947000	Intergenic	NA	LINC00290	rna23293	212149	C_polar_vs_C_mural	Hyper
chr4	75937000	75940000	Promoter	CGI	NAAA	XM_005262920.2	1011	C_polar_vs_C_mural	Hyper
chr2	109398000	109401000	Exonic	ICM_H3K27me3,open_chromatin_region,TE_H3K27me3	LOC729164	rna11530	-52968	C_polar_vs_C_mural	Hyper
chr8	142662000	142667000	Promoter	CTCF_binding_site,enhancer	JRK	XM_006716678.1	59	C_polar_vs_C_mural	Hyper
chr5	76810000	76814000	Intergenic	enhancer,ICM_H3K27ac	F2RL1	NM_005242.4	-5008	C_polar_vs_C_mural	Hyper
chr21	42074000	42078000	Promoter	CTCF_binding_site,ICM_H3K27me3,TE_H3K27me3	UMODL1	NM_173568.3	2683	C_polar_vs_C_mural	Hyper
chr7	75952000	75955000	Exonic	CTCF_binding_site,ICM_H3K27ac	SNORA14A	rna33418	8217	C_polar_vs_C_mural	Hyper
chr8	144714000	144717000	Intergenic	CGI,ICM_H3K27me3,TE_H3K27me3	LOC100996662	rna38753	8039	C_polar_vs_C_mural	Hyper
chr4	3823000	3827000	Intergenic	ICM_H3K27me3,TE_H3K27me3,TF_binding_site	ADRA2C	NM_000683.3	56431	C_polar_vs_C_mural	Hyper
chr16	21554000	21557000	Intergenic	CTCF_binding_site,TE_H3K27me3	SLC7A5P2	rna64494	-33556	C_polar_vs_C_mural	Hyper
chr12	9886000	9891000	Exonic	NA	KLRF2	NM_001190765.1	4511	C_polar_vs_C_mural	Hyper
chr17	22266000	22270000	Intergenic	CTCF_binding_site,TF_binding_site	FAM27L	rna68237	-28764	C_polar_vs_C_mural	Hyper
chr7	149155000	149160000	Intronic	ICM_H3K27ac,ICM_H3K4me3	ZNF398	NM_170686.2	7532	C_polar_vs_C_mural	Hyper
chr22	21184000	21187000	Exonic	CGI,open_chromatin_region	FAM230B	rna82290	17097	C_polar_vs_C_mural	Hyper
chr21	45421000	45424000	Promoter	ICM_H3K27me3,TE_H3K27me3	COL18A1-AS1	rna81869	1040	C_polar_vs_C_mural	Hyper
chr12	9448000	9453000	Promoter	CGI,CTCF_binding_site	DDX12P	rna51891	0	C_polar_vs_C_mural	Hyper
chr12	1569000	1572000	Intronic	ICM_H3K27ac,ICM_H3K27me3,TE_H3K27me3	FBXL14	NM_152441.2	22165	C_polar_vs_C_mural	Hyper
chr7	37662000	37665000	Intronic	ICM_H3K27ac	GPR141	NM_181791.1	-75394	C_polar_vs_C_mural	Hyper
chr2	120578000	120581000	Intergenic	ICM_H3K27me3,TE_H3K27me3	LINC01101	rna11868	-111651	C_polar_vs_C_mural	Hyper
chr1	81501000	81504000	Intergenic	CTCF_binding_site,ICM_H3K27me3,TE_H3K27me3	LPHN2	XM_006710486.1	-75300	C_polar_vs_C_mural	Hyper
chr18	23142000	23145000	Intronic	ICM_H3K27ac,TE_H3K27me3	CABLES1	XM_006722575.1	6237	C_polar_vs_C_mural	Hyper
chr5	139223000	139227000	Intergenic	ICM_H3K27ac	SIL1	NM_022464.4	-24624	C_polar_vs_C_mural	Hyper
chr3	195258000	195261000	Promoter	CGI,CTCF_binding_site,ICM_H3K27me3,ICM_H3K4me3	XXYLT1	XM_005269288.1	0	C_polar_vs_C_mural	Hyper
chr12	114874000	114879000	Intergenic	ICM_H3K27ac,ICM_H3K4me3	LOC102723639	rna55154	-134679	C_polar_vs_C_mural	Hyper
chr17	76135000	76140000	Promoter	CGI,CTCF_binding_site,ICM_H3K27ac,ICM_H3K27me3,ICM_H3K4me3,TE_H3K27me3	RNF157-AS1	rna71216	-556	C_polar_vs_C_mural	Hyper
chr7	157687000	157692000	Intronic	CGI,CTCF_binding_site,ICM_H3K27me3,ICM_H3K4me3,TE_H3K27me3	MIR153-2	rna35657	-112578	C_polar_vs_C_mural	Hyper
chr13	112616000	112621000	Intergenic	CTCF_binding_site,ICM_H3K27me3,TE_H3K27me3,TF_binding_site	C13orf35	NM_207440.1	-26044	C_polar_vs_C_mural	Hyper
chr7	140178000	140183000	Promoter	ICM_H3K27me3,ICM_H3K4me3	JHDM1D-AS1	rna35115	739	C_polar_vs_C_mural	Hyper
chr19	31349000	31354000	Promoter	CGI,CTCF_binding_site,ICM_H3K27me3,ICM_H3K4me3,open_chromatin_region,TE_H3K27me3	TSHZ3	NM_020856.2	0	C_polar_vs_C_mural	Hyper
chr17	2753000	2758000	Intergenic	CGI,CTCF_binding_site,ICM_H3K27me3,TE_H3K27me3	MIR1253	rna66988	-4818	C_polar_vs_C_mural	Hyper
chr1	3111000	3116000	Intronic	CGI,CTCF_binding_site,ICM_H3K27me3,ICM_H3K4me3,TE_H3K27me3	MIR4251	rna359	-11975	C_polar_vs_C_mural	Hyper
chr1	15481000	15484000	Exonic	enhancer	CELA2B	NM_015849.2	4899	C_polar_vs_C_mural	Hyper
chr19	10489000	10493000	Exonic	CGI,CTCF_binding_site,TF_binding_site	KEAP1	XM_005260174.1	9679	C_polar_vs_C_mural	Hyper
chr22	24153000	24156000	Intronic	CTCF_binding_site,ICM_H3K27ac	SUSD2	NM_019601.3	-25476	C_polar_vs_C_mural	Hyper
chr2	63620000	63625000	Intergenic	CGI	MDH1	XM_005264320.1	22731	C_polar_vs_C_mural	Hyper
chr17	83132000	83137000	Intergenic	CGI,ICM_H3K27me3,TE_H3K27me3	LOC101929650	rna71842	-7131	C_polar_vs_C_mural	Hyper
chr10	12874000	12877000	Intergenic	ICM_H3K27me3	LOC283070	rna42810	40867	C_polar_vs_C_mural	Hyper
chr6	3461000	3464000	Exonic	CTCF_binding_site,ICM_H3K27ac,ICM_H3K27me3,TE_H3K27me3	SLC22A23	XM_005249285.1	-4280	C_polar_vs_C_mural	Hyper
chr17	14344000	14347000	Exonic	CGI,ICM_H3K27me3,TE_H3K27me3	MGC12916	rna67810	40260	C_polar_vs_C_mural	Hyper
chr8	100109000	100112000	Promoter	NA	RGS22	NM_015668.4	-2884	C_polar_vs_C_mural	Hyper
chr12	3706000	3709000	Intronic	ICM_H3K27me3,TE_H3K27me3	EFCAB4B	XM_006719021.1	44200	C_polar_vs_C_mural	Hyper
chr7	97024000	97027000	Promoter	CGI,ICM_H3K27ac,ICM_H3K27me3,ICM_H3K4me3,TE_H3K27me3	DLX5	NM_005221.5	0	C_polar_vs_C_mural	Hyper	Up-re
chr13	109731000	109734000	Promoter	ICM_H3K27me3,TE_H3K27me3	LINC00676	rna57263	2726	C_polar_vs_C_mural	Hyper
chr15	63595000	63599000	Promoter	ICM_H3K27ac	FBXL22	XM_005254320.1	0	C_polar_vs_C_mural	Hyper
chr4	26871000	26874000	Intronic	ICM_H3K27ac	STIM2	NM_020860.3	10309	C_polar_vs_C_mural	Hyper
chr6	88054000	88059000	Exonic	ICM_H3K27me3,TE_H3K27me3	SPACA1	rna30108	6206	C_polar_vs_C_mural	Hyper
chr4	6656000	6660000	Intergenic	CGI,ICM_H3K27ac,ICM_H3K27me3,TE_H3K27me3,TF_binding_site	LOC93622	rna20434	-14094	C_polar_vs_C_mural	Hyper
chr13	90723000	90728000	Intergenic	NA	RNU6-75P	rna56996	53869	C_polar_vs_C_mural	Hyper
chr10	470000	473000	Exonic	CGI,CTCF_binding_site,enhancer	DIP2C	XM_005252429.1	-46964	C_polar_vs_C_mural	Hyper
chr1	20312000	20317000	Promoter	ICM_H3K27ac,ICM_H3K27me3,open_chromatin_region,TE_H3K27me3	VWA5B1	XM_006710360.1	-1433	C_polar_vs_C_mural	Hyper
chr8	96717000	96721000	Intronic	CTCF_binding_site	CPQ	XM_005250755.1	-11318	C_polar_vs_C_mural	Hyper
chr9	132487000	132490000	Intronic	CGI,enhancer,ICM_H3K27me3,TE_H3K27me3	C9orf171	NM_207417.2	76804	C_polar_vs_C_mural	Hyper
chr16	70051000	70054000	Intronic	enhancer	PDXDC2P	rna65965	11948	C_polar_vs_C_mural	Hyper
chr21	8786000	8790000	Intergenic	open_chromatin_region	MIR3648	rna80955	-196999	C_polar_vs_C_mural	Hyper
chr2	1414000	1418000	Promoter	CTCF_binding_site,ICM_H3K27me3,TF_binding_site	TPO	NM_175721.3	0	C_polar_vs_C_mural	Hyper
chr5	176059000	176064000	Promoter	CGI,CTCF_binding_site	FAM153B	NM_001265615.1	0	C_polar_vs_C_mural	Hyper
chr16	89174000	89179000	Promoter	CTCF_binding_site,ICM_H3K27me3,open_chromatin_region,TE_H3K27me3	CDH15	NM_004933.2	2245	C_polar_vs_C_mural	Hyper
chr5	92197000	92202000	Intergenic	NA	ARRDC3	NM_020801.2	-813668	C_polar_vs_C_mural	Hyper
chr2	238147000	238150000	Exonic	enhancer,ICM_H3K27me3,TE_H3K27me3	KLHL30	NM_198582.3	8278	C_polar_vs_C_mural	Hyper
chr16	631000	636000	Promoter	CGI,ICM_H3K27me3,ICM_H3K4me3,TE_H3K27me3	WFIKKN1	NM_053284.2	0	C_polar_vs_C_mural	Hyper
chr3	33023000	33026000	Exonic	CTCF_binding_site	TMPPE	NM_001039770.2	70801	C_polar_vs_C_mural	Hyper
chr4	172973000	172976000	Intronic	NA	LOC102723440	rna23206	73180	C_polar_vs_C_mural	Hyper
chr12	9968000	9971000	Promoter	ICM_H3K27ac	CLEC12A	XM_006719034.1	0	C_polar_vs_C_mural	Hyper
chr7	78888000	78891000	Intronic	NA	MAGI2-AS2	rna33498	-117988	C_polar_vs_C_mural	Hyper
chr8	42475000	42479000	Intronic	ICM_H3K27ac	SLC20A2	NM_001257180.1	22460	C_polar_vs_C_mural	Hyper	Up-re
chr22	23457000	23460000	Promoter	NA	LOC101929374	rna82398	0	C_polar_vs_C_mural	Hyper
chr22	16558000	16564000	Promoter	enhancer,open_chromatin_region,TF_binding_site	LOC102723957	XM_006724095.1	0	C_polar_vs_C_mural	Hyper
chr7	100063000	100067000	Exonic	ICM_H3K27ac,ICM_H3K27me3	ZSCAN21	XM_005250568.2	11394	C_polar_vs_C_mural	Hyper
chr4	187669000	187672000	Promoter	CTCF_binding_site	RP11-565A3.2	rna23541	641	C_polar_vs_C_mural	Hyper
chr9	27051000	27055000	Intronic	enhancer,ICM_H3K27ac	LRRC19	NM_022901.2	-45307	C_polar_vs_C_mural	Hyper
chr19	42712000	42717000	Intergenic	enhancer,open_chromatin_region	PSG3	NM_021016.3	23516	C_polar_vs_C_mural	Hyper
chr10	21739000	21742000	Exonic	ICM_H3K27ac	MLLT10	XM_005252611.2	70074	C_polar_vs_C_mural	Hyper
chr4	3445000	3449000	Exonic	CGI,CTCF_binding_site,ICM_H3K27me3,TE_H3K27me3	HGFAC	NM_001528.2	3001	C_polar_vs_C_mural	Hyper
chr15	62184000	62187000	Intergenic	CTCF_binding_site,ICM_H3K27me3,TE_H3K27me3	RP11-299H22.1	rna61655	16318	C_polar_vs_C_mural	Hyper
chr2	26371000	26374000	Exonic	ICM_H3K27ac,ICM_H3K4me3	GPR113	NM_153835.3	-24183	C_polar_vs_C_mural	Hyper
chr16	84639000	84642000	Intergenic	ICM_H3K27me3,TE_H3K27me3	KLHL36	NM_024731.2	-6525	C_polar_vs_C_mural	Hyper
chr13	92204000	92207000	Intronic	NA	MIR548AS	rna57022	-283163	C_polar_vs_C_mural	Hyper
chr6	33429000	33432000	Intronic	CTCF_binding_site,ICM_H3K27me3	MIR5004	rna28768	-6331	C_polar_vs_C_mural	Hyper
chr2	53765000	53770000	Promoter	CGI,ICM_H3K27ac,ICM_H3K4me3	CHAC2	NM_001008708.2	0	C_polar_vs_C_mural	Hyper
chr7	4991000	4996000	Exonic	open_chromatin_region	RNF216P1	rna31885	17015	C_polar_vs_C_mural	Hyper
chr11	19343000	19348000	Promoter	CGI,CTCF_binding_site,ICM_H3K27me3,TE_H3K27me3	NAV2	NM_001111018.1	-2724	C_polar_vs_C_mural	Hyper
chr8	94591000	94594000	Intergenic	CTCF_binding_site,ICM_H3K27ac,TF_binding_site	LOC101926977	rna37657	37278	C_polar_vs_C_mural	Hyper
chr21	46159000	46165000	Exonic	CGI,enhancer,ICM_H3K27me3,TE_H3K27me3	FTCD	XM_006723962.1	-3408	C_polar_vs_C_mural	Hyper
chr2	85463000	85468000	Intergenic	enhancer,ICM_H3K27ac	SH2D6	NM_198482.1	28205	C_polar_vs_C_mural	Hyper
chr7	2310000	2314000	Promoter	CGI,CTCF_binding_site,ICM_H3K27ac,ICM_H3K4me3	SNX8	NM_013321.2	464	C_polar_vs_C_mural	Hyper
chr14	23232000	23235000	Promoter	ICM_H3K27ac,open_chromatin_region	C14orf164	NM_001282322.1	-2918	C_polar_vs_C_mural	Hyper
chr5	97580000	97583000	Intronic	NA	LOC102546227	rna25091	75304	C_polar_vs_C_mural	Hyper
chr4	61748000	61753000	Intronic	ICM_H3K27ac	LPHN3	XM_006714156.1	-139660	C_polar_vs_C_mural	Hyper	Up-re
chr1	40129000	40132000	Intergenic	ICM_H3K27ac,ICM_H3K4me3	RLF	NM_012421.3	-29369	C_polar_vs_C_mural	Hyper
chr8	4362000	4367000	Intronic	CTCF_binding_site	CSMD1	NM_033225.5	627806	C_polar_vs_C_mural	Hyper
chr15	20347000	20352000	Intergenic	CTCF_binding_site,open_chromatin_region	CHEK2P2	rna60296	64256	C_polar_vs_C_mural	Hyper
chr3	122379000	122383000	Promoter	ICM_H3K27ac,ICM_H3K4me3	CCDC58	NM_001017928.2	227	C_polar_vs_C_mural	Hyper
chr12	7701000	7706000	Intergenic	CGI,CTCF_binding_site,ICM_H3K27ac,ICM_H3K4me3	GDF3	NM_020634.1	-5236	C_polar_vs_C_mural	Hyper
chr20	34548000	34553000	Promoter	NA	MAP1LC3A	NM_181509.2	1116	C_polar_vs_C_mural	Hyper
chr5	57868000	57873000	Intergenic	ICM_H3K27ac	RP11-478P10.1	rna24347	26162	C_polar_vs_C_mural	Hyper
chr7	154792000	154797000	Exonic	CGI,CTCF_binding_site,enhancer,ICM_H3K27me3,TE_H3K27me3	PAXIP1-AS2	rna35587	-131517	C_polar_vs_C_mural	Hyper
chr21	18585000	18589000	Intronic	CTCF_binding_site	MIR548X	rna81055	97119	C_polar_vs_C_mural	Hyper
chr17	62140000	62143000	Intergenic	CGI,CTCF_binding_site,ICM_H3K27ac	MED13	NM_005121.2	-74718	C_polar_vs_C_mural	Hyper	Up-re
chr11	60488000	60491000	Promoter	NA	MS4A12	XM_006718591.1	-1713	C_polar_vs_C_mural	Hyper
chr12	109784000	109788000	Exonic	TF_binding_site	FAM222A-AS1	rna54896	-10513	C_polar_vs_C_mural	Hyper
chr2	110750000	110753000	Intronic	CTCF_binding_site,enhancer,ICM_H3K27ac	ACOXL	NM_001142807.1	17427	C_polar_vs_C_mural	Hyper
chr6	1078000	1081000	Intronic	ICM_H3K27me3,TE_H3K27me3,TF_binding_site	LOC285768	rna27227	20332	C_polar_vs_C_mural	Hyper
chr6	170056000	170060000	Intergenic	CTCF_binding_site,ICM_H3K27me3,TE_H3K27me3	LOC102724475	rna31673	-32768	C_polar_vs_C_mural	Hyper
chr7	158277000	158280000	Intronic	open_chromatin_region,TE_H3K27me3	LOC101927962	rna35661	-56847	C_polar_vs_C_mural	Hyper
chr5	86614000	86617000	Promoter	TE_H3K27me3	COX7C	NM_001867.2	-967	C_polar_vs_C_mural	Hyper
chr7	51225000	51228000	Intronic	CTCF_binding_site,enhancer,ICM_H3K27ac	COBL	XM_005271757.2	-68384	C_polar_vs_C_mural	Hyper
chr12	97513000	97516000	Intronic	NA	MIR1251	rna54516	21049	C_polar_vs_C_mural	Hyper
chr6	35296000	35301000	Promoter	CTCF_binding_site,ICM_H3K27ac,ICM_H3K27me3	DEF6	NM_022047.3	0	C_polar_vs_C_mural	Hyper
chr11	63015000	63019000	Promoter	CTCF_binding_site,TF_binding_site	SLC22A8	NM_001184732.1	0	C_polar_vs_C_mural	Hyper
chr10	133188000	133191000	Exonic	CGI,ICM_H3K27me3,TE_H3K27me3	KNDC1	NM_152643.6	27533	C_polar_vs_C_mural	Hyper
chr5	179165000	179170000	Intronic	CGI,CTCF_binding_site,ICM_H3K27me3,open_chromatin_region,TE_H3K27me3	ZNF354C	XM_005265894.1	103971	C_polar_vs_C_mural	Hyper
chr19	11464000	11469000	Exonic	CTCF_binding_site,enhancer,ICM_H3K27me3,open_chromatin_region,TE_H3K27me3	ELAVL3	NM_001420.3	11988	C_polar_vs_C_mural	Hyper
chr9	34576000	34581000	Intronic	CGI,CTCF_binding_site,ICM_H3K27me3,TE_H3K27me3	CNTFR-AS1	rna39434	7988	C_polar_vs_C_mural	Hyper
chr5	100064000	100069000	Intergenic	CTCF_binding_site	LOC102724870	rna25104	11723	C_polar_vs_C_mural	Hyper
chr7	99939000	99942000	Intergenic	NA	GJC3	XM_005250312.1	-4790	C_polar_vs_C_mural	Hyper
chr11	2842000	2845000	Intronic	CTCF_binding_site,ICM_H3K27me3,TE_H3K27me3	KCNQ1DN	rna46750	-25033	C_polar_vs_C_mural	Hyper
chr2	136353000	136358000	Intergenic	ICM_H3K27me3,open_chromatin_region	CXCR4	NM_003467.2	-234845	C_polar_vs_C_mural	Hyper
chr19	50208000	50213000	Promoter	CGI,ICM_H3K27ac	MYH14	XM_006723386.1	2466	C_polar_vs_C_mural	Hyper
chr19	9061000	9066000	Intergenic	CTCF_binding_site,ICM_H3K27ac	OR1M1	NM_001004456.1	-27245	C_polar_vs_C_mural	Hyper
chr2	13774000	13779000	Intergenic	NA	LINC00276	rna9203	621958	C_polar_vs_C_mural	Hyper
chr7	144083000	144087000	Intergenic	ICM_H3K27me3,TE_H3K27me3	OR2A12	NM_001004135.1	-8108	C_polar_vs_C_mural	Hyper
chr10	55686000	55691000	Intergenic	NA	MTRNR2L5	NM_001190478.1	87010	C_polar_vs_C_mural	Hyper
chr19	10964000	10968000	Promoter	CTCF_binding_site,ICM_H3K27ac	SMARCA4	XM_006722846.1	2542	C_polar_vs_C_mural	Hyper
chr6	39788000	39793000	Promoter	CGI,CTCF_binding_site,ICM_H3K27me3,TE_H3K27me3	DAAM2	XM_006715043.1	0	C_polar_vs_C_mural	Hyper
chr16	22251000	22254000	Exonic	NA	TRNAL27	rna64520	-43140	C_polar_vs_C_mural	Hyper
chr17	1571000	1574000	Exonic	CTCF_binding_site,ICM_H3K27me3	PITPNA	NM_006224.3	-8184	C_polar_vs_C_mural	Hyper
chr11	127926000	127931000	Intergenic	ICM_H3K27me3	ETS1	XM_005271428.1	566594	C_polar_vs_C_mural	Hyper
chr7	105521000	105525000	Promoter	CGI,ICM_H3K27ac,ICM_H3K4me3	PUS7	XM_005250463.1	0	C_polar_vs_C_mural	Hyper
chr1	228189000	228193000	Intronic	CTCF_binding_site,ICM_H3K27me3	OBSCN	XM_006711826.1	-15041	C_polar_vs_C_mural	Hyper
chr3	89745000	89750000	Intergenic	NA	EPHA3	XM_005264716.1	637379	C_polar_vs_C_mural	Hyper
chr7	151689000	151692000	Intronic	ICM_H3K27me3,TE_H3K27me3	PRKAG2	XM_005250007.2	44376	C_polar_vs_C_mural	Hyper
chr19	2359000	2362000	Intergenic	CGI,ICM_H3K27me3,TE_H3K27me3	TMPRSS9	XM_005259551.2	-19507	C_polar_vs_C_mural	Hyper
chr5	181240000	181243000	Promoter	ICM_H3K27ac,ICM_H3K4me3	SNORD96A	rna27196	0	C_polar_vs_C_mural	Hyper
chr8	561000	564000	Intergenic	ICM_H3K27ac	TDRP	NM_175075.4	-15219	C_polar_vs_C_mural	Hyper	Up-re
chr7	101346000	101351000	Intergenic	ICM_H3K27me3,ICM_H3K4me3	COL26A1	NM_001278563.1	-11820	C_polar_vs_C_mural	Hyper
chr18	42793000	42798000	Intronic	ICM_H3K27ac	RIT2	NM_001272077.1	317692	C_polar_vs_C_mural	Hyper
chr19	54245000	54250000	Promoter	ICM_H3K27me3,TE_H3K27me3	LILRA6	XM_006723380.1	-2009	C_polar_vs_C_mural	Hyper
chr15	32310000	32315000	Intergenic	CGI,CTCF_binding_site,open_chromatin_region	LOC102724099	rna60661	27799	C_polar_vs_C_mural	Hyper
chr10	117837000	117841000	Intergenic	ICM_H3K27me3,open_chromatin_region	LOC102724627	rna45928	102058	C_polar_vs_C_mural	Hyper
chr8	16971000	16974000	Intergenic	NA	FGF20	NM_019851.2	28165	C_polar_vs_C_mural	Hyper
chr8	47098000	47103000	Intergenic	NA	RP11-1134I14.8	rna36914	-86307	C_polar_vs_C_mural	Hyper
chr9	68279000	68284000	Intronic	NA	FOXD4L3	NM_199135.4	-18867	C_polar_vs_C_mural	Hyper
chr1	161420000	161425000	Promoter	CTCF_binding_site,ICM_H3K27ac,ICM_H3K4me3,open_chromatin_region	TRNAE23	rna6327	0	C_polar_vs_C_mural	Hyper
chr5	134111000	134116000	Promoter	CGI,ICM_H3K27ac,ICM_H3K27me3,ICM_H3K4me3,TE_H3K27me3	TCF7	NM_003202.3	0	C_polar_vs_C_mural	Hyper
chr2	239808000	239813000	Intergenic	ICM_H3K27me3,TE_H3K27me3	LOC150935	rna14744	45140	C_polar_vs_C_mural	Hyper
chr19	55701000	55707000	Intergenic	CGI,CTCF_binding_site,ICM_H3K27ac,open_chromatin_region	EPN1	NM_001130071.1	24375	C_polar_vs_C_mural	Hyper
chr9	114700000	114706000	Intergenic	enhancer,ICM_H3K27ac,ICM_H3K27me3	RP11-402G3.3	XM_006716920.1	-8759	C_polar_vs_C_mural	Hyper
chr7	135704000	135707000	Exonic	CTCF_binding_site,enhancer,ICM_H3K27ac,ICM_H3K27me3,TF_binding_site	SLC13A4	NM_012450.2	21185	C_polar_vs_C_mural	Hyper	Up-re
chr4	134015000	134020000	Intergenic	enhancer	PABPC4L	NM_001114734.1	181748	C_polar_vs_C_mural	Hyper
chr10	1778000	1783000	Intergenic	ICM_H3K27me3,open_chromatin_region,TE_H3K27me3	ADARB2	NM_018702.3	-40524	C_polar_vs_C_mural	Hyper
chr2	96132000	96135000	Exonic	CTCF_binding_site,ICM_H3K27me3,TE_H3K27me3	ASTL	NM_001002036.3	3436	C_polar_vs_C_mural	Hyper
chr19	9952000	9955000	Intergenic	enhancer,ICM_H3K27me3,open_chromatin_region,TE_H3K27me3	OLFM2	NM_058164.2	-15606	C_polar_vs_C_mural	Hyper
chr22	11680000	11685000	Intergenic	NA	LOC102723769	rna81962	-212406	C_polar_vs_C_mural	Hyper
chr5	67707000	67710000	Intergenic	NA	RP11-434D9.1	rna24498	-83155	C_polar_vs_C_mural	Hyper
chr1	170092000	170097000	Intergenic	NA	KIFAP3	XM_005244970.1	-17259	C_polar_vs_C_mural	Hyper
chr19	6068000	6071000	Promoter	ICM_H3K27me3,TE_H3K27me3	LOC101928872	rna73864	47	C_polar_vs_C_mural	Hyper
chr9	65283000	65288000	Promoter	CGI	FOXD4L5	NM_001126334.1	0	C_polar_vs_C_mural	Hyper
chr20	35182000	35187000	Intronic	ICM_H3K27ac,open_chromatin_region	PROCR	NM_006404.4	10063	C_polar_vs_C_mural	Hyper
chr7	69849000	69853000	Intronic	CTCF_binding_site	AUTS2	XM_006715920.1	249508	C_polar_vs_C_mural	Hyper
chr20	47409000	47412000	Promoter	ICM_H3K27ac	LOC102723442	rna80226	-2200	C_polar_vs_C_mural	Hyper
chr19	48678000	48681000	Exonic	CGI,CTCF_binding_site,ICM_H3K27me3	NTN5	NM_145807.1	-4993	C_polar_vs_C_mural	Hyper
chr11	2462000	2465000	Promoter	ICM_H3K27me3,TE_H3K27me3	KCNQ1	NM_181798.1	546	C_polar_vs_C_mural	Hyper
chr10	64039000	64042000	Intergenic	CTCF_binding_site	LOC101928859	rna44074	-152011	C_polar_vs_C_mural	Hyper
chr9	126450000	126454000	Intronic	CTCF_binding_site,ICM_H3K27me3	NRON	rna41457	-39496	C_polar_vs_C_mural	Hyper
chr7	158483000	158487000	Intronic	CGI,CTCF_binding_site,ICM_H3K27me3,TE_H3K27me3	MIR595	rna35663	45753	C_polar_vs_C_mural	Hyper
chr12	108127000	108132000	Promoter	CGI,CTCF_binding_site,enhancer,ICM_H3K27me3,TE_H3K27me3	WSCD2	XM_006719704.1	0	C_polar_vs_C_mural	Hyper
chr17	67252000	67257000	Promoter	enhancer,ICM_H3K27ac	LOC101928021	rna70739	0	C_polar_vs_C_mural	Hyper
chr4	40030000	40033000	Intergenic	CTCF_binding_site	N4BP2	XM_006714021.1	-23826	C_polar_vs_C_mural	Hyper
chr11	116797000	116801000	Intergenic	ICM_H3K27ac	APOA5	NM_052968.4	-4580	C_polar_vs_C_mural	Hyper
chr16	23265000	23268000	Intergenic	CTCF_binding_site,ICM_H3K27me3	SCNN1B	NM_000336.2	-34270	C_polar_vs_C_mural	Hyper
chr6	170126000	170130000	Intergenic	ICM_H3K27me3,TE_H3K27me3	LOC101929614	rna31674	-17160	C_polar_vs_C_mural	Hyper
chr10	86862000	86867000	Intronic	ICM_H3K27ac	MMRN2	XM_005270153.1	90585	C_polar_vs_C_mural	Hyper
chr1	81176000	81181000	Intergenic	NA	LOC101927458	rna3470	-125140	C_polar_vs_C_mural	Hyper
chr2	31494000	31497000	Intergenic	CTCF_binding_site	XDH	NM_000379.3	-79255	C_polar_vs_C_mural	Hyper
chr12	124562000	124565000	Promoter	CTCF_binding_site,ICM_H3K27ac,ICM_H3K27me3	NCOR2	NM_001077261.3	2464	C_polar_vs_C_mural	Hyper
chr21	44459000	44462000	Promoter	CTCF_binding_site,ICM_H3K27me3	LRRC3DN	rna81783	56	C_polar_vs_C_mural	Hyper
chr18	75278000	75281000	Promoter	ICM_H3K27me3	TSHZ1	XM_005266641.1	0	C_polar_vs_C_mural	Hyper
chr6	131948000	131954000	Promoter	CGI,CTCF_binding_site,ICM_H3K27ac,ICM_H3K4me3	CTGF	NM_001901.2	0	C_polar_vs_C_mural	Hyper
chr15	90844000	90849000	Intergenic	ICM_H3K27ac	FURIN	NM_002569.2	-19655	C_polar_vs_C_mural	Hyper	Up-re
chr7	149500000	149504000	Promoter	CTCF_binding_site,ICM_H3K27ac,ICM_H3K27me3	ZNF746	XM_005249956.1	-2163	C_polar_vs_C_mural	Hyper
chr22	25205000	25210000	Promoter	CTCF_binding_site,ICM_H3K27me3,TF_binding_site	CRYBB2	XM_006724141.1	-2828	C_polar_vs_C_mural	Hyper
chr1	30776000	30780000	Intergenic	CTCF_binding_site,ICM_H3K27me3,TE_H3K27me3	LAPTM5	NM_006762.2	-18164	C_polar_vs_C_mural	Hyper
chr16	10876000	10881000	Promoter	CGI,CTCF_binding_site,ICM_H3K27me3,TE_H3K27me3	CIITA	NM_000246.3	0	C_polar_vs_C_mural	Hyper
chr20	62601000	62607000	Intergenic	CGI,CTCF_binding_site,ICM_H3K27me3,TE_H3K27me3	SLCO4A1	rna80674	-35443	C_polar_vs_C_mural	Hyper	Up-re
chr18	78088000	78091000	Intergenic	ICM_H3K27ac,ICM_H3K27me3,TE_H3K27me3	LINC01029	rna73203	-94273	C_polar_vs_C_mural	Hyper
chr7	132559000	132563000	Intronic	CTCF_binding_site,ICM_H3K27me3	PLXNA4	XM_005250686.2	13422	C_polar_vs_C_mural	Hyper
chr16	34131000	34134000	Intergenic	CGI,CTCF_binding_site,ICM_H3K27ac,ICM_H3K27me3,ICM_H3K4me3,TE_H3K27me3	LINC00273	rna65129	26036	C_polar_vs_C_mural	Hyper
chr19	22295000	22298000	Intronic	ICM_H3K27ac	ZNF729	XM_006722601.1	8187	C_polar_vs_C_mural	Hyper
chr15	96344000	96347000	Promoter	CGI,CTCF_binding_site,ICM_H3K27ac,ICM_H3K27me3,TE_H3K27me3	LOC102724872	rna63055	2228	C_polar_vs_C_mural	Hyper
chr4	11064000	11069000	Intergenic	enhancer	MIR572	rna20586	-299827	C_polar_vs_C_mural	Hyper
chr19	18869000	18872000	Exonic	CGI,ICM_H3K27ac	CERS1	NM_021267.3	24144	C_polar_vs_C_mural	Hyper
chr20	30512000	30515000	Intergenic	NA	LOC102723636	XM_006723678.1	-22843	C_polar_vs_C_mural	Hyper
chr2	51778000	51783000	Intronic	TF_binding_site	AC007682.1	rna10090	745399	C_polar_vs_C_mural	Hyper
chr7	134781000	134785000	Promoter	ICM_H3K27ac,ICM_H3K27me3	CALD1	XM_006716139.1	1580	C_polar_vs_C_mural	Hyper
chr1	154668000	154671000	Intergenic	CTCF_binding_site,ICM_H3K27ac	ADAR	XM_006711110.1	-40001	C_polar_vs_C_mural	Hyper
chr19	39316000	39320000	Promoter	ICM_H3K27ac,ICM_H3K27me3,ICM_H3K4me3	LRFN1	XM_005259102.2	0	C_polar_vs_C_mural	Hyper
chr20	62506000	62509000	Intergenic	CTCF_binding_site,ICM_H3K27me3,open_chromatin_region,TE_H3K27me3,TF_binding_site	GATA5	NM_080473.4	-30030	C_polar_vs_C_mural	Hyper
chr15	25656000	25661000	Intergenic	ICM_H3K27me3,TE_H3K27me3	MIR4715	rna60529	187780	C_polar_vs_C_mural	Hyper

## Sheet:  C_polar_vs_C_mural.Hypo
Hypo DMR between control polar and control mural
seqnames	start	end	annotation	Overlapped_genomic_features	Gene	transcriptId	distanceToTSS	comparison	DMR	DEG
chr17	67150000	67155000	Exonic	ICM_H3K27ac,ICM_H3K27me3	HELZ	XM_006722216.1	31311	C_polar_vs_C_mural	Hypo
chr10	130931000	130935000	Intergenic	ICM_H3K27ac,ICM_H3K27me3,TE_H3K27me3	MIR378C	rna46300	27658	C_polar_vs_C_mural	Hypo
chr19	3380000	3385000	Exonic	CGI,CTCF_binding_site,enhancer,ICM_H3K27me3,TE_H3K27me3	NFIC	NM_005597.3	13433	C_polar_vs_C_mural	Hypo
chr11	18716000	18719000	Exonic	ICM_H3K27me3	IGSF22	NM_173588.3	7230	C_polar_vs_C_mural	Hypo
chr12	117051000	117056000	Intronic	ICM_H3K27me3,ICM_H3K4me3,TE_H3K27me3	TESC	NM_001168325.1	43446	C_polar_vs_C_mural	Hypo
chr7	149690000	149695000	Promoter	CGI,ICM_H3K4me3	TRNAC20	rna35378	0	C_polar_vs_C_mural	Hypo
chr3	13338000	13341000	Exonic	CTCF_binding_site,enhancer,ICM_H3K27me3,TE_H3K27me3	NUP210	NM_024923.3	79319	C_polar_vs_C_mural	Hypo
chr14	55859000	55864000	Intergenic	NA	LINC00520	rna58487	-62326	C_polar_vs_C_mural	Hypo
chr2	137313000	137318000	Intronic	NA	THSD7B	NM_001080427.1	322108	C_polar_vs_C_mural	Hypo
chr17	81243000	81248000	Exonic	CGI,CTCF_binding_site,enhancer,ICM_H3K27ac,ICM_H3K27me3	C17orf89	NM_001086521.1	3689	C_polar_vs_C_mural	Hypo	Down-re
chr20	35170000	35174000	Promoter	ICM_H3K27ac	PROCR	XM_005260251.2	0	C_polar_vs_C_mural	Hypo
chr12	203000	206000	Promoter	CGI,ICM_H3K27me3,TE_H3K27me3	LOC101929384	rna51403	0	C_polar_vs_C_mural	Hypo
chr12	64000	67000	Promoter	CGI	IQSEC3	NM_001170738.1	0	C_polar_vs_C_mural	Hypo
chr2	224330000	224335000	Intergenic	ICM_H3K27ac,open_chromatin_region,TF_binding_site	FAM124B	NM_001122779.1	66994	C_polar_vs_C_mural	Hypo
chr1	162366000	162370000	Exonic	CGI,ICM_H3K27ac,ICM_H3K27me3,ICM_H3K4me3	NOS1AP	NM_001126060.1	3017	C_polar_vs_C_mural	Hypo
chr9	129880000	129883000	Exonic	CTCF_binding_site,ICM_H3K27me3,TF_binding_site	MIR6855	rna41851	10350	C_polar_vs_C_mural	Hypo
chr11	118121000	118124000	Intronic	ICM_H3K27me3	SCN4B	NM_001142349.1	21469	C_polar_vs_C_mural	Hypo
chr6	165852000	165855000	Intergenic	CGI,CTCF_binding_site,ICM_H3K27me3,TE_H3K27me3,TF_binding_site	LINC00602	rna31564	-132551	C_polar_vs_C_mural	Hypo
chr6	154037000	154042000	Promoter	CGI,CTCF_binding_site,ICM_H3K27me3	OPRM1	NM_001008504.3	0	C_polar_vs_C_mural	Hypo
chr11	57679000	57682000	Intronic	ICM_H3K27ac	ZDHHC5	NM_015457.2	10998	C_polar_vs_C_mural	Hypo	Up-re
chr2	22302000	22307000	Intergenic	CTCF_binding_site	LOC102723362	rna9300	-229419	C_polar_vs_C_mural	Hypo
chr2	97734000	97737000	Promoter	CGI,CTCF_binding_site,ICM_H3K27me3,TE_H3K27me3	ZAP70	NM_207519.1	0	C_polar_vs_C_mural	Hypo
chr1	245369000	245374000	Intronic	ICM_H3K27me3,open_chromatin_region,TE_H3K27me3	KIF26B	NM_018012.3	214015	C_polar_vs_C_mural	Hypo
chr10	37679000	37684000	Intergenic	CGI,ICM_H3K27me3,TE_H3K27me3	LOC102724533	rna43498	57510	C_polar_vs_C_mural	Hypo
chr3	140474000	140479000	Intronic	NA	CLSTN2-AS1	rna18756	29789	C_polar_vs_C_mural	Hypo
chr18	2314000	2317000	Intergenic	CTCF_binding_site,enhancer,ICM_H3K27ac	LOC101926997	rna71887	202260	C_polar_vs_C_mural	Hypo
chr10	99270000	99274000	Intergenic	NA	HPSE2	NM_021828.4	-34125	C_polar_vs_C_mural	Hypo
chr1	16958000	16962000	Exonic	CGI,CTCF_binding_site,ICM_H3K27me3,open_chromatin_region	MFAP2	NM_001135248.1	18678	C_polar_vs_C_mural	Hypo
chr20	37981000	37984000	Exonic	CTCF_binding_site,ICM_H3K27ac,open_chromatin_region	TTI1	NM_014657.1	49431	C_polar_vs_C_mural	Hypo
chr18	57435000	57439000	Promoter	CGI,CTCF_binding_site,ICM_H3K27me3,ICM_H3K4me3,TE_H3K27me3	ONECUT2	NM_004852.2	0	C_polar_vs_C_mural	Hypo
chr1	182257000	182260000	Intronic	CTCF_binding_site,ICM_H3K27ac	GS1-122H1.2	rna6936	54061	C_polar_vs_C_mural	Hypo
chr15	100996000	100999000	Intronic	NA	LRRK1	XM_005254979.1	-23432	C_polar_vs_C_mural	Hypo
chr10	5100000	5105000	Exonic	NA	AKR1C3	NM_003739.5	5624	C_polar_vs_C_mural	Hypo
chr6	124710000	124715000	Intronic	open_chromatin_region	RNF217	XM_006715350.1	-247532	C_polar_vs_C_mural	Hypo
chr6	42803000	42806000	Intronic	ICM_H3K27ac	GLTSCR1L	XM_005248973.1	-4306	C_polar_vs_C_mural	Hypo
chr10	36843000	36846000	Intergenic	NA	ANKRD30A	XM_006717527.1	-279742	C_polar_vs_C_mural	Hypo
chr10	81500000	81503000	Intergenic	NA	NRG3	NM_001010848.3	-372314	C_polar_vs_C_mural	Hypo
chr9	16550000	16555000	Exonic	ICM_H3K27ac,open_chromatin_region	C9orf92	rna39121	-273687	C_polar_vs_C_mural	Hypo
chr22	47926000	47930000	Intergenic	enhancer,ICM_H3K27me3	RP11-191L9.4	rna83756	239763	C_polar_vs_C_mural	Hypo
chr19	54204000	54207000	Exonic	ICM_H3K27ac,ICM_H3K4me3	RPS9	XM_005278288.1	3100	C_polar_vs_C_mural	Hypo
chr4	6125000	6130000	Intronic	ICM_H3K27me3	JAKMIP1	NM_001099433.1	70591	C_polar_vs_C_mural	Hypo
chr22	35726000	35731000	Exonic	CTCF_binding_site,enhancer,ICM_H3K27me3,TE_H3K27me3,TF_binding_site	APOL5	NM_030642.1	8128	C_polar_vs_C_mural	Hypo
chr19	562000	567000	Intergenic	ICM_H3K27ac,ICM_H3K27me3	BSG	NM_198590.2	-4277	C_polar_vs_C_mural	Hypo
chr11	1879000	1882000	Promoter	CGI,CTCF_binding_site,ICM_H3K27me3,TE_H3K27me3	LSP1	XM_005252926.1	2555	C_polar_vs_C_mural	Hypo
chr5	72000	75000	Intergenic	enhancer,ICM_H3K27me3,TE_H3K27me3	PLEKHG4B	XM_006714446.1	-17190	C_polar_vs_C_mural	Hypo
chr14	100481000	100484000	Exonic	NA	BEGAIN	NM_001159531.1	84070	C_polar_vs_C_mural	Hypo
chr18	55839000	55842000	Intergenic	open_chromatin_region	RP11-214L13.1	rna72902	78199	C_polar_vs_C_mural	Hypo
chr14	89163000	89166000	Intronic	ICM_H3K27ac	TRNAA17	rna59411	183902	C_polar_vs_C_mural	Hypo
chr18	79636000	79641000	Exonic	CGI,CTCF_binding_site,ICM_H3K27me3,TE_H3K27me3	FLJ25715	rna73240	38739	C_polar_vs_C_mural	Hypo
chr11	1108000	1111000	Exonic	ICM_H3K27me3,TE_H3K27me3	MUC2	NM_002457.3	33125	C_polar_vs_C_mural	Hypo
chr6	150810000	150814000	Intronic	CTCF_binding_site,ICM_H3K27me3,TE_H3K27me3	MTHFD1L	NM_001242769.1	-51679	C_polar_vs_C_mural	Hypo
chr11	17385000	17390000	Promoter	CGI,CTCF_binding_site,ICM_H3K27me3,ICM_H3K4me3	KCNJ11	XM_006718226.1	0	C_polar_vs_C_mural	Hypo
chr11	131651000	131655000	Intronic	ICM_H3K27me3,ICM_H3K4me3,TE_H3K27me3	NTM	XM_006718854.1	-5929	C_polar_vs_C_mural	Hypo
chr20	39603000	39608000	Intergenic	ICM_H3K27ac,open_chromatin_region,TF_binding_site	LOC102724950	rna79863	50557	C_polar_vs_C_mural	Hypo
chr21	40549000	40552000	Intronic	NA	DSCAM-IT1	rna81559	78767	C_polar_vs_C_mural	Hypo
chr17	18171000	18176000	Exonic	CTCF_binding_site	ALKBH5	NM_017758.3	-7553	C_polar_vs_C_mural	Hypo
chr12	128843000	128848000	Intergenic	CGI,CTCF_binding_site,ICM_H3K27me3	LOC100128276	rna55654	5360	C_polar_vs_C_mural	Hypo
chr16	6020000	6023000	Promoter	CGI,ICM_H3K27me3,TE_H3K27me3	RBFOX1	XM_005255389.1	854	C_polar_vs_C_mural	Hypo
chr16	89593000	89598000	Exonic	CGI,CTCF_binding_site,ICM_H3K27me3,TE_H3K27me3	DPEP1	NM_001128141.2	-15308	C_polar_vs_C_mural	Hypo
chr16	283000	286000	Promoter	CGI,CTCF_binding_site,ICM_H3K27me3,TE_H3K27me3	PDIA2	NM_006849.2	0	C_polar_vs_C_mural	Hypo
chr1	180952000	180957000	Promoter	CGI,ICM_H3K27ac,ICM_H3K4me3	LOC102724791	rna6919	0	C_polar_vs_C_mural	Hypo
chr3	136721000	136726000	Intronic	enhancer,ICM_H3K27ac	STAG1	XM_006713471.1	26389	C_polar_vs_C_mural	Hypo
chr17	78173000	78177000	Promoter	CTCF_binding_site,ICM_H3K27ac	TK1	XM_005257631.1	2761	C_polar_vs_C_mural	Hypo
chr10	132805000	132809000	Exonic	CGI,enhancer,ICM_H3K27me3,open_chromatin_region,TE_H3K27me3	NKX6-2	NM_177400.2	-18967	C_polar_vs_C_mural	Hypo
chr5	146704000	146707000	Intronic	CTCF_binding_site,enhancer,TF_binding_site	PPP2R2B	NM_001271948.1	171785	C_polar_vs_C_mural	Hypo
chr5	119743000	119747000	Intergenic	CTCF_binding_site,TF_binding_site	FAM170A	NM_182761.3	113441	C_polar_vs_C_mural	Hypo
chr3	142823000	142827000	Exonic	CTCF_binding_site,TE_H3K27me3	PCOLCE2	NM_013363.3	62203	C_polar_vs_C_mural	Hypo
chr1	2755000	2760000	Intronic	CTCF_binding_site,open_chromatin_region,TF_binding_site	TTC34	NM_001242672.1	29665	C_polar_vs_C_mural	Hypo
chr5	53481000	53485000	Promoter	CGI,CTCF_binding_site,ICM_H3K27ac,ICM_H3K27me3,ICM_H3K4me3,TE_H3K27me3	FST	NM_013409.2	566	C_polar_vs_C_mural	Hypo	Up-re
chr9	135241000	135246000	Intergenic	CGI,CTCF_binding_site,enhancer,ICM_H3K27me3,TE_H3K27me3	LOC401557	rna42160	59391	C_polar_vs_C_mural	Hypo
chr14	78315000	78318000	Intronic	enhancer	NRXN3	NM_004796.5	-85731	C_polar_vs_C_mural	Hypo
chr1	226297000	226300000	Exonic	NA	LIN9	XM_006711767.1	8507	C_polar_vs_C_mural	Hypo
chr17	61313000	61316000	Intronic	CTCF_binding_site,ICM_H3K27ac	LOC101927855	rna70482	51605	C_polar_vs_C_mural	Hypo
chr14	100554000	100558000	Intronic	CTCF_binding_site,ICM_H3K27me3,TE_H3K27me3	BEGAIN	NM_001159531.1	10070	C_polar_vs_C_mural	Hypo
chr5	71648000	71653000	Exonic	ICM_H3K27ac	MCCC2	XM_005248567.1	60614	C_polar_vs_C_mural	Hypo
chr4	139145000	139148000	Intronic	ICM_H3K27ac	ELF2	NM_201999.2	-5524	C_polar_vs_C_mural	Hypo
chr6	13650000	13653000	Exonic	NA	NOL7	XM_005249173.2	34658	C_polar_vs_C_mural	Hypo
chr1	86070000	86074000	Intronic	NA	COL24A1	NM_152890.5	82438	C_polar_vs_C_mural	Hypo
chr17	37500000	37505000	Intronic	enhancer,ICM_H3K27ac	DUSP14	XM_005256977.1	8503	C_polar_vs_C_mural	Hypo
chr22	24584000	24587000	Promoter	CTCF_binding_site,ICM_H3K27me3	GGT1	NM_013430.2	250	C_polar_vs_C_mural	Hypo
chr21	15731000	15736000	Promoter	CTCF_binding_site,ICM_H3K27ac,ICM_H3K4me3	USP25	NM_013396.4	975	C_polar_vs_C_mural	Hypo
chr22	29550000	29555000	Promoter	CGI,CTCF_binding_site,ICM_H3K27ac,ICM_H3K4me3	THOC5	XM_006724347.1	0	C_polar_vs_C_mural	Hypo
chr3	26242000	26247000	Intergenic	NA	LINC00692	rna15609	-368305	C_polar_vs_C_mural	Hypo
chr22	37483000	37488000	Promoter	CTCF_binding_site,ICM_H3K27me3,TE_H3K27me3	MFNG	NM_001166343.1	0	C_polar_vs_C_mural	Hypo
chr14	23359000	23363000	Promoter	CTCF_binding_site,ICM_H3K27ac,ICM_H3K27me3,TF_binding_site	EFS	XM_005267256.1	2214	C_polar_vs_C_mural	Hypo
chr20	39348000	39351000	Intergenic	NA	RP4-705O1.1	rna79862	-123252	C_polar_vs_C_mural	Hypo
chr16	89632000	89636000	Exonic	CTCF_binding_site,ICM_H3K27me3,TE_H3K27me3	LOC102724709	XM_006721358.1	-11338	C_polar_vs_C_mural	Hypo
chr10	106716000	106719000	Intronic	ICM_H3K27me3	LOC102724439	rna45641	430434	C_polar_vs_C_mural	Hypo
chr21	45150000	45155000	Intronic	CTCF_binding_site	ADARB1	XM_006723953.1	-5103	C_polar_vs_C_mural	Hypo
chr4	122699000	122703000	Intergenic	CTCF_binding_site	CETN4P	rna22519	29458	C_polar_vs_C_mural	Hypo
chr17	49060000	49065000	Intergenic	enhancer,ICM_H3K27ac	IGF2BP1	XM_005256955.1	45235	C_polar_vs_C_mural	Hypo
chr8	139616000	139621000	Exonic	CGI	KCNK9	rna38344	82056	C_polar_vs_C_mural	Hypo
chr1	38025000	38030000	Intergenic	CTCF_binding_site,ICM_H3K27ac,open_chromatin_region	UTP11L	NM_016037.3	12288	C_polar_vs_C_mural	Hypo
chr17	18261000	18264000	Promoter	CGI,ICM_H3K27ac,ICM_H3K4me3	MIEF2	NM_148886.1	0	C_polar_vs_C_mural	Hypo
chr10	35856000	35859000	Intergenic	NA	PCAT5	rna43491	77698	C_polar_vs_C_mural	Hypo
chr3	10899000	10904000	Intronic	ICM_H3K27me3	SLC6A11	NM_014229.1	82768	C_polar_vs_C_mural	Hypo
chr2	125940000	125943000	Intergenic	NA	GYPC	XM_005263653.2	-712852	C_polar_vs_C_mural	Hypo
chr11	1076000	1081000	Promoter	ICM_H3K27me3	MUC2	NM_002457.3	1125	C_polar_vs_C_mural	Hypo
chr16	88804000	88809000	Promoter	CGI,ICM_H3K27ac,ICM_H3K4me3	CDT1	NM_030928.3	222	C_polar_vs_C_mural	Hypo
chr10	129622000	129626000	Intronic	enhancer,ICM_H3K27me3,TE_H3K27me3	MGMT	XM_006717863.1	-20816	C_polar_vs_C_mural	Hypo
chr12	131558000	131562000	Promoter	CGI,ICM_H3K27me3,TE_H3K27me3,TF_binding_site	LOC102724051	rna55695	0	C_polar_vs_C_mural	Hypo
chr16	66562000	66565000	Promoter	CTCF_binding_site,ICM_H3K27ac	CMTM1	NM_181269.2	-1391	C_polar_vs_C_mural	Hypo
chr16	88018000	88021000	Exonic	CGI	BANP	XM_006721223.1	36964	C_polar_vs_C_mural	Hypo
chr15	63910000	63914000	Exonic	CTCF_binding_site,ICM_H3K27me3	RP11-111E14.1	rna61761	-14250	C_polar_vs_C_mural	Hypo
chr11	888000	892000	Intronic	CGI,CTCF_binding_site,ICM_H3K27me3,open_chromatin_region,TF_binding_site	CHID1	XM_005253073.2	18835	C_polar_vs_C_mural	Hypo
chr11	1283000	1287000	Exonic	CTCF_binding_site	TOLLIP	NM_019009.3	22662	C_polar_vs_C_mural	Hypo	Up-re
chr2	212719000	212724000	Intergenic	CTCF_binding_site	ERBB4	XM_006712364.1	-179845	C_polar_vs_C_mural	Hypo
chr20	60395000	60400000	Intergenic	TE_H3K27me3	LOC101928026	rna80608	-71326	C_polar_vs_C_mural	Hypo
chr6	111281000	111286000	Intergenic	enhancer,ICM_H3K27ac	KIAA1919	NM_153369.2	21721	C_polar_vs_C_mural	Hypo
chr13	94407000	94412000	Exonic	TE_H3K27me3	DCT	NM_001129889.1	67682	C_polar_vs_C_mural	Hypo
chr2	146806000	146811000	Intergenic	CTCF_binding_site,enhancer,ICM_H3K27ac	PABPC1P2	rna12295	218943	C_polar_vs_C_mural	Hypo
chr13	85949000	85954000	Intergenic	NA	SLITRK6	NM_032229.2	-149652	C_polar_vs_C_mural	Hypo
chr17	82873000	82877000	Promoter	CTCF_binding_site,ICM_H3K27ac,ICM_H3K27me3	TBCD	XM_005256404.2	0	C_polar_vs_C_mural	Hypo
chr7	150956000	150961000	Promoter	CGI,CTCF_binding_site,ICM_H3K27me3,TE_H3K27me3	KCNH2	NM_001204798.1	-171	C_polar_vs_C_mural	Hypo
chr6	13134000	13137000	Intronic	CTCF_binding_site,enhancer,open_chromatin_region	PHACTR1	XM_006715021.1	120126	C_polar_vs_C_mural	Hypo
chr6	166603000	166606000	Intronic	ICM_H3K27me3,TE_H3K27me3	RPS6KA2	XM_006715549.1	21222	C_polar_vs_C_mural	Hypo
chr11	1516000	1519000	Intergenic	CTCF_binding_site	MOB2	NM_001172223.1	-29282	C_polar_vs_C_mural	Hypo
chr7	24282000	24287000	Promoter	CGI,CTCF_binding_site,ICM_H3K27ac,ICM_H3K27me3,TE_H3K27me3	NPY	NM_000905.3	0	C_polar_vs_C_mural	Hypo
chr1	204431000	204436000	Exonic	CTCF_binding_site,ICM_H3K27ac	PPP1R15B	XM_005245551.2	-19183	C_polar_vs_C_mural	Hypo
chr5	1324000	1327000	Promoter	CTCF_binding_site,ICM_H3K27ac	LOC101928884	XM_005248391.1	0	C_polar_vs_C_mural	Hypo
chr20	37068000	37071000	Exonic	ICM_H3K27ac	RBL1	NM_002895.3	25000	C_polar_vs_C_mural	Hypo
chr16	84525000	84528000	Intergenic	CTCF_binding_site,ICM_H3K27me3,TE_H3K27me3	TLDC1	XM_005256077.1	-20240	C_polar_vs_C_mural	Hypo
chr6	83428000	83431000	Promoter	CGI	ME1	NM_002395.5	219	C_polar_vs_C_mural	Hypo
chr6	156381000	156384000	Intergenic	NA	LOC101928923	rna31357	-86259	C_polar_vs_C_mural	Hypo
chr21	42289000	42294000	Exonic	ICM_H3K27me3,TE_H3K27me3	TFF3	NM_003226.3	21596	C_polar_vs_C_mural	Hypo
chr3	127281000	127285000	Intergenic	CTCF_binding_site,ICM_H3K27me3	C3orf56	NM_001007534.2	87869	C_polar_vs_C_mural	Hypo

## Sheet:  C_TE_vs_C_ICM.Hyper
Hyper DMR between control TE and control ICM
seqnames	start	end	annotation	Overlapped_genomic_features	Gene	transcriptId	distanceToTSS	comparison	DMR	DEG
chr4	104690000	104695000	Intronic	CTCF_binding_site,TF_binding_site	CXXC4	NM_025212.2	-195099	C_TE_vs_C_ICM	Hyper
chr17	43380000	43384000	Exonic	enhancer,ICM_H3K27ac	LINC00910	rna69456	4898	C_TE_vs_C_ICM	Hyper
chr14	32270000	32275000	Intergenic	NA	AKAP6	NM_004274.4	-54273	C_TE_vs_C_ICM	Hyper
chr15	86333000	86338000	Intronic	TE_H3K27me3	AGBL1-AS1	rna62777	-16032	C_TE_vs_C_ICM	Hyper
chr15	66477000	66482000	Exonic	CTCF_binding_site,ICM_H3K27ac,ICM_H3K27me3	MIR4512	rna61906	14986	C_TE_vs_C_ICM	Hyper
chr5	50487000	50492000	Intergenic	NA	EMB	NM_198449.2	-45600	C_TE_vs_C_ICM	Hyper
chr7	77634000	77637000	Exonic	NA	RSBN1L	NM_198467.2	-59426	C_TE_vs_C_ICM	Hyper
chr19	4052000	4058000	Promoter	CGI,CTCF_binding_site,ICM_H3K27ac,ICM_H3K27me3	ZBTB7A	XM_005259570.2	0	C_TE_vs_C_ICM	Hyper
chr8	88301000	88306000	Intronic	enhancer	MMP16	NM_005941.4	21488	C_TE_vs_C_ICM	Hyper
chr14	24101000	24106000	Exonic	ICM_H3K27me3	NRL	XM_005267709.2	-6241	C_TE_vs_C_ICM	Hyper
chr12	111279000	111284000	Intronic	CTCF_binding_site,ICM_H3K27me3,TE_H3K27me3	MIR6760	rna55019	-20142	C_TE_vs_C_ICM	Hyper
chr12	132939000	132944000	Intronic	NA	ZNF605	NM_183238.3	12282	C_TE_vs_C_ICM	Hyper
chr6	14939000	14944000	Intergenic	ICM_H3K27ac,ICM_H3K27me3,open_chromatin_region	LOC102724463	rna27596	277547	C_TE_vs_C_ICM	Hyper
chr22	33855000	33860000	Exonic	NA	LARGE	XM_005261831.1	13387	C_TE_vs_C_ICM	Hyper
chrX	1811000	1814000	Intergenic	NA	ASMT	NM_001171039.1	195867	C_TE_vs_C_ICM	Hyper
chr16	81570000	81575000	Intronic	CTCF_binding_site,enhancer,ICM_H3K27ac,ICM_H3K27me3	CMIP	XM_005256181.2	-35312	C_TE_vs_C_ICM	Hyper
chr16	83828000	83833000	Intergenic	CTCF_binding_site,enhancer,ICM_H3K27me3,TE_H3K27me3	HSBP1	NM_001537.3	20097	C_TE_vs_C_ICM	Hyper
chr5	90594000	90599000	Intronic	open_chromatin_region	GPR98	rna24950	35200	C_TE_vs_C_ICM	Hyper
chr6	4909000	4914000	Intronic	CTCF_binding_site,ICM_H3K27ac	CDYL	NM_001143971.1	19008	C_TE_vs_C_ICM	Hyper
chr1	152311000	152316000	Promoter	NA	FLG-AS1	rna5277	0	C_TE_vs_C_ICM	Hyper
chr15	69418000	69421000	Intronic	NA	KIF23	XM_006720779.1	3703	C_TE_vs_C_ICM	Hyper
chr1	46031000	46034000	Exonic	NA	PIK3R3	NM_003629.3	98708	C_TE_vs_C_ICM	Hyper
chr10	7285000	7290000	Promoter	NA	SFMBT2	XM_006717490.1	0	C_TE_vs_C_ICM	Hyper
chr14	90578000	90583000	Exonic	ICM_H3K27me3	LOC102724444	rna59447	-30806	C_TE_vs_C_ICM	Hyper
chr1	207204000	207209000	Intergenic	CTCF_binding_site,ICM_H3K27ac	C4BPA	XM_005273251.1	99691	C_TE_vs_C_ICM	Hyper
chr7	97328000	97333000	Intergenic	CTCF_binding_site,enhancer,ICM_H3K27me3	ACN9	NM_020186.2	211407	C_TE_vs_C_ICM	Hyper
chr5	12793000	12798000	Promoter	CGI	LINC01194	rna23802	-761	C_TE_vs_C_ICM	Hyper
chr12	128537000	128542000	Intronic	ICM_H3K27me3	MIR3612	rna55649	242895	C_TE_vs_C_ICM	Hyper
chr15	28120000	28124000	Exonic	CTCF_binding_site,TF_binding_site	OCA2	XM_005268259.1	-20663	C_TE_vs_C_ICM	Hyper
chr16	15694000	15699000	Exonic	NA	NDE1	rna64310	7644	C_TE_vs_C_ICM	Hyper
chr1	51259000	51264000	Intronic	CTCF_binding_site,ICM_H3K27ac	RNF11	NM_014372.4	22727	C_TE_vs_C_ICM	Hyper
chr3	164177000	164182000	Intergenic	NA	MIR1263	rna19206	-5444	C_TE_vs_C_ICM	Hyper
chr12	2113000	2118000	Exonic	CGI,ICM_H3K27me3,TE_H3K27me3	CACNA1C	NM_199460.2	59750	C_TE_vs_C_ICM	Hyper
chr2	23426000	23431000	Intronic	ICM_H3K27ac,ICM_H3K27me3	KLHL29	NM_052920.1	40573	C_TE_vs_C_ICM	Hyper
chr9	29187000	29192000	Intronic	CTCF_binding_site,enhancer	LINGO2	NM_001258282.1	21000	C_TE_vs_C_ICM	Hyper
chr5	72923000	72926000	Intergenic	NA	FCHO2	NM_001146032.1	-29981	C_TE_vs_C_ICM	Hyper	Up-re
chr15	25067000	25070000	Promoter	NA	SNORD116-7	rna60439	0	C_TE_vs_C_ICM	Hyper
chr4	59206000	59209000	Intergenic	NA	MIR548AG1	rna21326	-1713619	C_TE_vs_C_ICM	Hyper
chr15	37567000	37572000	Intergenic	NA	TMCO5A	XM_005254168.1	-362600	C_TE_vs_C_ICM	Hyper
chr14	38405000	38410000	Intergenic	CTCF_binding_site,enhancer,ICM_H3K27ac	LOC102723503	rna58211	112674	C_TE_vs_C_ICM	Hyper
chr14	67170000	67175000	Intronic	CTCF_binding_site,ICM_H3K27ac,open_chromatin_region	FAM71D	NM_173526.3	-14393	C_TE_vs_C_ICM	Hyper
chr6	134537000	134540000	Promoter	CTCF_binding_site	RP11-557H15.4	rna30914	332	C_TE_vs_C_ICM	Hyper
chr5	145741000	145746000	Intergenic	NA	PRELID2	NM_138492.5	89369	C_TE_vs_C_ICM	Hyper
chr7	24632000	24637000	Intronic	ICM_H3K27ac	MPP6	XM_005249775.2	7921	C_TE_vs_C_ICM	Hyper
chr2	20304000	20309000	Exonic	ICM_H3K27ac	PUM2	XM_006711975.1	18378	C_TE_vs_C_ICM	Hyper
chr5	45656000	45661000	Intronic	NA	HCN1	NM_021072.3	35118	C_TE_vs_C_ICM	Hyper
chr3	197152000	197155000	Intronic	ICM_H3K27ac	DLG1	XM_005269301.2	28811	C_TE_vs_C_ICM	Hyper
chr4	79119000	79125000	Intronic	NA	LINC01088	rna21699	147252	C_TE_vs_C_ICM	Hyper
chr9	6832000	6837000	Intronic	NA	KDM4C	NM_015061.3	74359	C_TE_vs_C_ICM	Hyper
chr19	14561000	14566000	Exonic	CGI,CTCF_binding_site,ICM_H3K27ac,ICM_H3K27me3,ICM_H3K4me3,TE_H3K27me3	NDUFB7	NM_004146.5	6077	C_TE_vs_C_ICM	Hyper
chr3	32888000	32891000	Exonic	CTCF_binding_site,ICM_H3K27ac,ICM_H3K27me3	CCR4	NM_005508.4	-60574	C_TE_vs_C_ICM	Hyper
chr7	120957000	120962000	Intronic	ICM_H3K27ac	ING3	NM_019071.2	6237	C_TE_vs_C_ICM	Hyper
chr19	899000	902000	Exonic	CGI,CTCF_binding_site,ICM_H3K27ac,ICM_H3K27me3,open_chromatin_region	RNU6-9	rna73349	5516	C_TE_vs_C_ICM	Hyper
chr3	48831000	48835000	Intronic	ICM_H3K27ac	PRKAR2A	XM_005265313.1	12835	C_TE_vs_C_ICM	Hyper
chr16	1508000	1512000	Exonic	CGI,CTCF_binding_site,TF_binding_site	TELO2	rna63487	14644	C_TE_vs_C_ICM	Hyper
chr2	110934000	110937000	Intronic	NA	FLJ44006	rna11594	177185	C_TE_vs_C_ICM	Hyper
chr12	101809000	101812000	Intronic	ICM_H3K27ac	GNPTAB	NM_024312.4	18867	C_TE_vs_C_ICM	Hyper
chr15	59621000	59626000	Intergenic	CTCF_binding_site,ICM_H3K27ac,TF_binding_site	GCNT3	NM_004751.2	9217	C_TE_vs_C_ICM	Hyper
chr2	55534000	55539000	Exonic	ICM_H3K27ac	CCDC104	XM_005264120.1	14326	C_TE_vs_C_ICM	Hyper
chr15	34182000	34187000	Intronic	enhancer,ICM_H3K27ac	KATNBL1	XM_005254667.1	23001	C_TE_vs_C_ICM	Hyper
chr21	46501000	46506000	Exonic	NA	DIP2A-IT1	rna81945	38529	C_TE_vs_C_ICM	Hyper
chr18	62966000	62971000	Intronic	NA	PHLPP1	NM_194449.3	250561	C_TE_vs_C_ICM	Hyper
chr11	45179000	45184000	Exonic	CGI,CTCF_binding_site,ICM_H3K27me3,TE_H3K27me3	LOC101060179	XM_003959932.2	-28476	C_TE_vs_C_ICM	Hyper
chr15	59349000	59353000	Intronic	ICM_H3K27ac	MYO1E	NM_004998.3	19872	C_TE_vs_C_ICM	Hyper
chr16	72552000	72556000	Intronic	ICM_H3K27ac,open_chromatin_region	LOC102723844	rna66103	14497	C_TE_vs_C_ICM	Hyper
chr4	7737000	7740000	Exonic	ICM_H3K27me3,open_chromatin_region,TE_H3K27me3	AFAP1-AS1	rna20466	-14090	C_TE_vs_C_ICM	Hyper
chr21	45282000	45285000	Promoter	ICM_H3K27me3,open_chromatin_region	POFUT2	XM_006723982.1	0	C_TE_vs_C_ICM	Hyper
chr2	47434000	47437000	Intronic	CTCF_binding_site,ICM_H3K27ac	MSH2	XM_005264332.1	30880	C_TE_vs_C_ICM	Hyper
chr8	17341000	17344000	Exonic	CTCF_binding_site,ICM_H3K27ac	MTMR7	XM_006716414.1	-5176	C_TE_vs_C_ICM	Hyper
chr17	7324000	7329000	Promoter	CGI,CTCF_binding_site,enhancer,ICM_H3K27ac,ICM_H3K4me3	NEURL4	NM_001005408.1	319	C_TE_vs_C_ICM	Hyper
chr4	24434000	24439000	Intergenic	ICM_H3K27me3,TE_H3K27me3	MIR573	rna20757	81275	C_TE_vs_C_ICM	Hyper
chr2	159549000	159552000	Intronic	CTCF_binding_site	BAZ2B	XM_005246492.2	-32024	C_TE_vs_C_ICM	Hyper
chr17	811000	816000	Intronic	CTCF_binding_site,ICM_H3K27me3,open_chromatin_region,TE_H3K27me3	NXN	XM_005256757.1	26560	C_TE_vs_C_ICM	Hyper
chr9	562000	565000	Intronic	ICM_H3K27ac	KANK1	XM_006716748.1	-28609	C_TE_vs_C_ICM	Hyper
chr15	28158000	28163000	Intronic	NA	OCA2	XM_005268259.1	-58663	C_TE_vs_C_ICM	Hyper
chr3	196760000	196765000	Intronic	ICM_H3K27ac,ICM_H3K4me3	RNU6-42P	rna19967	20086	C_TE_vs_C_ICM	Hyper
chr1	5710000	5715000	Promoter	CGI,ICM_H3K27me3,TE_H3K27me3	LOC100287877	rna418	0	C_TE_vs_C_ICM	Hyper
chr4	3410000	3417000	Exonic	CGI,ICM_H3K27me3,TE_H3K27me3	RGS12	XM_006713907.1	24854	C_TE_vs_C_ICM	Hyper
chr1	9261000	9267000	Exonic	CGI,CTCF_binding_site,ICM_H3K27me3,TE_H3K27me3	H6PD	XM_005263541.2	18647	C_TE_vs_C_ICM	Hyper
chr18	79165000	79170000	Intronic	NA	ATP9B	XM_006722449.1	10490	C_TE_vs_C_ICM	Hyper
chr2	169875000	169879000	Exonic	CTCF_binding_site,ICM_H3K27ac,TF_binding_site	UBR3	XM_006712270.1	47301	C_TE_vs_C_ICM	Hyper
chr14	91375000	91380000	Intronic	CTCF_binding_site,ICM_H3K27ac,ICM_H3K27me3,TE_H3K27me3	CCDC88C	rna59473	37796	C_TE_vs_C_ICM	Hyper
chr14	104887000	104890000	Exonic	CGI,ICM_H3K4me3	CEP170B	XM_005267550.1	21594	C_TE_vs_C_ICM	Hyper
chr3	75137000	75141000	Intergenic	CTCF_binding_site,TF_binding_site	MIR4444-2	rna17420	-73476	C_TE_vs_C_ICM	Hyper
chr2	242006000	242009000	Promoter	CGI,open_chromatin_region,TE_H3K27me3	FLJ38379	rna14939	2303	C_TE_vs_C_ICM	Hyper
chr12	6747000	6752000	Promoter	CGI,ICM_H3K27ac	MLF2	NM_005439.2	916	C_TE_vs_C_ICM	Hyper
chr19	2342000	2345000	Exonic	CTCF_binding_site,enhancer,ICM_H3K27ac,TF_binding_site	SPPL2B	NM_152988.2	13370	C_TE_vs_C_ICM	Hyper
chr11	499000	502000	Exonic	CTCF_binding_site,ICM_H3K4me3	RNH1	NM_002939.3	4821	C_TE_vs_C_ICM	Hyper
chr16	69316000	69321000	Exonic	CGI,CTCF_binding_site,ICM_H3K27ac	VPS4A	NM_013245.2	4616	C_TE_vs_C_ICM	Hyper
chr3	108255000	108259000	Intergenic	ICM_H3K27ac	IFT57	NM_018010.3	-32430	C_TE_vs_C_ICM	Hyper
chr21	46398000	46403000	Exonic	CTCF_binding_site,ICM_H3K27ac,open_chromatin_region	DIP2A	NM_206891.2	-55949	C_TE_vs_C_ICM	Hyper
chr12	113286000	113290000	Promoter	CTCF_binding_site,ICM_H3K27me3	MIR6762	rna55129	-1523	C_TE_vs_C_ICM	Hyper
chr9	133365000	133368000	Exonic	ICM_H3K27ac	SURF4	XM_006717257.1	4653	C_TE_vs_C_ICM	Hyper
chr11	55818000	55823000	Promoter	NA	OR5D18	NM_001001952.1	0	C_TE_vs_C_ICM	Hyper
chr14	104712000	104717000	Exonic	CGI,CTCF_binding_site,ICM_H3K27me3,TF_binding_site	ADSSL1	NM_152328.3	-7197	C_TE_vs_C_ICM	Hyper
chr12	30559000	30564000	Intergenic	NA	IPO8	NM_001190995.1	113244	C_TE_vs_C_ICM	Hyper
chr3	19853000	19858000	Intergenic	CTCF_binding_site,open_chromatin_region	EFHB	NM_144715.3	76214	C_TE_vs_C_ICM	Hyper
chr3	182998000	183003000	Intergenic	ICM_H3K27me3,open_chromatin_region	DCUN1D1	XM_005247539.2	-12057	C_TE_vs_C_ICM	Hyper
chr15	82570000	82575000	Promoter	CTCF_binding_site,enhancer,ICM_H3K27me3	CPEB1	NM_001079533.1	0	C_TE_vs_C_ICM	Hyper
chr2	25071000	25074000	Intronic	enhancer,ICM_H3K27ac	EFR3B	NM_014971.1	28896	C_TE_vs_C_ICM	Hyper	Down-re
chr2	55555000	55560000	Exonic	NA	SMEK2	XM_005264448.2	31674	C_TE_vs_C_ICM	Hyper
chr18	79870000	79874000	Intronic	CGI,CTCF_binding_site,ICM_H3K27me3,open_chromatin_region,TE_H3K27me3	KCNG2	NM_012283.1	6332	C_TE_vs_C_ICM	Hyper
chr14	45481000	45485000	Intergenic	NA	MIS18BP1	XM_005267833.2	-227493	C_TE_vs_C_ICM	Hyper
chr3	39034000	39038000	Intergenic	ICM_H3K27ac	WDR48	XM_005265346.1	-13986	C_TE_vs_C_ICM	Hyper
chr2	72991000	72994000	Intronic	CTCF_binding_site,ICM_H3K27ac	LOC101927803	rna10565	36887	C_TE_vs_C_ICM	Hyper
chr13	52424000	52429000	Exonic	enhancer,ICM_H3K27ac	THSD1	NM_199263.2	-17506	C_TE_vs_C_ICM	Hyper
chr11	74028000	74032000	Exonic	CTCF_binding_site,ICM_H3K27ac	UCP3	NM_022803.2	-18763	C_TE_vs_C_ICM	Hyper
chr12	44739000	44742000	Intronic	NA	NELL2	NM_001145109.1	133661	C_TE_vs_C_ICM	Hyper
chr5	622000	625000	Promoter	CGI,CTCF_binding_site	CEP72	XM_005248323.1	1799	C_TE_vs_C_ICM	Hyper
chr11	76794000	76799000	Promoter	CTCF_binding_site,ICM_H3K27ac,ICM_H3K27me3	TSKU	XM_005273892.1	2248	C_TE_vs_C_ICM	Hyper
chr11	33302000	33307000	Intronic	ICM_H3K27ac	HIPK3	XM_006718120.1	15589	C_TE_vs_C_ICM	Hyper
chr19	1910000	1914000	Exonic	CGI,enhancer,ICM_H3K27ac,ICM_H3K27me3,ICM_H3K4me3	SCAMP4	NM_079834.2	4626	C_TE_vs_C_ICM	Hyper
chr5	1621000	1624000	Intronic	NA	LOC102724884	rna23671	5466	C_TE_vs_C_ICM	Hyper
chrX	780000	785000	Intergenic	NA	SHOX	NM_006883.2	155656	C_TE_vs_C_ICM	Hyper
chr6	105336000	105340000	Intronic	ICM_H3K27ac	PREP	NM_002726.4	63124	C_TE_vs_C_ICM	Hyper
chr20	64237000	64240000	Exonic	CTCF_binding_site,TF_binding_site	PCMTD2	NM_001104925.1	-15695	C_TE_vs_C_ICM	Hyper
chr19	50215000	50220000	Exonic	ICM_H3K27ac,ICM_H3K27me3	MYH14	XM_006723386.1	9466	C_TE_vs_C_ICM	Hyper
chr2	229939000	229942000	Promoter	ICM_H3K27ac,ICM_H3K4me3	FBXO36	XM_005246317.1	0	C_TE_vs_C_ICM	Hyper
chr19	2578000	2583000	Intronic	CGI,CTCF_binding_site,ICM_H3K27ac,ICM_H3K27me3	MIR7850	rna73568	-47715	C_TE_vs_C_ICM	Hyper
chr19	3814000	3819000	Exonic	CTCF_binding_site,ICM_H3K27me3,TE_H3K27me3	MATK	NM_002378.3	-12188	C_TE_vs_C_ICM	Hyper
chr1	226242000	226247000	Intronic	ICM_H3K27ac	MIXL1	NM_031944.2	18382	C_TE_vs_C_ICM	Hyper
chr8	105953000	105958000	Intergenic	NA	LOC102723356	rna37940	-164339	C_TE_vs_C_ICM	Hyper
chr7	45811000	45814000	Intergenic	CTCF_binding_site	LOC101929038	rna32854	13695	C_TE_vs_C_ICM	Hyper
chr1	54964000	54969000	Intergenic	ICM_H3K27me3,open_chromatin_region	TRNAK-CUU	rna3012	-6059	C_TE_vs_C_ICM	Hyper
chr20	3232000	3237000	Promoter	CGI,ICM_H3K27ac,ICM_H3K4me3,TF_binding_site	SLC4A11	NM_032034.3	727	C_TE_vs_C_ICM	Hyper
chr21	26733000	26738000	Intergenic	CTCF_binding_site,enhancer,open_chromatin_region	ADAMTS1	NM_006988.3	107409	C_TE_vs_C_ICM	Hyper
chr4	151388000	151393000	Intergenic	open_chromatin_region	FAM160A1	NM_001109977.1	-16246	C_TE_vs_C_ICM	Hyper
chr2	21908000	21912000	Intergenic	open_chromatin_region	AC018742.1	rna9299	-197348	C_TE_vs_C_ICM	Hyper
chr1	184409000	184413000	Intronic	CTCF_binding_site,ICM_H3K27ac	C1orf21	NM_030806.3	21984	C_TE_vs_C_ICM	Hyper
chr1	24341000	24346000	Exonic	CTCF_binding_site,ICM_H3K27ac,ICM_H3K27me3,ICM_H3K4me3,open_chromatin_region	GRHL3	NM_021180.3	17960	C_TE_vs_C_ICM	Hyper
chr8	29170000	29175000	Intronic	CTCF_binding_site,ICM_H3K27ac	KIF13B	XM_005273459.1	75084	C_TE_vs_C_ICM	Hyper
chr4	123238000	123241000	Intronic	NA	SPRY1	XM_005262686.1	-155791	C_TE_vs_C_ICM	Hyper
chr8	57020000	57024000	Intergenic	NA	IMPAD1	NM_017813.4	-26129	C_TE_vs_C_ICM	Hyper	Down-re
chr2	73601000	73605000	Exonic	CTCF_binding_site,enhancer,open_chromatin_region	NAT8	NM_003960.3	37410	C_TE_vs_C_ICM	Hyper
chr5	17753000	17758000	Intergenic	ICM_H3K27ac	RP11-454P21.1	rna23843	-49306	C_TE_vs_C_ICM	Hyper
chr17	44175000	44180000	Exonic	CGI,ICM_H3K27ac	ASB16	NM_080863.4	4294	C_TE_vs_C_ICM	Hyper
chr9	134049000	134052000	Promoter	CGI,open_chromatin_region	RP11-374P20.4	rna42116	-2290	C_TE_vs_C_ICM	Hyper
chr12	96608000	96613000	Intronic	NA	C12orf55	XM_006719724.1	118423	C_TE_vs_C_ICM	Hyper
chr1	51248000	51251000	Intronic	ICM_H3K27ac	RNF11	NM_014372.4	11727	C_TE_vs_C_ICM	Hyper
chr18	12344000	12347000	Exonic	ICM_H3K27ac	AFG3L2	NM_006796.2	30276	C_TE_vs_C_ICM	Hyper
chr11	120932000	120936000	Intronic	CTCF_binding_site,ICM_H3K27me3,TE_H3K27me3,TF_binding_site	LOC101929227	rna50974	-37203	C_TE_vs_C_ICM	Hyper
chr15	27018000	27023000	Intronic	TE_H3K27me3	GABRG3	NM_033223.4	46718	C_TE_vs_C_ICM	Hyper
chr18	75287000	75290000	Exonic	CGI	TSHZ1	XM_005266641.1	6252	C_TE_vs_C_ICM	Hyper
chr3	44576000	44579000	Intronic	CGI,ICM_H3K27me3,TE_H3K27me3	ZNF660	XM_006713117.1	-5889	C_TE_vs_C_ICM	Hyper
chr6	12016000	12021000	Promoter	CTCF_binding_site,ICM_H3K27ac	HIVEP1	rna27540	474	C_TE_vs_C_ICM	Hyper
chr12	50343000	50348000	Intronic	ICM_H3K27ac	FAM186A	NM_001145475.1	48622	C_TE_vs_C_ICM	Hyper
chr1	42929000	42932000	Exonic	CTCF_binding_site,ICM_H3K27ac	SLC2A1-AS1	rna2364	-27049	C_TE_vs_C_ICM	Hyper
chr2	42862000	42867000	Intergenic	ICM_H3K27me3	TRNAI13	rna9899	51464	C_TE_vs_C_ICM	Hyper
chr3	164700000	164705000	Intergenic	open_chromatin_region	SI	NM_001041.3	373495	C_TE_vs_C_ICM	Hyper
chrX	69697000	69700000	Intronic	NA	EDA	XM_006724630.1	80879	C_TE_vs_C_ICM	Hyper
chr16	46651000	46656000	Intergenic	ICM_H3K27ac,open_chromatin_region	SHCBP1	NM_024745.4	-29601	C_TE_vs_C_ICM	Hyper
chr11	6215000	6220000	Exonic	ICM_H3K27ac	FAM160A2	XM_006718342.1	5985	C_TE_vs_C_ICM	Hyper	Up-re
chr6	130473000	130476000	Intergenic	CTCF_binding_site,enhancer,ICM_H3K27me3,open_chromatin_region	TMEM200A	NM_052913.2	35883	C_TE_vs_C_ICM	Hyper
chr21	46048000	46053000	Intergenic	ICM_H3K27me3,TE_H3K27me3	COL6A2	NM_058174.2	-45119	C_TE_vs_C_ICM	Hyper
chr3	14035000	14038000	Intronic	NA	CHCHD4	NM_001098502.1	86871	C_TE_vs_C_ICM	Hyper
chr17	80993000	80998000	Promoter	CTCF_binding_site,ICM_H3K27ac,ICM_H3K4me3	CHMP6	NM_024591.4	1159	C_TE_vs_C_ICM	Hyper
chr6	16038000	16043000	Intergenic	NA	LOC101928406	rna27614	43056	C_TE_vs_C_ICM	Hyper
chr1	150896000	150901000	Intronic	CTCF_binding_site,ICM_H3K27ac	LOC100996521	rna5087	8782	C_TE_vs_C_ICM	Hyper
chr8	118844000	118849000	Intergenic	enhancer	TNFRSF11B	NM_002546.3	103144	C_TE_vs_C_ICM	Hyper
chr1	179132000	179137000	Exonic	enhancer,ICM_H3K27ac	ABL2	XM_005245088.1	6074	C_TE_vs_C_ICM	Hyper
chr4	98909000	98914000	Promoter	ICM_H3K27ac	EIF4E	XM_006714126.1	0	C_TE_vs_C_ICM	Hyper
chr1	28421000	28425000	Intronic	ICM_H3K27ac	PHACTR4	XM_006710846.1	-13147	C_TE_vs_C_ICM	Hyper
chr12	25367000	25372000	Intergenic	CTCF_binding_site,ICM_H3K27ac,open_chromatin_region	KRAS	XM_006719069.1	-116077	C_TE_vs_C_ICM	Hyper
chr11	1008000	1013000	Exonic	CGI,CTCF_binding_site	MUC6	NM_005961.2	23706	C_TE_vs_C_ICM	Hyper
chr11	119078000	119081000	Exonic	NA	HMBS	NM_000190.3	-3877	C_TE_vs_C_ICM	Hyper
chr9	137520000	137527000	Exonic	CGI,CTCF_binding_site,enhancer,ICM_H3K27me3	PNPLA7	XM_006717102.1	23534	C_TE_vs_C_ICM	Hyper
chr14	64419000	64424000	Exonic	ICM_H3K27ac,open_chromatin_region	MTHFD1	NM_005956.3	30959	C_TE_vs_C_ICM	Hyper
chr13	24855000	24858000	Intronic	ICM_H3K27ac	CENPJ	NM_018451.4	64889	C_TE_vs_C_ICM	Hyper
chr21	46409000	46414000	Exonic	CGI,CTCF_binding_site	DIP2A	NM_206891.2	-44949	C_TE_vs_C_ICM	Hyper
chr3	43077000	43080000	Exonic	CGI	POMGNT2	XM_006713361.1	10493	C_TE_vs_C_ICM	Hyper
chr18	74519000	74522000	Exonic	NA	CNDP1	NM_032649.5	-12457	C_TE_vs_C_ICM	Hyper
chr11	133905000	133910000	Exonic	ICM_H3K27me3,TE_H3K27me3	MIR4697HG	rna51350	-3260	C_TE_vs_C_ICM	Hyper
chr16	72956000	72961000	Exonic	CGI,ICM_H3K27ac,ICM_H3K27me3	LOC102723853	rna66108	-86905	C_TE_vs_C_ICM	Hyper
chr7	103272000	103275000	Exonic	NA	DPY19L2P2	rna34321	5312	C_TE_vs_C_ICM	Hyper
chr2	2228000	2233000	Intronic	CTCF_binding_site,open_chromatin_region	LOC102724128	XM_006711911.1	-41376	C_TE_vs_C_ICM	Hyper
chr7	149281000	149285000	Promoter	CGI,enhancer,ICM_H3K27me3	LOC155060	rna35349	-281	C_TE_vs_C_ICM	Hyper
chr9	133829000	133834000	Intronic	CTCF_binding_site,enhancer,ICM_H3K27ac	LOC101928038	XM_005272241.1	61078	C_TE_vs_C_ICM	Hyper
chr2	105879000	105884000	Exonic	CGI,CTCF_binding_site,ICM_H3K27ac	NCK2	NM_001004720.2	27252	C_TE_vs_C_ICM	Hyper
chr12	122140000	122145000	Exonic	ICM_H3K27me3	MLXIP	XM_006719294.1	10058	C_TE_vs_C_ICM	Hyper
chr3	45428000	45433000	Intronic	CTCF_binding_site,ICM_H3K27ac	LARS2	NM_015340.3	39417	C_TE_vs_C_ICM	Hyper
chr2	58507000	58512000	Intergenic	enhancer,ICM_H3K27me3	LINC01122	rna10217	-8753	C_TE_vs_C_ICM	Hyper
chr17	19945000	19950000	Exonic	CTCF_binding_site,enhancer,ICM_H3K27ac	AKAP10	XM_006721433.1	27828	C_TE_vs_C_ICM	Hyper
chr5	14417000	14422000	Exonic	CTCF_binding_site	LOC102723482	rna23808	13947	C_TE_vs_C_ICM	Hyper
chr10	1037000	1041000	Promoter	open_chromatin_region	LOC102723422	XM_006717543.1	0	C_TE_vs_C_ICM	Hyper
chr11	70556000	70561000	Intronic	enhancer,ICM_H3K27me3,TE_H3K27me3	SHANK2-AS1	rna49512	-70094	C_TE_vs_C_ICM	Hyper
chr12	109265000	109270000	Exonic	CTCF_binding_site,ICM_H3K27me3	FOXN4	NM_213596.2	39220	C_TE_vs_C_ICM	Hyper
chr16	68847000	68851000	Intronic	CTCF_binding_site	TANGO6	NM_024562.1	3394	C_TE_vs_C_ICM	Hyper
chr21	41746000	41751000	Promoter	CTCF_binding_site,ICM_H3K27ac,ICM_H3K27me3,TF_binding_site	MIR6814	rna81596	0	C_TE_vs_C_ICM	Hyper
chr1	53282000	53286000	Intronic	CGI,enhancer,ICM_H3K27ac,ICM_H3K27me3,TE_H3K27me3	LRP8	XM_005271174.1	42054	C_TE_vs_C_ICM	Hyper
chr5	1056000	1059000	Exonic	CGI,ICM_H3K27me3	MIR4635	rna23644	3924	C_TE_vs_C_ICM	Hyper
chr5	78389000	78394000	Intronic	ICM_H3K27ac,ICM_H3K4me3,open_chromatin_region	LOC728769	rna24763	-28459	C_TE_vs_C_ICM	Hyper
chr2	216848000	216853000	Intergenic	enhancer,ICM_H3K27ac,ICM_H3K27me3,open_chromatin_region	TNP1	NM_003284.3	7059	C_TE_vs_C_ICM	Hyper
chr6	152347000	152350000	Exonic	ICM_H3K27ac	SYNE1	XM_006715418.1	190022	C_TE_vs_C_ICM	Hyper
chr22	50038000	50043000	Exonic	ICM_H3K27me3,TE_H3K27me3	TTLL8	XM_003403494.3	15207	C_TE_vs_C_ICM	Hyper
chr19	24046000	24051000	Exonic	CTCF_binding_site,open_chromatin_region	ZNF254	XM_006722948.1	12568	C_TE_vs_C_ICM	Hyper
chr2	43430000	43434000	Exonic	CTCF_binding_site,enhancer,ICM_H3K27ac	THADA	XM_006712069.1	132809	C_TE_vs_C_ICM	Hyper
chr4	177605000	177610000	Intergenic	NA	LINC01098	rna23290	-118757	C_TE_vs_C_ICM	Hyper
chr19	32591000	32595000	Intergenic	ICM_H3K27ac	PDCD5	NM_004708.3	9812	C_TE_vs_C_ICM	Hyper
chr20	34861000	34866000	Exonic	CGI,CTCF_binding_site	GGT7	NM_178026.2	6858	C_TE_vs_C_ICM	Hyper
chr5	15077000	15080000	Intergenic	NA	LOC102723499	rna23816	100405	C_TE_vs_C_ICM	Hyper
chr12	51569000	51574000	Intergenic	NA	SCN8A	XM_006719556.1	-16266	C_TE_vs_C_ICM	Hyper
chr5	88223000	88228000	Promoter	ICM_H3K27ac	TMEM161B	XM_006714556.1	0	C_TE_vs_C_ICM	Hyper
chr10	92631000	92634000	Exonic	NA	KIF11	NM_004523.3	37932	C_TE_vs_C_ICM	Hyper
chr17	31241000	31246000	Intronic	ICM_H3K27ac,ICM_H3K27me3,open_chromatin_region	LOC101927057	rna68499	27686	C_TE_vs_C_ICM	Hyper
chr22	12280000	12283000	Intergenic	NA	LOC101930531	rna81963	-319501	C_TE_vs_C_ICM	Hyper
chr1	245239000	245242000	Intronic	ICM_H3K27me3,TE_H3K27me3	KIF26B	NM_018012.3	84015	C_TE_vs_C_ICM	Hyper
chr1	12491000	12494000	Intronic	open_chromatin_region	SNORA59A	rna733	-13246	C_TE_vs_C_ICM	Hyper
chr2	39203000	39208000	Exonic	ICM_H3K27ac	CDKL4	NM_001009565.1	21532	C_TE_vs_C_ICM	Hyper
chr19	33444000	33449000	Intronic	CTCF_binding_site,enhancer	CEBPG	NM_001252296.1	69476	C_TE_vs_C_ICM	Hyper
chr1	11515000	11520000	Exonic	ICM_H3K27me3	PTCHD2	NM_020780.1	35762	C_TE_vs_C_ICM	Hyper
chr2	23348000	23353000	Intergenic	CTCF_binding_site,ICM_H3K27me3	KLHL29	NM_052920.1	-32427	C_TE_vs_C_ICM	Hyper
chr22	44784000	44787000	Exonic	CGI,ICM_H3K27ac	ARHGAP8	NM_181335.2	31442	C_TE_vs_C_ICM	Hyper
chr19	1997000	2000000	Exonic	CGI,open_chromatin_region	BTBD2	XM_005259593.1	13718	C_TE_vs_C_ICM	Hyper
chr7	4497000	4500000	Intergenic	NA	FOXK1	NM_001037165.1	-182299	C_TE_vs_C_ICM	Hyper
chr1	156214000	156219000	Promoter	CGI,CTCF_binding_site,ICM_H3K27ac,ICM_H3K27me3,ICM_H3K4me3,TE_H3K27me3	PMF1-BGLAP	NM_001199664.1	1012	C_TE_vs_C_ICM	Hyper
chr2	32318000	32321000	Intergenic	ICM_H3K27ac	BIRC6	rna9707	-35667	C_TE_vs_C_ICM	Hyper
chr11	70311000	70314000	Intronic	ICM_H3K27ac	MIR548K	rna49500	27014	C_TE_vs_C_ICM	Hyper
chr20	47695000	47700000	Intronic	CTCF_binding_site,TF_binding_site	SULF2	XM_005260458.1	85487	C_TE_vs_C_ICM	Hyper
chr14	102536000	102541000	Promoter	ICM_H3K27ac,ICM_H3K27me3	MIR4309	rna60078	0	C_TE_vs_C_ICM	Hyper
chr9	98464000	98467000	Intronic	open_chromatin_region	GABBR2	XM_005252316.2	71653	C_TE_vs_C_ICM	Hyper
chr1	7024000	7029000	Intronic	ICM_H3K27me3,TE_H3K27me3	LOC100129476	rna506	22771	C_TE_vs_C_ICM	Hyper
chr2	208446000	208450000	Intronic	NA	PTH2R	NM_005048.3	39170	C_TE_vs_C_ICM	Hyper
chr5	32135000	32139000	Exonic	enhancer,ICM_H3K27ac	GOLPH3	NM_022130.3	35319	C_TE_vs_C_ICM	Hyper
chr19	53145000	53148000	Promoter	open_chromatin_region	ZNF347	XM_005259336.2	1319	C_TE_vs_C_ICM	Hyper
chr19	2804000	2807000	Exonic	NA	ZNF554	NM_001102651.1	-12874	C_TE_vs_C_ICM	Hyper
chr14	102942000	102947000	Exonic	open_chromatin_region	AMN	NM_030943.3	19344	C_TE_vs_C_ICM	Hyper
chr6	74253000	74258000	Intronic	enhancer,ICM_H3K27ac,open_chromatin_region	RP11-554D15.1	rna29908	183549	C_TE_vs_C_ICM	Hyper
chr3	138395000	138398000	Exonic	CTCF_binding_site,ICM_H3K27ac,ICM_H3K27me3	ESYT3	NM_031913.3	-36573	C_TE_vs_C_ICM	Hyper
chr17	604000	609000	Intronic	ICM_H3K27ac	VPS53	XM_006721554.1	44160	C_TE_vs_C_ICM	Hyper
chr12	109767000	109772000	Promoter	enhancer,ICM_H3K27me3	FAM222A-AS1	rna54895	1487	C_TE_vs_C_ICM	Hyper
chr5	135305000	135310000	Intronic	CTCF_binding_site,ICM_H3K27me3	LOC340073	rna25670	-56823	C_TE_vs_C_ICM	Hyper
chr8	94298000	94303000	Intergenic	NA	GEM	NM_181702.2	-35681	C_TE_vs_C_ICM	Hyper
chr16	56889000	56894000	Exonic	ICM_H3K27ac	MIR6863	rna65392	-10264	C_TE_vs_C_ICM	Hyper
chr1	63472000	63475000	Intronic	TF_binding_site	LOC102724319	rna3135	-12971	C_TE_vs_C_ICM	Hyper
chr9	124311000	124314000	Exonic	CTCF_binding_site,ICM_H3K27ac,ICM_H3K27me3,TF_binding_site	NEK6	NM_001166169.1	18580	C_TE_vs_C_ICM	Hyper
chr3	122143000	122146000	Intergenic	NA	CASR	NM_000388.3	-37683	C_TE_vs_C_ICM	Hyper
chr19	16864000	16868000	Promoter	NA	SIN3B	XM_006722704.1	648	C_TE_vs_C_ICM	Hyper
chr19	32629000	32634000	Exonic	CTCF_binding_site,open_chromatin_region	ANKRD27	XM_005259310.1	24964	C_TE_vs_C_ICM	Hyper
chr1	1682000	1685000	Intronic	CTCF_binding_site	SLC35E2B	XM_006710871.1	-3421	C_TE_vs_C_ICM	Hyper
chr17	80919000	80924000	Exonic	CGI,enhancer,ICM_H3K27me3	FLJ46026	rna71549	47213	C_TE_vs_C_ICM	Hyper
chr5	82712000	82716000	Intergenic	NA	MIR3977	rna24862	-124155	C_TE_vs_C_ICM	Hyper
chr5	1486000	1490000	Exonic	CGI,CTCF_binding_site,ICM_H3K27me3	MIR6075	rna23668	20787	C_TE_vs_C_ICM	Hyper
chr5	139169000	139172000	Intronic	ICM_H3K27ac,open_chromatin_region	SIL1	NM_001037633.1	26376	C_TE_vs_C_ICM	Hyper
chr9	129007000	129010000	Promoter	CTCF_binding_site,ICM_H3K27ac,open_chromatin_region	LOC101929314	rna41779	-489	C_TE_vs_C_ICM	Hyper
chr14	103738000	103742000	Exonic	CGI	ZFYVE21	NM_024071.3	22256	C_TE_vs_C_ICM	Hyper
chr2	95830000	95835000	Intronic	NA	LINC00342	rna11042	-3019	C_TE_vs_C_ICM	Hyper
chr18	35272000	35277000	Intronic	NA	ZSCAN30	XM_006722371.1	-4296	C_TE_vs_C_ICM	Hyper
chr10	42136000	42140000	Intergenic	NA	LOC101929373	XM_006718091.1	-102523	C_TE_vs_C_ICM	Hyper
chr20	43717000	43720000	Intergenic	open_chromatin_region	GTSF1L	NM_001008901.1	7002	C_TE_vs_C_ICM	Hyper
chr1	184512000	184515000	Intronic	ICM_H3K27ac	LOC102724857	rna7010	-24924	C_TE_vs_C_ICM	Hyper
chr15	89322000	89326000	Promoter	CTCF_binding_site,open_chromatin_region	MIR6766	rna62853	763	C_TE_vs_C_ICM	Hyper
chr9	120861000	120865000	Exonic	CTCF_binding_site,open_chromatin_region,TE_H3K27me3,TF_binding_site	PHF19	NM_001286842.1	3911	C_TE_vs_C_ICM	Hyper
chr15	58436000	58441000	Exonic	CTCF_binding_site,ICM_H3K27ac,ICM_H3K27me3,ICM_H3K4me3	LIPC	NM_000236.2	4024	C_TE_vs_C_ICM	Hyper
chr17	5135000	5140000	Exonic	CTCF_binding_site,TF_binding_site	USP6	XM_005256845.2	5888	C_TE_vs_C_ICM	Hyper
chr16	30530000	30535000	Promoter	CGI,ICM_H3K27ac,ICM_H3K4me3	ZNF747	NM_023931.2	0	C_TE_vs_C_ICM	Hyper
chr7	4213000	4216000	Intronic	ICM_H3K27me3,TE_H3K27me3	SDK1	NM_001079653.1	83315	C_TE_vs_C_ICM	Hyper
chr18	55744000	55748000	Intergenic	enhancer,ICM_H3K27ac,ICM_H3K27me3,TE_H3K27me3	TCF4	NM_001243226.1	-108043	C_TE_vs_C_ICM	Hyper
chr8	1004000	1009000	Intronic	CGI,CTCF_binding_site,TF_binding_site	DLGAP2	XM_005266038.1	76979	C_TE_vs_C_ICM	Hyper
chr2	25011000	25014000	Intronic	ICM_H3K27ac	EFR3B	NM_014971.1	-28104	C_TE_vs_C_ICM	Hyper	Down-re
chr18	61513000	61518000	Intronic	NA	CDH20	NM_031891.2	22458	C_TE_vs_C_ICM	Hyper
chr16	11397000	11401000	Promoter	CTCF_binding_site,ICM_H3K27me3,TE_H3K27me3	LOC388210	XM_370934.12	0	C_TE_vs_C_ICM	Hyper
chr8	22198000	22204000	Exonic	ICM_H3K27ac,ICM_H3K27me3,open_chromatin_region,TE_H3K27me3	PHYHIP	XM_006716416.1	28133	C_TE_vs_C_ICM	Hyper
chr12	131024000	131027000	Intronic	CTCF_binding_site,enhancer,ICM_H3K27me3,TE_H3K27me3	GPR133	XM_006719346.1	55818	C_TE_vs_C_ICM	Hyper
chr8	144273000	144278000	Exonic	CGI,CTCF_binding_site	SCXB	NM_001080514.2	6442	C_TE_vs_C_ICM	Hyper
chr2	174707000	174710000	Intergenic	NA	H3F3AP4	rna12865	-9800	C_TE_vs_C_ICM	Hyper
chr5	5493000	5498000	Intergenic	CGI,CTCF_binding_site,ICM_H3K27me3,TE_H3K27me3	KIAA0947	NM_015325.2	70327	C_TE_vs_C_ICM	Hyper
chr15	22792000	22797000	Intronic	CTCF_binding_site,ICM_H3K27me3	NIPA1	NM_144599.4	5368	C_TE_vs_C_ICM	Hyper
chr14	99526000	99531000	Intronic	CTCF_binding_site	CCNK	NM_001099402.1	44598	C_TE_vs_C_ICM	Hyper
chr1	225789000	225794000	Exonic	NA	SRP9	NM_003133.5	11187	C_TE_vs_C_ICM	Hyper
chr12	62490000	62495000	Promoter	ICM_H3K27ac	MON2	XM_005268735.2	0	C_TE_vs_C_ICM	Hyper
chr1	16632000	16636000	Promoter	CTCF_binding_site,enhancer,ICM_H3K27ac	CROCCP2	rna916	-1094	C_TE_vs_C_ICM	Hyper
chr13	68106000	68110000	Intergenic	NA	LOC101927072	rna56794	80188	C_TE_vs_C_ICM	Hyper
chr22	49773000	49779000	Promoter	CGI,ICM_H3K27me3	LOC90834	rna83783	1310	C_TE_vs_C_ICM	Hyper
chr19	49204000	49208000	Intronic	CTCF_binding_site	TRPM4	XM_005259018.1	21221	C_TE_vs_C_ICM	Hyper
chr1	151414000	151419000	Intronic	enhancer,ICM_H3K27ac	PSMB4	NM_002796.2	14435	C_TE_vs_C_ICM	Hyper
chr12	111725000	111729000	Exonic	ICM_H3K27ac	ALDH2	NM_000690.3	-37887	C_TE_vs_C_ICM	Hyper	Down-re
chr10	129564000	129567000	Intronic	ICM_H3K27me3,TE_H3K27me3	MGMT	XM_006717863.1	-79816	C_TE_vs_C_ICM	Hyper
chr5	168462000	168467000	Exonic	CTCF_binding_site	RARS	NM_002887.3	-19458	C_TE_vs_C_ICM	Hyper
chr2	1304000	1309000	Exonic	ICM_H3K27me3,open_chromatin_region,TE_H3K27me3	LOC101927426	rna8922	-95044	C_TE_vs_C_ICM	Hyper
chr9	136455000	136460000	Exonic	CGI,ICM_H3K27ac	INPP5E	XM_006717187.1	-15147	C_TE_vs_C_ICM	Hyper
chr8	793000	796000	Intronic	CGI,ICM_H3K27me3,TE_H3K27me3	LOC401442	rna35722	54446	C_TE_vs_C_ICM	Hyper
chr13	34484000	34489000	Intronic	ICM_H3K27me3	LINC00457	rna56185	151685	C_TE_vs_C_ICM	Hyper
chr13	112113000	112116000	Intergenic	ICM_H3K27me3,TE_H3K27me3	LINC00403	rna57329	6871	C_TE_vs_C_ICM	Hyper
chr17	77322000	77325000	Promoter	ICM_H3K27ac,ICM_H3K27me3,TE_H3K27me3	SEPT9	NM_006640.4	2485	C_TE_vs_C_ICM	Hyper
chr17	82866000	82869000	Promoter	CTCF_binding_site,ICM_H3K27ac	TBCD	XM_005256405.2	509	C_TE_vs_C_ICM	Hyper
chr8	90748000	90751000	Intergenic	open_chromatin_region	NECAB1	NM_022351.4	-40693	C_TE_vs_C_ICM	Hyper
chr19	16530000	16533000	Exonic	CGI,ICM_H3K27me3	CHERP	NM_006387.5	9452	C_TE_vs_C_ICM	Hyper
chr19	5210000	5213000	Exonic	CGI	PTPRS	XM_006722809.1	79781	C_TE_vs_C_ICM	Hyper
chr8	66952000	66957000	Intronic	open_chromatin_region	TCF24	NM_001193502.1	5590	C_TE_vs_C_ICM	Hyper
chr3	5521000	5526000	Intergenic	open_chromatin_region	MIR4790	rna15021	-270745	C_TE_vs_C_ICM	Hyper
chr12	13539000	13542000	Intergenic	enhancer	GRIN2B	XM_005253351.1	66652	C_TE_vs_C_ICM	Hyper
chr4	52969000	52973000	Intronic	ICM_H3K27ac	LOC101928658	rna21187	23311	C_TE_vs_C_ICM	Hyper
chr19	10800000	10803000	Exonic	ICM_H3K27ac	MIR199A1	rna74336	14450	C_TE_vs_C_ICM	Hyper
chr3	21810000	21815000	Intronic	NA	ZNF385D	XM_005265487.1	-58565	C_TE_vs_C_ICM	Hyper
chr5	14791000	14794000	Intronic	CTCF_binding_site,enhancer,ICM_H3K27ac,ICM_H3K27me3	MIR4637	rna23815	31953	C_TE_vs_C_ICM	Hyper
chr17	2266000	2271000	Promoter	CTCF_binding_site,ICM_H3K27ac	SMG6	NM_001256827.1	0	C_TE_vs_C_ICM	Hyper
chr14	91404000	91409000	Exonic	NA	CCDC88C	rna59473	8796	C_TE_vs_C_ICM	Hyper
chr3	69258000	69263000	Intronic	ICM_H3K27ac	FRMD4B	XM_006713064.1	-57102	C_TE_vs_C_ICM	Hyper
chr8	31855000	31859000	Intronic	NA	NRG1-IT1	rna36613	-166736	C_TE_vs_C_ICM	Hyper
chr6	17635000	17638000	Exonic	ICM_H3K27ac	FAM8A1	NM_016255.2	34713	C_TE_vs_C_ICM	Hyper
chr17	11767000	11772000	Exonic	ICM_H3K27me3,TE_H3K27me3	LOC101928350	rna67765	109212	C_TE_vs_C_ICM	Hyper
chr2	182496000	182501000	Intronic	enhancer	PDE1A	NM_005019.4	21609	C_TE_vs_C_ICM	Hyper
chr1	5906000	5911000	Exonic	CTCF_binding_site,ICM_H3K27me3,open_chromatin_region	MIR4689	rna419	-43259	C_TE_vs_C_ICM	Hyper
chr11	18274000	18277000	Intergenic	NA	SAA1	NM_199161.3	7739	C_TE_vs_C_ICM	Hyper
chr5	665000	668000	Exonic	CGI,CTCF_binding_site,open_chromatin_region,TF_binding_site	TPPP	XM_005248237.1	24866	C_TE_vs_C_ICM	Hyper
chr19	55692000	55696000	Exonic	CTCF_binding_site,ICM_H3K27ac	EPN1	NM_001130071.1	15375	C_TE_vs_C_ICM	Hyper
chr11	128569000	128574000	Exonic	CTCF_binding_site,ICM_H3K27ac,TE_H3K27me3	ETS1	NM_001143820.1	13558	C_TE_vs_C_ICM	Hyper
chr2	203371000	203376000	Exonic	ICM_H3K27ac,open_chromatin_region	ABI2	XM_005246229.1	3955	C_TE_vs_C_ICM	Hyper
chr4	5973000	5976000	Exonic	CTCF_binding_site,ICM_H3K27me3	C4orf50	XM_003118524.2	14448	C_TE_vs_C_ICM	Hyper
chr3	28370000	28373000	Intronic	NA	ZCWPW2	NM_001040432.1	-17496	C_TE_vs_C_ICM	Hyper
chr16	14620000	14625000	Intronic	ICM_H3K27ac	PARN	NM_001134477.2	5271	C_TE_vs_C_ICM	Hyper
chr5	3453000	3456000	Intronic	ICM_H3K27me3	LOC102467075	rna23695	48004	C_TE_vs_C_ICM	Hyper
chr14	39536000	39539000	Intergenic	NA	FBXO33	NM_203301.3	-103500	C_TE_vs_C_ICM	Hyper
chr14	64770000	64775000	Exonic	CGI,CTCF_binding_site,TF_binding_site	MIR7855	rna58728	10684	C_TE_vs_C_ICM	Hyper
chr11	45908000	45913000	Promoter	CTCF_binding_site,ICM_H3K27ac	C11orf94	NM_001080446.2	-718	C_TE_vs_C_ICM	Hyper
chr20	15907000	15912000	Intronic	NA	KIF16B	XM_005260753.1	661421	C_TE_vs_C_ICM	Hyper	Up-re
chr13	74716000	74721000	Intergenic	open_chromatin_region	LINC00347	rna56833	163157	C_TE_vs_C_ICM	Hyper
chr17	44076000	44081000	Exonic	ICM_H3K27ac	G6PC3	XM_006722179.1	5259	C_TE_vs_C_ICM	Hyper
chrX	97201000	97206000	Intronic	NA	LOC102724186	rna85719	-88166	C_TE_vs_C_ICM	Hyper
chr12	33021000	33026000	Intergenic	ICM_H3K27ac	PKP2	NM_004572.3	-124154	C_TE_vs_C_ICM	Hyper
chr12	131114000	131119000	Exonic	CTCF_binding_site,ICM_H3K27me3	RP11-638F5.1	rna55690	-46011	C_TE_vs_C_ICM	Hyper
chr22	33723000	33727000	Promoter	CTCF_binding_site,ICM_H3K27me3	LARGE-AS1	rna82985	0	C_TE_vs_C_ICM	Hyper
chr15	79891000	79896000	Promoter	ICM_H3K27ac	MTHFS	rna62492	997	C_TE_vs_C_ICM	Hyper
chr11	113647000	113652000	Intergenic	ICM_H3K27me3,TE_H3K27me3	TMPRSS5	XM_006718923.1	48131	C_TE_vs_C_ICM	Hyper
chr11	78901000	78906000	Exonic	CGI,CTCF_binding_site,ICM_H3K27me3,TE_H3K27me3	LOC101928921	rna49917	-187299	C_TE_vs_C_ICM	Hyper
chr20	53502000	53507000	Intergenic	NA	LOC101927744	rna80400	18758	C_TE_vs_C_ICM	Hyper
chr19	5092000	5096000	Intronic	CGI,ICM_H3K27me3	KDM4B	XM_005259522.2	-18197	C_TE_vs_C_ICM	Hyper
chr18	12871000	12874000	Intronic	CTCF_binding_site,ICM_H3K27ac	PTPN2	NM_001207013.1	10335	C_TE_vs_C_ICM	Hyper
chr2	54254000	54259000	Promoter	CGI,CTCF_binding_site,ICM_H3K27ac,ICM_H3K27me3,ICM_H3K4me3,TF_binding_site	TSPYL6	NM_001003937.2	0	C_TE_vs_C_ICM	Hyper
chr20	48508000	48511000	Intergenic	ICM_H3K27me3,TE_H3K27me3,TF_binding_site	LOC102723460	rna80243	-9254	C_TE_vs_C_ICM	Hyper
chr8	99859000	99864000	Exonic	CTCF_binding_site	COX6C	NM_004374.3	30014	C_TE_vs_C_ICM	Hyper
chr15	92504000	92509000	Intergenic	enhancer,open_chromatin_region	C15orf32	XM_005254870.1	32079	C_TE_vs_C_ICM	Hyper
chr17	32669000	32674000	Intronic	CTCF_binding_site,open_chromatin_region	LOC102724697	rna68567	-71738	C_TE_vs_C_ICM	Hyper
chr7	72335000	72339000	Promoter	CGI,CTCF_binding_site,ICM_H3K27me3,TE_H3K27me3	CALN1	NM_001017440.2	0	C_TE_vs_C_ICM	Hyper
chr22	19619000	19623000	Intergenic	ICM_H3K27me3,TE_H3K27me3	LINC00895	rna82133	-52161	C_TE_vs_C_ICM	Hyper
chr8	5755000	5758000	Intergenic	NA	LOC100287015	rna35770	648548	C_TE_vs_C_ICM	Hyper
chr14	31818000	31821000	Intronic	ICM_H3K27ac	NUBPL	NM_001201574.1	103431	C_TE_vs_C_ICM	Hyper
chr5	171101000	171106000	Intronic	CTCF_binding_site,enhancer	TLX3	NM_021025.2	-203284	C_TE_vs_C_ICM	Hyper
chr9	95107000	95111000	Exonic	CTCF_binding_site,enhancer,ICM_H3K27ac	MIR3074	rna40567	-20906	C_TE_vs_C_ICM	Hyper
chr7	75968000	75971000	Intronic	ICM_H3K27ac,ICM_H3K27me3	TMEM120A	NM_031925.2	23674	C_TE_vs_C_ICM	Hyper
chr20	31748000	31753000	Intronic	ICM_H3K27ac	TPX2	XM_005260340.2	8671	C_TE_vs_C_ICM	Hyper
chr11	66173000	66176000	Intronic	ICM_H3K27ac	KLC2	NM_001134775.1	-81294	C_TE_vs_C_ICM	Hyper
chr18	79696000	79701000	Exonic	enhancer,ICM_H3K4me3	CTDP1	XM_006722574.1	14242	C_TE_vs_C_ICM	Hyper
chr14	101778000	101781000	Intronic	ICM_H3K27me3,TE_H3K27me3	PPP2R5C	XM_005267820.1	16131	C_TE_vs_C_ICM	Hyper
chr5	921000	925000	Intergenic	CTCF_binding_site,ICM_H3K27ac,open_chromatin_region	TRIP13	NM_004237.3	28146	C_TE_vs_C_ICM	Hyper
chr4	6994000	6997000	Exonic	ICM_H3K27ac	TBC1D14	NM_001286805.1	6492	C_TE_vs_C_ICM	Hyper
chr3	128062000	128065000	Exonic	NA	SEC61A1	NM_013336.3	9631	C_TE_vs_C_ICM	Hyper
chr17	82917000	82920000	Intronic	CTCF_binding_site	TBCD	XM_006722292.1	30911	C_TE_vs_C_ICM	Hyper
chr9	28148000	28152000	Intronic	CTCF_binding_site	LINGO2	XM_005251372.2	-135044	C_TE_vs_C_ICM	Hyper
chr1	10627000	10632000	Exonic	CTCF_binding_site,enhancer,ICM_H3K27me3,open_chromatin_region	CASZ1	XM_005263479.1	62463	C_TE_vs_C_ICM	Hyper
chr7	64836000	64839000	Intronic	CTCF_binding_site,TF_binding_site	ZNF138	XM_006716115.1	41575	C_TE_vs_C_ICM	Hyper
chr10	45863000	45868000	Exonic	open_chromatin_region,TF_binding_site	AGAP4	XM_006717619.1	-8192	C_TE_vs_C_ICM	Hyper
chr7	737000	740000	Intronic	CTCF_binding_site	PRKAR1B	NM_001164759.1	-9324	C_TE_vs_C_ICM	Hyper
chr13	25266000	25271000	Exonic	CTCF_binding_site,ICM_H3K27ac	MTMR6	XM_006719892.1	-5289	C_TE_vs_C_ICM	Hyper
chr9	125030000	125035000	Intronic	ICM_H3K27ac	GOLGA1	NM_002077.3	-88893	C_TE_vs_C_ICM	Hyper
chr19	58088000	58091000	Promoter	CTCF_binding_site,ICM_H3K27me3	ZSCAN18	XM_005259174.2	1784	C_TE_vs_C_ICM	Hyper
chr7	102568000	102571000	Promoter	CTCF_binding_site,enhancer,open_chromatin_region	POLR2J3	NM_001097615.2	1621	C_TE_vs_C_ICM	Hyper
chr5	166143000	166148000	Intergenic	enhancer	LOC102557615	rna26626	778370	C_TE_vs_C_ICM	Hyper
chr20	49947000	49952000	Exonic	CTCF_binding_site,ICM_H3K27ac	RNF114	NM_018683.3	10623	C_TE_vs_C_ICM	Hyper
chr12	15947000	15952000	Intronic	enhancer,ICM_H3K27ac	DERA	XM_006719083.1	35682	C_TE_vs_C_ICM	Hyper
chr1	205660000	205665000	Promoter	CGI,CTCF_binding_site,enhancer,ICM_H3K27ac,ICM_H3K27me3,ICM_H3K4me3,TE_H3K27me3	SLC45A3	XM_005245558.1	918	C_TE_vs_C_ICM	Hyper
chr12	39473000	39477000	Intergenic	CTCF_binding_site	KIF21A	NM_017641.3	-29610	C_TE_vs_C_ICM	Hyper
chr8	28773000	28778000	Exonic	NA	EXTL3	XM_006716302.1	60768	C_TE_vs_C_ICM	Hyper
chr22	37932000	37937000	Exonic	CTCF_binding_site,ICM_H3K27ac	C22orf23	XM_006724339.1	11215	C_TE_vs_C_ICM	Hyper
chr22	45234000	45239000	Promoter	ICM_H3K27ac,ICM_H3K27me3	KIAA0930	NM_001009880.1	1769	C_TE_vs_C_ICM	Hyper
chr11	122362000	122366000	Intergenic	CTCF_binding_site,open_chromatin_region	MIR100HG	rna50990	-158938	C_TE_vs_C_ICM	Hyper
chr8	43117000	43120000	Intronic	ICM_H3K27ac,open_chromatin_region	HGSNAT	XM_005273412.1	-20449	C_TE_vs_C_ICM	Hyper
chr12	132640000	132645000	Exonic	ICM_H3K4me3	P2RX2	XM_005266154.1	21193	C_TE_vs_C_ICM	Hyper
chr15	43174000	43179000	Exonic	ICM_H3K27ac	CCNDBP1	rna61054	-6118	C_TE_vs_C_ICM	Hyper
chr2	32032000	32037000	Promoter	ICM_H3K27ac	DPY30	NM_032574.2	2775	C_TE_vs_C_ICM	Hyper
chr11	12852000	12855000	Intronic	ICM_H3K27ac	LINC00958	rna47266	134548	C_TE_vs_C_ICM	Hyper
chr8	9653000	9658000	Intronic	CTCF_binding_site,open_chromatin_region	MIR597	rna35876	-83672	C_TE_vs_C_ICM	Hyper
chr12	128946000	128949000	Exonic	NA	GLT1D1	XM_006719248.1	70025	C_TE_vs_C_ICM	Hyper
chr7	5079000	5083000	Intergenic	ICM_H3K27me3,TE_H3K27me3	RBAKDN	rna31889	6940	C_TE_vs_C_ICM	Hyper
chr8	27324000	27329000	Promoter	CGI,CTCF_binding_site,ICM_H3K27me3,TE_H3K27me3	PTK2B	NM_173176.2	0	C_TE_vs_C_ICM	Hyper	Down-re
chr11	210000	215000	Promoter	ICM_H3K27ac,ICM_H3K27me3,ICM_H3K4me3	MIR6743	rna46428	617	C_TE_vs_C_ICM	Hyper
chr1	15941000	15946000	Exonic	CGI,CTCF_binding_site,open_chromatin_region	ZBTB17	XM_005245987.1	30077	C_TE_vs_C_ICM	Hyper
chr2	172241000	172244000	Intergenic	CTCF_binding_site,enhancer	DLX2	NM_004405.3	-138250	C_TE_vs_C_ICM	Hyper
chr14	102495000	102500000	Exonic	CTCF_binding_site,enhancer,ICM_H3K27ac,ICM_H3K27me3,TF_binding_site	ANKRD9	XM_005267310.1	9246	C_TE_vs_C_ICM	Hyper
chr10	720000	725000	Intergenic	ICM_H3K27me3,open_chromatin_region	DIP2C	XM_005252428.2	-30323	C_TE_vs_C_ICM	Hyper
chr9	26826000	26830000	Intergenic	NA	CAAP1	XM_005251581.1	62808	C_TE_vs_C_ICM	Hyper
chr2	62040000	62045000	Intronic	CTCF_binding_site,ICM_H3K27ac	COMMD1	NM_152516.2	134332	C_TE_vs_C_ICM	Hyper
chr12	132146000	132150000	Promoter	CGI,open_chromatin_region	NOC4L	NM_024078.1	1552	C_TE_vs_C_ICM	Hyper
chr20	36675000	36680000	Intronic	ICM_H3K27ac	NDRG3	XM_006723838.1	20670	C_TE_vs_C_ICM	Hyper
chr3	42200000	42205000	Exonic	CGI,ICM_H3K27ac	TRAK1	XM_005264957.1	39813	C_TE_vs_C_ICM	Hyper
chr22	47680000	47684000	Promoter	enhancer,ICM_H3K27me3,TE_H3K27me3	RP11-191L9.4	rna83756	-2237	C_TE_vs_C_ICM	Hyper
chr7	66375000	66379000	Exonic	CGI,CTCF_binding_site,ICM_H3K27ac	LINC00174	rna33154	21408	C_TE_vs_C_ICM	Hyper
chr8	6053000	6056000	Intergenic	CTCF_binding_site	LOC100287015	rna35770	350548	C_TE_vs_C_ICM	Hyper
chr13	108966000	108971000	Intronic	NA	MYO16-AS1	rna57261	196303	C_TE_vs_C_ICM	Hyper
chr9	86374000	86378000	Intergenic	NA	ZCCHC6	NM_024617.3	-19513	C_TE_vs_C_ICM	Hyper
chr12	105011000	105016000	Intergenic	open_chromatin_region	C12orf45	NM_152318.2	24680	C_TE_vs_C_ICM	Hyper
chr1	110396000	110399000	Intergenic	NA	SLC16A4	XM_006711033.1	-4591	C_TE_vs_C_ICM	Hyper
chr22	44727000	44732000	Exonic	CGI,CTCF_binding_site,ICM_H3K27ac,ICM_H3K27me3,ICM_H3K4me3	ARHGAP8	NM_001017526.1	-20558	C_TE_vs_C_ICM	Hyper
chr20	39038000	39042000	Exonic	NA	DHX35	XM_006723848.1	31740	C_TE_vs_C_ICM	Hyper
chr11	635000	639000	Promoter	CGI,CTCF_binding_site,ICM_H3K27ac,ICM_H3K27me3	DRD4	NM_000797.3	0	C_TE_vs_C_ICM	Hyper
chr2	129108000	129113000	Intergenic	TE_H3K27me3	AC079586.1	rna12006	160848	C_TE_vs_C_ICM	Hyper
chr2	46354000	46359000	Exonic	enhancer,ICM_H3K27me3	EPAS1	NM_001430.4	56598	C_TE_vs_C_ICM	Hyper
chr17	55105000	55110000	Intronic	NA	STXBP4	XM_005257187.2	136186	C_TE_vs_C_ICM	Hyper
chr5	18397000	18402000	Intergenic	enhancer	RP11-454P21.1	rna23843	589694	C_TE_vs_C_ICM	Hyper
chr17	17481000	17486000	Intronic	CTCF_binding_site,ICM_H3K27ac	MED9	NM_018019.2	4014	C_TE_vs_C_ICM	Hyper
chr10	32486000	32489000	Intronic	NA	CCDC7	XM_006717506.1	39860	C_TE_vs_C_ICM	Hyper
chr12	132871000	132874000	Exonic	enhancer	CHFR	NM_001161344.1	13618	C_TE_vs_C_ICM	Hyper
chr4	103935000	103939000	Intergenic	CTCF_binding_site,open_chromatin_region	TACR3	NM_001059.2	-215184	C_TE_vs_C_ICM	Hyper
chr11	23934000	23937000	Intergenic	NA	MIR8054	rna47502	-514810	C_TE_vs_C_ICM	Hyper
chr19	11019000	11024000	Exonic	CTCF_binding_site,ICM_H3K27ac,open_chromatin_region	SMARCA4	NM_001128848.1	34848	C_TE_vs_C_ICM	Hyper
chr18	77208000	77212000	Intergenic	CTCF_binding_site,ICM_H3K27me3	GALR1	NM_001480.3	-38052	C_TE_vs_C_ICM	Hyper
chr19	17212000	17215000	Promoter	CGI,ICM_H3K27ac,ICM_H3K4me3	USE1	NM_018467.3	-346	C_TE_vs_C_ICM	Hyper
chr22	49600000	49605000	Intergenic	CTCF_binding_site,ICM_H3K27me3	LOC101927799	rna83769	10716	C_TE_vs_C_ICM	Hyper
chr3	77292000	77295000	Intronic	NA	ROBO2	NM_002942.4	251857	C_TE_vs_C_ICM	Hyper
chr17	37535000	37539000	Exonic	ICM_H3K27ac	DUSP14	XM_005256977.1	43503	C_TE_vs_C_ICM	Hyper
chr12	100295000	100298000	Intronic	CTCF_binding_site,enhancer,ICM_H3K27ac,open_chromatin_region	SCYL2	NM_017988.4	27229	C_TE_vs_C_ICM	Hyper
chr9	95290000	95295000	Intronic	CGI	FANCC	NM_001243743.1	22254	C_TE_vs_C_ICM	Hyper
chr15	79002000	79007000	Promoter	CTCF_binding_site,ICM_H3K27ac,ICM_H3K27me3	RASGRF1	NM_153815.2	0	C_TE_vs_C_ICM	Hyper
chr12	45369000	45374000	Intronic	ICM_H3K27ac	ANO6	XM_005268706.2	76198	C_TE_vs_C_ICM	Hyper
chr11	71147000	71150000	Exonic	ICM_H3K27me3,TE_H3K27me3	SHANK2	NM_012309.3	74762	C_TE_vs_C_ICM	Hyper
chr17	44679000	44684000	Exonic	ICM_H3K27ac	CCDC43	NM_001099225.1	5797	C_TE_vs_C_ICM	Hyper
chr17	56983000	56986000	Exonic	ICM_H3K27ac,ICM_H3K27me3	SCPEP1	XM_005257557.1	4875	C_TE_vs_C_ICM	Hyper
chr2	241117000	241121000	Intronic	ICM_H3K27ac	MTERFD2	NM_182501.3	-14668	C_TE_vs_C_ICM	Hyper
chr2	3477000	3481000	Exonic	CTCF_binding_site	LOC101927578	rna8962	28751	C_TE_vs_C_ICM	Hyper
chr14	90895000	90900000	Exonic	NA	LOC102724461	rna59451	-78016	C_TE_vs_C_ICM	Hyper
chr9	112572000	112577000	Exonic	CTCF_binding_site,ICM_H3K27ac,open_chromatin_region	KIAA1958	NM_133465.3	85032	C_TE_vs_C_ICM	Hyper
chr8	112081000	112086000	Intergenic	NA	MIR2053	rna38008	-557493	C_TE_vs_C_ICM	Hyper
chr19	27850000	27853000	Intergenic	NA	LOC101927170	rna75334	-48181	C_TE_vs_C_ICM	Hyper
chr8	1319000	1324000	Intronic	ICM_H3K27me3,TE_H3K27me3	LOC102723676	rna35727	-15533	C_TE_vs_C_ICM	Hyper
chr11	73935000	73940000	Intergenic	open_chromatin_region	DNAJB13	NM_153614.2	-10319	C_TE_vs_C_ICM	Hyper
chr19	33411000	33419000	Exonic	CTCF_binding_site,ICM_H3K27ac,ICM_H3K27me3	CEBPG	NM_001252296.1	36476	C_TE_vs_C_ICM	Hyper
chr1	15205000	15208000	Intronic	CTCF_binding_site,ICM_H3K27ac	TMEM51	XM_005245919.1	12464	C_TE_vs_C_ICM	Hyper
chr4	7673000	7678000	Exonic	CTCF_binding_site,ICM_H3K27me3	AFAP1-AS1	rna20466	-76090	C_TE_vs_C_ICM	Hyper
chr12	4242000	4246000	Intergenic	CGI,ICM_H3K27me3,TE_H3K27me3	CCND2	NM_001759.3	-27736	C_TE_vs_C_ICM	Hyper
chr3	56297000	56302000	Intronic	NA	ERC2	XM_005265036.1	166357	C_TE_vs_C_ICM	Hyper
chr16	10692000	10697000	Promoter	ICM_H3K27me3	TEKT5	NM_144674.1	0	C_TE_vs_C_ICM	Hyper
chr7	68803000	68807000	Intergenic	NA	LOC102723427	rna33193	778509	C_TE_vs_C_ICM	Hyper
chr9	137800000	137808000	Promoter	open_chromatin_region	LOC101928853	XM_005266141.1	2688	C_TE_vs_C_ICM	Hyper
chr17	82828000	82833000	Promoter	CGI,CTCF_binding_site,ICM_H3K27ac	TBCD	XM_005256401.2	0	C_TE_vs_C_ICM	Hyper
chr10	132815000	132820000	Intronic	ICM_H3K27me3,TE_H3K27me3	NKX6-2	NM_177400.2	-28967	C_TE_vs_C_ICM	Hyper
chr19	16520000	16523000	Exonic	ICM_H3K27me3	C19orf44	XM_006722921.1	16783	C_TE_vs_C_ICM	Hyper
chr15	28916000	28921000	Promoter	CTCF_binding_site,ICM_H3K27me3,ICM_H3K4me3	APBA2	XM_006720480.1	0	C_TE_vs_C_ICM	Hyper
chr4	40818000	40823000	Exonic	NA	APBB2	NM_001166051.1	34155	C_TE_vs_C_ICM	Hyper
chr3	122733000	122736000	Intergenic	NA	PARP14	XM_005247545.1	49708	C_TE_vs_C_ICM	Hyper
chr13	99543000	99548000	Exonic	NA	TM9SF2	NM_004800.2	41626	C_TE_vs_C_ICM	Hyper
chr1	202447000	202452000	Exonic	CTCF_binding_site,open_chromatin_region,TF_binding_site	PPP1R12B	NM_032103.2	-10743	C_TE_vs_C_ICM	Hyper
chr11	20046000	20051000	Exonic	ICM_H3K27ac	NAV2	XM_006718369.1	18745	C_TE_vs_C_ICM	Hyper
chr4	39292000	39297000	Exonic	ICM_H3K27ac	RFC1	NM_001204747.1	69381	C_TE_vs_C_ICM	Hyper
chr6	131321000	131326000	Intergenic	enhancer	AKAP7	NM_138633.2	70841	C_TE_vs_C_ICM	Hyper
chr2	209998000	210002000	Promoter	CTCF_binding_site	RPE	NM_001278282.1	-565	C_TE_vs_C_ICM	Hyper
chr5	128731000	128734000	Intergenic	NA	FBN2	NM_001999.3	-192958	C_TE_vs_C_ICM	Hyper
chr12	124945000	124949000	Exonic	NA	TRNAA32	rna55611	5034	C_TE_vs_C_ICM	Hyper
chrX	81875000	81879000	Intergenic	NA	HMGN5	NM_030763.2	-673058	C_TE_vs_C_ICM	Hyper
chr6	169657000	169662000	Exonic	CGI,CTCF_binding_site	WDR27	NM_001202550.1	40063	C_TE_vs_C_ICM	Hyper
chr4	185629000	185634000	Exonic	NA	SORBS2	NM_001145674.1	22969	C_TE_vs_C_ICM	Hyper
chr4	10089000	10094000	Promoter	CTCF_binding_site,ICM_H3K27ac	WDR1	XM_006713988.1	0	C_TE_vs_C_ICM	Hyper
chr12	132668000	132676000	Exonic	CGI,enhancer	POLE	NM_006231.3	11524	C_TE_vs_C_ICM	Hyper
chr3	45369000	45372000	Intergenic	ICM_H3K27ac	LARS2	XM_005265006.1	-16561	C_TE_vs_C_ICM	Hyper
chr11	68894000	68898000	Exonic	CTCF_binding_site	MRPL21	rna49407	5832	C_TE_vs_C_ICM	Hyper
chr17	42664000	42668000	Exonic	CTCF_binding_site	TUBG2	XM_005257223.1	4166	C_TE_vs_C_ICM	Hyper
chr12	132757000	132761000	Promoter	CGI,ICM_H3K27ac,ICM_H3K4me3	ANKLE2	XM_005266159.1	215	C_TE_vs_C_ICM	Hyper
chr12	109199000	109202000	Exonic	enhancer	ACACB	XM_006719367.1	44326	C_TE_vs_C_ICM	Hyper
chr4	6976000	6980000	Intronic	ICM_H3K27ac,open_chromatin_region	TBC1D14	NM_001113363.1	-7162	C_TE_vs_C_ICM	Hyper
chr16	71454000	71457000	Exonic	NA	ZNF23	NM_145911.1	5214	C_TE_vs_C_ICM	Hyper
chr4	134946000	134951000	Intergenic	NA	PABPC4L	NM_001114734.1	-744252	C_TE_vs_C_ICM	Hyper
chr2	202505000	202509000	Intronic	CTCF_binding_site	FAM117B	NM_173511.3	-126178	C_TE_vs_C_ICM	Hyper
chr10	97764000	97767000	Exonic	ICM_H3K27ac	SFRP5	NM_003015.3	4999	C_TE_vs_C_ICM	Hyper
chr1	174847000	174851000	Intronic	ICM_H3K27ac	RABGAP1L	NM_001243763.1	-23386	C_TE_vs_C_ICM	Hyper
chr2	85848000	85853000	Exonic	NA	ST3GAL5	NM_001042437.1	14670	C_TE_vs_C_ICM	Hyper
chr8	68971000	68976000	Intronic	enhancer	RP11-600K15.1	rna37261	128190	C_TE_vs_C_ICM	Hyper
chr17	42958000	42963000	Promoter	NA	AARSD1	NM_001261434.1	1498	C_TE_vs_C_ICM	Hyper
chr16	15129000	15132000	Intronic	CGI	MIR3180-4	rna64274	22967	C_TE_vs_C_ICM	Hyper
chr22	41123000	41128000	Exonic	ICM_H3K27ac,open_chromatin_region	EP300	NM_001429.3	30390	C_TE_vs_C_ICM	Hyper
chr12	61939000	61944000	Intronic	enhancer	FAM19A2	XM_006719370.1	248768	C_TE_vs_C_ICM	Hyper
chr21	41854000	41857000	Exonic	CGI	PRDM15	rna81604	6302	C_TE_vs_C_ICM	Hyper
chr12	84031000	84036000	Intergenic	NA	SLC6A15	NM_001146335.2	876829	C_TE_vs_C_ICM	Hyper
chr12	123848000	123851000	Exonic	ICM_H3K27me3,TE_H3K27me3	DNAH10	NM_207437.3	85505	C_TE_vs_C_ICM	Hyper
chr15	77153000	77156000	Intronic	NA	PEAK1	XM_005254675.2	26461	C_TE_vs_C_ICM	Hyper
chr4	42264000	42268000	Intergenic	NA	BEND4	NM_207406.3	-111122	C_TE_vs_C_ICM	Hyper
chr2	72112000	72117000	Intergenic	CTCF_binding_site,ICM_H3K27ac	CYP26B1	XM_005264433.2	27465	C_TE_vs_C_ICM	Hyper
chr7	100997000	101002000	Exonic	open_chromatin_region	LOC102724094	rna34167	15581	C_TE_vs_C_ICM	Hyper
chr14	49827000	49830000	Exonic	CTCF_binding_site,ICM_H3K27ac	NEMF	XM_005268200.2	21828	C_TE_vs_C_ICM	Hyper
chr5	61377000	61381000	Intronic	enhancer	ZSWIM6	NM_020928.1	44727	C_TE_vs_C_ICM	Hyper
chr5	1273000	1276000	Intronic	CGI,ICM_H3K27me3	TERT	rna23653	18989	C_TE_vs_C_ICM	Hyper
chr4	53236000	53242000	Intronic	enhancer,ICM_H3K27ac	SCFD2	NM_152540.3	124075	C_TE_vs_C_ICM	Hyper
chr17	21009000	21012000	Exonic	NA	USP22	NM_015276.1	31039	C_TE_vs_C_ICM	Hyper
chr6	5508000	5513000	Intronic	CTCF_binding_site,enhancer,ICM_H3K27me3	RP1-232P20.1	rna27395	-49833	C_TE_vs_C_ICM	Hyper
chr9	128120000	128125000	Promoter	CTCF_binding_site,ICM_H3K27ac,ICM_H3K4me3	RP11-395P17.3	rna41603	-1266	C_TE_vs_C_ICM	Hyper
chr2	55801000	55804000	Intergenic	enhancer	PNPT1	NM_033109.4	-107090	C_TE_vs_C_ICM	Hyper
chr10	126916000	126921000	Intronic	ICM_H3K27ac	DOCK1	NM_001380.3	10546	C_TE_vs_C_ICM	Hyper
chr3	177890000	177895000	Intronic	CTCF_binding_site,ICM_H3K27ac,open_chromatin_region	LOC102724550	rna19403	73135	C_TE_vs_C_ICM	Hyper
chr8	1250000	1255000	Intronic	ICM_H3K27me3	LOC286083	rna35726	47668	C_TE_vs_C_ICM	Hyper
chr5	4009000	4013000	Intergenic	ICM_H3K27me3,TE_H3K27me3	IRX1	NM_024337.3	412946	C_TE_vs_C_ICM	Hyper
chr7	152443000	152446000	Exonic	open_chromatin_region	FABP5P3	rna35566	6105	C_TE_vs_C_ICM	Hyper
chr15	77248000	77253000	Exonic	ICM_H3K27ac,open_chromatin_region	LINC00597	rna62407	-22596	C_TE_vs_C_ICM	Hyper
chr15	44737000	44742000	Promoter	CTCF_binding_site,ICM_H3K27ac	TRIM69	XM_005254162.1	492	C_TE_vs_C_ICM	Hyper
chr17	31571000	31575000	Promoter	ICM_H3K27me3,TE_H3K27me3	MIR4725	rna68514	-269	C_TE_vs_C_ICM	Hyper
chr1	42915000	42920000	Intergenic	ICM_H3K27ac	SLC2A1-AS1	rna2364	-39049	C_TE_vs_C_ICM	Hyper
chr3	55386000	55389000	Intergenic	CTCF_binding_site	WNT5A	NM_001256105.1	92398	C_TE_vs_C_ICM	Hyper
chr12	3551000	3555000	Exonic	CTCF_binding_site,ICM_H3K27me3,TE_H3K27me3	PRMT8	XM_006718986.1	10394	C_TE_vs_C_ICM	Hyper
chr14	91297000	91302000	Exonic	ICM_H3K27ac,ICM_H3K27me3	CCDC88C	XM_005267692.1	11168	C_TE_vs_C_ICM	Hyper
chr19	45265000	45269000	Exonic	ICM_H3K27me3	MARK4	XM_006723307.1	13546	C_TE_vs_C_ICM	Hyper
chr2	99174000	99179000	Promoter	ICM_H3K27ac	MITD1	NM_138798.1	2029	C_TE_vs_C_ICM	Hyper
chr20	41200000	41206000	Exonic	CTCF_binding_site	ZHX3	XM_006723749.1	7799	C_TE_vs_C_ICM	Hyper
chr20	46208000	46213000	Exonic	CGI,enhancer,ICM_H3K27me3,open_chromatin_region,TE_H3K27me3	CDH22	XM_006723858.1	3128	C_TE_vs_C_ICM	Hyper
chr8	103787000	103791000	Intronic	NA	RIMS2	NM_001282881.1	-28188	C_TE_vs_C_ICM	Hyper
chr5	6964000	6969000	Intronic	NA	LOC102724959	rna23725	40120	C_TE_vs_C_ICM	Hyper
chr14	48428000	48433000	Intergenic	CTCF_binding_site	LOC101927483	rna58279	223109	C_TE_vs_C_ICM	Hyper
chr1	9798000	9802000	Intronic	NA	CLSTN1	XM_005263432.1	21960	C_TE_vs_C_ICM	Hyper
chr15	34379000	34384000	Promoter	CTCF_binding_site	MIR1233-1	rna60730	0	C_TE_vs_C_ICM	Hyper
chr15	67995000	67999000	Intergenic	CTCF_binding_site,ICM_H3K27ac	PIAS1	NM_016166.1	-55234	C_TE_vs_C_ICM	Hyper
chr12	68830000	68835000	Intronic	CTCF_binding_site,ICM_H3K27ac,open_chromatin_region,TF_binding_site	MDM2	XM_006719399.1	15388	C_TE_vs_C_ICM	Hyper
chr19	56147000	56151000	Exonic	CGI,CTCF_binding_site,open_chromatin_region	ZNF444	XM_005259034.1	4724	C_TE_vs_C_ICM	Hyper
chr19	36928000	36933000	Intronic	NA	ZNF568	NM_001204839.1	11671	C_TE_vs_C_ICM	Hyper
chr15	64401000	64405000	Intronic	NA	TRIP4	XM_005254789.1	13190	C_TE_vs_C_ICM	Hyper
chr13	45030000	45035000	Exonic	ICM_H3K27ac	GPALPP1	NM_018559.2	40448	C_TE_vs_C_ICM	Hyper
chr21	45131000	45134000	Intronic	CGI,ICM_H3K27me3,TE_H3K27me3	ADARB1	XM_006723953.1	-26103	C_TE_vs_C_ICM	Hyper
chr4	8226000	8231000	Exonic	CTCF_binding_site,ICM_H3K27ac,ICM_H3K27me3	SH3TC1	XM_006713891.1	8884	C_TE_vs_C_ICM	Hyper
chr5	135248000	135251000	Promoter	enhancer,ICM_H3K27me3	LOC340073	rna25670	0	C_TE_vs_C_ICM	Hyper
chr18	10506000	10509000	Intergenic	open_chromatin_region	NAPG	NM_003826.2	-16876	C_TE_vs_C_ICM	Hyper
chr10	12740000	12743000	Intronic	ICM_H3K27ac,ICM_H3K27me3,TE_H3K27me3	MIR548Q	rna42808	-14647	C_TE_vs_C_ICM	Hyper
chr17	19238000	19243000	Promoter	CGI,CTCF_binding_site,ICM_H3K27ac,ICM_H3K4me3	EPN2	NM_148921.3	623	C_TE_vs_C_ICM	Hyper
chr12	132745000	132748000	Exonic	NA	ANKLE2	XM_005266160.1	8761	C_TE_vs_C_ICM	Hyper
chr12	120136000	120140000	Exonic	ICM_H3K27ac,open_chromatin_region,TF_binding_site	MIR4498	rna55251	15494	C_TE_vs_C_ICM	Hyper
chr15	59637000	59640000	Exonic	CTCF_binding_site,ICM_H3K27ac	GTF2A2	XM_005254324.1	17028	C_TE_vs_C_ICM	Hyper
chr14	92526000	92531000	Intronic	ICM_H3K27ac	RIN3	NM_024832.3	12219	C_TE_vs_C_ICM	Hyper
chr7	106755000	106760000	Intergenic	TF_binding_site	CCDC71L	NM_175884.4	-93812	C_TE_vs_C_ICM	Hyper
chr11	47719000	47724000	Exonic	NA	AGBL2	NM_024783.3	-3624	C_TE_vs_C_ICM	Hyper
chr7	33630000	33635000	Intergenic	ICM_H3K27ac,ICM_H3K27me3	FLJ20712	rna32530	-90955	C_TE_vs_C_ICM	Hyper
chr16	372000	377000	Promoter	CGI,CTCF_binding_site,ICM_H3K27me3,open_chromatin_region	MRPL28	XM_005255040.1	-1416	C_TE_vs_C_ICM	Hyper
chr1	2330000	2334000	Intronic	CGI,CTCF_binding_site,ICM_H3K27me3,TE_H3K27me3	LOC100129534	rna314	18661	C_TE_vs_C_ICM	Hyper
chr17	1349000	1354000	Intronic	ICM_H3K27ac,open_chromatin_region	YWHAE	NM_006761.4	46262	C_TE_vs_C_ICM	Hyper
chr3	47002000	47007000	Promoter	CTCF_binding_site,TF_binding_site	NBEAL2	XM_005264993.1	2965	C_TE_vs_C_ICM	Hyper
chr3	173955000	173960000	Intronic	NA	LOC101928640	rna19381	174742	C_TE_vs_C_ICM	Hyper
chr8	1912000	1915000	Intronic	ICM_H3K27me3,TE_H3K27me3	LOC100131395	rna35754	23210	C_TE_vs_C_ICM	Hyper
chr17	17792000	17796000	Exonic	CGI,CTCF_binding_site,ICM_H3K27me3,TE_H3K27me3	SMCR5	rna67983	-12471	C_TE_vs_C_ICM	Hyper
chr9	102598000	102601000	Intronic	NA	LINC00587	rna40781	50636	C_TE_vs_C_ICM	Hyper
chr4	152841000	152846000	Intronic	CTCF_binding_site,open_chromatin_region	ARFIP1	NM_014447.3	61063	C_TE_vs_C_ICM	Hyper
chr16	89278000	89281000	Exonic	CGI,CTCF_binding_site	LOC101927838	rna66601	9896	C_TE_vs_C_ICM	Hyper
chr5	76858000	76862000	Intronic	CTCF_binding_site,enhancer,ICM_H3K27ac	S100Z	NM_130772.3	7999	C_TE_vs_C_ICM	Hyper
chr6	42846000	42850000	Intronic	ICM_H3K27ac	GLTSCR1L	NM_015349.1	24944	C_TE_vs_C_ICM	Hyper
chr15	49352000	49357000	Intronic	open_chromatin_region	FGF7	NM_002009.3	-66178	C_TE_vs_C_ICM	Hyper
chr8	65771000	65774000	Intronic	enhancer,ICM_H3K27ac	PDE7A	NM_002603.3	15094	C_TE_vs_C_ICM	Hyper
chr12	113297000	113302000	Exonic	CTCF_binding_site,ICM_H3K27ac,ICM_H3K4me3	MIR6762	rna55131	5414	C_TE_vs_C_ICM	Hyper
chr4	76738000	76744000	Exonic	CGI,ICM_H3K27ac,ICM_H3K27me3	SHROOM3	XM_005263164.2	48424	C_TE_vs_C_ICM	Hyper
chr3	52330000	52335000	Exonic	ICM_H3K27ac	DNAH1	NM_015512.4	13681	C_TE_vs_C_ICM	Hyper
chr1	15485000	15490000	Exonic	NA	CELA2B	NM_015849.2	8899	C_TE_vs_C_ICM	Hyper
chr6	97112000	97115000	Exonic	NA	KLHL32	XM_005266815.1	47302	C_TE_vs_C_ICM	Hyper
chr22	17823000	17826000	Exonic	ICM_H3K27me3	LINC00528	rna82029	45710	C_TE_vs_C_ICM	Hyper
chr12	2904000	2909000	Intronic	enhancer,ICM_H3K27ac	TULP3	NM_003324.4	13133	C_TE_vs_C_ICM	Hyper
chr7	141995000	141998000	Promoter	enhancer,ICM_H3K27ac	MGAM	XM_006716168.1	0	C_TE_vs_C_ICM	Hyper
chr17	26595000	26598000	Intergenic	NA	MIR4522	rna68242	695942	C_TE_vs_C_ICM	Hyper
chr4	53253000	53259000	Intronic	NA	SCFD2	NM_152540.3	107075	C_TE_vs_C_ICM	Hyper
chr19	22123000	22126000	Intergenic	NA	ZNF257	XM_005259724.1	35456	C_TE_vs_C_ICM	Hyper
chr16	3729000	3734000	Exonic	CGI,CTCF_binding_site,ICM_H3K27me3	TRAP1	NM_016292.2	-11403	C_TE_vs_C_ICM	Hyper
chr10	8009000	8012000	Exonic	CGI	GATA3	XM_005252443.2	-33473	C_TE_vs_C_ICM	Hyper
chr6	106803000	106806000	Intergenic	ICM_H3K27ac	RP1-60O19.1	rna30326	-15575	C_TE_vs_C_ICM	Hyper
chr19	47677000	47680000	Exonic	CGI,open_chromatin_region	EHD2	NM_014601.3	-33344	C_TE_vs_C_ICM	Hyper
chr7	668000	673000	Intronic	CGI,CTCF_binding_site,ICM_H3K27me3,open_chromatin_region	PRKAR1B	XM_005249809.1	39451	C_TE_vs_C_ICM	Hyper
chr19	11511000	11515000	Exonic	NA	ZNF653	NM_138783.3	-5077	C_TE_vs_C_ICM	Hyper
chr16	63118000	63123000	Intergenic	NA	LOC102723560	rna65598	388059	C_TE_vs_C_ICM	Hyper
chr9	128622000	128625000	Exonic	CTCF_binding_site,ICM_H3K27ac	WDR34	NM_052844.3	31850	C_TE_vs_C_ICM	Hyper
chr7	30600000	30605000	Exonic	open_chromatin_region	GARS	XM_006715686.1	4176	C_TE_vs_C_ICM	Hyper
chr16	57144000	57147000	Exonic	CTCF_binding_site,ICM_H3K27me3	FAM192A	XM_005256157.2	27611	C_TE_vs_C_ICM	Hyper
chr14	77473000	77478000	Exonic	CGI,CTCF_binding_site,enhancer,ICM_H3K27ac,ICM_H3K27me3	AHSA1	NM_012111.2	14970	C_TE_vs_C_ICM	Hyper
chr5	506000	509000	Intronic	CGI,ICM_H3K27me3	SLC9A3	NM_001284351.1	15434	C_TE_vs_C_ICM	Hyper
chr2	25512000	25517000	Intronic	ICM_H3K27ac	LOC101929272	rna9398	91266	C_TE_vs_C_ICM	Hyper
chrX	90519000	90524000	Intergenic	enhancer	TGIF2LX	NM_138960.3	597059	C_TE_vs_C_ICM	Hyper
chr15	32605000	32610000	Exonic	NA	LOC102724126	rna60676	-3733	C_TE_vs_C_ICM	Hyper
chr2	74364000	74368000	Exonic	NA	DCTN1	NM_001135041.2	6735	C_TE_vs_C_ICM	Hyper
chr19	55300000	55305000	Exonic	CGI,CTCF_binding_site,enhancer,ICM_H3K27ac,ICM_H3K27me3,ICM_H3K4me3,TE_H3K27me3,TF_binding_site	BRSK1	XM_005259327.1	12989	C_TE_vs_C_ICM	Hyper
chr1	37522000	37527000	Intergenic	CTCF_binding_site	MEAF6	rna2058	-7181	C_TE_vs_C_ICM	Hyper
chr1	43200000	43205000	Intronic	enhancer,ICM_H3K27ac	EBNA1BP2	NM_001159936.1	-27430	C_TE_vs_C_ICM	Hyper
chr9	131908000	131911000	Intronic	enhancer	RAPGEF1	XM_005272191.1	-168023	C_TE_vs_C_ICM	Hyper
chr10	59153000	59158000	Intergenic	NA	PHYHIPL	NM_032439.3	-18588	C_TE_vs_C_ICM	Hyper
chr8	99925000	99930000	Intergenic	ICM_H3K27ac,open_chromatin_region	COX6C	NM_004374.3	-30986	C_TE_vs_C_ICM	Hyper
chr1	167283000	167288000	Intronic	ICM_H3K27ac	POU2F1	NM_001198783.1	-41044	C_TE_vs_C_ICM	Hyper
chr15	40573000	40576000	Exonic	NA	RPUSD2	NM_152260.2	3707	C_TE_vs_C_ICM	Hyper
chr9	77598000	77603000	Intronic	enhancer,ICM_H3K27ac	GNA14	NM_004297.3	45316	C_TE_vs_C_ICM	Hyper
chr13	98376000	98380000	Exonic	NA	STK24	NM_003576.4	142125	C_TE_vs_C_ICM	Hyper
chr10	3456000	3459000	Intergenic	CGI,CTCF_binding_site	LOC101927880	rna42592	-20288	C_TE_vs_C_ICM	Hyper
chr8	31242000	31247000	Intergenic	NA	LOC101929492	rna36606	-28731	C_TE_vs_C_ICM	Hyper
chr19	15399000	15404000	Exonic	CGI,ICM_H3K27ac,open_chromatin_region	AKAP8L	NM_014371.2	15022	C_TE_vs_C_ICM	Hyper
chr7	55400000	55403000	Exonic	open_chromatin_region	LANCL2	NM_018697.3	34552	C_TE_vs_C_ICM	Hyper
chr14	91558000	91561000	Intergenic	NA	LOC101928957	rna59481	-3653	C_TE_vs_C_ICM	Hyper
chr11	67271000	67276000	Intronic	CTCF_binding_site,ICM_H3K27ac	ADRBK1	NM_001619.3	4566	C_TE_vs_C_ICM	Hyper
chr3	168009000	168014000	Exonic	NA	GOLIM4	NM_014498.3	81629	C_TE_vs_C_ICM	Hyper
chr20	54787000	54790000	Intergenic	CTCF_binding_site,TF_binding_site	DOK5	XM_005260451.1	310984	C_TE_vs_C_ICM	Hyper
chr22	46766000	46772000	Promoter	ICM_H3K27ac	TBC1D22A	NM_001284305.1	-1927	C_TE_vs_C_ICM	Hyper	Up-re
chr4	1239000	1242000	Promoter	CGI	LOC101928588	rna20180	-994	C_TE_vs_C_ICM	Hyper
chr1	42443000	42448000	Intronic	ICM_H3K27me3	ZMYND12	NM_001146192.1	8267	C_TE_vs_C_ICM	Hyper
chr11	106152000	106157000	Intergenic	CTCF_binding_site,enhancer	KBTBD3	XM_006718767.1	-74235	C_TE_vs_C_ICM	Hyper
chr19	12988000	12993000	Promoter	CTCF_binding_site,ICM_H3K27me3,open_chromatin_region,TE_H3K27me3	NFIX	NM_002501.3	-2770	C_TE_vs_C_ICM	Hyper
chrX	1616000	1619000	Promoter	NA	ASMT	NM_001171039.1	867	C_TE_vs_C_ICM	Hyper
chr15	79032000	79035000	Exonic	CTCF_binding_site,ICM_H3K27ac	RASGRF1	NM_153815.2	-26340	C_TE_vs_C_ICM	Hyper
chr19	2755000	2758000	Exonic	CGI	SLC39A3	NM_213568.1	-14924	C_TE_vs_C_ICM	Hyper
chr11	46370000	46374000	Promoter	CTCF_binding_site,open_chromatin_region	MIR4688	rna47908	-2402	C_TE_vs_C_ICM	Hyper
chr11	133780000	133785000	Intronic	ICM_H3K27me3	SPATA19	NM_174927.1	60497	C_TE_vs_C_ICM	Hyper
chr12	132632000	132637000	Exonic	NA	P2RX2	XM_005266154.1	13193	C_TE_vs_C_ICM	Hyper
chr6	144532000	144537000	Exonic	ICM_H3K27ac,open_chromatin_region	UTRN	XM_006715559.1	70795	C_TE_vs_C_ICM	Hyper
chr14	65728000	65733000	Intronic	enhancer,ICM_H3K27ac,open_chromatin_region	MIR625	rna58767	256847	C_TE_vs_C_ICM	Hyper
chr2	171772000	171775000	Intergenic	ICM_H3K27ac,TF_binding_site	DYNC1I2	XM_005246363.2	84255	C_TE_vs_C_ICM	Hyper
chr8	48338000	48341000	Intergenic	NA	RP11-770E5.1	rna36939	-210567	C_TE_vs_C_ICM	Hyper
chr1	112921000	112926000	Promoter	CTCF_binding_site,ICM_H3K27ac	AKR7A2P1	rna4315	0	C_TE_vs_C_ICM	Hyper
chr20	59975000	59979000	Intronic	enhancer	CDH26	XM_006723846.1	-15190	C_TE_vs_C_ICM	Hyper
chr20	63688000	63692000	Exonic	CGI,CTCF_binding_site,ICM_H3K27ac,ICM_H3K27me3	TNFRSF6B	NM_003823.3	-4651	C_TE_vs_C_ICM	Hyper
chr17	1021000	1025000	Promoter	CGI	MIR3183	rna66872	0	C_TE_vs_C_ICM	Hyper
chr12	132849000	132854000	Exonic	CGI,CTCF_binding_site	GOLGA3	XM_006719737.1	-19922	C_TE_vs_C_ICM	Hyper
chr9	135936000	135939000	Exonic	NA	UBAC1	NM_016172.2	22380	C_TE_vs_C_ICM	Hyper
chr12	120757000	120762000	Intergenic	ICM_H3K27ac,ICM_H3K27me3	ACADS	NM_000017.2	31232	C_TE_vs_C_ICM	Hyper
chr13	81711000	81714000	Intergenic	NA	LOC102724139	rna56973	814641	C_TE_vs_C_ICM	Hyper
chr7	99389000	99392000	Exonic	CTCF_binding_site,open_chromatin_region	ARPC1B	XM_006715826.1	11662	C_TE_vs_C_ICM	Hyper
chr4	1986000	1989000	Promoter	CGI,ICM_H3K27me3	MIR943	rna20241	0	C_TE_vs_C_ICM	Hyper
chr2	152803000	152808000	Intergenic	NA	ARL6IP6	XM_006712326.1	84071	C_TE_vs_C_ICM	Hyper
chr11	43732000	43737000	Intronic	CTCF_binding_site,ICM_H3K27ac	HSD17B12	NM_016142.2	51407	C_TE_vs_C_ICM	Hyper
chr6	158571000	158576000	Exonic	CTCF_binding_site,ICM_H3K27ac,ICM_H3K27me3	TMEM181	XM_006715531.1	-4952	C_TE_vs_C_ICM	Hyper
chr10	45510000	45515000	Intronic	ICM_H3K27ac,ICM_H3K4me3	MARCH8	NM_001002266.2	20394	C_TE_vs_C_ICM	Hyper
chr5	213000	216000	Promoter	CGI,CTCF_binding_site	CCDC127	NM_145265.2	2182	C_TE_vs_C_ICM	Hyper
chr2	236053000	236058000	Intronic	CTCF_binding_site,ICM_H3K27me3,TE_H3K27me3	GBX2	XM_005246071.1	110003	C_TE_vs_C_ICM	Hyper
chr8	671000	674000	Exonic	CGI,ICM_H3K27ac	LOC389607	rna35719	-10760	C_TE_vs_C_ICM	Hyper
chr14	101113000	101116000	Intergenic	ICM_H3K27me3,TE_H3K27me3	LOC101929422	rna59997	-4869	C_TE_vs_C_ICM	Hyper
chr22	31654000	31659000	Intronic	CTCF_binding_site,enhancer,ICM_H3K27ac	PISD	XM_005261456.1	3215	C_TE_vs_C_ICM	Hyper
chr2	28729000	28732000	Intronic	enhancer,ICM_H3K27ac	LOC100505774	rna9613	4225	C_TE_vs_C_ICM	Hyper
chr7	894000	898000	Exonic	CGI,CTCF_binding_site,ICM_H3K27me3	GET4	NM_015949.2	17446	C_TE_vs_C_ICM	Hyper
chr22	45504000	45508000	Promoter	CTCF_binding_site,ICM_H3K27ac,ICM_H3K4me3,TE_H3K27me3	FBLN1	NM_006486.2	1161	C_TE_vs_C_ICM	Hyper
chr20	48657000	48660000	Promoter	CTCF_binding_site,ICM_H3K27ac,TF_binding_site	PREX1	XM_005260471.1	-405	C_TE_vs_C_ICM	Hyper
chr1	16607000	16611000	Promoter	TF_binding_site	NBPF1	NM_017940.4	2605	C_TE_vs_C_ICM	Hyper
chr1	115017000	115022000	Intergenic	NA	TSHB	NM_000549.4	-7824	C_TE_vs_C_ICM	Hyper
chr12	123783000	123790000	Exonic	CGI,ICM_H3K27me3,TE_H3K27me3	DNAH10	NM_207437.3	20505	C_TE_vs_C_ICM	Hyper
chr1	162365000	162368000	Promoter	CGI,enhancer,ICM_H3K27ac,ICM_H3K4me3	NOS1AP	NM_001126060.1	2017	C_TE_vs_C_ICM	Hyper
chr12	113317000	113322000	Exonic	NA	SLC8B1	NM_024959.2	13120	C_TE_vs_C_ICM	Hyper
chr19	58339000	58342000	Exonic	CTCF_binding_site,ICM_H3K27ac,TF_binding_site	MIR6806	rna78505	4270	C_TE_vs_C_ICM	Hyper
chr7	153410000	153415000	Intergenic	TF_binding_site	LOC102723686	rna35579	181549	C_TE_vs_C_ICM	Hyper
chr1	28337000	28342000	Intergenic	enhancer,ICM_H3K27ac,open_chromatin_region,TF_binding_site	MED18	XM_005245914.2	6717	C_TE_vs_C_ICM	Hyper
chr18	79629000	79634000	Intergenic	CTCF_binding_site,ICM_H3K27me3,TE_H3K27me3	FLJ25715	rna73240	45739	C_TE_vs_C_ICM	Hyper
chr9	36203000	36208000	Exonic	CTCF_binding_site,ICM_H3K27ac,open_chromatin_region	CLTA	NM_007096.3	12144	C_TE_vs_C_ICM	Hyper
chr12	79991000	79996000	Intergenic	CTCF_binding_site	PPP1R12A	NM_001244990.1	-55545	C_TE_vs_C_ICM	Hyper
chr20	36177000	36181000	Exonic	enhancer,ICM_H3K27me3	RP11-234K24.3	rna79725	-21100	C_TE_vs_C_ICM	Hyper
chr4	537000	540000	Exonic	NA	PIGG	XM_006713892.1	35905	C_TE_vs_C_ICM	Hyper
chr14	64181000	64186000	Exonic	ICM_H3K27ac,open_chromatin_region	SYNE2	NM_182913.2	-28141	C_TE_vs_C_ICM	Hyper	Up-re
chr3	196768000	196771000	Intronic	ICM_H3K27ac	RNU6-42P	rna19967	14086	C_TE_vs_C_ICM	Hyper
chr21	41739000	41744000	Promoter	CGI,ICM_H3K27ac,ICM_H3K27me3,open_chromatin_region	MIR6814	rna81596	2793	C_TE_vs_C_ICM	Hyper
chr9	138064000	138068000	Intronic	CTCF_binding_site,TF_binding_site	LOC101928786	rna42511	-18929	C_TE_vs_C_ICM	Hyper
chr17	75561000	75566000	Promoter	CGI,CTCF_binding_site,enhancer,ICM_H3K27ac,ICM_H3K4me3	LLGL2	rna71130	-1920	C_TE_vs_C_ICM	Hyper
chr14	35151000	35156000	Intronic	ICM_H3K27ac,open_chromatin_region	PPP2R3C	XM_006720183.1	-28338	C_TE_vs_C_ICM	Hyper
chr5	1083000	1088000	Promoter	CGI,ICM_H3K27me3,open_chromatin_region	LOC101928793	XM_005248390.1	1244	C_TE_vs_C_ICM	Hyper
chr15	58902000	58907000	Intronic	ICM_H3K27ac	SLTM	XM_006720689.1	26066	C_TE_vs_C_ICM	Hyper
chr18	51862000	51867000	Intergenic	NA	RP11-267C16.1	rna72827	469958	C_TE_vs_C_ICM	Hyper
chr3	133522000	133526000	Intergenic	ICM_H3K27ac	CDV3	NM_001134422.1	-47590	C_TE_vs_C_ICM	Hyper
chr19	10895000	10899000	Intronic	CTCF_binding_site,ICM_H3K27ac	CARM1	XM_005259708.2	23330	C_TE_vs_C_ICM	Hyper
chr1	11836000	11841000	Promoter	CGI,CTCF_binding_site,TF_binding_site	NPPA-AS1	rna704	0	C_TE_vs_C_ICM	Hyper
chr19	16416000	16421000	Exonic	CGI,CTCF_binding_site,enhancer,ICM_H3K27ac	LOC102724308	rna74880	-28178	C_TE_vs_C_ICM	Hyper
chr2	164259000	164264000	Intergenic	NA	GRB14	XM_006712457.1	275792	C_TE_vs_C_ICM	Hyper
chr6	150675000	150680000	Promoter	ICM_H3K27me3,TE_H3K27me3	PLEKHG1	XM_005267067.2	0	C_TE_vs_C_ICM	Hyper
chr2	15982000	15986000	Intergenic	ICM_H3K27ac,ICM_H3K27me3,ICM_H3K4me3	MYCNOS	rna9212	-40277	C_TE_vs_C_ICM	Hyper
chr4	92941000	92945000	Intronic	NA	GRID2	NM_001510.3	636601	C_TE_vs_C_ICM	Hyper
chr12	112187000	112192000	Exonic	CTCF_binding_site	MIR6861	rna55071	-23679	C_TE_vs_C_ICM	Hyper
chr1	171785000	171788000	Exonic	enhancer,ICM_H3K27ac	METTL13	XM_005245256.2	3033	C_TE_vs_C_ICM	Hyper
chr2	38485000	38491000	Intronic	CTCF_binding_site,open_chromatin_region	AC016995.3	rna9814	24740	C_TE_vs_C_ICM	Hyper
chr16	81913000	81916000	Intronic	NA	SDR42E1	XM_005256257.1	95465	C_TE_vs_C_ICM	Hyper

## Sheet:  C_TE_vs_C_ICM.Hypo
Hypo DMR between control TE and control ICM
seqnames	start	end	annotation	Overlapped_genomic_features	Gene	transcriptId	distanceToTSS	comparison	DMR	DEG
chr1	169337000	169340000	Intronic	enhancer,ICM_H3K27ac	NME7	XM_005245106.2	27793	C_TE_vs_C_ICM	Hypo
chr22	48265000	48268000	Intergenic	ICM_H3K27me3,TE_H3K27me3	MIR3201	rna83758	-6364	C_TE_vs_C_ICM	Hypo
chr22	29305000	29310000	Promoter	CGI,CTCF_binding_site,ICM_H3K27ac,ICM_H3K27me3,ICM_H3K4me3,TE_H3K27me3	GAS2L1	NM_001278730.1	0	C_TE_vs_C_ICM	Hypo
chr1	47229000	47234000	Promoter	CGI,ICM_H3K27me3,TE_H3K27me3	TAL1	NM_003189.4	0	C_TE_vs_C_ICM	Hypo
chr10	49105000	49110000	Exonic	CTCF_binding_site,enhancer,ICM_H3K27ac,ICM_H3K27me3,TE_H3K27me3	VSTM4	rna43823	5512	C_TE_vs_C_ICM	Hypo
chr7	56489000	56494000	Promoter	NA	DKFZp434L192	rna33020	-2223	C_TE_vs_C_ICM	Hypo
chr5	157387000	157390000	Exonic	ICM_H3K27ac,ICM_H3K27me3	LOC101927675	rna26514	-21432	C_TE_vs_C_ICM	Hypo
chr19	11672000	11676000	Promoter	CGI,CTCF_binding_site,ICM_H3K27ac	ZNF833P	rna74457	0	C_TE_vs_C_ICM	Hypo
chr3	178207000	178210000	Intergenic	NA	LINC01014	rna19404	-209201	C_TE_vs_C_ICM	Hypo
chr2	127838000	127843000	Intergenic	ICM_H3K27me3,TE_H3K27me3	POLR2D	NM_004805.3	15155	C_TE_vs_C_ICM	Hypo
chr15	78275000	78279000	Exonic	enhancer,ICM_H3K27ac	DNAJA4	NM_001130183.1	8782	C_TE_vs_C_ICM	Hypo
chr10	133103000	133106000	Intronic	CGI,CTCF_binding_site,ICM_H3K27me3,open_chromatin_region,TE_H3K27me3	LOC102723357	rna46358	5918	C_TE_vs_C_ICM	Hypo
chr13	111404000	111407000	Intergenic	CTCF_binding_site,ICM_H3K27me3,TE_H3K27me3,TF_binding_site	TEX29	NM_152324.1	83332	C_TE_vs_C_ICM	Hypo
chr13	19056000	19060000	Intergenic	NA	LINC00442	rna55829	47741	C_TE_vs_C_ICM	Hypo
chr4	186089000	186093000	Intergenic	ICM_H3K27me3,TE_H3K27me3	FAM149A	XM_005262909.2	-11905	C_TE_vs_C_ICM	Hypo
chr1	241956000	241960000	Intergenic	CTCF_binding_site,ICM_H3K27ac,ICM_H3K27me3,ICM_H3K4me3,TF_binding_site	MAP1LC3C	NM_001004343.2	39083	C_TE_vs_C_ICM	Hypo
chr8	103931000	103936000	Exonic	NA	RIMS2	XM_006716696.1	-78559	C_TE_vs_C_ICM	Hypo
chr10	100090000	100095000	Intergenic	enhancer	CPN1	NM_001308.2	-8115	C_TE_vs_C_ICM	Hypo	Down-re
chr1	39274000	39278000	Intronic	ICM_H3K27ac,ICM_H3K27me3	MACF1	XM_006710536.1	5535	C_TE_vs_C_ICM	Hypo
chr7	151059000	151064000	Promoter	CGI,CTCF_binding_site,ICM_H3K27ac,ICM_H3K4me3	SLC4A2	XM_006716094.1	0	C_TE_vs_C_ICM	Hypo
chr2	136763000	136768000	Intergenic	CGI,ICM_H3K27me3,open_chromatin_region,TE_H3K27me3	THSD7B	XM_005263802.1	-114148	C_TE_vs_C_ICM	Hypo
chr19	50906000	50911000	Promoter	CGI,CTCF_binding_site,enhancer,ICM_H3K27ac,ICM_H3K27me3,ICM_H3K4me3,TE_H3K27me3	KLK4	NM_004917.3	0	C_TE_vs_C_ICM	Hypo
chr5	180160000	180163000	Intronic	CGI,CTCF_binding_site,ICM_H3K27me3,TE_H3K27me3	RASGEF1C	XM_006714839.1	-21651	C_TE_vs_C_ICM	Hypo
chr18	61767000	61772000	Intergenic	NA	LOC101927387	rna73001	11242	C_TE_vs_C_ICM	Hypo
chr19	50518000	50521000	Promoter	CGI,CTCF_binding_site,ICM_H3K27me3,TE_H3K27me3	ASPDH	XM_006723262.1	-2568	C_TE_vs_C_ICM	Hypo
chr9	113408000	113413000	Promoter	CGI,ICM_H3K27ac,ICM_H3K27me3,ICM_H3K4me3	C9orf43	NM_001278629.1	0	C_TE_vs_C_ICM	Hypo
chr7	150397000	150400000	Exonic	CGI,CTCF_binding_site,ICM_H3K27ac,ICM_H3K27me3,TE_H3K27me3	LOC101928806	rna35423	5428	C_TE_vs_C_ICM	Hypo
chr2	119009000	119014000	Intergenic	CGI,CTCF_binding_site,ICM_H3K27me3,TE_H3K27me3	MARCO	NM_006770.3	66831	C_TE_vs_C_ICM	Hypo
chr21	44262000	44265000	Promoter	CTCF_binding_site,ICM_H3K27ac,ICM_H3K27me3,ICM_H3K4me3	DNMT3L	NM_013369.3	0	C_TE_vs_C_ICM	Hypo
chr4	25912000	25917000	Promoter	CGI,ICM_H3K27ac,ICM_H3K27me3,ICM_H3K4me3	SMIM20	XM_005248162.1	0	C_TE_vs_C_ICM	Hypo
chr13	65557000	65562000	Intergenic	ICM_H3K27me3	MIR548X2	rna56782	404371	C_TE_vs_C_ICM	Hypo
chr6	125488000	125493000	Intergenic	enhancer,ICM_H3K27ac	LOC102723341	rna30705	-113756	C_TE_vs_C_ICM	Hypo
chr2	9305000	9309000	Intronic	ICM_H3K27ac	ASAP2	XM_006711901.1	67073	C_TE_vs_C_ICM	Hypo
chr14	38297000	38302000	Exonic	open_chromatin_region	LOC102723503	rna58211	4674	C_TE_vs_C_ICM	Hypo
chr9	62839000	62843000	Promoter	enhancer,open_chromatin_region	PTGER4P2-CDK2AP2P2	rna39828	555	C_TE_vs_C_ICM	Hypo
chrX	127661000	127666000	Intergenic	NA	ACTRT1	NM_138289.3	386403	C_TE_vs_C_ICM	Hypo
chr4	180098000	180101000	Intergenic	ICM_H3K27me3,TE_H3K27me3	LINC00290	rna23293	1058149	C_TE_vs_C_ICM	Hypo
chr4	40749000	40753000	Promoter	CGI,ICM_H3K27ac,ICM_H3K4me3	NSUN7	NM_024677.4	0	C_TE_vs_C_ICM	Hypo
chr5	101314000	101319000	Intergenic	NA	ST8SIA4	NM_175052.2	-410715	C_TE_vs_C_ICM	Hypo
chr20	63157000	63161000	Intergenic	CGI,CTCF_binding_site,ICM_H3K27me3,TE_H3K27me3	MIR124-3	rna80711	-17500	C_TE_vs_C_ICM	Hypo
chr1	202641000	202646000	Promoter	CGI,CTCF_binding_site	SYT2	NM_001136504.1	0	C_TE_vs_C_ICM	Hypo
chr5	564000	568000	Intergenic	CGI,CTCF_binding_site,ICM_H3K27me3,TE_H3K27me3,TF_binding_site	MIR4456	rna23607	-28118	C_TE_vs_C_ICM	Hypo
chr3	125373000	125377000	Promoter	CGI,ICM_H3K27ac,ICM_H3K27me3,ICM_H3K4me3	ZNF148	NM_021964.2	0	C_TE_vs_C_ICM	Hypo
chr5	147804000	147809000	Intergenic	ICM_H3K27me3,open_chromatin_region	JAKMIP2	NM_014790.4	-21152	C_TE_vs_C_ICM	Hypo
chr7	151630000	151633000	Promoter	CGI,CTCF_binding_site,ICM_H3K27me3,ICM_H3K4me3,TE_H3K27me3	PRKAG2	NM_024429.1	0	C_TE_vs_C_ICM	Hypo
chr9	128455000	128459000	Promoter	CGI,ICM_H3K27ac,ICM_H3K4me3	ODF2	NM_153436.1	0	C_TE_vs_C_ICM	Hypo
chr3	130815000	130818000	Intergenic	enhancer,ICM_H3K27ac	ATP2C1	XM_005247354.1	-32483	C_TE_vs_C_ICM	Hypo
chr1	26596000	26599000	Intergenic	CTCF_binding_site,ICM_H3K27ac	MIR1976	rna1498	41426	C_TE_vs_C_ICM	Hypo
chr3	185525000	185529000	Exonic	CTCF_binding_site,enhancer,ICM_H3K27ac,ICM_H3K4me3,open_chromatin_region	LIPH	NM_139248.2	23581	C_TE_vs_C_ICM	Hypo
chr14	58644000	58649000	Exonic	CGI,ICM_H3K27ac,ICM_H3K4me3,open_chromatin_region,TF_binding_site	DACT1	XM_006720167.1	4872	C_TE_vs_C_ICM	Hypo
chr4	182815000	182818000	Intergenic	NA	DCTD	XM_006714114.1	98539	C_TE_vs_C_ICM	Hypo
chr6	34948000	34951000	Intronic	ICM_H3K27ac,open_chromatin_region	ANKS1A	XM_006715038.1	58727	C_TE_vs_C_ICM	Hypo
chr7	128908000	128913000	Promoter	CGI,ICM_H3K27me3,TE_H3K27me3	KCP	NM_001135914.1	0	C_TE_vs_C_ICM	Hypo
chr7	25106000	25110000	Intergenic	NA	CYCS	NM_018947.5	15361	C_TE_vs_C_ICM	Hypo
chr5	75937000	75942000	Intergenic	ICM_H3K27ac	SV2C	XM_005248470.1	-141172	C_TE_vs_C_ICM	Hypo
chr7	47888000	47893000	Exonic	CTCF_binding_site,enhancer,ICM_H3K27ac,open_chromatin_region	PKD1L1	NM_138295.3	55474	C_TE_vs_C_ICM	Hypo
chr8	126316000	126321000	Intergenic	NA	RP11-65D17.1	rna38182	-4495	C_TE_vs_C_ICM	Hypo
chr10	2494000	2497000	Intergenic	ICM_H3K27me3,TE_H3K27me3	LINC00701	rna42576	-178926	C_TE_vs_C_ICM	Hypo
chr10	102916000	102921000	Promoter	CGI,CTCF_binding_site,ICM_H3K27ac,ICM_H3K4me3	CNNM2	NM_199077.2	0	C_TE_vs_C_ICM	Hypo
chr17	43019000	43024000	Promoter	CGI,CTCF_binding_site,ICM_H3K27ac,ICM_H3K4me3	VAT1	NM_006373.3	0	C_TE_vs_C_ICM	Hypo
chr19	4790000	4796000	Promoter	CGI,CTCF_binding_site,ICM_H3K27ac,ICM_H3K4me3	FEM1A	NM_018708.2	0	C_TE_vs_C_ICM	Hypo
chr18	76782000	76787000	Intergenic	ICM_H3K27me3,TE_H3K27me3	LOC100131655	rna73186	35295	C_TE_vs_C_ICM	Hypo
chr20	52933000	52936000	Intergenic	open_chromatin_region	TSHZ2	NM_173485.5	-36407	C_TE_vs_C_ICM	Hypo
chr22	45903000	45908000	Intergenic	CTCF_binding_site,ICM_H3K27me3,TE_H3K27me3	WNT7B	NM_058238.2	69128	C_TE_vs_C_ICM	Hypo
chr6	76109000	76114000	Intergenic	CTCF_binding_site	IMPG1	NM_001563.3	-36322	C_TE_vs_C_ICM	Hypo
chr5	136078000	136083000	Promoter	CGI,CTCF_binding_site,ICM_H3K27ac	VTRNA2-1	rna25703	0	C_TE_vs_C_ICM	Hypo
chr20	50974000	50978000	Intergenic	enhancer,ICM_H3K27ac,ICM_H3K27me3,TE_H3K27me3	MOCS3	NM_014484.4	15186	C_TE_vs_C_ICM	Hypo
chr14	31527000	31530000	Intergenic	NA	NUBPL	NM_025152.2	-31385	C_TE_vs_C_ICM	Hypo
chr8	141262000	141266000	Intronic	ICM_H3K27ac,ICM_H3K27me3,ICM_H3K4me3	SLC45A4	NM_001286646.1	-7371	C_TE_vs_C_ICM	Hypo
chr15	96055000	96060000	Intergenic	ICM_H3K27ac,ICM_H3K27me3	LOC101927192	rna63044	74611	C_TE_vs_C_ICM	Hypo
chr16	53501000	53506000	Promoter	CGI,ICM_H3K27ac,ICM_H3K4me3	AKTIP	NM_001012398.1	0	C_TE_vs_C_ICM	Hypo
chr14	101058000	101063000	Promoter	CTCF_binding_site,enhancer,ICM_H3K27me3,TE_H3K27me3	MIR154	rna59970	0	C_TE_vs_C_ICM	Hypo
chr12	3491000	3496000	Promoter	CGI,ICM_H3K27me3,TE_H3K27me3	LOC100129223	rna51546	0	C_TE_vs_C_ICM	Hypo
chr8	7929000	7934000	Promoter	NA	ZNF705B	NM_001193630.1	2663	C_TE_vs_C_ICM	Hypo
chr5	112952000	112957000	Intergenic	enhancer,ICM_H3K27ac	DCP2	XM_005271914.2	-19702	C_TE_vs_C_ICM	Hypo
chr5	141302000	141306000	Promoter	CGI,ICM_H3K27me3,TE_H3K27me3	SLC25A2	NM_031947.2	0	C_TE_vs_C_ICM	Hypo
chr14	77161000	77164000	Exonic	NA	LOC101926998	XM_005268256.1	15240	C_TE_vs_C_ICM	Hypo
chr6	37600000	37603000	Intergenic	enhancer,ICM_H3K27me3,open_chromatin_region,TE_H3K27me3	MIR4462	rna29056	-44578	C_TE_vs_C_ICM	Hypo
chr2	105640000	105644000	Intergenic	CTCF_binding_site,enhancer,ICM_H3K27me3,TE_H3K27me3	LOC285000	rna11451	-29441	C_TE_vs_C_ICM	Hypo
chr6	170207000	170210000	Intergenic	ICM_H3K27me3,open_chromatin_region,TE_H3K27me3	LOC102724511	rna31676	46358	C_TE_vs_C_ICM	Hypo
chr10	124447000	124450000	Promoter	CGI,CTCF_binding_site,ICM_H3K27me3,ICM_H3K4me3,TE_H3K27me3	NKX1-2	NM_001146340.1	0	C_TE_vs_C_ICM	Hypo
chr5	131993000	131997000	Promoter	CTCF_binding_site,ICM_H3K27ac	ACSL6	XM_006714580.1	2633	C_TE_vs_C_ICM	Hypo
chr1	217522000	217527000	Intronic	CTCF_binding_site,ICM_H3K27ac,open_chromatin_region,TF_binding_site	GPATCH2	NM_018040.2	104067	C_TE_vs_C_ICM	Hypo
chr10	1503000	1506000	Intronic	ICM_H3K27me3,TE_H3K27me3	ADARB2-AS1	rna42571	-20630	C_TE_vs_C_ICM	Hypo
chr4	153025000	153028000	Intergenic	ICM_H3K27ac,ICM_H3K27me3,TE_H3K27me3	FHDC1	XM_006714394.1	62181	C_TE_vs_C_ICM	Hypo
chr4	314000	317000	Intergenic	CTCF_binding_site	ZNF732	NM_001137608.1	-8679	C_TE_vs_C_ICM	Hypo
chrX	2450000	2455000	Intronic	NA	ZBED1	NM_001171135.1	45539	C_TE_vs_C_ICM	Hypo
chr20	45821000	45824000	Exonic	CGI,CTCF_binding_site,ICM_H3K27ac,ICM_H3K4me3	TNNC2	NM_003279.2	3314	C_TE_vs_C_ICM	Hypo
chr9	104632000	104637000	Intergenic	open_chromatin_region	OR13C9	NM_001001956.1	-13796	C_TE_vs_C_ICM	Hypo
chr10	125572000	125575000	Promoter	NA	TEX36-AS1	rna46196	0	C_TE_vs_C_ICM	Hypo
chr22	48041000	48046000	Intergenic	CTCF_binding_site,ICM_H3K27me3,open_chromatin_region,TE_H3K27me3	MIR3201	rna83758	-228364	C_TE_vs_C_ICM	Hypo
chr18	55778000	55783000	Intergenic	CGI,CTCF_binding_site,ICM_H3K27ac,ICM_H3K27me3	RP11-214L13.1	rna72902	137199	C_TE_vs_C_ICM	Hypo
chr5	72123000	72126000	Intronic	ICM_H3K27me3,TE_H3K27me3	MAP1B	NM_005909.3	15709	C_TE_vs_C_ICM	Hypo
chr6	28638000	28647000	Promoter	CTCF_binding_site,ICM_H3K27ac,ICM_H3K4me3	TRNAA15	rna28127	0	C_TE_vs_C_ICM	Hypo
chr5	42977000	42982000	Intergenic	enhancer,ICM_H3K27ac	FLJ32255	rna24148	11333	C_TE_vs_C_ICM	Hypo
chr12	70087000	70090000	Intergenic	NA	LOC101928062	rna54071	135492	C_TE_vs_C_ICM	Hypo
chr13	112200000	112205000	Promoter	ICM_H3K27me3,TE_H3K27me3	LINC01070	rna57331	2667	C_TE_vs_C_ICM	Hypo
chr22	41558000	41561000	Promoter	ICM_H3K27me3,TE_H3K27me3	CSDC2	NM_014460.3	-10	C_TE_vs_C_ICM	Hypo
chr1	116589000	116592000	Exonic	NA	CD58	NM_001144822.1	-17907	C_TE_vs_C_ICM	Hypo
chr7	57436000	57441000	Intergenic	NA	ZNF716	NM_001159279.1	-9177	C_TE_vs_C_ICM	Hypo
chr4	54152000	54155000	Intergenic	ICM_H3K27me3	GSX2	NM_133267.2	51919	C_TE_vs_C_ICM	Hypo
chr10	46547000	46552000	Exonic	CTCF_binding_site,enhancer,ICM_H3K27ac,ICM_H3K27me3,open_chromatin_region,TE_H3K27me3,TF_binding_site	GPRIN2	NM_014696.3	4071	C_TE_vs_C_ICM	Hypo
chr12	51024000	51029000	Promoter	CGI,CTCF_binding_site,ICM_H3K27ac,ICM_H3K4me3	SLC11A2	NM_001174126.1	0	C_TE_vs_C_ICM	Hypo
chr1	176397000	176400000	Intergenic	CTCF_binding_site	PAPPA2	NM_021936.2	-63171	C_TE_vs_C_ICM	Hypo
chr7	4281000	4286000	Intergenic	enhancer,ICM_H3K27me3,open_chromatin_region	SDK1	NM_001079653.1	151315	C_TE_vs_C_ICM	Hypo
chr8	36143000	36148000	Intergenic	NA	LOC101929550	rna36648	-432680	C_TE_vs_C_ICM	Hypo
chr16	1204000	1208000	Exonic	CGI,CTCF_binding_site,ICM_H3K27me3,TE_H3K27me3	TPSG1	XM_006720875.1	16375	C_TE_vs_C_ICM	Hypo
chr11	84623000	84627000	Intronic	NA	DLG2	XM_005273806.1	93450	C_TE_vs_C_ICM	Hypo	Up-re
chr2	238721000	238726000	Intergenic	enhancer,ICM_H3K27me3,open_chromatin_region	LOC100287387	XM_002342310.2	121679	C_TE_vs_C_ICM	Hypo
chr7	22727000	22730000	Promoter	CTCF_binding_site,ICM_H3K27ac,ICM_H3K4me3	IL6	NM_000600.3	0	C_TE_vs_C_ICM	Hypo
chr5	413000	416000	Exonic	CTCF_binding_site,ICM_H3K27ac,ICM_H3K27me3	C5orf55	NM_138464.2	27143	C_TE_vs_C_ICM	Hypo
chr17	46258000	46263000	Intronic	CGI,CTCF_binding_site	LRRC37A	XM_005257887.2	18630	C_TE_vs_C_ICM	Hypo
chr17	32820000	32825000	Promoter	CGI,enhancer,ICM_H3K27ac,ICM_H3K27me3,ICM_H3K4me3,TE_H3K27me3	LOC101927198	rna68569	-2963	C_TE_vs_C_ICM	Hypo
chr4	134560000	134563000	Intergenic	CTCF_binding_site,open_chromatin_region	PABPC4L	NM_001114734.1	-358252	C_TE_vs_C_ICM	Hypo
chr5	103640000	103645000	Intergenic	enhancer	NUDT12	XM_005272097.1	-77208	C_TE_vs_C_ICM	Hypo
chr16	31202000	31205000	Promoter	CGI,ICM_H3K27ac,ICM_H3K27me3	PYCARD	NM_013258.4	0	C_TE_vs_C_ICM	Hypo
chr9	36712000	36717000	Intergenic	ICM_H3K27me3,TE_H3K27me3	MIR4475	rna39653	106563	C_TE_vs_C_ICM	Hypo
chr22	19939000	19942000	Promoter	CGI,ICM_H3K27ac,ICM_H3K27me3,ICM_H3K4me3	COMT	NM_000754.3	0	C_TE_vs_C_ICM	Hypo
chr10	7553000	7556000	Intergenic	ICM_H3K27ac,ICM_H3K27me3	LOC101928171	rna42723	44572	C_TE_vs_C_ICM	Hypo
chr6	24358000	24363000	Promoter	CGI,CTCF_binding_site,ICM_H3K4me3,open_chromatin_region	DCDC2	NM_016356.4	0	C_TE_vs_C_ICM	Hypo
chr5	161000	164000	Exonic	enhancer,ICM_H3K27me3,TE_H3K27me3	PLEKHG4B	NM_052909.3	20742	C_TE_vs_C_ICM	Hypo
chr19	11461000	11465000	Intronic	CTCF_binding_site,ICM_H3K27me3,open_chromatin_region,TF_binding_site	ELAVL3	NM_001420.3	15988	C_TE_vs_C_ICM	Hypo
chr19	8594000	8599000	Promoter	CGI,CTCF_binding_site,enhancer,ICM_H3K27me3,ICM_H3K4me3,open_chromatin_region,TE_H3K27me3	ADAMTS10	XM_005272500.1	0	C_TE_vs_C_ICM	Hypo
chr11	63433000	63438000	Intergenic	NA	HRASLS5	rna48696	53168	C_TE_vs_C_ICM	Hypo
chr8	8242000	8247000	Exonic	CTCF_binding_site,enhancer,ICM_H3K27ac	FAM86B3P	rna35848	13430	C_TE_vs_C_ICM	Hypo
chr7	2707000	2712000	Exonic	CTCF_binding_site,enhancer,ICM_H3K27me3,TE_H3K27me3	AMZ1	NM_001284355.1	18798	C_TE_vs_C_ICM	Hypo
chr4	3286000	3291000	Promoter	ICM_H3K27me3,TE_H3K27me3	RGS12	rna20333	-1978	C_TE_vs_C_ICM	Hypo
chr13	114045000	114048000	Intronic	ICM_H3K27me3,TE_H3K27me3	LOC102723545	XM_006719995.1	-70895	C_TE_vs_C_ICM	Hypo
chr9	113514000	113517000	Exonic	ICM_H3K27ac	RGS3	XM_006717222.1	8987	C_TE_vs_C_ICM	Hypo
chr6	42044000	42047000	Promoter	CTCF_binding_site,ICM_H3K27ac,ICM_H3K4me3	CCND3	NM_001136017.3	1894	C_TE_vs_C_ICM	Hypo
chr20	30726000	30731000	Promoter	NA	LOC102723552	XM_006723677.1	-2062	C_TE_vs_C_ICM	Hypo
chr19	43716000	43722000	Promoter	CGI,enhancer,ICM_H3K27me3,TE_H3K27me3	IRGC	NM_019612.3	0	C_TE_vs_C_ICM	Hypo
chr7	1756000	1759000	Intergenic	CTCF_binding_site,ICM_H3K27me3,TE_H3K27me3,TF_binding_site	ELFN1	XM_006715729.1	12655	C_TE_vs_C_ICM	Hypo
chr16	48511000	48514000	Intergenic	NA	N4BP1	XM_006721351.1	56203	C_TE_vs_C_ICM	Hypo
chr9	136515000	136520000	Promoter	CGI,CTCF_binding_site,ICM_H3K27me3,TE_H3K27me3	MIR4673	rna42263	0	C_TE_vs_C_ICM	Hypo
chr18	37392000	37397000	Intronic	CGI,CTCF_binding_site,enhancer,ICM_H3K27me3,open_chromatin_region,TE_H3K27me3	CELF4	XM_006722509.1	88813	C_TE_vs_C_ICM	Hypo
chr12	19434000	19438000	Promoter	CTCF_binding_site,ICM_H3K27ac	AEBP2	XM_006719032.1	-1492	C_TE_vs_C_ICM	Hypo
chr6	163633000	163637000	Intergenic	CTCF_binding_site,ICM_H3K27me3,ICM_H3K4me3,TE_H3K27me3	LOC102724152	rna31553	34484	C_TE_vs_C_ICM	Hypo
chr2	173805000	173808000	Intergenic	enhancer,ICM_H3K27ac	SP3	NM_001017371.4	156219	C_TE_vs_C_ICM	Hypo
chr8	142293000	142296000	Intronic	CTCF_binding_site,ICM_H3K27me3,open_chromatin_region,TF_binding_site	LINC00051	rna38414	94644	C_TE_vs_C_ICM	Hypo
chr11	54839000	54843000	Intergenic	NA	OR4A5	NM_001005272.3	132168	C_TE_vs_C_ICM	Hypo
chr5	99334000	99338000	Intergenic	CTCF_binding_site	LOC102724855	rna25103	-199895	C_TE_vs_C_ICM	Hypo
chr17	8016000	8019000	Exonic	CGI,CTCF_binding_site,ICM_H3K27ac,ICM_H3K27me3,TE_H3K27me3	GUCY2D	NM_000180.3	13330	C_TE_vs_C_ICM	Hypo
chr20	48920000	48924000	Promoter	CGI,ICM_H3K27ac,ICM_H3K4me3	ARFGEF2	XM_005260252.1	0	C_TE_vs_C_ICM	Hypo
chr5	113400000	113405000	Intronic	NA	TSSK1B	NM_032028.3	30031	C_TE_vs_C_ICM	Hypo
chr14	100536000	100541000	Exonic	CGI,CTCF_binding_site,ICM_H3K27me3,TE_H3K27me3,TF_binding_site	BEGAIN	NM_001159531.1	27070	C_TE_vs_C_ICM	Hypo
chr1	78489000	78494000	Promoter	CGI,ICM_H3K27me3,TE_H3K27me3	PTGFR	rna3454	0	C_TE_vs_C_ICM	Hypo
chr14	105661000	105665000	Intergenic	NA	ELK2AP	rna60275	7807	C_TE_vs_C_ICM	Hypo
chr9	112809000	112813000	Intronic	ICM_H3K27ac	SNX30	NM_001012994.1	58146	C_TE_vs_C_ICM	Hypo
chr22	37027000	37032000	Exonic	CTCF_binding_site	TST	NM_001270483.1	-6817	C_TE_vs_C_ICM	Hypo
chr10	131720000	131725000	Intergenic	CTCF_binding_site,ICM_H3K27me3,TE_H3K27me3	LINC01164	rna46303	65199	C_TE_vs_C_ICM	Hypo
chr12	69583000	69588000	Promoter	CGI,CTCF_binding_site,enhancer,ICM_H3K27ac,ICM_H3K4me3,TF_binding_site	CCT2	NM_006431.2	0	C_TE_vs_C_ICM	Hypo
chr6	15762000	15767000	Intergenic	ICM_H3K27me3	LOC102724520	rna27612	-4285	C_TE_vs_C_ICM	Hypo
chr2	201873000	201876000	Intronic	enhancer,ICM_H3K27me3,open_chromatin_region	LOC102723977	XM_006712900.1	49168	C_TE_vs_C_ICM	Hypo
chrX	2915000	2920000	Exonic	CGI,TF_binding_site	ARSD	XM_005274514.1	9345	C_TE_vs_C_ICM	Hypo
chr13	110217000	110221000	Intronic	ICM_H3K27me3,TE_H3K27me3	LOC101927712	rna57269	-79049	C_TE_vs_C_ICM	Hypo
chr2	167209000	167213000	Exonic	CTCF_binding_site,TF_binding_site	XIRP2	XM_006712256.1	21640	C_TE_vs_C_ICM	Hypo
chr19	5454000	5458000	Promoter	CGI,ICM_H3K27me3,TE_H3K27me3	ZNRF4	NM_181710.3	0	C_TE_vs_C_ICM	Hypo
chr17	77598000	77603000	Intergenic	CTCF_binding_site,ICM_H3K27me3,TE_H3K27me3	LOC102723805	XM_006722262.1	-35272	C_TE_vs_C_ICM	Hypo
chr5	29541000	29544000	Intergenic	NA	LOC101929681	rna23869	-145024	C_TE_vs_C_ICM	Hypo
chr6	783000	786000	Intergenic	ICM_H3K27me3,TE_H3K27me3	LOC101927691	rna27225	-82439	C_TE_vs_C_ICM	Hypo
chr18	76710000	76714000	Intergenic	CTCF_binding_site,ICM_H3K27me3,TE_H3K27me3	LOC101927651	rna73183	-71103	C_TE_vs_C_ICM	Hypo
chr11	65231000	65236000	Exonic	enhancer,ICM_H3K27me3	SLC22A20	rna48989	17160	C_TE_vs_C_ICM	Hypo
chr19	37010000	37013000	Intergenic	NA	ZNF420	XM_006723038.1	-65414	C_TE_vs_C_ICM	Hypo
chr3	42657000	42663000	Promoter	CGI,CTCF_binding_site,ICM_H3K27me3,TE_H3K27me3	ZBTB47	XM_005265582.1	2501	C_TE_vs_C_ICM	Hypo
chr22	19880000	19883000	Exonic	ICM_H3K27ac,ICM_H3K27me3,ICM_H3K4me3	KIAA1652	rna82147	9873	C_TE_vs_C_ICM	Hypo
chr5	178161000	178164000	Intergenic	CTCF_binding_site,ICM_H3K27me3,TE_H3K27me3	NHP2	NM_017838.3	-7040	C_TE_vs_C_ICM	Hypo
chr6	150064000	150068000	Promoter	ICM_H3K27me3,TE_H3K27me3	ULBP3	NM_024518.1	1066	C_TE_vs_C_ICM	Hypo
chr10	110917000	110920000	Promoter	CGI,ICM_H3K27ac,ICM_H3K27me3,ICM_H3K4me3	BBIP1	NM_001195306.1	0	C_TE_vs_C_ICM	Hypo
chr11	34873000	34878000	Intergenic	NA	PDHX	NM_001135024.1	-38130	C_TE_vs_C_ICM	Hypo
chr3	153229000	153234000	Intergenic	TF_binding_site	RAP2B	NM_002886.3	66788	C_TE_vs_C_ICM	Hypo
chr14	51905000	51909000	Intronic	CTCF_binding_site	LOC102723604	rna58388	13645	C_TE_vs_C_ICM	Hypo
chr2	240776000	240780000	Promoter	CGI,ICM_H3K27me3,TE_H3K27me3	LOC102723856	XM_006712899.1	0	C_TE_vs_C_ICM	Hypo
chr1	3002000	3005000	Intergenic	CGI,ICM_H3K27me3,open_chromatin_region,TE_H3K27me3	ACTRT2	NM_080431.4	-16482	C_TE_vs_C_ICM	Hypo
chr10	103450000	103454000	Promoter	CGI,CTCF_binding_site,ICM_H3K27ac,ICM_H3K27me3,ICM_H3K4me3	CALHM2	XM_006717884.1	0	C_TE_vs_C_ICM	Hypo
chr11	124036000	124041000	Promoter	ICM_H3K27me3	OR10G7	NM_001004463.1	0	C_TE_vs_C_ICM	Hypo
chr22	17561000	17564000	Promoter	CTCF_binding_site,ICM_H3K27ac,ICM_H3K27me3,open_chromatin_region	SLC25A18	NM_031481.1	0	C_TE_vs_C_ICM	Hypo
chr7	73607000	73610000	Exonic	CGI,CTCF_binding_site,enhancer,ICM_H3K27me3	MLXIPL	NM_032951.2	14540	C_TE_vs_C_ICM	Hypo
chr10	70813000	70818000	Promoter	CGI,CTCF_binding_site,ICM_H3K27ac,ICM_H3K27me3,ICM_H3K4me3	SGPL1	NM_003901.3	0	C_TE_vs_C_ICM	Hypo
chr10	91907000	91910000	Promoter	CGI,CTCF_binding_site,ICM_H3K4me3	FGFBP3	NM_152429.4	0	C_TE_vs_C_ICM	Hypo
chr10	46515000	46518000	Intergenic	ICM_H3K27ac,ICM_H3K27me3,ICM_H3K4me3,TE_H3K27me3	GPRIN2	NM_014696.3	38071	C_TE_vs_C_ICM	Hypo
chr2	240623000	240626000	Promoter	CGI,CTCF_binding_site,ICM_H3K27me3	GPR35	NM_005301.3	0	C_TE_vs_C_ICM	Hypo
chr6	50808000	50811000	Intergenic	open_chromatin_region	TFAP2B	NM_003221.3	-7726	C_TE_vs_C_ICM	Hypo
chr3	112989000	112994000	Promoter	CGI,ICM_H3K27ac,ICM_H3K4me3	GTPBP8	rna17885	0	C_TE_vs_C_ICM	Hypo
chr4	127513000	127516000	Intergenic	NA	INTU	NM_015693.3	-116932	C_TE_vs_C_ICM	Hypo
chr7	55570000	55574000	Promoter	CGI,ICM_H3K27ac,ICM_H3K27me3,ICM_H3K4me3,TE_H3K27me3	VOPP1	NM_030796.3	0	C_TE_vs_C_ICM	Hypo
chr6	131948000	131953000	Promoter	CGI,CTCF_binding_site,ICM_H3K27ac,ICM_H3K4me3	CTGF	NM_001901.2	0	C_TE_vs_C_ICM	Hypo
chr6	31153000	31156000	Promoter	NA	CCHCR1	NM_001105563.1	1789	C_TE_vs_C_ICM	Hypo
chrX	54948000	54953000	Exonic	ICM_H3K27me3,TE_H3K27me3	TRO	XM_006724602.1	26892	C_TE_vs_C_ICM	Hypo
chr10	128568000	128572000	Intergenic	CTCF_binding_site,ICM_H3K27me3,TE_H3K27me3,TF_binding_site	LINC01163	rna46272	282052	C_TE_vs_C_ICM	Hypo
chr1	36334000	36337000	Intergenic	ICM_H3K27me3,TE_H3K27me3	EVA1B	XM_005270998.2	-9035	C_TE_vs_C_ICM	Hypo
chr16	51234000	51238000	Intergenic	enhancer	SALL1	XM_006721241.1	-81686	C_TE_vs_C_ICM	Hypo
chr17	76135000	76140000	Promoter	CGI,CTCF_binding_site,ICM_H3K27ac,ICM_H3K27me3,ICM_H3K4me3,TE_H3K27me3	RNF157-AS1	rna71216	-556	C_TE_vs_C_ICM	Hypo
chr2	197921000	197926000	Intronic	NA	PLCL1	XM_005246643.1	110742	C_TE_vs_C_ICM	Hypo
chr11	130567000	130570000	Intergenic	NA	MIR8052	rna51312	-96735	C_TE_vs_C_ICM	Hypo
chr1	35441000	35445000	Exonic	CTCF_binding_site,ICM_H3K27ac,ICM_H3K27me3	KIAA0319L	XM_006710911.1	61867	C_TE_vs_C_ICM	Hypo
chr10	122505000	122508000	Exonic	ICM_H3K27me3,TE_H3K27me3	HTRA1	NM_002775.4	43475	C_TE_vs_C_ICM	Hypo
chr14	105509000	105512000	Intergenic	ICM_H3K27me3,TE_H3K27me3	TMEM121	NM_025268.2	-14616	C_TE_vs_C_ICM	Hypo
chr7	47206000	47210000	Intergenic	ICM_H3K27ac	LOC102723974	XM_006715818.1	347990	C_TE_vs_C_ICM	Hypo
chr19	53962000	53967000	Promoter	CGI,ICM_H3K27me3,TE_H3K27me3	CACNG8	NM_031895.5	0	C_TE_vs_C_ICM	Hypo
chr7	38047000	38050000	Intergenic	NA	EPDR1	NM_001242948.1	125681	C_TE_vs_C_ICM	Hypo
chr17	80097000	80101000	Promoter	CTCF_binding_site,ICM_H3K27me3,TE_H3K27me3	MIR1268B	rna71499	0	C_TE_vs_C_ICM	Hypo
chr18	64681000	64685000	Intergenic	NA	LOC101927404	rna73069	307821	C_TE_vs_C_ICM	Hypo
chr8	142539000	142544000	Exonic	CGI,enhancer,ICM_H3K27me3,open_chromatin_region,TE_H3K27me3	ARC	NM_015193.4	70472	C_TE_vs_C_ICM	Hypo
chr10	48894000	48899000	Exonic	ICM_H3K27me3,open_chromatin_region,TE_H3K27me3	LRRC18	NM_001006939.3	15235	C_TE_vs_C_ICM	Hypo
chr19	2636000	2640000	Intronic	CTCF_binding_site,ICM_H3K27me3,TE_H3K27me3	MIR7850	rna73569	5277	C_TE_vs_C_ICM	Hypo
chr20	29751000	29756000	Intergenic	CTCF_binding_site	LOC102723390	XM_006723675.1	-256045	C_TE_vs_C_ICM	Hypo
chr1	7408000	7411000	Intronic	CTCF_binding_site,ICM_H3K27me3,TE_H3K27me3	LOC101928836	rna507	30514	C_TE_vs_C_ICM	Hypo
chr16	31458000	31462000	Promoter	CGI,CTCF_binding_site,ICM_H3K27ac,ICM_H3K27me3,ICM_H3K4me3	ARMC5	NM_001288767.1	0	C_TE_vs_C_ICM	Hypo
chr1	234780000	234783000	Intergenic	CTCF_binding_site,ICM_H3K27ac,ICM_H3K27me3,ICM_H3K4me3,TE_H3K27me3	PP2672	rna8523	-19950	C_TE_vs_C_ICM	Hypo
chr9	133187000	133190000	Promoter	CTCF_binding_site,ICM_H3K27me3,TE_H3K27me3	LOC101928193	XM_005272242.1	180	C_TE_vs_C_ICM	Hypo
chr19	51102000	51107000	Promoter	CGI,ICM_H3K27me3,ICM_H3K4me3	CTU1	NM_145232.3	1390	C_TE_vs_C_ICM	Hypo
chr2	240816000	240819000	Promoter	CGI,CTCF_binding_site,ICM_H3K27me3,TE_H3K27me3	KIF1A	XM_005247022.1	1219	C_TE_vs_C_ICM	Hypo
chr21	14060000	14063000	Intergenic	NA	ANKRD20A11P	rna80984	-79556	C_TE_vs_C_ICM	Hypo
chr1	33174000	33179000	Intronic	ICM_H3K27me3	TRIM62	XM_006710736.1	3064	C_TE_vs_C_ICM	Hypo
chr8	141465000	141469000	Exonic	ICM_H3K27me3,TE_H3K27me3	MROH5	NM_207414.2	38230	C_TE_vs_C_ICM	Hypo
chr17	83203000	83207000	Intergenic	CTCF_binding_site,ICM_H3K27me3	LOC100505909	rna71843	19500	C_TE_vs_C_ICM	Hypo

## Sheet:  T_mural_vs_C_mural.Hyper
Hyper DMR between treated mural and control mural
seqnames	start	end	annotation	Overlapped_genomic_features	Gene	transcriptId	distanceToTSS	comparison	DMR	DEG
chr19	44204000	44207000	Intergenic	ICM_H3K27ac,open_chromatin_region	ZNF227	NM_001289166.1	-5528	T_mural_vs_C_mural	Hyper
chr13	21078000	21081000	Intergenic	ICM_H3K27ac,ICM_H3K27me3	LATS2	NM_014572.2	-16417	T_mural_vs_C_mural	Hyper
chr13	109520000	109523000	Intergenic	ICM_H3K27me3	LOC101927627	rna57262	-67487	T_mural_vs_C_mural	Hyper
chr11	125061000	125066000	Promoter	CGI,ICM_H3K27me3,TE_H3K27me3	SLC37A2	rna51129	0	T_mural_vs_C_mural	Hyper
chr10	133187000	133191000	Exonic	CGI,ICM_H3K27me3,open_chromatin_region,TE_H3K27me3	KNDC1	NM_152643.6	26533	T_mural_vs_C_mural	Hyper
chr15	100772000	100777000	Intergenic	enhancer	LOC440313	rna63159	8229	T_mural_vs_C_mural	Hyper
chr9	128082000	128085000	Intronic	CTCF_binding_site,ICM_H3K27ac	SLC25A25	NM_001006642.3	-6464	T_mural_vs_C_mural	Hyper
chr1	58131000	58135000	Intronic	NA	DAB1	NM_021080.3	115539	T_mural_vs_C_mural	Hyper
chr3	46201000	46204000	Exonic	ICM_H3K27ac	CCR1	NM_001295.2	4341	T_mural_vs_C_mural	Hyper
chr8	22139000	22142000	Promoter	CGI,CTCF_binding_site,ICM_H3K27ac,ICM_H3K27me3,ICM_H3K4me3	REEP4	XM_006716403.1	0	T_mural_vs_C_mural	Hyper
chr15	41499000	41505000	Promoter	CGI,ICM_H3K27me3,open_chromatin_region,TE_H3K27me3	ITPKA	XM_005254348.2	0	T_mural_vs_C_mural	Hyper
chr11	1080000	1084000	Exonic	ICM_H3K27me3,TE_H3K27me3	MUC2	NM_002457.3	5125	T_mural_vs_C_mural	Hyper
chr4	140434000	140439000	Intergenic	NA	CLGN	NM_004362.2	-6339	T_mural_vs_C_mural	Hyper
chr17	8826000	8830000	Exonic	CTCF_binding_site,ICM_H3K27me3,open_chromatin_region,TE_H3K27me3	MFSD6L	NM_152599.3	-26651	T_mural_vs_C_mural	Hyper
chr2	19349000	19355000	Promoter	CGI,CTCF_binding_site,enhancer,ICM_H3K27me3,TE_H3K27me3	MIR4757	rna9247	524	T_mural_vs_C_mural	Hyper
chr11	1193000	1196000	Exonic	CGI,ICM_H3K27me3,TE_H3K27me3	MUC5B	NM_002458.2	-27065	T_mural_vs_C_mural	Hyper
chr16	79915000	79919000	Intergenic	enhancer,ICM_H3K27me3,TE_H3K27me3	LOC101928248	rna66228	119751	T_mural_vs_C_mural	Hyper
chr20	1880000	1883000	Intergenic	CTCF_binding_site,ICM_H3K27me3,TE_H3K27me3	SIRPA	XM_005260669.1	-11117	T_mural_vs_C_mural	Hyper
chr16	30000	34000	Intergenic	enhancer,open_chromatin_region	WASIR2	rna63225	7339	T_mural_vs_C_mural	Hyper
chr16	53501000	53506000	Promoter	CGI,ICM_H3K27ac,ICM_H3K4me3	AKTIP	NM_001012398.1	0	T_mural_vs_C_mural	Hyper
chr3	130813000	130818000	Intergenic	enhancer,ICM_H3K27ac	ATP2C1	XM_005247354.1	-32483	T_mural_vs_C_mural	Hyper
chr1	43320000	43323000	Exonic	enhancer,ICM_H3K27me3,TF_binding_site	MPL	NM_005373.2	-14804	T_mural_vs_C_mural	Hyper
chr11	2129000	2132000	Promoter	CTCF_binding_site,ICM_H3K27me3,TE_H3K27me3	MIR483	rna46717	2162	T_mural_vs_C_mural	Hyper
chr9	130833000	130838000	Promoter	CGI,CTCF_binding_site,ICM_H3K27ac,ICM_H3K4me3	ABL1	NM_005157.4	0	T_mural_vs_C_mural	Hyper
chr1	36304000	36309000	Promoter	CGI,CTCF_binding_site,ICM_H3K27ac,ICM_H3K27me3,ICM_H3K4me3	SH3D21	XM_006710901.1	0	T_mural_vs_C_mural	Hyper
chr7	38047000	38051000	Intergenic	NA	EPDR1	NM_001242948.1	125681	T_mural_vs_C_mural	Hyper
chr12	114483000	114488000	Intergenic	ICM_H3K27me3,open_chromatin_region,TE_H3K27me3	TBX5	NM_080717.2	-74558	T_mural_vs_C_mural	Hyper
chr4	188946000	188950000	Intergenic	enhancer	LINC01060	rna23549	490422	T_mural_vs_C_mural	Hyper
chr14	100862000	100865000	Intergenic	ICM_H3K27me3,open_chromatin_region,TE_H3K27me3	MIR493	rna59796	-4060	T_mural_vs_C_mural	Hyper
chr7	45348000	45351000	Intergenic	ICM_H3K27ac,ICM_H3K27me3,ICM_H3K4me3,TE_H3K27me3	RAMP3	XM_006715632.1	190221	T_mural_vs_C_mural	Hyper
chr10	96718000	96723000	Promoter	CGI,CTCF_binding_site,ICM_H3K27ac,ICM_H3K4me3	PIK3AP1	NM_152309.2	0	T_mural_vs_C_mural	Hyper
chr7	55341000	55345000	Intergenic	CGI,CTCF_binding_site,ICM_H3K27me3,TF_binding_site	LANCL2	NM_018697.3	-20448	T_mural_vs_C_mural	Hyper
chr8	110113000	110118000	Intergenic	CTCF_binding_site	KCNV1	XM_005250867.1	-137266	T_mural_vs_C_mural	Hyper
chr7	95552000	95555000	Intergenic	ICM_H3K27ac	PDK4	NM_002612.3	41613	T_mural_vs_C_mural	Hyper
chr2	240772000	240775000	Exonic	ICM_H3K27me3	LOC102723856	XM_006712899.1	-3366	T_mural_vs_C_mural	Hyper
chr19	17338000	17341000	Promoter	CGI,CTCF_binding_site,ICM_H3K27me3,ICM_H3K4me3	GTPBP3	NM_133644.3	483	T_mural_vs_C_mural	Hyper
chr1	34175000	34179000	Promoter	CGI,ICM_H3K27me3,TE_H3K27me3	C1orf94	NM_001134734.1	0	T_mural_vs_C_mural	Hyper
chr3	56552000	56557000	Promoter	CGI,ICM_H3K27ac,ICM_H3K4me3,TE_H3K27me3	CCDC66	XM_005265087.1	-156	T_mural_vs_C_mural	Hyper
chr7	100703000	100706000	Promoter	CGI,CTCF_binding_site,ICM_H3K27ac,ICM_H3K4me3	POP7	NM_005837.2	-53	T_mural_vs_C_mural	Hyper
chr16	52411000	52415000	Intergenic	NA	TOX3	XM_005255893.1	104574	T_mural_vs_C_mural	Hyper
chr8	97035000	97038000	Intronic	NA	TSPYL5	NM_033512.2	239948	T_mural_vs_C_mural	Hyper
chr13	113291000	113295000	Promoter	CTCF_binding_site,ICM_H3K27ac,ICM_H3K4me3	LAMP1	NM_005561.3	-2154	T_mural_vs_C_mural	Hyper
chr17	15309000	15312000	Intronic	ICM_H3K27me3,TE_H3K27me3	TEKT3	NM_031898.2	29641	T_mural_vs_C_mural	Hyper
chr17	79578000	79582000	Intronic	NA	FLJ44838	rna71468	19286	T_mural_vs_C_mural	Hyper
chr10	319000	323000	Intronic	CGI,CTCF_binding_site,ICM_H3K27me3,TE_H3K27me3	DIP2C	XM_005252430.1	47047	T_mural_vs_C_mural	Hyper
chr19	55619000	55624000	Promoter	CGI,CTCF_binding_site,ICM_H3K27ac,ICM_H3K27me3,TE_H3K27me3	ZNF784	NM_203374.1	575	T_mural_vs_C_mural	Hyper
chr19	10745000	10748000	Intronic	ICM_H3K27ac	MIR638	rna74332	26581	T_mural_vs_C_mural	Hyper
chr7	90598000	90601000	Promoter	NA	CDK14	XM_005250436.1	1369	T_mural_vs_C_mural	Hyper
chr14	56991000	56994000	Intergenic	NA	OTX2-AS1	rna58509	177817	T_mural_vs_C_mural	Hyper
chr1	34569000	34574000	Intergenic	CTCF_binding_site	MIR552	rna1916	95634	T_mural_vs_C_mural	Hyper
chr14	59818000	59822000	Intronic	CTCF_binding_site	RTN1	NM_021136.2	48839	T_mural_vs_C_mural	Hyper
chr5	111755000	111758000	Promoter	CGI,CTCF_binding_site,ICM_H3K4me3	NREP	NM_001142483.1	0	T_mural_vs_C_mural	Hyper
chr15	23660000	23663000	Intergenic	ICM_H3K27me3	MAGEL2	NM_019066.4	-12154	T_mural_vs_C_mural	Hyper
chr20	29299000	29303000	Intergenic	CGI	FLJ20518	rna79355	113961	T_mural_vs_C_mural	Hyper
chr1	54465000	54468000	Intergenic	ICM_H3K27me3,TF_binding_site	SSBP3	NM_145716.3	-58605	T_mural_vs_C_mural	Hyper
chr11	1239000	1243000	Exonic	CGI,ICM_H3K27me3,TF_binding_site	MIR6744	rna46625	-13605	T_mural_vs_C_mural	Hyper
chr16	61048000	61053000	Intergenic	CTCF_binding_site	LOC101927605	rna65592	575257	T_mural_vs_C_mural	Hyper
chr8	48632000	48637000	Intronic	enhancer,ICM_H3K27me3,TE_H3K27me3	LOC101929217	rna36940	11597	T_mural_vs_C_mural	Hyper
chr4	4957000	4962000	Intronic	open_chromatin_region	LOC101928306	rna20380	36192	T_mural_vs_C_mural	Hyper
chr4	186038000	186043000	Intergenic	CTCF_binding_site,enhancer,ICM_H3K27me3,TE_H3K27me3	TLR3	XM_006714294.1	-16050	T_mural_vs_C_mural	Hyper
chr2	126897000	126901000	Intergenic	NA	BIN1	XM_005263645.1	180856	T_mural_vs_C_mural	Hyper
chr21	36068000	36073000	Promoter	CGI,ICM_H3K27ac,ICM_H3K27me3,ICM_H3K4me3	CBR1	NM_001286789.1	0	T_mural_vs_C_mural	Hyper
chr19	12140000	12143000	Promoter	CGI,CTCF_binding_site,ICM_H3K27ac,ICM_H3K4me3	ZNF20	NM_001203250.1	0	T_mural_vs_C_mural	Hyper
chr14	81679000	81682000	Intergenic	open_chromatin_region	RP11-799P8.1	rna59337	-55939	T_mural_vs_C_mural	Hyper
chr22	43296000	43300000	Intronic	CTCF_binding_site,ICM_H3K27me3,TE_H3K27me3	LOC101927447	rna83588	20045	T_mural_vs_C_mural	Hyper
chr18	79170000	79175000	Intronic	open_chromatin_region	ATP9B	XM_006722449.1	15490	T_mural_vs_C_mural	Hyper
chr1	199600000	199603000	Intergenic	NA	NR5A2	NM_003822.4	-424602	T_mural_vs_C_mural	Hyper
chr10	100090000	100095000	Intergenic	enhancer	CPN1	NM_001308.2	-8115	T_mural_vs_C_mural	Hyper
chr6	164335000	164338000	Intergenic	CGI,TF_binding_site	LOC102724152	rna31553	-663516	T_mural_vs_C_mural	Hyper
chr11	93354000	93357000	Exonic	NA	CCDC67	NM_181645.3	23283	T_mural_vs_C_mural	Hyper
chr8	139648000	139651000	Intronic	CTCF_binding_site,ICM_H3K27me3,TE_H3K27me3	KCNK9	rna38344	52056	T_mural_vs_C_mural	Hyper
chr10	1462000	1465000	Intronic	CGI,ICM_H3K27me3,TE_H3K27me3	ADARB2-AS1	rna42571	-61630	T_mural_vs_C_mural	Hyper
chr12	91632000	91637000	Intergenic	ICM_H3K27ac,ICM_H3K4me3,TF_binding_site	DCN	NM_001920.3	-448971	T_mural_vs_C_mural	Hyper
chr9	65285000	65288000	Promoter	NA	FOXD4L5	NM_001126334.1	0	T_mural_vs_C_mural	Hyper
chr20	54788000	54791000	Intergenic	CTCF_binding_site,open_chromatin_region,TF_binding_site	DOK5	XM_005260451.1	311984	T_mural_vs_C_mural	Hyper
chr1	31684000	31688000	Exonic	CTCF_binding_site,enhancer,ICM_H3K27me3,TE_H3K27me3,TF_binding_site	LOC101929444	rna1753	13916	T_mural_vs_C_mural	Hyper
chr10	130298000	130304000	Promoter	ICM_H3K4me3,TE_H3K27me3	LOC101927435	rna46298	0	T_mural_vs_C_mural	Hyper
chr3	169667000	169672000	Intergenic	CGI,CTCF_binding_site,ICM_H3K27me3,TE_H3K27me3	MECOM	NM_004991.3	-3225	T_mural_vs_C_mural	Hyper
chr22	50717000	50722000	Exonic	CGI,CTCF_binding_site,ICM_H3K27me3,TE_H3K27me3	ACR	NM_001097.2	-16224	T_mural_vs_C_mural	Hyper
chr11	129338000	129342000	Intergenic	NA	BARX2	NM_003658.4	-33986	T_mural_vs_C_mural	Hyper
chr5	178332000	178335000	Intronic	CTCF_binding_site,ICM_H3K27ac,ICM_H3K27me3,TE_H3K27me3	PHYKPL	rna27012	-99178	T_mural_vs_C_mural	Hyper
chr3	14568000	14571000	Intergenic	ICM_H3K27me3,TE_H3K27me3	GRIP2	NM_001080423.2	-25919	T_mural_vs_C_mural	Hyper
chr19	932000	936000	Promoter	CGI,CTCF_binding_site,ICM_H3K27ac,ICM_H3K4me3	ARID3A	XM_005259515.2	2159	T_mural_vs_C_mural	Hyper
chr9	42849000	42853000	Intergenic	CGI,CTCF_binding_site	LOC101927804	rna39803	6306	T_mural_vs_C_mural	Hyper
chr18	32769000	32775000	Promoter	CGI,enhancer,ICM_H3K27me3,ICM_H3K4me3,TE_H3K27me3	KLHL14	NM_020805.1	0	T_mural_vs_C_mural	Hyper
chr18	59778000	59782000	Intergenic	ICM_H3K27me3	CCBE1	XM_006722393.1	-80162	T_mural_vs_C_mural	Hyper	Down-re
chr6	157529000	157534000	Promoter	ICM_H3K27ac,ICM_H3K27me3	MIR3692	rna31387	0	T_mural_vs_C_mural	Hyper
chr13	87432000	87437000	Intergenic	NA	MIR4500	rna56983	181687	T_mural_vs_C_mural	Hyper
chr10	52863000	52867000	Intergenic	NA	MBL2	XM_006717861.1	-90182	T_mural_vs_C_mural	Hyper
chr19	47273000	47277000	Promoter	CGI,ICM_H3K27ac,ICM_H3K27me3,ICM_H3K4me3	PRR24	rna76863	0	T_mural_vs_C_mural	Hyper
chr17	29759000	29764000	Promoter	CGI,ICM_H3K27ac,ICM_H3K4me3	SSH2	XM_005258059.1	0	T_mural_vs_C_mural	Hyper
chr1	84268000	84271000	Intergenic	enhancer	LOC101927633	rna3523	27281	T_mural_vs_C_mural	Hyper
chr19	58512000	58516000	Promoter	CGI,CTCF_binding_site,enhancer,ICM_H3K27ac,ICM_H3K27me3,ICM_H3K4me3	SLC27A5	NM_012254.2	0	T_mural_vs_C_mural	Hyper
chr17	8833000	8838000	Exonic	CTCF_binding_site,ICM_H3K27me3,TE_H3K27me3	PIK3R6	NM_001010855.2	29677	T_mural_vs_C_mural	Hyper
chr16	51284000	51289000	Intergenic	enhancer,ICM_H3K27me3	SALL1	XM_006721241.1	-131686	T_mural_vs_C_mural	Hyper
chr16	84502000	84507000	Promoter	CGI,CTCF_binding_site,ICM_H3K27ac,ICM_H3K4me3	TLDC1	NM_020947.3	0	T_mural_vs_C_mural	Hyper
chr16	30192000	30197000	Promoter	CGI,CTCF_binding_site	BOLA2B	NM_001039182.1	0	T_mural_vs_C_mural	Hyper
chr5	97703000	97706000	Intergenic	NA	LOC102546227	rna25091	198304	T_mural_vs_C_mural	Hyper
chr9	88608000	88613000	Intergenic	CTCF_binding_site	RP13-60M5.2	rna40335	39160	T_mural_vs_C_mural	Hyper
chr5	83135000	83138000	Intronic	ICM_H3K27ac	XRCC4	XM_005248595.1	57392	T_mural_vs_C_mural	Hyper
chr10	124449000	124452000	Promoter	CGI,ICM_H3K27me3,TE_H3K27me3	NKX1-2	NM_001146340.1	0	T_mural_vs_C_mural	Hyper
chr4	162240000	162244000	Intergenic	NA	FSTL5	NM_020116.4	-75966	T_mural_vs_C_mural	Hyper
chr10	36887000	36890000	Intergenic	CTCF_binding_site,TF_binding_site	ANKRD30A	XM_006717527.1	-235742	T_mural_vs_C_mural	Hyper
chr10	129146000	129150000	Intergenic	ICM_H3K27me3,TE_H3K27me3	MGMT	NM_002412.3	-317190	T_mural_vs_C_mural	Hyper
chr13	18663000	18666000	Intergenic	CGI,CTCF_binding_site	LINC00417	rna55824	74099	T_mural_vs_C_mural	Hyper
chr7	258000	261000	Promoter	CGI,ICM_H3K27me3,TE_H3K27me3	LOC100996433	XM_005249921.2	-884	T_mural_vs_C_mural	Hyper
chr19	1165000	1168000	Promoter	ICM_H3K27ac,ICM_H3K4me3	SBNO2	XM_005259519.2	898	T_mural_vs_C_mural	Hyper
chr13	85506000	85509000	Intronic	enhancer	RNU6-72P	rna56979	75853	T_mural_vs_C_mural	Hyper
chr13	64860000	64865000	Intergenic	NA	LOC102723968	XM_006719907.1	-1015875	T_mural_vs_C_mural	Hyper
chr2	135024000	135027000	Promoter	open_chromatin_region	MAP3K19	NM_001018044.2	0	T_mural_vs_C_mural	Hyper
chr19	8594000	8598000	Promoter	CGI,CTCF_binding_site,ICM_H3K27me3,ICM_H3K4me3,open_chromatin_region,TE_H3K27me3	ADAMTS10	XM_005272500.1	0	T_mural_vs_C_mural	Hyper
chr22	17747000	17750000	Intronic	CGI,CTCF_binding_site,ICM_H3K27me3,TE_H3K27me3,TF_binding_site	MIR3198-1	rna82028	14211	T_mural_vs_C_mural	Hyper
chr12	57200000	57203000	Exonic	NA	MIR1228	rna53676	5445	T_mural_vs_C_mural	Hyper
chr19	35942000	35947000	Exonic	CGI,CTCF_binding_site,ICM_H3K27me3,TE_H3K27me3	LRFN3	NM_024509.1	4880	T_mural_vs_C_mural	Hyper
chr15	21152000	21157000	Intergenic	CTCF_binding_site	LOC101926972	XM_005272366.1	132612	T_mural_vs_C_mural	Hyper
chr17	74343000	74347000	Exonic	CTCF_binding_site,ICM_H3K27me3,TE_H3K27me3	BTBD17	NM_001080466.1	14819	T_mural_vs_C_mural	Hyper
chr19	10192000	10197000	Promoter	CGI,ICM_H3K27ac,ICM_H3K4me3	DNMT1	XM_006722681.1	0	T_mural_vs_C_mural	Hyper
chr10	70050000	70057000	Promoter	CGI,CTCF_binding_site,ICM_H3K27ac,ICM_H3K27me3,ICM_H3K4me3,open_chromatin_region,TE_H3K27me3	H2AFY2	NM_018649.2	0	T_mural_vs_C_mural	Hyper
chr10	43109000	43112000	Exonic	CTCF_binding_site	RET	XM_006717936.1	15516	T_mural_vs_C_mural	Hyper
chr14	67723000	67727000	Promoter	ICM_H3K27ac,ICM_H3K27me3,open_chromatin_region,TE_H3K27me3	LOC102723898	rna58815	80	T_mural_vs_C_mural	Hyper
chr3	129043000	129048000	Intergenic	CGI,CTCF_binding_site,ICM_H3K27me3,TE_H3K27me3	GP9	XM_005247374.2	-8617	T_mural_vs_C_mural	Hyper
chr4	188629000	188634000	Intergenic	CGI,CTCF_binding_site,ICM_H3K27me3,open_chromatin_region,TE_H3K27me3	LINC01060	rna23549	173422	T_mural_vs_C_mural	Hyper
chr19	55089000	55092000	Exonic	CTCF_binding_site	EPS8L1	NM_017729.3	8608	T_mural_vs_C_mural	Hyper
chr13	112013000	112017000	Intergenic	CGI,ICM_H3K27me3,TE_H3K27me3	SOX1	NM_005986.2	-50599	T_mural_vs_C_mural	Hyper
chr16	668000	671000	Promoter	CGI,ICM_H3K27ac,ICM_H3K27me3,ICM_H3K4me3	RHOT2	NM_138769.2	0	T_mural_vs_C_mural	Hyper
chr2	130989000	130994000	Intronic	CTCF_binding_site,ICM_H3K27me3,TE_H3K27me3	ARHGEF4	XM_005263686.1	-17689	T_mural_vs_C_mural	Hyper
chr8	142478000	142481000	Exonic	CTCF_binding_site,ICM_H3K27me3,TE_H3K27me3	BAI1	XM_005251015.1	13801	T_mural_vs_C_mural	Hyper
chr6	5834000	5839000	Intergenic	open_chromatin_region	RP1-256G22.2	rna27397	-138728	T_mural_vs_C_mural	Hyper
chr6	131948000	131953000	Promoter	CGI,CTCF_binding_site,ICM_H3K27ac,ICM_H3K4me3	CTGF	NM_001901.2	0	T_mural_vs_C_mural	Hyper
chr16	50547000	50552000	Promoter	CGI,CTCF_binding_site,ICM_H3K27me3,ICM_H3K4me3,TE_H3K27me3	NKD1	NM_033119.4	0	T_mural_vs_C_mural	Hyper
chr17	81404000	81408000	Intronic	CGI,CTCF_binding_site,ICM_H3K27me3,TE_H3K27me3	MIR4740	rna71610	-3222	T_mural_vs_C_mural	Hyper
chr5	106776000	106779000	Intergenic	TF_binding_site	LOC102724932	rna25174	-140866	T_mural_vs_C_mural	Hyper
chr5	45223000	45226000	Intergenic	CTCF_binding_site	HCN1	XM_006714472.1	236441	T_mural_vs_C_mural	Hyper
chr12	108799000	108802000	Promoter	enhancer,ICM_H3K27ac	LOC101929204	rna54837	-381	T_mural_vs_C_mural	Hyper
chr10	133193000	133199000	Exonic	CTCF_binding_site,ICM_H3K27me3,TE_H3K27me3	UTF1	NM_003577.2	-31274	T_mural_vs_C_mural	Hyper
chr19	4789000	4794000	Promoter	CGI,CTCF_binding_site,ICM_H3K27ac,ICM_H3K4me3	FEM1A	NM_018708.2	0	T_mural_vs_C_mural	Hyper
chr18	73810000	73815000	Intergenic	NA	FBXO15	NM_152676.2	332764	T_mural_vs_C_mural	Hyper
chr3	176360000	176365000	Intergenic	ICM_H3K27me3	MIR7977	rna19390	-150103	T_mural_vs_C_mural	Hyper
chr11	87350000	87355000	Intergenic	CTCF_binding_site,enhancer,ICM_H3K27me3	LOC101929137	rna50087	-17795	T_mural_vs_C_mural	Hyper
chr7	92141000	92146000	Exonic	ICM_H3K4me3	CYP51A1	NM_001146152.1	-6255	T_mural_vs_C_mural	Hyper
chr9	34956000	34961000	Promoter	CGI,CTCF_binding_site,enhancer,TE_H3K27me3	KIAA1045	XM_005251420.1	0	T_mural_vs_C_mural	Hyper
chr10	37124000	37128000	Promoter	CGI,CTCF_binding_site	ANKRD30A	XM_006717527.1	0	T_mural_vs_C_mural	Hyper
chr17	7479000	7482000	Promoter	CGI,ICM_H3K27ac,ICM_H3K4me3	SLC35G6	NM_001102614.1	0	T_mural_vs_C_mural	Hyper
chr16	51138000	51144000	Exonic	CTCF_binding_site,ICM_H3K27me3,open_chromatin_region,TE_H3K27me3	LOC102724975	XM_006721356.1	-5239	T_mural_vs_C_mural	Hyper
chr2	142468000	142472000	Intergenic	NA	LRP1B	NM_018557.2	-336299	T_mural_vs_C_mural	Hyper
chr16	88770000	88773000	Intronic	CGI,ICM_H3K27ac,ICM_H3K4me3	PIEZO1	XM_006721353.1	10943	T_mural_vs_C_mural	Hyper
chr10	97769000	97772000	Promoter	CGI,ICM_H3K27me3,TE_H3K27me3	SFRP5	NM_003015.3	0	T_mural_vs_C_mural	Hyper
chr4	24468000	24475000	Intergenic	CGI,CTCF_binding_site,ICM_H3K27me3,ICM_H3K4me3,TE_H3K27me3	MIR573	rna20757	45275	T_mural_vs_C_mural	Hyper
chr20	30898000	30901000	Intergenic	CGI	LOC102723552	XM_006723677.1	-174062	T_mural_vs_C_mural	Hyper
chrX	8784000	8787000	Intergenic	TE_H3K27me3	FAM9A	NM_001171186.1	14337	T_mural_vs_C_mural	Hyper
chr18	43859000	43864000	Intergenic	enhancer	SYT4	NM_020783.3	-581350	T_mural_vs_C_mural	Hyper
chr11	91266000	91269000	Intergenic	open_chromatin_region	MIR1261	rna50145	-396798	T_mural_vs_C_mural	Hyper
chr21	29597000	29602000	Promoter	enhancer	GRIK1-AS2	rna81171	960	T_mural_vs_C_mural	Hyper
chr5	115600000	115605000	Promoter	CGI,ICM_H3K27ac	AC010226.4	rna25280	0	T_mural_vs_C_mural	Hyper
chr5	176628000	176633000	Promoter	CGI,enhancer,ICM_H3K27me3,TE_H3K27me3	EIF4E1B	NM_001099408.1	0	T_mural_vs_C_mural	Hyper
chr7	102345000	102348000	Exonic	NA	SPDYE6	NM_001146210.1	8444	T_mural_vs_C_mural	Hyper
chr19	800000	803000	Promoter	ICM_H3K27ac,ICM_H3K4me3	MIR4745	rna73334	-1940	T_mural_vs_C_mural	Hyper
chr19	38917000	38920000	Exonic	CTCF_binding_site,ICM_H3K27ac,open_chromatin_region	CCER2	XM_006723326.1	-4842	T_mural_vs_C_mural	Hyper
chr19	7466000	7469000	Exonic	CGI	LOC100128573	rna73968	4361	T_mural_vs_C_mural	Hyper
chr11	66567000	66571000	Promoter	CGI,ICM_H3K27ac,ICM_H3K4me3	CTSF	NM_003793.3	0	T_mural_vs_C_mural	Hyper
chr3	103726000	103731000	Intergenic	open_chromatin_region	MIR548AB	rna17718	-201884	T_mural_vs_C_mural	Hyper
chr19	40485000	40490000	Exonic	CGI,CTCF_binding_site,ICM_H3K27ac,ICM_H3K27me3,ICM_H3K4me3,TE_H3K27me3	SPTBN4	XM_006723306.1	17760	T_mural_vs_C_mural	Hyper
chr19	16755000	16758000	Intronic	NA	NWD1	NM_001007525.3	35024	T_mural_vs_C_mural	Hyper
chr9	17642000	17646000	Intronic	NA	SH3GL2	XM_005251549.1	-7861	T_mural_vs_C_mural	Hyper
chr1	145448000	145451000	Intergenic	NA	TRNAQ-CUG	rna4668	-8658	T_mural_vs_C_mural	Hyper
chr10	130188000	130193000	Intergenic	CGI,CTCF_binding_site,ICM_H3K27ac,ICM_H3K27me3,ICM_H3K4me3	GLRX3	XM_005252657.1	51591	T_mural_vs_C_mural	Hyper
chr18	35374000	35379000	Promoter	CGI,CTCF_binding_site,ICM_H3K4me3	ZNF396	NM_145756.2	0	T_mural_vs_C_mural	Hyper
chr3	134083000	134086000	Intergenic	ICM_H3K27ac,open_chromatin_region,TE_H3K27me3	LOC100507210	rna18589	-25532	T_mural_vs_C_mural	Hyper
chr11	70169000	70173000	Promoter	CTCF_binding_site,ICM_H3K27me3,open_chromatin_region	LOC101928473	rna49484	2448	T_mural_vs_C_mural	Hyper
chr3	157586000	157590000	Intronic	enhancer	C3orf55	XM_005247142.2	42656	T_mural_vs_C_mural	Hyper
chr4	186890000	186893000	Intergenic	CTCF_binding_site,TE_H3K27me3	FAT1	XM_006714139.1	-163278	T_mural_vs_C_mural	Hyper
chr12	132360000	132364000	Intergenic	CGI,CTCF_binding_site,ICM_H3K27me3,open_chromatin_region,TE_H3K27me3	RP13-895J2.7	rna55717	30150	T_mural_vs_C_mural	Hyper
chr8	10561000	10564000	Intergenic	ICM_H3K27ac	PRSS55	NM_001197020.1	35454	T_mural_vs_C_mural	Hyper
chr17	77526000	77531000	Intergenic	CGI,CTCF_binding_site,enhancer,ICM_H3K27me3,ICM_H3K4me3,TE_H3K27me3	LOC400622	rna71340	-3452	T_mural_vs_C_mural	Hyper
chr2	113705000	113708000	Intergenic	NA	MIR4782	rna11767	13319	T_mural_vs_C_mural	Hyper
chr19	38744000	38747000	Promoter	CTCF_binding_site,TF_binding_site	CAPN12	NM_144691.3	0	T_mural_vs_C_mural	Hyper
chr11	860000	863000	Exonic	NA	TSPAN4	NM_001025237.1	15554	T_mural_vs_C_mural	Hyper
chr9	102487000	102490000	Intergenic	NA	LINC00587	rna40781	-57364	T_mural_vs_C_mural	Hyper
chr10	79105000	79110000	Promoter	CTCF_binding_site,ICM_H3K27ac,ICM_H3K27me3	ZMIZ1	XM_005269987.2	-449	T_mural_vs_C_mural	Hyper
chr14	51905000	51909000	Intronic	CTCF_binding_site	LOC102723604	rna58388	13645	T_mural_vs_C_mural	Hyper
chr11	21675000	21678000	Intergenic	NA	LOC102723370	rna47487	-401669	T_mural_vs_C_mural	Hyper
chr1	235641000	235647000	Promoter	CGI,ICM_H3K27me3,TE_H3K27me3	LOC101927906	rna8554	0	T_mural_vs_C_mural	Hyper
chr11	26100000	26105000	Intergenic	NA	ANO3	NM_031418.2	-227131	T_mural_vs_C_mural	Hyper
chr1	78939000	78944000	Exonic	NA	ELTD1	NM_022159.3	62810	T_mural_vs_C_mural	Hyper
chr9	130223000	130226000	Exonic	ICM_H3K27me3,TE_H3K27me3	NCS1	NM_001128826.1	22407	T_mural_vs_C_mural	Hyper
chr20	62959000	62962000	Promoter	CGI,CTCF_binding_site,ICM_H3K27me3,TE_H3K27me3	SLC17A9	rna80703	2026	T_mural_vs_C_mural	Hyper
chr11	8190000	8195000	Intergenic	CTCF_binding_site,ICM_H3K27me3	LOC101927936	rna47103	20833	T_mural_vs_C_mural	Hyper
chr19	42175000	42180000	Intergenic	CGI,CTCF_binding_site,ICM_H3K27ac,ICM_H3K27me3,open_chromatin_region,TE_H3K27me3	DEDD2	XM_006723063.1	37716	T_mural_vs_C_mural	Hyper
chr8	8018000	8022000	Intergenic	CTCF_binding_site,open_chromatin_region	USP17L3	NM_001256871.1	-40015	T_mural_vs_C_mural	Hyper
chr9	83520000	83525000	Intronic	CTCF_binding_site,ICM_H3K27me3	FRMD3	NM_001244959.1	13433	T_mural_vs_C_mural	Hyper
chr1	153119000	153123000	Intergenic	TF_binding_site	SPRR2F	NM_001014450.1	-5487	T_mural_vs_C_mural	Hyper
chr14	23684000	23687000	Intergenic	ICM_H3K27me3,TE_H3K27me3	DHRS2	XM_006720000.1	45646	T_mural_vs_C_mural	Hyper
chr15	92654000	92657000	Promoter	CGI,CTCF_binding_site,ICM_H3K27me3,open_chromatin_region	FAM174B	NM_207446.2	0	T_mural_vs_C_mural	Hyper
chr12	103493000	103498000	Promoter	CGI,CTCF_binding_site,ICM_H3K27ac,open_chromatin_region	C12orf42	rna54682	0	T_mural_vs_C_mural	Hyper
chr18	79243000	79248000	Intronic	CTCF_binding_site,ICM_H3K27ac	ATP9B	XM_006722450.1	38216	T_mural_vs_C_mural	Hyper
chr19	37332000	37337000	Promoter	CGI,ICM_H3K27ac,ICM_H3K4me3	HKR1	NM_181786.2	0	T_mural_vs_C_mural	Hyper
chr17	1201000	1206000	Intronic	CGI,ICM_H3K27ac,ICM_H3K4me3	ABR	XM_006721510.1	-13678	T_mural_vs_C_mural	Hyper
chr19	40470000	40475000	Promoter	NA	SPTBN4	XM_006723306.1	2760	T_mural_vs_C_mural	Hyper
chr13	113075000	113078000	Exonic	CGI,ICM_H3K27me3,TE_H3K27me3	F7	NM_000131.4	-27788	T_mural_vs_C_mural	Hyper
chr4	135445000	135450000	Intergenic	CTCF_binding_site,open_chromatin_region	LINC00613	rna22637	438093	T_mural_vs_C_mural	Hyper
chr1	22951000	22956000	Exonic	CGI,ICM_H3K27me3,open_chromatin_region,TE_H3K27me3	LACTBL1	XM_003846221.1	17031	T_mural_vs_C_mural	Hyper
chr2	17647000	17651000	Exonic	CTCF_binding_site	SMC6	XM_006712103.1	102281	T_mural_vs_C_mural	Hyper
chr10	125518000	125521000	Intergenic	NA	TEX36-AS1	rna46196	-53371	T_mural_vs_C_mural	Hyper
chr19	35842000	35845000	Exonic	CGI,enhancer,ICM_H3K27me3,ICM_H3K4me3,TE_H3K27me3	NPHS1	XM_005258961.1	6954	T_mural_vs_C_mural	Hyper
chr1	247012000	247015000	Intronic	NA	ZNF695	NM_020394.4	-3907	T_mural_vs_C_mural	Hyper
chr16	28366000	28370000	Promoter	CGI	NPIPB6	XM_006721082.1	-2649	T_mural_vs_C_mural	Hyper
chr7	49665000	49669000	Intergenic	TF_binding_site	VWC2	NM_198570.3	-104661	T_mural_vs_C_mural	Hyper
chr19	31798000	31803000	Intergenic	ICM_H3K27me3	LOC102723351	rna75382	119744	T_mural_vs_C_mural	Hyper
chr19	33684000	33687000	Promoter	CGI,CTCF_binding_site,ICM_H3K27me3,open_chromatin_region,TE_H3K27me3	CHST8	NM_022467.3	0	T_mural_vs_C_mural	Hyper
chr1	89300000	89306000	Intergenic	enhancer	LOC729930	rna3663	-9638	T_mural_vs_C_mural	Hyper
chr10	70551000	70554000	Intronic	CTCF_binding_site,ICM_H3K27me3	PALD1	XM_006717766.1	27809	T_mural_vs_C_mural	Hyper
chr12	1568000	1572000	Intronic	ICM_H3K27ac,ICM_H3K27me3,TE_H3K27me3	FBXL14	NM_152441.2	22165	T_mural_vs_C_mural	Hyper
chr7	37636000	37639000	Intronic	NA	GPR141	NM_181791.1	-101394	T_mural_vs_C_mural	Hyper
chr20	33700000	33703000	Exonic	enhancer	E2F1	NM_005225.2	-13596	T_mural_vs_C_mural	Hyper
chr13	78599000	78604000	Promoter	CTCF_binding_site,ICM_H3K27me3,ICM_H3K4me3,TE_H3K27me3	POU4F1	NM_006237.3	0	T_mural_vs_C_mural	Hyper
chr16	28878000	28883000	Promoter	CGI,CTCF_binding_site,ICM_H3K27ac,ICM_H3K27me3,ICM_H3K4me3	ATP2A1	NM_004320.4	0	T_mural_vs_C_mural	Hyper
chr14	83592000	83597000	Intergenic	NA	LOC102724338	rna59342	317033	T_mural_vs_C_mural	Hyper
chr19	18776000	18783000	Exonic	CGI,CTCF_binding_site,ICM_H3K27me3,TE_H3K27me3,TF_binding_site	COMP	NM_000095.2	8305	T_mural_vs_C_mural	Hyper
chr19	54162000	54166000	Promoter	CGI,CTCF_binding_site,ICM_H3K27ac,ICM_H3K27me3,ICM_H3K4me3	LENG1	NM_024316.1	-2292	T_mural_vs_C_mural	Hyper	Up-re
chr6	148694000	148697000	Intergenic	TE_H3K27me3	UST	XM_005266790.2	-49928	T_mural_vs_C_mural	Hyper
chr10	132190000	132197000	Promoter	CTCF_binding_site,ICM_H3K27me3,open_chromatin_region,TE_H3K27me3	DPYSL4	XM_005252659.2	0	T_mural_vs_C_mural	Hyper
chr2	240623000	240632000	Promoter	CGI,CTCF_binding_site,ICM_H3K27me3,TE_H3K27me3	GPR35	NM_005301.3	0	T_mural_vs_C_mural	Hyper
chr11	1865000	1868000	Promoter	CTCF_binding_site,ICM_H3K27me3,TE_H3K27me3	LSP1	NM_001242932.1	0	T_mural_vs_C_mural	Hyper
chr6	73912000	73915000	Intergenic	open_chromatin_region	RP11-554D15.1	rna29908	-154451	T_mural_vs_C_mural	Hyper
chr11	69867000	69871000	Intergenic	CGI,CTCF_binding_site,ICM_H3K27me3,open_chromatin_region,TE_H3K27me3	FGF3	NM_005247.2	-47576	T_mural_vs_C_mural	Hyper
chr10	19489000	19492000	Exonic	ICM_H3K27ac	LOC102724082	rna43027	-29728	T_mural_vs_C_mural	Hyper
chr22	26949000	26953000	Intergenic	ICM_H3K27me3,TE_H3K27me3	RP1-90L6.2	rna82594	88262	T_mural_vs_C_mural	Hyper
chr17	29228000	29231000	Intergenic	ICM_H3K27me3	CRYBA1	NM_005208.4	-15857	T_mural_vs_C_mural	Hyper
chr11	119490000	119493000	Intronic	CTCF_binding_site,ICM_H3K27me3,open_chromatin_region	THY1	NM_006288.3	-66464	T_mural_vs_C_mural	Hyper
chr22	16614000	16617000	Exonic	NA	TPTEP1	rna81970	12089	T_mural_vs_C_mural	Hyper
chr12	30959000	30962000	Intronic	ICM_H3K27me3,TE_H3K27me3	TSPAN11	NM_001080509.2	32096	T_mural_vs_C_mural	Hyper
chr2	195565000	195570000	Intergenic	ICM_H3K27ac	SLC39A10	NM_001127257.1	-86808	T_mural_vs_C_mural	Hyper
chr6	88067000	88071000	Intergenic	NA	SPACA1	rna30108	19206	T_mural_vs_C_mural	Hyper
chr19	28060000	28063000	Intergenic	NA	LOC102724694	XM_006723531.1	101469	T_mural_vs_C_mural	Hyper
chr11	64060000	64063000	Intronic	ICM_H3K27ac,ICM_H3K27me3,TE_H3K27me3	FLRT1	XM_005273861.1	24030	T_mural_vs_C_mural	Hyper
chr7	914000	917000	Intronic	CTCF_binding_site,ICM_H3K27me3,TE_H3K27me3	ADAP1	NM_001284311.1	3889	T_mural_vs_C_mural	Hyper
chr3	128074000	128080000	Intergenic	CGI,CTCF_binding_site,ICM_H3K27ac,ICM_H3K27me3	SEC61A1	NM_013336.3	21631	T_mural_vs_C_mural	Hyper
chr10	132406000	132411000	Exonic	CGI,CTCF_binding_site,ICM_H3K27ac,ICM_H3K27me3,ICM_H3K4me3	PWWP2B	XM_006717659.1	8797	T_mural_vs_C_mural	Hyper
chr8	26001000	26005000	Intronic	ICM_H3K27me3,open_chromatin_region	EBF2	NM_022659.3	40124	T_mural_vs_C_mural	Hyper
chr9	85289000	85292000	Intergenic	ICM_H3K27me3,TE_H3K27me3	LOC102724605	XM_006717357.1	132733	T_mural_vs_C_mural	Hyper
chr6	399000	404000	Exonic	CTCF_binding_site,ICM_H3K27me3,open_chromatin_region,TE_H3K27me3	IRF4	XM_006715090.1	7248	T_mural_vs_C_mural	Hyper
chr11	1340000	1344000	Intergenic	CTCF_binding_site,ICM_H3K27me3,TE_H3K27me3	TOLLIP-AS1	rna46629	30292	T_mural_vs_C_mural	Hyper
chr10	49746000	49749000	Exonic	ICM_H3K27me3	OGDHL	NM_001143996.1	13379	T_mural_vs_C_mural	Hyper
chr13	80300000	80305000	Intergenic	NA	SPRY2	XM_005266217.1	34617	T_mural_vs_C_mural	Hyper
chr5	121999000	122003000	Intronic	NA	SRFBP1	NM_152546.2	37039	T_mural_vs_C_mural	Hyper
chr12	130902000	130905000	Intergenic	CGI,ICM_H3K27me3,open_chromatin_region,TE_H3K27me3	RAN	XM_005253592.2	29904	T_mural_vs_C_mural	Hyper
chr5	103044000	103047000	Intergenic	ICM_H3K27ac	GIN1	XM_005272029.1	73128	T_mural_vs_C_mural	Hyper
chr13	71693000	71696000	Intronic	NA	DACH1	NM_004392.5	171192	T_mural_vs_C_mural	Hyper
chr12	37420000	37424000	Intergenic	open_chromatin_region	ALG10B	XM_005268665.2	-892741	T_mural_vs_C_mural	Hyper
chr10	56153000	56158000	Intergenic	TF_binding_site	ZWINT	NM_001005413.1	203273	T_mural_vs_C_mural	Hyper
chr2	219296000	219300000	Promoter	CTCF_binding_site,ICM_H3K27me3,TF_binding_site	MIR153-1	rna14117	-1800	T_mural_vs_C_mural	Hyper
chr2	75724000	75727000	Intergenic	open_chromatin_region	GCFC2	rna10727	-12644	T_mural_vs_C_mural	Hyper
chr11	69460000	69465000	Intergenic	ICM_H3K27me3,TE_H3K27me3	LOC101928292	rna49448	-20561	T_mural_vs_C_mural	Hyper

## Sheet:  T_mural_vs_C_mural.Hypo
Hypo DMR between treated mural and control mural
seqnames	start	end	annotation	Overlapped_genomic_features	Gene	transcriptId	distanceToTSS	comparison	DMR	DEG
chr6	148697000	148701000	Intergenic	CTCF_binding_site,TE_H3K27me3	UST	XM_005266790.2	-45928	T_mural_vs_C_mural	Hypo
chr1	42736000	42741000	Promoter	CGI,CTCF_binding_site,ICM_H3K27ac,ICM_H3K4me3	CLDN19	NM_001123395.1	0	T_mural_vs_C_mural	Hypo
chr10	8152000	8157000	Intergenic	ICM_H3K27ac,ICM_H3K27me3	GATA3	NM_002051.2	97296	T_mural_vs_C_mural	Hypo
chr7	72179000	72183000	Intronic	NA	CALN1	XM_006716146.1	95810	T_mural_vs_C_mural	Hypo
chr2	11809000	11812000	Intronic	enhancer,ICM_H3K27ac,open_chromatin_region	MIR4262	rna9191	24959	T_mural_vs_C_mural	Hypo
chr2	131061000	131065000	Intronic	enhancer,ICM_H3K27ac,open_chromatin_region	FAM168B	XM_006712266.1	24062	T_mural_vs_C_mural	Hypo
chr16	72099000	72102000	Exonic	CTCF_binding_site,TF_binding_site	TXNL4B	NM_001142318.1	-4684	T_mural_vs_C_mural	Hypo
chr19	23210000	23214000	Intergenic	NA	ZNF724P	rna75297	36370	T_mural_vs_C_mural	Hypo
chr6	163383000	163388000	Intergenic	ICM_H3K27ac,ICM_H3K27me3	CAHM	rna31544	25950	T_mural_vs_C_mural	Hypo
chr2	192550000	192555000	Intergenic	CTCF_binding_site,ICM_H3K27ac	PCGEM1	rna13257	-194845	T_mural_vs_C_mural	Hypo
chr20	43641000	43644000	Exonic	NA	MYBL2	NM_001278610.1	-23019	T_mural_vs_C_mural	Hypo
chr19	47376000	47379000	Exonic	CTCF_binding_site,open_chromatin_region	DHX34	XM_005259443.1	26601	T_mural_vs_C_mural	Hypo
chr15	31526000	31531000	Exonic	enhancer,ICM_H3K27me3	OTUD7A	NM_130901.1	124339	T_mural_vs_C_mural	Hypo
chr8	19240000	19245000	Promoter	ICM_H3K27me3,TE_H3K27me3	RP11-1080G15.1	rna36165	522	T_mural_vs_C_mural	Hypo
chr16	50281000	50284000	Promoter	CTCF_binding_site,ICM_H3K27me3	ADCY7	XM_006721128.1	1317	T_mural_vs_C_mural	Hypo
chr17	66781000	66784000	Intronic	CTCF_binding_site,enhancer,ICM_H3K27ac	MIR634	rna70725	-3072	T_mural_vs_C_mural	Hypo
chr6	11119000	11122000	Intronic	ICM_H3K27ac	ERVFRD-1	NM_207582.2	-7162	T_mural_vs_C_mural	Hypo	Down-re
chr17	28619000	28624000	Exonic	ICM_H3K27ac	SGK494	NM_001287207.1	-4660	T_mural_vs_C_mural	Hypo
chrX	503000	507000	Intergenic	NA	LOC102723840	rna83991	69197	T_mural_vs_C_mural	Hypo
chr3	19952000	19957000	Intronic	enhancer,ICM_H3K27ac	RAB5A	NM_004162.4	4920	T_mural_vs_C_mural	Hypo
chr4	143260000	143263000	Intergenic	enhancer,open_chromatin_region	GAB1	XM_005262881.2	-73527	T_mural_vs_C_mural	Hypo
chr5	115095000	115100000	Intergenic	CTCF_binding_site,enhancer,ICM_H3K27ac,open_chromatin_region	TRIM36	XM_005272031.1	69963	T_mural_vs_C_mural	Hypo
chr6	31781000	31785000	Exonic	CTCF_binding_site,ICM_H3K27me3,TF_binding_site	VWA7	NM_025258.2	-3669	T_mural_vs_C_mural	Hypo
chr2	110915000	110920000	Intronic	NA	ACOXL	NM_001142807.1	182427	T_mural_vs_C_mural	Hypo
chr18	76204000	76208000	Intergenic	ICM_H3K27me3,TE_H3K27me3	LOC339298	rna73177	81002	T_mural_vs_C_mural	Hypo
chr22	22302000	22305000	Exonic	NA	BMS1P20	rna82359	3844	T_mural_vs_C_mural	Hypo
chr10	7333000	7336000	Intronic	CTCF_binding_site,ICM_H3K27me3	SFMBT2	XM_005252551.1	31823	T_mural_vs_C_mural	Hypo
chr5	75617000	75621000	Exonic	enhancer,ICM_H3K27ac	ANKDD1B	NM_001276713.1	5524	T_mural_vs_C_mural	Hypo
chr8	143456000	143460000	Intronic	ICM_H3K27ac	MAFA	NM_201589.3	-25568	T_mural_vs_C_mural	Hypo
chr16	31787000	31792000	Promoter	NA	LOC101928852	XM_005255752.1	0	T_mural_vs_C_mural	Hypo
chr5	77554000	77559000	Intergenic	CTCF_binding_site,ICM_H3K27ac,open_chromatin_region	WDR41	XM_006714656.1	-61493	T_mural_vs_C_mural	Hypo
chr9	21893000	21898000	Intergenic	NA	C9orf53	rna39214	-69139	T_mural_vs_C_mural	Hypo
chr4	1369000	1372000	Intronic	CGI,CTCF_binding_site,ICM_H3K27me3,open_chromatin_region,TE_H3K27me3,TF_binding_site	CRIPAK	NM_175918.3	-19552	T_mural_vs_C_mural	Hypo
chr12	123286000	123289000	Intergenic	enhancer,ICM_H3K27ac	CDK2AP1	rna55523	-13684	T_mural_vs_C_mural	Hypo
chr16	490000	494000	Exonic	CTCF_binding_site,enhancer	RAB11FIP3	XM_005255715.2	14965	T_mural_vs_C_mural	Hypo
chr20	55827000	55832000	Intergenic	NA	CBLN4	XM_005260291.1	173383	T_mural_vs_C_mural	Hypo
chr17	82918000	82923000	Exonic	CTCF_binding_site	TBCD	XM_006722292.1	31911	T_mural_vs_C_mural	Hypo
chr18	48027000	48032000	Exonic	CGI,CTCF_binding_site,enhancer,ICM_H3K27ac,ICM_H3K27me3,open_chromatin_region,TE_H3K27me3	ZBTB7C	XM_005258230.2	9536	T_mural_vs_C_mural	Hypo
chr1	13232000	13235000	Intergenic	NA	PRAMEF18	NM_001099850.1	-5846	T_mural_vs_C_mural	Hypo
chr7	154673000	154678000	Intronic	ICM_H3K27me3,ICM_H3K4me3,TF_binding_site	PAXIP1-AS2	rna35587	-250517	T_mural_vs_C_mural	Hypo
chr1	21754000	21758000	Exonic	ICM_H3K27ac	USP48	XM_006710956.1	-5809	T_mural_vs_C_mural	Hypo
chr6	34332000	34337000	Intronic	ICM_H3K27ac	LOC102723521	rna28826	54409	T_mural_vs_C_mural	Hypo
chrX	139441000	139446000	Promoter	NA	SRD5A1P1	rna86674	-819	T_mural_vs_C_mural	Hypo
chr8	51375000	51378000	Intronic	NA	PXDNL	XM_005251168.1	45716	T_mural_vs_C_mural	Hypo
chr17	3604000	3609000	Promoter	ICM_H3K27ac,ICM_H3K4me3	TRPV1	NM_080704.3	411	T_mural_vs_C_mural	Hypo
chr1	43897000	43902000	Exonic	enhancer,ICM_H3K27ac,ICM_H3K27me3,TE_H3K27me3	ST3GAL3	XM_006710829.1	17515	T_mural_vs_C_mural	Hypo
chr12	1352000	1356000	Intronic	CTCF_binding_site,enhancer,ICM_H3K27ac	LINC00942	rna51458	-144491	T_mural_vs_C_mural	Hypo
chr5	166143000	166148000	Intergenic	enhancer	LOC102557615	rna26626	778370	T_mural_vs_C_mural	Hypo
chr1	147401000	147405000	Intronic	NA	LINC00624	rna4787	112875	T_mural_vs_C_mural	Hypo
chr8	140538000	140541000	Exonic	CTCF_binding_site	CHRAC1	rna38352	26018	T_mural_vs_C_mural	Hypo
chr8	95184000	95189000	Intergenic	ICM_H3K27ac	C8orf69	rna37695	27374	T_mural_vs_C_mural	Hypo
chr1	214300000	214303000	Intronic	CTCF_binding_site,ICM_H3K27ac	SMYD2	rna7901	18748	T_mural_vs_C_mural	Hypo
chr1	14767000	14771000	Intronic	CTCF_binding_site,enhancer,ICM_H3K27ac,ICM_H3K27me3	KAZN	NM_001018000.3	-153129	T_mural_vs_C_mural	Hypo
chr3	134375000	134378000	Promoter	ICM_H3K27ac,ICM_H3K27me3,ICM_H3K4me3,TE_H3K27me3	AMOTL2	NM_001278683.1	0	T_mural_vs_C_mural	Hypo
chr17	80756000	80760000	Intronic	CTCF_binding_site,enhancer,ICM_H3K27ac	RP11-28G8.1	rna71548	45632	T_mural_vs_C_mural	Hypo
chr9	7878000	7883000	Intergenic	NA	TMEM261	NM_033428.1	-78201	T_mural_vs_C_mural	Hypo
chr1	247864000	247867000	Exonic	NA	TRIM58	NM_015431.3	6801	T_mural_vs_C_mural	Hypo
chr6	16357000	16362000	Intronic	ICM_H3K27me3,open_chromatin_region,TE_H3K27me3	GMPR	NM_006877.3	118420	T_mural_vs_C_mural	Hypo
chr12	6583000	6588000	Promoter	ICM_H3K27ac	SCARNA11	rna51679	-1391	T_mural_vs_C_mural	Hypo
chr2	54062000	54066000	Exonic	enhancer,ICM_H3K27ac	LOC101927144	rna10107	10982	T_mural_vs_C_mural	Hypo
chrX	115191000	115194000	Promoter	CGI,TE_H3K27me3	RBMXL3	NM_001145346.1	1600	T_mural_vs_C_mural	Hypo
chr11	5980000	5985000	Promoter	CTCF_binding_site	OR52L1	NM_001005173.2	1985	T_mural_vs_C_mural	Hypo
chr5	69265000	69269000	Intronic	CTCF_binding_site,ICM_H3K27ac,TF_binding_site	CDK7	XM_005248398.2	30162	T_mural_vs_C_mural	Hypo
chr2	208221000	208224000	Intergenic	enhancer	IDH1	NM_001282387.1	30303	T_mural_vs_C_mural	Hypo
chr18	21500000	21503000	Exonic	NA	GREB1L	XM_006722548.1	48901	T_mural_vs_C_mural	Hypo
chr14	56017000	56022000	Intergenic	NA	LOC102723670	rna58488	59279	T_mural_vs_C_mural	Hypo
chr2	224031000	224034000	Promoter	ICM_H3K27me3	SERPINE2	rna14220	0	T_mural_vs_C_mural	Hypo
chr17	49951000	49956000	Intergenic	CTCF_binding_site,enhancer,ICM_H3K27ac	DLX4	NM_138281.2	-13198	T_mural_vs_C_mural	Hypo
chr19	14567000	14570000	Promoter	CTCF_binding_site,enhancer,ICM_H3K27ac	NDUFB7	NM_004146.5	2077	T_mural_vs_C_mural	Hypo
chr2	74946000	74951000	Intergenic	CTCF_binding_site	LOC101927861	rna10712	5788	T_mural_vs_C_mural	Hypo
chr2	53986000	53991000	Intergenic	enhancer	PSME4	NM_014614.2	-15160	T_mural_vs_C_mural	Hypo
chr4	48673000	48678000	Intronic	ICM_H3K27ac	FRYL	XM_005248085.2	3226	T_mural_vs_C_mural	Hypo
chr9	36920000	36924000	Exonic	ICM_H3K27me3,TE_H3K27me3	MIR4476	rna39670	-26469	T_mural_vs_C_mural	Hypo
chr7	99316000	99321000	Intergenic	CTCF_binding_site,enhancer	ARPC1A	NM_001190996.1	-4873	T_mural_vs_C_mural	Hypo
chr2	85583000	85588000	Promoter	CGI,ICM_H3K27ac	VAMP5	NM_006634.2	0	T_mural_vs_C_mural	Hypo
chr1	12504000	12507000	Promoter	enhancer,ICM_H3K27me3	SNORA59A	rna733	-246	T_mural_vs_C_mural	Hypo
chr2	29851000	29854000	Intronic	ICM_H3K27me3	ALK	NM_004304.4	67611	T_mural_vs_C_mural	Hypo
chr5	117011000	117016000	Intergenic	CTCF_binding_site,enhancer	LOC102467223	rna25308	-248791	T_mural_vs_C_mural	Hypo
chr13	83153000	83158000	Intergenic	open_chromatin_region	RNU6-67P	rna56974	140167	T_mural_vs_C_mural	Hypo
chr11	6817000	6821000	Intergenic	CTCF_binding_site,enhancer	OR6A2	NM_003696.2	-21092	T_mural_vs_C_mural	Hypo
chr8	11359000	11364000	Exonic	NA	C8orf12	rna35920	-4402	T_mural_vs_C_mural	Hypo
chr15	34185000	34189000	Intronic	ICM_H3K27ac	KATNBL1	XM_005254667.1	21001	T_mural_vs_C_mural	Hypo
chr11	77136000	77141000	Intronic	CGI,CTCF_binding_site,ICM_H3K27ac,ICM_H3K27me3,TE_H3K27me3	MYO7A	NM_001127180.1	7730	T_mural_vs_C_mural	Hypo
chr19	38148000	38155000	Exonic	CTCF_binding_site,enhancer,ICM_H3K27ac	SIPA1L3	XM_006723112.1	42509	T_mural_vs_C_mural	Hypo
chr6	43047000	43051000	Promoter	ICM_H3K27ac	CUL7	XM_005249503.1	2894	T_mural_vs_C_mural	Hypo
chr19	36585000	36589000	Intronic	ICM_H3K27ac	AC092295.7	rna75792	7793	T_mural_vs_C_mural	Hypo
chr16	9050000	9055000	Intergenic	CTCF_binding_site,enhancer,ICM_H3K27ac,ICM_H3K4me3	C16orf72	NM_014117.2	-36680	T_mural_vs_C_mural	Hypo
chr4	39820000	39825000	Exonic	ICM_H3K27ac,open_chromatin_region	UBE2K	NM_005339.4	121956	T_mural_vs_C_mural	Hypo
chr17	9528000	9533000	Intronic	CTCF_binding_site,ICM_H3K27ac,open_chromatin_region	STX8	NM_004853.2	42958	T_mural_vs_C_mural	Hypo
chr17	82671000	82674000	Promoter	CTCF_binding_site	RAB40B	XM_006722271.1	-803	T_mural_vs_C_mural	Hypo
chr15	34566000	34570000	Intronic	enhancer	GOLGA8B	rna60735	13570	T_mural_vs_C_mural	Hypo
chr7	389000	394000	Intergenic	CGI,CTCF_binding_site,enhancer,ICM_H3K27me3,TE_H3K27me3	AC226118.1	rna31715	9575	T_mural_vs_C_mural	Hypo
chr2	239048000	239051000	Exonic	ICM_H3K27me3,TE_H3K27me3,TF_binding_site	MIR4440	rna14728	17850	T_mural_vs_C_mural	Hypo
chr12	6656000	6660000	Exonic	NA	ING4	XM_005253698.1	3119	T_mural_vs_C_mural	Hypo
chr1	8947000	8950000	Promoter	ICM_H3K27me3,TE_H3K27me3	CA6	NM_001270502.1	1166	T_mural_vs_C_mural	Hypo
chr2	153012000	153016000	Intergenic	NA	ARL6IP6	XM_006712326.1	293071	T_mural_vs_C_mural	Hypo
chr6	109448000	109453000	Promoter	CTCF_binding_site,ICM_H3K27ac	MICAL1	NM_001159291.1	2987	T_mural_vs_C_mural	Hypo
chr14	50360000	50365000	Exonic	CTCF_binding_site	CDKL1	XM_005268160.2	-17505	T_mural_vs_C_mural	Hypo
chrX	32802000	32807000	Intronic	NA	MIR548F5	rna84587	-160441	T_mural_vs_C_mural	Hypo
chr2	64100000	64104000	Promoter	ICM_H3K27ac	PELI1	XM_005264436.2	612	T_mural_vs_C_mural	Hypo
chr15	43758000	43761000	Intronic	NA	PDIA3	NM_005313.4	11608	T_mural_vs_C_mural	Hypo
chr17	11621000	11624000	Intronic	ICM_H3K27me3,open_chromatin_region,TE_H3K27me3	DNAH9	XM_006721465.1	22533	T_mural_vs_C_mural	Hypo
chr22	31124000	31128000	Promoter	ICM_H3K27me3,ICM_H3K4me3,TE_H3K27me3	INPP5J	NM_001284289.1	1077	T_mural_vs_C_mural	Hypo
chr9	131861000	131864000	Exonic	NA	RAPGEF1	XM_005272191.1	-121023	T_mural_vs_C_mural	Hypo
chr18	6522000	6525000	Intronic	CTCF_binding_site,TF_binding_site	C18orf64	NM_001243517.1	10584	T_mural_vs_C_mural	Hypo
chr1	225200000	225205000	Exonic	NA	LBR	XM_005273125.1	223066	T_mural_vs_C_mural	Hypo
chr6	13610000	13614000	Promoter	CTCF_binding_site,ICM_H3K27ac	NOL7	NM_016167.3	-1327	T_mural_vs_C_mural	Hypo	Up-re
chr4	186070000	186075000	Promoter	CTCF_binding_site,TE_H3K27me3	TLR3	NM_003265.2	845	T_mural_vs_C_mural	Hypo
chr11	118763000	118768000	Exonic	CTCF_binding_site,ICM_H3K27ac,open_chromatin_region	DDX6	XM_005271417.2	22947	T_mural_vs_C_mural	Hypo
chr7	73859000	73863000	Promoter	ICM_H3K27me3,open_chromatin_region	WBSCR28	NM_182504.3	0	T_mural_vs_C_mural	Hypo
chr10	131134000	131138000	Exonic	CTCF_binding_site,ICM_H3K27me3,TF_binding_site	MIR378C	rna46299	-171332	T_mural_vs_C_mural	Hypo
chr12	122947000	122952000	Exonic	CTCF_binding_site,ICM_H3K27ac,ICM_H3K27me3	ABCB9	XM_005253558.1	8113	T_mural_vs_C_mural	Hypo
chr17	605000	608000	Intronic	ICM_H3K27ac	VPS53	XM_006721554.1	45160	T_mural_vs_C_mural	Hypo
chr15	92766000	92771000	Intergenic	NA	LOC101926994	rna63003	17472	T_mural_vs_C_mural	Hypo
chr2	237671000	237676000	Intronic	CTCF_binding_site,ICM_H3K27ac,ICM_H3K27me3,TE_H3K27me3	LRRFIP1	XM_005246133.1	-16156	T_mural_vs_C_mural	Hypo
chr2	74043000	74048000	Exonic	ICM_H3K27ac	TET3	XM_006711963.1	39860	T_mural_vs_C_mural	Hypo
chr10	97232000	97235000	Intronic	CTCF_binding_site,TF_binding_site	ARHGAP19	NM_001256423.1	35690	T_mural_vs_C_mural	Hypo
chr15	67170000	67173000	Exonic	ICM_H3K27me3,TE_H3K27me3	SMAD3	NM_001145104.1	3845	T_mural_vs_C_mural	Hypo
chr3	16319000	16322000	Intronic	CTCF_binding_site,ICM_H3K27ac	OXNAD1	XM_005265559.1	53185	T_mural_vs_C_mural	Hypo
chr17	32063000	32067000	Intergenic	CTCF_binding_site,open_chromatin_region	LOC102724625	rna68531	21956	T_mural_vs_C_mural	Hypo
chr10	113415000	113420000	Intergenic	ICM_H3K27ac,ICM_H3K27me3,open_chromatin_region,TE_H3K27me3	HABP2	NM_001177660.1	-130831	T_mural_vs_C_mural	Hypo
chr10	121757000	121762000	Intronic	ICM_H3K27ac	FGFR2	NM_001144919.1	-158542	T_mural_vs_C_mural	Hypo
chr6	1436000	1441000	Intergenic	CTCF_binding_site,ICM_H3K27me3,TE_H3K27me3	MIR6720	rna27231	-45589	T_mural_vs_C_mural	Hypo
chr16	68888000	68893000	Intronic	ICM_H3K27ac	TANGO6	NM_024562.1	44394	T_mural_vs_C_mural	Hypo
chr12	56068000	56073000	Intergenic	enhancer,ICM_H3K27ac	ERBB3	NM_001982.3	-7025	T_mural_vs_C_mural	Hypo
chr16	25913000	25918000	Intronic	enhancer,ICM_H3K27me3	MIR548W	rna64616	-107237	T_mural_vs_C_mural	Hypo
chr15	42356000	42361000	Promoter	NA	CAPN3	NM_000070.2	0	T_mural_vs_C_mural	Hypo
chr1	220231000	220236000	Exonic	ICM_H3K27ac	SNORA36B	rna7994	-30324	T_mural_vs_C_mural	Hypo
chr15	98825000	98830000	Intronic	TE_H3K27me3	IGF1R	XM_006720487.1	155090	T_mural_vs_C_mural	Hypo	Down-re
chr14	92985000	92988000	Intronic	CTCF_binding_site,ICM_H3K27me3	CHGA	XM_005267292.2	61873	T_mural_vs_C_mural	Hypo
chr17	78300000	78304000	Intergenic	ICM_H3K27me3	RP11-219G17.4	rna71393	-21508	T_mural_vs_C_mural	Hypo
chr4	1382000	1385000	Exonic	ICM_H3K27me3	CRIPAK	NM_175918.3	-6552	T_mural_vs_C_mural	Hypo
chr13	110717000	110722000	Promoter	CGI,CTCF_binding_site,ICM_H3K27ac	ING1	NM_001267728.1	1563	T_mural_vs_C_mural	Hypo
chr14	102968000	102972000	Exonic	CTCF_binding_site,open_chromatin_region	AMN	NM_030943.3	45344	T_mural_vs_C_mural	Hypo
chr9	2224000	2227000	Intergenic	NA	SMARCA2	NM_001289400.1	65544	T_mural_vs_C_mural	Hypo
chr9	37265000	37270000	Intronic	CTCF_binding_site,enhancer,ICM_H3K27ac	ZCCHC7	XM_005251611.2	143108	T_mural_vs_C_mural	Hypo
chr9	33357000	33361000	Intronic	CTCF_binding_site,ICM_H3K27ac	AQP7	XM_006716765.1	34165	T_mural_vs_C_mural	Hypo
chr10	132312000	132317000	Intergenic	ICM_H3K27me3,TE_H3K27me3	STK32C	NM_173575.2	-4027	T_mural_vs_C_mural	Hypo
chr4	139297000	139301000	Promoter	CTCF_binding_site,ICM_H3K27ac,ICM_H3K4me3	NDUFC1	NM_001184986.1	210	T_mural_vs_C_mural	Hypo	Up-re
chr2	223163000	223168000	Intergenic	NA	KCNE4	NM_080671.3	111070	T_mural_vs_C_mural	Hypo
chr2	22184000	22188000	Intergenic	NA	LOC102723362	rna9300	-348419	T_mural_vs_C_mural	Hypo
chr3	196905000	196908000	Intronic	NA	NCBP2	XM_005269313.1	34440	T_mural_vs_C_mural	Hypo
chr14	86111000	86114000	Intronic	NA	LOC102724380	rna59360	-49450	T_mural_vs_C_mural	Hypo
chrX	780000	785000	Intergenic	NA	SHOX	NM_006883.2	155656	T_mural_vs_C_mural	Hypo
chr7	50728000	50732000	Promoter	ICM_H3K27ac	GRB10	NM_001001549.2	353	T_mural_vs_C_mural	Hypo
chr8	121445000	121449000	Intergenic	CTCF_binding_site,open_chromatin_region	HAS2-AS1	rna38073	-190346	T_mural_vs_C_mural	Hypo
chr2	27223000	27227000	Exonic	ICM_H3K27ac	CAD	XM_006712101.1	5494	T_mural_vs_C_mural	Hypo
chr21	37282000	37286000	Intergenic	CTCF_binding_site,ICM_H3K27me3,TE_H3K27me3	DSCR3	XM_005260911.2	-13876	T_mural_vs_C_mural	Hypo
chr20	51298000	51303000	Intergenic	CTCF_binding_site	MIR3194	rna80379	149933	T_mural_vs_C_mural	Hypo
chr12	3206000	3209000	Exonic	CTCF_binding_site	TSPAN9	XM_006718956.1	5494	T_mural_vs_C_mural	Hypo
chr19	48403000	48408000	Exonic	CGI,CTCF_binding_site,enhancer,ICM_H3K27ac,open_chromatin_region	LOC102724003	rna76995	-5385	T_mural_vs_C_mural	Hypo
chr2	15316000	15319000	Intronic	NA	NBAS	NM_015909.3	242348	T_mural_vs_C_mural	Hypo
chr6	138347000	138350000	Intergenic	enhancer,open_chromatin_region	HEBP2	NM_014320.2	-54199	T_mural_vs_C_mural	Hypo
chr1	202245000	202248000	Intronic	ICM_H3K27me3	LOC101929388	rna7332	-14639	T_mural_vs_C_mural	Hypo
chr4	129719000	129724000	Intergenic	NA	RP11-519M16.1	rna22627	47478	T_mural_vs_C_mural	Hypo
chr9	130626000	130634000	Promoter	CTCF_binding_site,enhancer,ICM_H3K27ac,ICM_H3K27me3,open_chromatin_region	MIR6856	rna41894	0	T_mural_vs_C_mural	Hypo
chr6	37054000	37057000	Intergenic	CTCF_binding_site,ICM_H3K27ac,ICM_H3K27me3,TE_H3K27me3	FGD2	XM_005248914.1	40284	T_mural_vs_C_mural	Hypo
chr3	196084000	196089000	Promoter	enhancer	TFRC	NM_001128148.1	-1839	T_mural_vs_C_mural	Hypo
chr18	62133000	62136000	Intronic	NA	PIGN	NM_012327.5	51056	T_mural_vs_C_mural	Hypo
chr13	20992000	20995000	Intronic	CTCF_binding_site,enhancer,ICM_H3K27ac	LINC00367	rna55908	-42572	T_mural_vs_C_mural	Hypo
chr1	213733000	213737000	Intergenic	TF_binding_site	PROX1-AS1	rna7891	158518	T_mural_vs_C_mural	Hypo
chrX	143226000	143231000	Intergenic	NA	SPANXN4	NM_001009613.2	200082	T_mural_vs_C_mural	Hypo
chr1	29037000	29040000	Exonic	ICM_H3K27ac	TMEM200B	NM_001171868.1	82501	T_mural_vs_C_mural	Hypo
chr19	41412000	41416000	Exonic	CTCF_binding_site,enhancer,ICM_H3K27me3	B3GNT8	NM_198540.2	12730	T_mural_vs_C_mural	Hypo
chr15	90712000	90718000	Promoter	CGI,ICM_H3K27ac,ICM_H3K4me3	BLM	NM_000057.3	0	T_mural_vs_C_mural	Hypo
chr3	197774000	197777000	Exonic	CTCF_binding_site,open_chromatin_region	LRCH3	XM_005269362.1	-14241	T_mural_vs_C_mural	Hypo
chr8	20383000	20387000	Intergenic	ICM_H3K27me3,TE_H3K27me3	LZTS1	XM_006716281.1	-79019	T_mural_vs_C_mural	Hypo
chr3	138393000	138398000	Exonic	CTCF_binding_site,ICM_H3K27ac,ICM_H3K27me3	ESYT3	NM_031913.3	-36573	T_mural_vs_C_mural	Hypo
chr19	35531000	35536000	Promoter	CGI,CTCF_binding_site,ICM_H3K27me3,TE_H3K27me3,TF_binding_site	GAPDHS	NM_014364.4	0	T_mural_vs_C_mural	Hypo
chr19	35096000	35101000	Exonic	CTCF_binding_site,enhancer,ICM_H3K27ac,ICM_H3K27me3	HPN-AS1	rna75534	5271	T_mural_vs_C_mural	Hypo
chr17	17134000	17137000	Exonic	ICM_H3K27me3,open_chromatin_region	LOC101928660	rna67951	-63995	T_mural_vs_C_mural	Hypo
chr6	15138000	15143000	Intergenic	ICM_H3K27ac,ICM_H3K27me3	JARID2	NM_004973.3	-102975	T_mural_vs_C_mural	Hypo
chr10	16489000	16494000	Intronic	enhancer	PTER	XM_006717537.1	5066	T_mural_vs_C_mural	Hypo
chr16	74641000	74646000	Exonic	NA	RFWD3	XM_005256022.2	16123	T_mural_vs_C_mural	Hypo
chr12	20228000	20231000	Intergenic	NA	LOC102724247	rna52211	33147	T_mural_vs_C_mural	Hypo
chr1	28678000	28681000	Intronic	ICM_H3K27ac	GMEB1	NM_024482.2	9272	T_mural_vs_C_mural	Hypo
chr2	96286000	96290000	Exonic	NA	SNRNP200	NM_014014.4	15569	T_mural_vs_C_mural	Hypo
chr5	31553000	31557000	Exonic	open_chromatin_region	C5orf22	XM_006714480.1	20697	T_mural_vs_C_mural	Hypo
chr2	8968000	8971000	Intronic	NA	MBOAT2	rna9032	32710	T_mural_vs_C_mural	Hypo
chr21	33329000	33334000	Intronic	ICM_H3K27ac	IFNAR1	NM_000629.2	4091	T_mural_vs_C_mural	Hypo
chr4	3245000	3248000	Promoter	CTCF_binding_site,ICM_H3K27me3	MSANTD1	XM_006713883.1	0	T_mural_vs_C_mural	Hypo
chr15	62811000	62815000	Intronic	ICM_H3K27ac	MIR190A	rna61680	-8957	T_mural_vs_C_mural	Hypo
chr15	80931000	80935000	Exonic	CTCF_binding_site	KIAA1199	XM_006720620.1	35084	T_mural_vs_C_mural	Hypo
chr7	23413000	23418000	Intronic	CGI,CTCF_binding_site	IGF2BP3	XM_006715639.1	13298	T_mural_vs_C_mural	Hypo
chr16	3815000	3818000	Intronic	ICM_H3K27ac	CREBBP	XM_005255124.2	61973	T_mural_vs_C_mural	Hypo
chr17	15661000	15664000	Intronic	ICM_H3K27ac	TRIM16	NM_006470.3	18879	T_mural_vs_C_mural	Hypo
chr3	126485000	126490000	Exonic	CTCF_binding_site,ICM_H3K27me3,TE_H3K27me3	ZXDC	XM_005247757.1	-9070	T_mural_vs_C_mural	Hypo
chr12	3044000	3047000	Intergenic	CTCF_binding_site,ICM_H3K27ac	TSPAN9	NM_001168320.1	-30355	T_mural_vs_C_mural	Hypo
chr2	190552000	190557000	Intergenic	CTCF_binding_site,enhancer,open_chromatin_region	TMEM194B	XM_005246213.1	-17258	T_mural_vs_C_mural	Hypo
chr11	96744000	96749000	Intergenic	enhancer	JRKL-AS1	rna50255	-237124	T_mural_vs_C_mural	Hypo
chr17	11430000	11434000	Intronic	ICM_H3K27me3,TE_H3K27me3	DNAH9	NM_001372.3	-164431	T_mural_vs_C_mural	Hypo
chr12	31245000	31253000	Intergenic	CGI,CTCF_binding_site,ICM_H3K27ac,ICM_H3K27me3	OVOS2	XM_006719174.1	-43772	T_mural_vs_C_mural	Hypo
chr6	159112000	159116000	Exonic	CTCF_binding_site,ICM_H3K27me3,TE_H3K27me3	LOC101929094	rna31456	4527	T_mural_vs_C_mural	Hypo
chr4	99048000	99053000	Exonic	CTCF_binding_site,ICM_H3K27ac,open_chromatin_region	METAP1	XM_005262867.1	21175	T_mural_vs_C_mural	Hypo
chr6	37552000	37557000	Promoter	ICM_H3K27ac,ICM_H3K27me3,TE_H3K27me3	MIR4462	rna29056	0	T_mural_vs_C_mural	Hypo
chr8	32758000	32761000	Exonic	NA	NRG1	XM_006716335.1	29987	T_mural_vs_C_mural	Hypo
chr3	48416000	48421000	Promoter	ICM_H3K27ac	PLXNB1	XM_005265234.1	0	T_mural_vs_C_mural	Hypo
chr15	73100000	73105000	Intronic	CTCF_binding_site,ICM_H3K27ac,ICM_H3K4me3	NEO1	NM_002499.3	47516	T_mural_vs_C_mural	Hypo
chr9	117205000	117209000	Intronic	ICM_H3K27ac	SNORA70C	rna41157	-23799	T_mural_vs_C_mural	Hypo
chr15	20233000	20238000	Intergenic	NA	CHEK2P2	rna60296	-44744	T_mural_vs_C_mural	Hypo
chr16	81408000	81411000	Intergenic	CTCF_binding_site,ICM_H3K27me3,TE_H3K27me3	MIR4720	rna66266	22937	T_mural_vs_C_mural	Hypo
chr9	132454000	132459000	Intronic	CTCF_binding_site,enhancer,ICM_H3K27me3,TE_H3K27me3	C9orf171	NM_207417.2	43804	T_mural_vs_C_mural	Hypo
chr7	149675000	149679000	Intergenic	open_chromatin_region	TRNAC25	rna35377	10176	T_mural_vs_C_mural	Hypo
chr9	128717000	128720000	Exonic	CTCF_binding_site,open_chromatin_region	ZDHHC12	XM_005252279.2	4124	T_mural_vs_C_mural	Hypo
chr1	58504000	58508000	Exonic	NA	OMA1	NM_145243.3	38774	T_mural_vs_C_mural	Hypo
chr16	82569000	82572000	Intronic	NA	LOC101928392	rna66286	3339	T_mural_vs_C_mural	Hypo
chr4	39035000	39040000	Promoter	NA	TMEM156	NM_024943.1	-2579	T_mural_vs_C_mural	Hypo
chr14	76605000	76608000	Intergenic	ICM_H3K27me3	VASH1	NM_014909.4	-153892	T_mural_vs_C_mural	Hypo
chr6	34089000	34094000	Exonic	ICM_H3K27ac,ICM_H3K27me3	GRM4	NM_001256813.2	11982	T_mural_vs_C_mural	Hypo
chr8	67086000	67091000	Exonic	ICM_H3K27ac	CSPP1	XM_006716472.1	18016	T_mural_vs_C_mural	Hypo
chr5	75100000	75105000	Exonic	CTCF_binding_site,ICM_H3K27ac	GCNT4	NM_016591.2	-69101	T_mural_vs_C_mural	Hypo
chr11	130485000	130489000	Intergenic	ICM_H3K27me3	ADAMTS15	XM_006718773.1	28575	T_mural_vs_C_mural	Hypo
chr7	2475000	2479000	Intergenic	CTCF_binding_site,ICM_H3K27me3,TE_H3K27me3	LFNG	NM_001166355.1	-33529	T_mural_vs_C_mural	Hypo
chr17	82407000	82410000	Exonic	CGI	HEXDC	NM_173620.2	-8376	T_mural_vs_C_mural	Hypo
chr7	66900000	66906000	Promoter	CGI,CTCF_binding_site,ICM_H3K27ac,ICM_H3K27me3	LOC644794	rna33178	0	T_mural_vs_C_mural	Hypo
chr14	91903000	91908000	Intronic	CTCF_binding_site,enhancer,ICM_H3K27me3,open_chromatin_region	LOC102724531	rna59489	-14253	T_mural_vs_C_mural	Hypo
chr16	15916000	15919000	Intergenic	NA	FOPNL	XM_005255091.2	-27398	T_mural_vs_C_mural	Hypo
chr20	63602000	63605000	Promoter	NA	GMEB2	XM_006723776.1	0	T_mural_vs_C_mural	Hypo
chr4	747000	753000	Exonic	CGI	LOC100129917	rna20123	28848	T_mural_vs_C_mural	Hypo
chrX	1245000	1248000	Intergenic	CTCF_binding_site	CSF2RA	XM_006724437.1	-16832	T_mural_vs_C_mural	Hypo
chr2	108894000	108897000	Exonic	NA	EDAR	XM_006712204.1	92256	T_mural_vs_C_mural	Hypo
chr5	177221000	177226000	Intronic	ICM_H3K27ac	NSD1	XM_005265962.2	-21941	T_mural_vs_C_mural	Hypo
chr15	42078000	42082000	Exonic	CGI,CTCF_binding_site,ICM_H3K27me3,TE_H3K27me3	PLA2G4D	NM_178034.3	12554	T_mural_vs_C_mural	Hypo
chr16	649000	652000	Promoter	CGI,ICM_H3K27ac,ICM_H3K4me3	WDR90	XM_006720863.1	0	T_mural_vs_C_mural	Hypo
chr17	7418000	7421000	Promoter	ICM_H3K27ac,ICM_H3K27me3,TE_H3K27me3	SPEM1	NM_199339.2	0	T_mural_vs_C_mural	Hypo
chr22	44877000	44881000	Intergenic	ICM_H3K27me3	RP4-753M9.1	rna83645	122619	T_mural_vs_C_mural	Hypo
chr10	122054000	122058000	Intronic	CTCF_binding_site,ICM_H3K27ac	TACC2	XM_005269389.2	34357	T_mural_vs_C_mural	Hypo
chr12	6957000	6962000	Promoter	CTCF_binding_site,ICM_H3K27ac,ICM_H3K27me3,ICM_H3K4me3	MIR200C	rna51751	-1699	T_mural_vs_C_mural	Hypo
chr15	72328000	72333000	Intergenic	ICM_H3K27ac	CELF6	NM_052840.4	-7816	T_mural_vs_C_mural	Hypo
chr2	127396000	127399000	Intergenic	ICM_H3K27me3	LOC100506922	XM_005263848.1	17872	T_mural_vs_C_mural	Hypo
chr17	43053000	43058000	Exonic	CTCF_binding_site	RND2	XM_005257706.2	27505	T_mural_vs_C_mural	Hypo
chr2	112507000	112512000	Intronic	CTCF_binding_site	TTL	XM_005263599.1	24810	T_mural_vs_C_mural	Hypo
chr6	166421000	166426000	Exonic	enhancer,ICM_H3K27me3,TE_H3K27me3	MPC1	rna31574	-37987	T_mural_vs_C_mural	Hypo
chr18	31923000	31927000	Intronic	ICM_H3K27ac	TRAPPC8	XM_005258235.1	-13406	T_mural_vs_C_mural	Hypo
chr18	34650000	34655000	Intronic	NA	DTNA	NM_001198941.1	-55232	T_mural_vs_C_mural	Hypo
chr15	40659000	40663000	Exonic	NA	RAD51-AS1	rna60893	32105	T_mural_vs_C_mural	Hypo
chr17	80577000	80580000	Intronic	CTCF_binding_site,enhancer,ICM_H3K27ac	RPTOR	NM_020761.2	32175	T_mural_vs_C_mural	Hypo
chr15	70354000	70357000	Intergenic	CTCF_binding_site,enhancer,ICM_H3K27ac,ICM_H3K27me3,TE_H3K27me3	LOC101929151	rna62030	229606	T_mural_vs_C_mural	Hypo
chr12	49384000	49389000	Promoter	ICM_H3K27ac	LOC100335030	rna52926	-174	T_mural_vs_C_mural	Hypo
chr13	112148000	112152000	Intergenic	ICM_H3K27me3	LOC100506016	rna57330	8709	T_mural_vs_C_mural	Hypo
chr7	65100000	65105000	Exonic	CTCF_binding_site	LOC101929381	rna33116	11099	T_mural_vs_C_mural	Hypo
chr14	67658000	67661000	Exonic	ICM_H3K27ac	LOC102723884	rna58810	-11363	T_mural_vs_C_mural	Hypo
chr5	154384000	154389000	Exonic	enhancer,ICM_H3K27ac,ICM_H3K27me3,TF_binding_site	MIR1294	rna26454	36847	T_mural_vs_C_mural	Hypo
chr1	24824000	24827000	Intronic	ICM_H3K27ac	CLIC4	NM_013943.2	78731	T_mural_vs_C_mural	Hypo
chr1	63474000	63477000	Intronic	enhancer,TF_binding_site	LOC102724319	rna3135	-10971	T_mural_vs_C_mural	Hypo
chr7	129733000	129738000	Intronic	CTCF_binding_site,enhancer,ICM_H3K27ac	MIR182	rna34861	32426	T_mural_vs_C_mural	Hypo
chr7	142573000	142578000	Intergenic	NA	MTRNR2L6	NM_001190487.2	-88299	T_mural_vs_C_mural	Hypo	Down-re
chr4	34504000	34509000	Intergenic	NA	RP11-79E3.3	rna20829	-523714	T_mural_vs_C_mural	Hypo
chr21	42191000	42194000	Intergenic	ICM_H3K27me3,TE_H3K27me3	ABCG1	NM_207627.1	-5689	T_mural_vs_C_mural	Hypo
chr2	87340000	87345000	Exonic	CGI,CTCF_binding_site	LOC102724689	rna10928	3720	T_mural_vs_C_mural	Hypo
chr9	98207000	98215000	Promoter	CTCF_binding_site,TF_binding_site	TBC1D2	NM_001267572.1	0	T_mural_vs_C_mural	Hypo
chr10	102137000	102142000	Exonic	CTCF_binding_site,ICM_H3K27ac,ICM_H3K4me3	PPRC1	XM_006717730.1	3964	T_mural_vs_C_mural	Hypo
chr15	76078000	76082000	Intronic	ICM_H3K27ac,ICM_H3K27me3,ICM_H3K4me3,TE_H3K27me3	C15orf27	NM_152335.2	18042	T_mural_vs_C_mural	Hypo
chr10	3570000	3573000	Intergenic	ICM_H3K27me3,TE_H3K27me3	LOC101927880	rna42592	-134288	T_mural_vs_C_mural	Hypo
chr3	8965000	8968000	Promoter	CTCF_binding_site,ICM_H3K27ac	RAD18	NM_020165.3	-1525	T_mural_vs_C_mural	Hypo
chr7	103129000	103134000	Promoter	CTCF_binding_site,enhancer	NAPEPLD	XM_005250217.2	0	T_mural_vs_C_mural	Hypo
chr6	168473000	168478000	Intronic	ICM_H3K27me3,open_chromatin_region	SMOC2	NM_022138.2	31849	T_mural_vs_C_mural	Hypo
chr17	82512000	82517000	Promoter	ICM_H3K27ac	FOXK2	NM_004514.3	-2718	T_mural_vs_C_mural	Hypo
chr6	75260000	75263000	Exonic	ICM_H3K27ac	COX7A2	rna29913	-16072	T_mural_vs_C_mural	Hypo
chr6	50257000	50260000	Intergenic	NA	LOC100505985	rna29603	163403	T_mural_vs_C_mural	Hypo
chr10	74178000	74182000	Promoter	CTCF_binding_site,ICM_H3K27ac,ICM_H3K4me3	ADK	NM_001202449.1	1511	T_mural_vs_C_mural	Hypo
chr3	166534000	166539000	Intergenic	CTCF_binding_site	BCHE	XM_005247685.1	-696528	T_mural_vs_C_mural	Hypo
chr4	146544000	146548000	Intergenic	CTCF_binding_site,ICM_H3K27me3,TF_binding_site	SLC10A7	NM_032128.3	-22029	T_mural_vs_C_mural	Hypo
chr17	18102000	18107000	Promoter	CTCF_binding_site,enhancer	MYO15A	NM_016239.3	-1706	T_mural_vs_C_mural	Hypo
chr1	200575000	200580000	Exonic	NA	KIF14	NM_014875.2	40734	T_mural_vs_C_mural	Hypo
chr7	2624000	2629000	Promoter	ICM_H3K27me3,TE_H3K27me3	TTYH3	NM_025250.2	-2969	T_mural_vs_C_mural	Hypo
chr5	14505000	14509000	Exonic	CTCF_binding_site,ICM_H3K27me3	FAM105A	NM_019018.2	-72782	T_mural_vs_C_mural	Hypo
chr11	7977000	7982000	Intergenic	CTCF_binding_site	EIF3F	NM_003754.2	-5320	T_mural_vs_C_mural	Hypo	Up-re
chr3	11813000	11816000	Intronic	ICM_H3K27ac	TAMM41	XM_006712974.1	17086	T_mural_vs_C_mural	Hypo
chr15	35229000	35233000	Intergenic	NA	ANP32AP1	rna60745	-4326	T_mural_vs_C_mural	Hypo
chr9	35553000	35556000	Exonic	CTCF_binding_site	FAM166B	NM_001099951.3	7899	T_mural_vs_C_mural	Hypo
chr2	46375000	46385000	Exonic	CTCF_binding_site,enhancer,ICM_H3K27me3	LOC101805491	rna9990	-44190	T_mural_vs_C_mural	Hypo
chr7	156481000	156484000	Intronic	ICM_H3K27me3,TE_H3K27me3	AC073133.1	rna35617	-35412	T_mural_vs_C_mural	Hypo
chr8	42994000	42999000	Exonic	ICM_H3K27ac	FNTA	NM_002027.2	-57299	T_mural_vs_C_mural	Hypo
chr15	85748000	85753000	Exonic	CTCF_binding_site,ICM_H3K27ac	RP11-158M2.5	rna62765	3630	T_mural_vs_C_mural	Hypo
chr9	124344000	124349000	Exonic	CTCF_binding_site,ICM_H3K27ac,ICM_H3K27me3	LOC100129034	rna41374	-4473	T_mural_vs_C_mural	Hypo	Down-re
chr4	40777000	40781000	Intronic	CTCF_binding_site	NSUN7	NM_024677.4	27103	T_mural_vs_C_mural	Hypo
chr7	150386000	150389000	Exonic	CTCF_binding_site,ICM_H3K27me3	ZNF775	NM_173680.3	6683	T_mural_vs_C_mural	Hypo
chr19	54353000	54357000	Exonic	CTCF_binding_site,enhancer,ICM_H3K27me3	LAIR1	NM_001289023.1	8114	T_mural_vs_C_mural	Hypo
chr22	30709000	30712000	Intronic	ICM_H3K27ac	OSBP2	XM_006724206.1	13552	T_mural_vs_C_mural	Hypo
chr16	72959000	72963000	Exonic	CGI,CTCF_binding_site,ICM_H3K27ac,ICM_H3K27me3	LOC102723853	rna66108	-84905	T_mural_vs_C_mural	Hypo
chr17	20280000	20285000	Intronic	NA	CCDC144CP	rna68197	-36174	T_mural_vs_C_mural	Hypo
chr14	50835000	50840000	Intergenic	CTCF_binding_site,ICM_H3K27me3,open_chromatin_region,TE_H3K27me3	NIN	NM_182944.2	-3879	T_mural_vs_C_mural	Hypo
chr8	48337000	48342000	Intergenic	NA	RP11-770E5.1	rna36939	-209567	T_mural_vs_C_mural	Hypo
chr9	78133000	78138000	Intergenic	open_chromatin_region	CEP78	XM_005252264.1	-98062	T_mural_vs_C_mural	Hypo
chr6	169641000	169644000	Exonic	CTCF_binding_site,ICM_H3K27me3	WDR27	NM_001202550.1	58063	T_mural_vs_C_mural	Hypo
chr10	24716000	24720000	Promoter	ICM_H3K27ac,ICM_H3K4me3	ARHGAP21	XM_006717487.1	2346	T_mural_vs_C_mural	Hypo
chrX	1151000	1154000	Intergenic	NA	CRLF2	NM_001012288.1	58634	T_mural_vs_C_mural	Hypo
chr6	33685000	33688000	Exonic	ICM_H3K27me3	MIR3934	rna28782	-10128	T_mural_vs_C_mural	Hypo
chr17	62137000	62142000	Intergenic	CGI,CTCF_binding_site,ICM_H3K27ac,TF_binding_site	MED13	NM_005121.2	-71718	T_mural_vs_C_mural	Hypo
chr2	135353000	135358000	Promoter	NA	ZRANB3	XM_005263811.2	0	T_mural_vs_C_mural	Hypo
chr7	99005000	99008000	Exonic	NA	AC004893.11	rna33873	-5165	T_mural_vs_C_mural	Hypo
chr2	210244000	210247000	Intergenic	NA	ACADL	NM_001608.3	-18509	T_mural_vs_C_mural	Hypo
chr10	112651000	112656000	Intronic	enhancer,ICM_H3K27ac	MIR4295	rna45732	16820	T_mural_vs_C_mural	Hypo
chr8	67459000	67464000	Intronic	CTCF_binding_site,enhancer,ICM_H3K27ac,open_chromatin_region	LOC102724708	XM_006716495.1	115272	T_mural_vs_C_mural	Hypo
chr17	67249000	67252000	Promoter	ICM_H3K27ac	LOC101928021	rna70738	44	T_mural_vs_C_mural	Hypo
chr7	149690000	149695000	Promoter	CGI,ICM_H3K4me3	TRNAC20	rna35378	0	T_mural_vs_C_mural	Hypo
chr11	9771000	9776000	Intronic	enhancer,ICM_H3K27ac,ICM_H3K27me3,ICM_H3K4me3	RP11-540A21.2	rna47189	-11467	T_mural_vs_C_mural	Hypo
chr3	126104000	126108000	Promoter	CTCF_binding_site,ICM_H3K27me3	ALDH1L1-AS1	rna18295	360	T_mural_vs_C_mural	Hypo
chr5	10106000	10111000	Intergenic	ICM_H3K27me3,open_chromatin_region	FAM173B	NM_001258388.1	138909	T_mural_vs_C_mural	Hypo
chr22	35871000	35875000	Intronic	enhancer,ICM_H3K27ac	LOC101926970	rna83042	14654	T_mural_vs_C_mural	Hypo
chr17	3799000	3803000	Promoter	CTCF_binding_site	ITGAE	NM_002208.4	0	T_mural_vs_C_mural	Hypo
chr3	51469000	51472000	Exonic	ICM_H3K27ac	VPRBP	XM_006713428.1	11803	T_mural_vs_C_mural	Hypo
chr17	28339000	28344000	Exonic	ICM_H3K27ac,open_chromatin_region	TNFAIP1	NM_021137.4	3478	T_mural_vs_C_mural	Hypo
chr16	88270000	88274000	Intergenic	CTCF_binding_site,ICM_H3K27me3	LOC101928880	rna66514	75715	T_mural_vs_C_mural	Hypo
chr22	28226000	28229000	Intronic	ICM_H3K27ac	TTC28	XM_006724171.1	214656	T_mural_vs_C_mural	Hypo
chrX	985000	988000	Intergenic	open_chromatin_region	CRLF2	NM_001012288.1	224634	T_mural_vs_C_mural	Hypo
chr12	131726000	131730000	Exonic	NA	SFSWAP	XM_006719559.1	14905	T_mural_vs_C_mural	Hypo
chr18	55955000	55958000	Intergenic	NA	RP11-214L13.1	rna72902	-34801	T_mural_vs_C_mural	Hypo
chr12	19571000	19576000	Intergenic	CTCF_binding_site,ICM_H3K27ac	LOC101928387	rna52209	-27163	T_mural_vs_C_mural	Hypo
chr1	179687000	179693000	Exonic	enhancer,ICM_H3K27ac	FAM163A	XM_006711177.1	-34763	T_mural_vs_C_mural	Hypo
chr1	52909000	52913000	Promoter	CTCF_binding_site,ICM_H3K27ac,TF_binding_site	ECHDC2	XM_006710746.1	0	T_mural_vs_C_mural	Hypo
chr8	142198000	142202000	Promoter	ICM_H3K27me3,ICM_H3K4me3,TE_H3K27me3	LINC00051	rna38414	0	T_mural_vs_C_mural	Hypo
chr2	182461000	182466000	Intronic	NA	PDE1A	NM_001258313.1	-33952	T_mural_vs_C_mural	Hypo
chr11	73860000	73864000	Exonic	NA	PAAF1	NM_001267806.1	-12699	T_mural_vs_C_mural	Hypo
chr15	89827000	89834000	Exonic	CTCF_binding_site,ICM_H3K27ac	ANPEP	XM_005254892.2	-12121	T_mural_vs_C_mural	Hypo
chr17	76475000	76478000	Exonic	NA	AANAT	NM_001088.2	7452	T_mural_vs_C_mural	Hypo
chr15	28212000	28215000	Exonic	CGI	HERC2	XM_005268277.2	97849	T_mural_vs_C_mural	Hypo
chr17	31956000	31960000	Intronic	NA	SUZ12	XM_006721794.1	18524	T_mural_vs_C_mural	Hypo
chr16	30605000	30608000	Promoter	NA	ZNF689	rna64977	1828	T_mural_vs_C_mural	Hypo
chr9	12473000	12478000	Intergenic	NA	TYRP1	XM_005251574.1	-215385	T_mural_vs_C_mural	Hypo
chr9	31070000	31074000	Intergenic	NA	LOC101929620	rna39296	307490	T_mural_vs_C_mural	Hypo
chr1	213036000	213040000	Intergenic	CTCF_binding_site,ICM_H3K27ac	RPS6KC1	NM_001136138.2	-11233	T_mural_vs_C_mural	Hypo
chr1	175841000	175845000	Intergenic	CTCF_binding_site,ICM_H3K27ac,ICM_H3K27me3	RP11-222A5.1	rna6798	-32343	T_mural_vs_C_mural	Hypo
chr1	9602000	9607000	Exonic	CTCF_binding_site,enhancer	TMEM201	XM_006710418.1	13123	T_mural_vs_C_mural	Hypo
chr13	99544000	99547000	Exonic	NA	TM9SF2	NM_004800.2	42626	T_mural_vs_C_mural	Hypo
chr10	125019000	125024000	Intronic	CGI,CTCF_binding_site,ICM_H3K27ac	CTBP2	NM_022802.2	3884	T_mural_vs_C_mural	Hypo
chr22	25494000	25497000	Intergenic	ICM_H3K27ac	MIR6817	rna82537	38308	T_mural_vs_C_mural	Hypo
chr1	2102000	2116000	Promoter	CGI,CTCF_binding_site,ICM_H3K27ac,ICM_H3K27me3,TE_H3K27me3	PRKCZ	NM_001033582.1	0	T_mural_vs_C_mural	Hypo
chr5	172242000	172247000	Promoter	CTCF_binding_site,enhancer,ICM_H3K27ac	UBTD2	XM_005266010.1	0	T_mural_vs_C_mural	Hypo
chr3	43592000	43595000	Intronic	TF_binding_site	ANO10	XM_005265265.2	27062	T_mural_vs_C_mural	Hypo
chr4	139113000	139118000	Exonic	CGI,CTCF_binding_site,ICM_H3K27ac	ELF2	XM_005262806.1	7251	T_mural_vs_C_mural	Hypo
chr4	124166000	124170000	Intergenic	NA	LOC102724176	rna22538	-137929	T_mural_vs_C_mural	Hypo
chr5	462000	467000	Exonic	CGI,CTCF_binding_site	PP7080	rna23594	5965	T_mural_vs_C_mural	Hypo
chr3	196769000	196772000	Intronic	ICM_H3K27ac	RNU6-42P	rna19967	13086	T_mural_vs_C_mural	Hypo
chr4	25710000	25713000	Intergenic	CTCF_binding_site,ICM_H3K27ac,ICM_H3K27me3	SLC34A2	NM_001177999.1	53536	T_mural_vs_C_mural	Hypo
chr16	57268000	57273000	Intronic	ICM_H3K27ac	PLLP	NM_015993.2	11672	T_mural_vs_C_mural	Hypo
chr4	155260000	155263000	Intergenic	NA	NPY2R	XM_005263034.2	51134	T_mural_vs_C_mural	Hypo
chr6	1538000	1542000	Intronic	ICM_H3K27me3,TE_H3K27me3	LOC102723958	rna27235	13200	T_mural_vs_C_mural	Hypo
chr8	29170000	29175000	Intronic	CTCF_binding_site,ICM_H3K27ac	KIF13B	XM_005273459.1	75084	T_mural_vs_C_mural	Hypo
chr11	15094000	15099000	Intergenic	CTCF_binding_site,open_chromatin_region	INSC	NM_001031853.4	-13424	T_mural_vs_C_mural	Hypo
chr15	58416000	58421000	Exonic	ICM_H3K27ac	LIPC	XM_005254372.1	5246	T_mural_vs_C_mural	Hypo
chr2	232337000	232341000	Exonic	CTCF_binding_site,enhancer	ALPP	XM_005246439.2	-37534	T_mural_vs_C_mural	Hypo	Up-re
chr17	37694000	37699000	Intronic	enhancer,ICM_H3K27me3	HNF1B	NM_000458.2	46105	T_mural_vs_C_mural	Hypo
chr17	45910000	45914000	Intronic	ICM_H3K27me3	MAPT-IT1	rna69751	14217	T_mural_vs_C_mural	Hypo
chr19	4473000	4482000	Promoter	ICM_H3K27ac,ICM_H3K4me3	HDGFRP2	NM_032631.2	742	T_mural_vs_C_mural	Hypo
chr14	74903000	74909000	Exonic	CTCF_binding_site,enhancer,ICM_H3K27ac,open_chromatin_region	RPS6KL1	NM_031464.4	13442	T_mural_vs_C_mural	Hypo
chr17	80930000	80934000	Intronic	NA	FLJ46026	rna71549	37213	T_mural_vs_C_mural	Hypo
chr22	37108000	37113000	Promoter	CTCF_binding_site,enhancer,ICM_H3K27me3,TE_H3K27me3,TF_binding_site	TMPRSS6	NM_001289001.1	0	T_mural_vs_C_mural	Hypo
chr5	750000	754000	Exonic	CGI,CTCF_binding_site	ZDHHC11B	XM_003118532.5	30742	T_mural_vs_C_mural	Hypo
chr14	69014000	69017000	Intergenic	CTCF_binding_site,ICM_H3K27ac	ACTN1-AS1	rna58834	34318	T_mural_vs_C_mural	Hypo
chr22	46470000	46476000	Intronic	enhancer,ICM_H3K27me3,TE_H3K27me3	CELSR1	NM_014246.1	61170	T_mural_vs_C_mural	Hypo
chr15	72182000	72187000	Intronic	CGI,CTCF_binding_site,ICM_H3K27ac	GRAMD2	NM_001012642.2	10795	T_mural_vs_C_mural	Hypo
chr5	151551000	151556000	Exonic	NA	FAT2	NM_001447.2	12944	T_mural_vs_C_mural	Hypo
chr22	17058000	17061000	Exonic	CTCF_binding_site	CECR7	rna81976	21430	T_mural_vs_C_mural	Hypo
chr13	112714000	112719000	Intronic	ICM_H3K27ac	ATP11A	NM_032189.3	23671	T_mural_vs_C_mural	Hypo
chr20	58749000	58752000	Intergenic	enhancer,ICM_H3K27me3,TE_H3K27me3	LOC100652930	rna80538	31636	T_mural_vs_C_mural	Hypo
chr2	171175000	171179000	Intronic	CTCF_binding_site,ICM_H3K27ac	TLK1	NM_012290.4	-14100	T_mural_vs_C_mural	Hypo
chr12	131056000	131060000	Intronic	ICM_H3K27me3,open_chromatin_region,TE_H3K27me3	GPR133	XM_006719346.1	87818	T_mural_vs_C_mural	Hypo
chr1	42387000	42390000	Intronic	ICM_H3K27me3,TE_H3K27me3	RIMKLA	XM_006710585.1	6183	T_mural_vs_C_mural	Hypo
chr21	35448000	35451000	Intronic	NA	LOC100506403	rna81368	129764	T_mural_vs_C_mural	Hypo
chr2	3589000	3594000	Promoter	CTCF_binding_site,ICM_H3K27me3	COLEC11	NM_001255982.1	-832	T_mural_vs_C_mural	Hypo
chr18	49498000	49501000	Promoter	CTCF_binding_site,ICM_H3K27ac,ICM_H3K27me3,ICM_H3K4me3	LOC101928144	rna72751	0	T_mural_vs_C_mural	Hypo
chr8	49446000	49451000	Intergenic	open_chromatin_region	LOC100507464	rna36951	61213	T_mural_vs_C_mural	Hypo
chr20	31592000	31595000	Intergenic	CTCF_binding_site,ICM_H3K27ac	ID1	NM_002165.3	-10283	T_mural_vs_C_mural	Hypo
chr11	126250000	126255000	Exonic	NA	SRPR	NM_001177842.1	13982	T_mural_vs_C_mural	Hypo
chr4	120739000	120744000	Intronic	CTCF_binding_site,enhancer	PRDM5	XM_005262706.1	178836	T_mural_vs_C_mural	Hypo
chr16	87615000	87618000	Intronic	CGI,CTCF_binding_site,ICM_H3K27me3,TE_H3K27me3	JPH3	NM_020655.3	12113	T_mural_vs_C_mural	Hypo
chr7	44775000	44779000	Intergenic	open_chromatin_region	PPIA	NM_021130.3	-17642	T_mural_vs_C_mural	Hypo
chr1	94837000	94840000	Exonic	ICM_H3K27ac	SLC44A3	XM_005270441.1	16350	T_mural_vs_C_mural	Hypo
chr16	15029000	15032000	Exonic	CTCF_binding_site	MIR1972-1	rna64263	-18603	T_mural_vs_C_mural	Hypo
chr13	33654000	33659000	Intronic	ICM_H3K27me3,TE_H3K27me3	STARD13	NM_001243476.1	17795	T_mural_vs_C_mural	Hypo
chr9	133667000	133670000	Intronic	CTCF_binding_site,ICM_H3K27me3,TE_H3K27me3	DBH-AS1	rna42101	-9592	T_mural_vs_C_mural	Hypo
chr22	19069000	19073000	Intronic	enhancer,ICM_H3K27me3	DGCR11	rna82094	-20625	T_mural_vs_C_mural	Hypo
chrX	98413000	98418000	Intergenic	open_chromatin_region	LOC102724186	rna85719	-1300166	T_mural_vs_C_mural	Hypo
chr11	69208000	69213000	Intergenic	CTCF_binding_site,enhancer,ICM_H3K27me3,TE_H3K27me3	RP11-554A11.8	rna49442	-36438	T_mural_vs_C_mural	Hypo
chr16	74716000	74721000	Exonic	CGI,CTCF_binding_site,ICM_H3K27ac,ICM_H3K27me3	MLKL	NM_152649.2	-15109	T_mural_vs_C_mural	Hypo
chr6	90466000	90471000	Intergenic	ICM_H3K27me3,TE_H3K27me3	MAP3K7	XM_006715553.1	100807	T_mural_vs_C_mural	Hypo
chrX	47944000	47947000	Intergenic	TE_H3K27me3	ZNF182	NM_001007088.1	56978	T_mural_vs_C_mural	Hypo
chr6	156502000	156506000	Intergenic	enhancer,ICM_H3K27me3	LOC101928923	rna31357	-207259	T_mural_vs_C_mural	Hypo
chr14	47765000	47770000	Exonic	NA	MIR548Y	rna58276	-3896	T_mural_vs_C_mural	Hypo
chr9	6244000	6249000	Intronic	enhancer	IL33	XM_005251626.2	6919	T_mural_vs_C_mural	Hypo
chr20	3822000	3827000	Promoter	CTCF_binding_site,enhancer,ICM_H3K27ac	AP5S1	NM_018347.2	1476	T_mural_vs_C_mural	Hypo
chr6	44108000	44112000	Intergenic	ICM_H3K27ac	MRPL14	XM_005249299.2	14138	T_mural_vs_C_mural	Hypo
chr17	66390000	66393000	Intronic	CTCF_binding_site	RP11-4F22.2	rna70724	22785	T_mural_vs_C_mural	Hypo
chr16	80841000	80846000	Promoter	ICM_H3K27me3,TE_H3K27me3,TF_binding_site	LOC100996425	rna66238	-778	T_mural_vs_C_mural	Hypo
chr12	132036000	132039000	Exonic	CGI,CTCF_binding_site	SNORA49	rna55708	4776	T_mural_vs_C_mural	Hypo
chr12	123427000	123432000	Exonic	ICM_H3K27ac	RILPL2	rna55545	4677	T_mural_vs_C_mural	Hypo
chr19	53272000	53276000	Intergenic	ICM_H3K27me3	VN1R4	NM_173857.2	-4335	T_mural_vs_C_mural	Hypo
chr12	62629000	62632000	Intergenic	CGI,CTCF_binding_site,ICM_H3K27ac,ICM_H3K27me3	MIRLET7I	rna53879	25253	T_mural_vs_C_mural	Hypo
chr5	156751000	156755000	Intronic	NA	PPP1R2P3	rna26498	-95538	T_mural_vs_C_mural	Hypo
chr20	3526000	3530000	Intronic	NA	ATRN	NM_139321.2	54982	T_mural_vs_C_mural	Hypo
chr20	17627000	17632000	Exonic	CTCF_binding_site,enhancer,ICM_H3K27ac,ICM_H3K27me3	RRBP1	NM_001042576.1	50283	T_mural_vs_C_mural	Hypo
chr17	8310000	8314000	Promoter	ICM_H3K27ac,ICM_H3K27me3,ICM_H3K4me3,TE_H3K27me3	ARHGEF15	NM_173728.3	0	T_mural_vs_C_mural	Hypo
chr7	100953000	100956000	Intronic	ICM_H3K27ac,ICM_H3K27me3,TE_H3K27me3	MUC3A	XM_006716217.1	3546	T_mural_vs_C_mural	Hypo
chr10	97780000	97784000	Intergenic	CTCF_binding_site,ICM_H3K27me3	SFRP5	NM_003015.3	-8001	T_mural_vs_C_mural	Hypo
chr11	103264000	103267000	Intronic	NA	DYNC2H1	NM_001377.2	154569	T_mural_vs_C_mural	Hypo
chr2	169721000	169725000	Intronic	CTCF_binding_site,enhancer	KLHL23	NM_144711.5	-8846	T_mural_vs_C_mural	Hypo
chr14	59465000	59468000	Promoter	CGI,ICM_H3K4me3	GPR135	NM_022571.5	0	T_mural_vs_C_mural	Hypo
chr18	48580000	48585000	Intronic	enhancer,ICM_H3K27ac	CTIF	XM_006722585.1	39682	T_mural_vs_C_mural	Hypo
chr7	2002000	2006000	Exonic	CGI,CTCF_binding_site,enhancer	MIR4655	rna31813	-157747	T_mural_vs_C_mural	Hypo
chr12	124415000	124418000	Intronic	CGI,enhancer	MIR6880	rna55598	-77758	T_mural_vs_C_mural	Hypo
chr12	8954000	8959000	Intergenic	CTCF_binding_site	M6PR	NM_002355.3	-4239	T_mural_vs_C_mural	Hypo
chr4	38012000	38017000	Exonic	CGI,enhancer,ICM_H3K27ac,open_chromatin_region	TBC1D1	XM_006714001.1	-28816	T_mural_vs_C_mural	Hypo
chr9	33365000	33369000	Exonic	ICM_H3K27ac	AQP7	XM_006716765.1	26165	T_mural_vs_C_mural	Hypo
chr6	152800000	152803000	Intergenic	ICM_H3K27ac	VIP	XM_005267135.1	49155	T_mural_vs_C_mural	Hypo
chr15	90620000	90625000	Intronic	enhancer,ICM_H3K27ac,ICM_H3K27me3	RP11-387D10.3	rna62935	-35234	T_mural_vs_C_mural	Hypo
chr17	42700000	42705000	Exonic	enhancer,open_chromatin_region	MIR6780A	rna69362	3104	T_mural_vs_C_mural	Hypo
chr10	122200000	122203000	Intronic	ICM_H3K27me3	LOC102724724	XM_006718101.1	-35629	T_mural_vs_C_mural	Hypo
chr3	49246000	49250000	Intronic	NA	MIR4271	rna16609	-24120	T_mural_vs_C_mural	Hypo
chr2	231467000	231471000	Promoter	ICM_H3K27ac	NCL	NM_005381.2	-2506	T_mural_vs_C_mural	Hypo
chr13	21391000	21395000	Exonic	NA	ZDHHC20	XM_006719798.1	30686	T_mural_vs_C_mural	Hypo
chr17	27334000	27339000	Intergenic	ICM_H3K27ac	WSB1	rna68243	39920	T_mural_vs_C_mural	Hypo
chr19	13432000	13437000	Intronic	NA	CACNA1A	NM_000068.3	69460	T_mural_vs_C_mural	Hypo
chr3	161036000	161039000	Intronic	NA	B3GALNT1	NM_033169.2	65895	T_mural_vs_C_mural	Hypo
chr1	61714000	61719000	Intronic	ICM_H3K27ac	TM2D1	rna3088	6151	T_mural_vs_C_mural	Hypo
chr6	138741000	138744000	Intronic	CTCF_binding_site,ICM_H3K27ac	CCDC28A	NM_015439.2	-29520	T_mural_vs_C_mural	Hypo
chr1	149921000	149926000	Promoter	ICM_H3K27ac	SF3B4	NM_005850.4	2252	T_mural_vs_C_mural	Hypo
chr7	67187000	67190000	Intronic	NA	MIR4650-1	rna33184	-72603	T_mural_vs_C_mural	Hypo
chr2	167542000	167547000	Intronic	CTCF_binding_site	B3GALT1	XM_005246931.1	51818	T_mural_vs_C_mural	Hypo
chr17	81277000	81280000	Exonic	enhancer,ICM_H3K27me3,ICM_H3K4me3	SLC38A10	NM_001037984.2	15339	T_mural_vs_C_mural	Hypo
chr6	158749000	158753000	Exonic	CTCF_binding_site,ICM_H3K27ac	MIR3918	rna31438	11735	T_mural_vs_C_mural	Hypo
chr12	22399000	22403000	Intergenic	NA	ST8SIA1	NM_003034.3	-64286	T_mural_vs_C_mural	Hypo
chr12	122219000	122222000	Intronic	ICM_H3K27ac	DIABLO	NM_001278304.1	3850	T_mural_vs_C_mural	Hypo
chr15	90083000	90088000	Exonic	CTCF_binding_site,enhancer	IDH2	NM_002168.2	14476	T_mural_vs_C_mural	Hypo
chr7	155094000	155098000	Intergenic	ICM_H3K27me3,open_chromatin_region	HTR5A-AS1	rna35594	-22443	T_mural_vs_C_mural	Hypo
chr19	2409000	2413000	Exonic	ICM_H3K27me3,TE_H3K27me3	TIMM13	NM_012458.3	14916	T_mural_vs_C_mural	Hypo
chr1	39183000	39188000	Intronic	CTCF_binding_site,ICM_H3K27ac	MACF1	XM_006710532.1	-16706	T_mural_vs_C_mural	Hypo
chr4	139090000	139095000	Intronic	ICM_H3K27ac	ELF2	NM_006874.3	-5586	T_mural_vs_C_mural	Hypo
chr2	15926000	15930000	Intergenic	enhancer,ICM_H3K27ac,ICM_H3K27me3	MYCN	NM_005378.4	-10561	T_mural_vs_C_mural	Hypo
chr2	115621000	115626000	Intronic	NA	DPP10	XM_005263718.2	-123995	T_mural_vs_C_mural	Hypo
chr14	91405000	91408000	Intronic	NA	CCDC88C	rna59473	9796	T_mural_vs_C_mural	Hypo
chr20	63745000	63749000	Exonic	CGI,CTCF_binding_site,ICM_H3K27me3	SLC2A4RG	NM_020062.3	5142	T_mural_vs_C_mural	Hypo
chr19	4264000	4267000	Intronic	CTCF_binding_site,ICM_H3K27ac,TF_binding_site	SHD	NM_020209.3	-11601	T_mural_vs_C_mural	Hypo
chr10	95199000	95203000	Exonic	CTCF_binding_site,TF_binding_site	C10orf129	NM_207321.2	4800	T_mural_vs_C_mural	Hypo
chr1	45537000	45541000	Intergenic	enhancer,ICM_H3K27ac,ICM_H3K4me3	AKR1A1	NM_001202413.1	-9783	T_mural_vs_C_mural	Hypo
chr2	146400000	146403000	Intergenic	NA	PABPC1P2	rna12295	-184057	T_mural_vs_C_mural	Hypo
chr2	55060000	55065000	Intronic	CTCF_binding_site,TF_binding_site	RTN4	NM_207520.1	-9402	T_mural_vs_C_mural	Hypo
chr15	82305000	82308000	Exonic	CTCF_binding_site	ADAMTS7P1	rna62567	11717	T_mural_vs_C_mural	Hypo
chr3	51420000	51423000	Exonic	ICM_H3K27ac	RBM15B	NM_013286.4	28732	T_mural_vs_C_mural	Hypo
chr11	63740000	63743000	Intronic	enhancer,ICM_H3K27ac	C11orf95	NM_001144936.1	25641	T_mural_vs_C_mural	Hypo
chrX	47633000	47637000	Promoter	NA	CFP	NM_002621.2	-2695	T_mural_vs_C_mural	Hypo
chr1	54372000	54377000	Intronic	CTCF_binding_site,ICM_H3K27ac,ICM_H3K27me3,ICM_H3K4me3	SSBP3	XM_005270713.1	29017	T_mural_vs_C_mural	Hypo
chr17	31098000	31103000	Intronic	enhancer,ICM_H3K27ac	NF1	XM_006721925.1	3023	T_mural_vs_C_mural	Hypo
chr15	24434000	24439000	Promoter	open_chromatin_region	PWRN3	rna60416	-2045	T_mural_vs_C_mural	Hypo
chr9	37897000	37901000	Exonic	enhancer	SLC25A51	rna39714	3353	T_mural_vs_C_mural	Hypo
chr7	154806000	154810000	Exonic	ICM_H3K27me3	PAXIP1-AS2	rna35587	-118517	T_mural_vs_C_mural	Hypo
chr5	179640000	179645000	Promoter	CTCF_binding_site,enhancer	C5orf60	NM_001142306.1	46	T_mural_vs_C_mural	Hypo
chr13	113332000	113335000	Exonic	CTCF_binding_site,enhancer	GRTP1	XM_006719979.1	16924	T_mural_vs_C_mural	Hypo
chr14	60725000	60729000	Promoter	ICM_H3K27ac	SIX4	XM_005267759.1	-679	T_mural_vs_C_mural	Hypo
chr21	31998000	32002000	Exonic	TF_binding_site	LINC00159	rna81226	84295	T_mural_vs_C_mural	Hypo
chr2	96900000	96905000	Promoter	CTCF_binding_site,ICM_H3K27ac,ICM_H3K27me3	FAM178B	NM_016490.4	-1867	T_mural_vs_C_mural	Hypo
chr16	71246000	71250000	Intergenic	CTCF_binding_site,ICM_H3K27me3,TE_H3K27me3	HYDIN	NM_001198543.1	-15278	T_mural_vs_C_mural	Hypo
chr5	131136000	131141000	Intergenic	TF_binding_site	HINT1	NM_005340.6	24348	T_mural_vs_C_mural	Hypo
chr3	38002000	38006000	Exonic	CTCF_binding_site,ICM_H3K27me3	VILL	XM_006713185.1	6114	T_mural_vs_C_mural	Hypo
chr5	40722000	40725000	Intronic	NA	TTC33	XM_006714462.1	30959	T_mural_vs_C_mural	Hypo
chr3	19861000	19866000	Intergenic	ICM_H3K27ac	EFHB	NM_144715.3	68214	T_mural_vs_C_mural	Hypo
chr5	138816000	138819000	Intronic	ICM_H3K27ac	LRRTM2	NM_015564.2	56368	T_mural_vs_C_mural	Hypo
chr15	85132000	85140000	Exonic	enhancer,ICM_H3K27ac	LOC101929451	XM_005254999.1	-63800	T_mural_vs_C_mural	Hypo
chr7	128649000	128652000	Exonic	CTCF_binding_site,enhancer,open_chromatin_region,TF_binding_site	LINC01000	rna34784	7759	T_mural_vs_C_mural	Hypo
chr1	21444000	21448000	Exonic	open_chromatin_region	NBPF3	XM_006710959.1	3833	T_mural_vs_C_mural	Hypo
chr22	38657000	38661000	Promoter	CGI,enhancer,ICM_H3K27ac,ICM_H3K4me3	CBY1	NM_015373.3	347	T_mural_vs_C_mural	Hypo
chr15	93051000	93055000	Exonic	CGI,CTCF_binding_site,ICM_H3K27ac,TF_binding_site	RGMA	NM_001166286.1	18160	T_mural_vs_C_mural	Hypo
chr7	158344000	158347000	Intronic	ICM_H3K27me3,TE_H3K27me3	LOC101927962	rna35661	7153	T_mural_vs_C_mural	Hypo
chr14	49698000	49701000	Intronic	ICM_H3K27ac	KLHDC1	NM_172193.2	4895	T_mural_vs_C_mural	Hypo
chr18	21229000	21234000	Intergenic	CTCF_binding_site,enhancer,ICM_H3K27ac	LOC101927496	rna72222	7509	T_mural_vs_C_mural	Hypo
chr16	88555000	88560000	Intergenic	CGI,CTCF_binding_site,ICM_H3K27me3,open_chromatin_region,TE_H3K27me3	ZC3H18	NM_144604.3	-10381	T_mural_vs_C_mural	Hypo
chr2	194088000	194093000	Intergenic	NA	AC018799.1	rna13258	-251269	T_mural_vs_C_mural	Hypo
chr17	82887000	82896000	Promoter	CTCF_binding_site,enhancer,ICM_H3K27ac	TBCD	XM_006722292.1	911	T_mural_vs_C_mural	Hypo
chr21	36247000	36250000	Exonic	ICM_H3K27ac	LOC102724619	rna81396	29968	T_mural_vs_C_mural	Hypo
chr8	111610000	111615000	Intergenic	open_chromatin_region	RP11-946L20.4	rna38003	-373819	T_mural_vs_C_mural	Hypo
chr15	58825000	58830000	Intronic	enhancer,ICM_H3K27ac	FAM63B	NM_001040453.1	53806	T_mural_vs_C_mural	Hypo
chr3	130555000	130558000	Promoter	NA	COL6A6	NM_001102608.1	-2334	T_mural_vs_C_mural	Hypo
chr7	74390000	74393000	Intronic	NA	GTF2IRD1	NM_001199207.1	-60790	T_mural_vs_C_mural	Hypo
chr9	128112000	128117000	Promoter	CTCF_binding_site,ICM_H3K27ac	RP11-395P17.3	rna41603	1734	T_mural_vs_C_mural	Hypo
chr10	125129000	125134000	Exonic	enhancer,ICM_H3K27ac	CTBP2	XM_005269562.2	-4027	T_mural_vs_C_mural	Hypo
chr20	56410000	56413000	Promoter	ICM_H3K27ac	CASS4	XM_006723831.1	0	T_mural_vs_C_mural	Hypo
chr6	63466000	63471000	Intergenic	ICM_H3K27ac	PTP4A1	XM_006715563.1	-57021	T_mural_vs_C_mural	Hypo
chr9	6801000	6804000	Intronic	ICM_H3K27ac	KDM4C	NM_015061.3	43359	T_mural_vs_C_mural	Hypo
chr15	81214000	81219000	Intronic	CTCF_binding_site,enhancer	IL16	NM_172217.3	-6299	T_mural_vs_C_mural	Hypo
chr22	49773000	49776000	Exonic	CGI	LOC90834	rna83783	4310	T_mural_vs_C_mural	Hypo
chr11	34145000	34149000	Exonic	ICM_H3K27ac,open_chromatin_region	LOC102723539	rna47690	-9069	T_mural_vs_C_mural	Hypo
chr15	20256000	20260000	Intergenic	NA	CHEK2P2	rna60296	-22744	T_mural_vs_C_mural	Hypo
chr12	124134000	124137000	Intronic	ICM_H3K27ac	FAM101A	NM_181709.4	-152164	T_mural_vs_C_mural	Hypo
chr6	163113000	163118000	Intronic	ICM_H3K27me3,open_chromatin_region,TE_H3K27me3	RP1-257A15.1	rna31537	-58839	T_mural_vs_C_mural	Hypo
chr22	23235000	23240000	Intronic	ICM_H3K27ac	FBXW4P1	rna82391	-22767	T_mural_vs_C_mural	Hypo
chr15	62474000	62479000	Intronic	ICM_H3K27ac	TLN2	XM_005254712.2	20368	T_mural_vs_C_mural	Hypo
chr8	141219000	141224000	Exonic	CGI,CTCF_binding_site,ICM_H3K27ac,ICM_H3K27me3,TE_H3K27me3	SLC45A4	NM_001080431.2	4574	T_mural_vs_C_mural	Hypo
chr3	195694000	195699000	Promoter	CTCF_binding_site,ICM_H3K27ac,ICM_H3K27me3,ICM_H3K4me3	LINC00969	rna19884	0	T_mural_vs_C_mural	Hypo
chr17	78836000	78841000	Promoter	CGI,ICM_H3K27ac,ICM_H3K4me3	USP36	XM_005257544.1	0	T_mural_vs_C_mural	Hypo
chr10	102813000	102818000	Exonic	ICM_H3K27ac	LOC102724307	rna45519	-14667	T_mural_vs_C_mural	Hypo
chr1	38283000	38287000	Intergenic	enhancer,ICM_H3K27me3	RP11-214L19.1	rna2114	-68233	T_mural_vs_C_mural	Hypo
chr15	72054000	72059000	Promoter	ICM_H3K27ac	MYO9A	XM_006720540.1	2603	T_mural_vs_C_mural	Hypo
chr11	109565000	109570000	Intergenic	NA	C11orf87	NM_207645.3	142880	T_mural_vs_C_mural	Hypo
chr17	80217000	80220000	Promoter	ICM_H3K27ac,ICM_H3K4me3	SGSH	XM_005257583.2	333	T_mural_vs_C_mural	Hypo
chr3	195862000	195871000	Exonic	CGI,CTCF_binding_site,TE_H3K27me3	LOC101929697	rna19903	-7772	T_mural_vs_C_mural	Hypo
chr15	65332000	65336000	Exonic	CTCF_binding_site,ICM_H3K27ac,ICM_H3K27me3	RNU5B-1	rna61831	27323	T_mural_vs_C_mural	Hypo
chr14	18333000	18336000	Intergenic	NA	OR11H12	NM_001013354.1	-265117	T_mural_vs_C_mural	Hypo
chr20	41264000	41269000	Promoter	TF_binding_site	ZHX3	XM_006723747.1	485	T_mural_vs_C_mural	Hypo
chr16	71641000	71646000	Exonic	CTCF_binding_site,open_chromatin_region,TF_binding_site	MARVELD3	NM_001271329.1	14847	T_mural_vs_C_mural	Hypo
chr9	130309000	130313000	Exonic	NA	HMCN2	XM_006717351.1	43121	T_mural_vs_C_mural	Hypo
chr17	31432000	31437000	Exonic	CTCF_binding_site,ICM_H3K27ac	RAB11FIP4	NM_032932.3	40376	T_mural_vs_C_mural	Hypo
chr17	260000	265000	Intronic	CGI,ICM_H3K27me3,TE_H3K27me3	LOC101929482	rna66770	-15615	T_mural_vs_C_mural	Hypo
chr10	735000	741000	Intergenic	ICM_H3K27me3,TE_H3K27me3	DIP2C	XM_005252428.2	-45323	T_mural_vs_C_mural	Hypo
chr12	92959000	92964000	Intergenic	ICM_H3K27ac,open_chromatin_region	EEA1	NM_003566.3	-29669	T_mural_vs_C_mural	Hypo
chr22	45512000	45516000	Intronic	CTCF_binding_site,ICM_H3K27ac	FBLN1	NM_006486.2	9161	T_mural_vs_C_mural	Hypo	Down-re
chr16	21332000	21337000	Intergenic	enhancer,TF_binding_site	SNX29P1	rna64487	-12363	T_mural_vs_C_mural	Hypo
chr8	55840000	55845000	Intergenic	CTCF_binding_site,ICM_H3K27ac,ICM_H3K27me3,ICM_H3K4me3	LYN	NM_001111097.2	-34827	T_mural_vs_C_mural	Hypo
chr15	67136000	67139000	Promoter	ICM_H3K27ac,ICM_H3K27me3	SMAD3	NM_001145103.1	0	T_mural_vs_C_mural	Hypo
chr17	45372000	45376000	Intergenic	enhancer,ICM_H3K27ac,ICM_H3K27me3	ARHGAP27	XM_005257127.1	34415	T_mural_vs_C_mural	Hypo
chr17	29700000	29705000	Exonic	ICM_H3K27ac	SSH2	XM_006722149.1	6027	T_mural_vs_C_mural	Hypo
chr17	5204000	5209000	Exonic	enhancer,open_chromatin_region	RP11-333E1.1	rna67230	11916	T_mural_vs_C_mural	Hypo
chr7	104735000	104738000	Exonic	NA	LHFPL3-AS1	rna34349	66092	T_mural_vs_C_mural	Hypo
chr9	95386000	95391000	Intergenic	enhancer,ICM_H3K27ac	FANCC	XM_006717003.1	-68291	T_mural_vs_C_mural	Hypo
chr1	223882000	223887000	Intergenic	ICM_H3K27ac,ICM_H3K27me3	TP53BP2	NM_005426.2	-36028	T_mural_vs_C_mural	Hypo
chr1	93514000	93519000	Promoter	ICM_H3K27ac,TF_binding_site	TRNAC-GCA	rna3786	0	T_mural_vs_C_mural	Hypo
chr19	11044000	11047000	Intronic	ICM_H3K27ac,open_chromatin_region	LDLR	NM_000527.4	-42362	T_mural_vs_C_mural	Hypo
chr12	495000	498000	Intronic	ICM_H3K27ac,ICM_H3K27me3,open_chromatin_region	B4GALNT3	NM_173593.3	34623	T_mural_vs_C_mural	Hypo	Down-re
chr2	32280000	32285000	Promoter	ICM_H3K27ac	YIPF4	XM_005264599.1	2105	T_mural_vs_C_mural	Hypo
chr4	3963000	3967000	Intergenic	NA	FAM86EP	rna20351	-7579	T_mural_vs_C_mural	Hypo
chr10	99724000	99729000	Exonic	ICM_H3K27ac	COX15	XM_005269539.2	3131	T_mural_vs_C_mural	Hypo
chr12	132756000	132761000	Promoter	CGI,ICM_H3K27ac,ICM_H3K4me3	ANKLE2	XM_005266160.1	0	T_mural_vs_C_mural	Hypo
chr15	33681000	33686000	Intronic	CTCF_binding_site,enhancer,ICM_H3K27me3,TE_H3K27me3	CHRM5	XM_005254141.1	-282245	T_mural_vs_C_mural	Hypo
chr11	9693000	9697000	Exonic	CTCF_binding_site,ICM_H3K27ac	LOC101927955	XM_005253278.2	9396	T_mural_vs_C_mural	Hypo
chr9	82061000	82065000	Promoter	CTCF_binding_site,enhancer	SPATA31B1	rna40185	0	T_mural_vs_C_mural	Hypo
chr22	41200000	41204000	Promoter	NA	L3MBTL2	NM_031488.4	-1309	T_mural_vs_C_mural	Hypo
chr1	35293000	35296000	Intronic	ICM_H3K27ac	ZMYM4	XM_005271330.1	-13002	T_mural_vs_C_mural	Hypo
chr2	171070000	171074000	Intronic	NA	TLK1	NM_001136555.1	-3027	T_mural_vs_C_mural	Hypo
chr19	32787000	32790000	Promoter	CTCF_binding_site	LOC101929327	XM_006723532.1	-946	T_mural_vs_C_mural	Hypo
chr4	2304000	2308000	Exonic	CGI,enhancer,ICM_H3K27me3,TE_H3K27me3	MXD4	rna20248	-41857	T_mural_vs_C_mural	Hypo
chr6	25519000	25524000	Exonic	NA	LOC101928699	rna27772	-66949	T_mural_vs_C_mural	Hypo
chr1	161503000	161508000	Promoter	TE_H3K27me3	FCGR2A	NM_001136219.1	0	T_mural_vs_C_mural	Hypo
chr12	131850000	131855000	Exonic	CGI,CTCF_binding_site,ICM_H3K27ac,ICM_H3K27me3,TF_binding_site	MMP17	NM_016155.4	21604	T_mural_vs_C_mural	Hypo
chr13	100471000	100474000	Exonic	enhancer	PCCA-AS1	rna57170	7015	T_mural_vs_C_mural	Hypo
chr5	180510000	180513000	Intronic	NA	CNOT6	NM_015455.3	15583	T_mural_vs_C_mural	Hypo
chr13	94407000	94412000	Exonic	TE_H3K27me3	DCT	NM_001129889.1	67682	T_mural_vs_C_mural	Hypo
chr6	149608000	149612000	Intronic	CTCF_binding_site,ICM_H3K27ac	RPS18P9	rna31183	14384	T_mural_vs_C_mural	Hypo	Up-re
chr10	98150000	98155000	Intronic	CTCF_binding_site,ICM_H3K27ac,open_chromatin_region	R3HCC1L	XM_006717768.1	15344	T_mural_vs_C_mural	Hypo
chr10	113181000	113187000	Intergenic	ICM_H3K27ac,ICM_H3K27me3	TCF7L2	XM_005270099.2	51694	T_mural_vs_C_mural	Hypo
chr10	102600000	102604000	Intronic	NA	TRIM8	XM_006717988.1	-39425	T_mural_vs_C_mural	Hypo
chr13	98376000	98380000	Exonic	NA	STK24	NM_003576.4	142125	T_mural_vs_C_mural	Hypo
chr8	359000	363000	Intergenic	TE_H3K27me3	FAM87A	rna35702	20174	T_mural_vs_C_mural	Hypo
chr12	132476000	132479000	Promoter	CGI,CTCF_binding_site,ICM_H3K27me3,TE_H3K27me3	MUC8	XM_005266194.1	-1746	T_mural_vs_C_mural	Hypo
chr17	1658000	1667000	Exonic	enhancer,ICM_H3K27ac	RILP	NM_031430.2	-7902	T_mural_vs_C_mural	Hypo
chr12	29581000	29586000	Exonic	NA	TMTC1	XM_005253502.2	75382	T_mural_vs_C_mural	Hypo
chr1	22777000	22780000	Promoter	ICM_H3K27me3,TE_H3K27me3	EPHB2	XM_006710441.1	2454	T_mural_vs_C_mural	Hypo
chr15	75691000	75696000	Exonic	CTCF_binding_site,ICM_H3K27me3	CSPG4	NM_001897.4	16848	T_mural_vs_C_mural	Hypo
chr3	38120000	38124000	Exonic	ICM_H3K27ac	ACAA1	XM_006713122.1	13127	T_mural_vs_C_mural	Hypo
chr3	182999000	183003000	Intergenic	ICM_H3K27me3,open_chromatin_region	DCUN1D1	XM_005247539.2	-13057	T_mural_vs_C_mural	Hypo
chr2	88554000	88559000	Exonic	CTCF_binding_site,ICM_H3K27ac,TF_binding_site	AC104134.2	rna10968	15280	T_mural_vs_C_mural	Hypo
chr1	3423000	3428000	Exonic	CGI,CTCF_binding_site,ICM_H3K27me3,TE_H3K27me3	ARHGEF16	NM_014448.3	-26583	T_mural_vs_C_mural	Hypo
chr14	77694000	77699000	Exonic	CTCF_binding_site,ICM_H3K27ac,TF_binding_site	ALKBH1	NM_006020.2	9013	T_mural_vs_C_mural	Hypo
chr20	64284000	64289000	Promoter	CTCF_binding_site	LINC00266-1	rna80889	-1385	T_mural_vs_C_mural	Hypo
chr12	98988000	98992000	Intronic	open_chromatin_region	ANKS1B	XM_005269032.1	-92737	T_mural_vs_C_mural	Hypo
chr5	131294000	131297000	Intronic	ICM_H3K27ac	CDC42SE2	NM_020240.2	29991	T_mural_vs_C_mural	Hypo
chr8	13154000	13157000	Intronic	ICM_H3K27ac	DLC1	NM_006094.4	-20700	T_mural_vs_C_mural	Hypo
chr17	75913000	75917000	Exonic	CTCF_binding_site,ICM_H3K27ac,ICM_H3K27me3,TF_binding_site	MRPL38	NM_032478.3	-7900	T_mural_vs_C_mural	Hypo
chr22	17363000	17366000	Intergenic	NA	CECR2	XM_006724077.1	-3730	T_mural_vs_C_mural	Hypo
chr17	51325000	51328000	Intronic	NA	RP11-1018N14.1	rna70194	7165	T_mural_vs_C_mural	Hypo
chr2	775000	780000	Exonic	enhancer,open_chromatin_region,TE_H3K27me3	LINC01115	rna8915	88426	T_mural_vs_C_mural	Hypo
chr4	138714000	138719000	Intergenic	ICM_H3K27me3	CCRN4L	NM_012118.3	-296759	T_mural_vs_C_mural	Hypo
chr2	183102000	183107000	Intergenic	enhancer	NUP35	NM_001287584.1	-10490	T_mural_vs_C_mural	Hypo
chr16	56152000	56157000	Intronic	NA	LOC101927508	rna65345	29306	T_mural_vs_C_mural	Hypo
chr5	135175000	135178000	Intronic	CTCF_binding_site,ICM_H3K27ac,ICM_H3K27me3	LOC340073	rna25670	70177	T_mural_vs_C_mural	Hypo
chr13	51626000	51631000	Intronic	CTCF_binding_site,ICM_H3K27ac	WDFY2	rna56638	41543	T_mural_vs_C_mural	Hypo
chr9	127825000	127828000	Exonic	CGI,CTCF_binding_site,ICM_H3K27me3,TE_H3K27me3	LOC102723566	XM_006717350.1	8934	T_mural_vs_C_mural	Hypo
chrX	9888000	9893000	Exonic	CGI,CTCF_binding_site,open_chromatin_region,TE_H3K27me3	LOC100288814	XM_006724448.1	-68450	T_mural_vs_C_mural	Hypo
chr18	21441000	21446000	Exonic	CTCF_binding_site,ICM_H3K27ac,TF_binding_site	GREB1L	XM_006722548.1	-5099	T_mural_vs_C_mural	Hypo
chr18	31958000	31963000	Intergenic	ICM_H3K27ac,open_chromatin_region	TRAPPC8	XM_006722420.1	-14788	T_mural_vs_C_mural	Hypo
chr1	1663000	1668000	Exonic	CTCF_binding_site,TF_binding_site	CDK11B	XM_006711070.1	-3161	T_mural_vs_C_mural	Hypo
chr17	2081000	2084000	Exonic	CTCF_binding_site,ICM_H3K27ac	SMG6	NM_001282326.1	4761	T_mural_vs_C_mural	Hypo
chr4	1787000	1792000	Promoter	CTCF_binding_site,ICM_H3K27me3,TE_H3K27me3	FGFR3	XM_006713868.1	-1299	T_mural_vs_C_mural	Hypo
chr19	21348000	21351000	Intergenic	NA	ZNF738	rna75247	-7933	T_mural_vs_C_mural	Hypo
chr6	139227000	139232000	Intergenic	CTCF_binding_site,enhancer,ICM_H3K27ac	LOC102723690	rna31046	-39360	T_mural_vs_C_mural	Hypo
chr20	51871000	51875000	Intergenic	CTCF_binding_site,ICM_H3K27ac,TF_binding_site	RP5-1112F19.2	rna80386	-8087	T_mural_vs_C_mural	Hypo
chr5	177428000	177432000	Promoter	CTCF_binding_site,ICM_H3K27ac,ICM_H3K4me3	GRK6	XM_006714858.1	0	T_mural_vs_C_mural	Hypo
chr3	129613000	129617000	Intergenic	CTCF_binding_site,ICM_H3K27ac	PLXND1	NM_015103.2	-6261	T_mural_vs_C_mural	Hypo
chrX	125921000	125925000	Intergenic	NA	RP11-13E5.2	rna86351	-184762	T_mural_vs_C_mural	Hypo
chr19	58333000	58338000	Promoter	NA	MIR6806	rna78503	0	T_mural_vs_C_mural	Hypo
chr10	3102000	3106000	Exonic	CGI,enhancer,ICM_H3K27ac	LOC101927848	XM_005252648.1	23811	T_mural_vs_C_mural	Hypo
chr2	112517000	112522000	Exonic	TF_binding_site	POLR1B	NM_001137604.2	-19915	T_mural_vs_C_mural	Hypo
chr1	44014000	44017000	Promoter	CTCF_binding_site,ICM_H3K27ac,ICM_H3K27me3	SLC6A9	XM_006710840.1	159	T_mural_vs_C_mural	Hypo
chr2	26583000	26586000	Exonic	ICM_H3K27me3,TE_H3K27me3	C2orf70	NM_001105519.1	20387	T_mural_vs_C_mural	Hypo
chr1	154590000	154595000	Exonic	ICM_H3K27ac,open_chromatin_region	ADAR	NM_001193495.1	11300	T_mural_vs_C_mural	Hypo
chr10	95394000	95397000	Promoter	CTCF_binding_site,ICM_H3K27ac	LOC102723972	rna45071	0	T_mural_vs_C_mural	Hypo
chr5	178118000	178121000	Exonic	CTCF_binding_site,ICM_H3K27me3,ICM_H3K4me3	N4BP3	NM_015111.1	4445	T_mural_vs_C_mural	Hypo
chr1	23720000	23724000	Intergenic	NA	TCEB3	NM_003198.2	-19366	T_mural_vs_C_mural	Hypo
chr8	25683000	25688000	Intergenic	CTCF_binding_site,enhancer,ICM_H3K27me3	LOC102723395	rna36424	-149272	T_mural_vs_C_mural	Hypo
chr2	101339000	101346000	Intergenic	CTCF_binding_site,ICM_H3K27ac,ICM_H3K27me3	MIR5696	rna11332	29547	T_mural_vs_C_mural	Hypo
chr2	232887000	232890000	Exonic	CTCF_binding_site,TF_binding_site	C2orf82	NM_206895.1	16716	T_mural_vs_C_mural	Hypo
chr2	43875000	43879000	Exonic	CTCF_binding_site,ICM_H3K27me3,TE_H3K27me3	ABCG8	XM_006712075.1	36019	T_mural_vs_C_mural	Hypo
chr2	77778000	77783000	Intronic	NA	AC073628.1	rna10737	-132934	T_mural_vs_C_mural	Hypo
chr1	227381000	227386000	Intergenic	ICM_H3K27ac	CDC42BPA	XM_006711837.1	-62508	T_mural_vs_C_mural	Hypo
chr7	138187000	138191000	Intergenic	ICM_H3K27ac	MIR4468	rna35048	63197	T_mural_vs_C_mural	Hypo
chr5	17753000	17757000	Intergenic	ICM_H3K27ac	RP11-454P21.1	rna23843	-50306	T_mural_vs_C_mural	Hypo
chr16	59869000	59872000	Intronic	NA	RP11-430C1.1	rna65589	13647	T_mural_vs_C_mural	Hypo
chr16	75027000	75032000	Intronic	ICM_H3K27ac	ZNRF1	NM_032268.4	27983	T_mural_vs_C_mural	Hypo
chr4	169679000	169682000	Exonic	NA	CLCN3	XM_005262726.1	18810	T_mural_vs_C_mural	Hypo
chr7	24911000	24916000	Promoter	ICM_H3K27ac	OSBPL3	XM_005249698.1	2093	T_mural_vs_C_mural	Hypo
chr17	46206000	46215000	Intronic	CTCF_binding_site,ICM_H3K27ac	KANSL1	XM_006721824.1	9801	T_mural_vs_C_mural	Hypo
chr11	131262000	131266000	Intergenic	NA	NTM	NM_001048209.1	-104476	T_mural_vs_C_mural	Hypo
chr12	19834000	19839000	Intergenic	CTCF_binding_site,enhancer	RP11-664H17.1	rna52210	-175685	T_mural_vs_C_mural	Hypo
chr19	43646000	43651000	Exonic	ICM_H3K27ac,open_chromatin_region	CADM4	NM_145296.1	-6161	T_mural_vs_C_mural	Hypo
chr19	412000	415000	Promoter	CTCF_binding_site,ICM_H3K27me3,TE_H3K27me3	C2CD4C	NM_001136263.1	-2830	T_mural_vs_C_mural	Hypo
chr8	84423000	84428000	Intronic	enhancer	RALYL	NM_001100391.1	238135	T_mural_vs_C_mural	Hypo
chr14	39386000	39391000	Intergenic	ICM_H3K27ac	FBXO33	NM_203301.3	41500	T_mural_vs_C_mural	Hypo
chr2	25011000	25014000	Intronic	ICM_H3K27ac	EFR3B	NM_014971.1	-28104	T_mural_vs_C_mural	Hypo
chr17	82178000	82183000	Exonic	enhancer,ICM_H3K27me3	CCDC57	XM_006722279.1	23305	T_mural_vs_C_mural	Hypo
chr5	66011000	66014000	Exonic	enhancer,ICM_H3K27ac	LOC100303749	rna24462	-65427	T_mural_vs_C_mural	Hypo
chr15	90241000	90244000	Exonic	CTCF_binding_site,enhancer	TTLL13	rna62921	-5532	T_mural_vs_C_mural	Hypo
chrX	74126000	74131000	Intronic	open_chromatin_region	MIR421	rna85546	87414	T_mural_vs_C_mural	Hypo
chr1	42927000	42931000	Exonic	CTCF_binding_site,enhancer,ICM_H3K27ac,ICM_H3K27me3	SLC2A1-AS1	rna2364	-28049	T_mural_vs_C_mural	Hypo
chr19	6419000	6422000	Promoter	ICM_H3K27ac,ICM_H3K4me3	MIR3940	rna73889	-2489	T_mural_vs_C_mural	Hypo
chr10	77796000	77799000	Exonic	ICM_H3K27ac	LOC101929347	rna44575	-90888	T_mural_vs_C_mural	Hypo
chr13	109563000	109567000	Intergenic	NA	LOC101927627	rna57262	-23487	T_mural_vs_C_mural	Hypo
chr6	32060000	32065000	Exonic	CTCF_binding_site,ICM_H3K27ac,ICM_H3K27me3,TF_binding_site	TNXB	NM_032470.3	-13872	T_mural_vs_C_mural	Hypo
chr13	98359000	98362000	Intronic	ICM_H3K27ac,ICM_H3K27me3	MIR3170	rna57096	150467	T_mural_vs_C_mural	Hypo
chr4	128967000	128970000	Promoter	NA	SCLT1	XM_005262732.1	468	T_mural_vs_C_mural	Hypo
chr13	51464000	51467000	Intergenic	NA	INTS6-AS1	rna56633	10655	T_mural_vs_C_mural	Hypo
chr13	98944000	98949000	Intronic	CTCF_binding_site,ICM_H3K27ac	DOCK9	XM_006719940.1	10420	T_mural_vs_C_mural	Hypo
chr20	35170000	35173000	Promoter	ICM_H3K27ac	PROCR	XM_005260251.2	0	T_mural_vs_C_mural	Hypo
chr2	26051000	26054000	Intronic	ICM_H3K27ac	RAB10	NM_016131.4	17140	T_mural_vs_C_mural	Hypo
chr15	41727000	41732000	Exonic	enhancer,ICM_H3K27ac	MGA	XM_005254254.1	-4516	T_mural_vs_C_mural	Hypo	Down-re
chr3	75770000	75774000	Intronic	CTCF_binding_site	ZNF717	XM_005264713.2	10775	T_mural_vs_C_mural	Hypo
chr1	24341000	24349000	Exonic	CTCF_binding_site,ICM_H3K27ac,ICM_H3K27me3,ICM_H3K4me3,open_chromatin_region	GRHL3	NM_021180.3	17960	T_mural_vs_C_mural	Hypo
chr7	55580000	55583000	Intergenic	NA	VOPP1	NM_030796.3	-7493	T_mural_vs_C_mural	Hypo
chr8	131605000	131610000	Intergenic	NA	EFR3A	XM_005250849.1	-294109	T_mural_vs_C_mural	Hypo
chr3	186737000	186742000	Exonic	enhancer	KNG1	NM_001166451.1	19691	T_mural_vs_C_mural	Hypo
chr19	36070000	36075000	Exonic	ICM_H3K27ac	WDR62	NM_173636.4	15119	T_mural_vs_C_mural	Hypo
chr17	30837000	30842000	Exonic	ICM_H3K27ac	ATAD5	NM_024857.3	4998	T_mural_vs_C_mural	Hypo
chr2	236099000	236103000	Intronic	CGI,enhancer	GBX2	XM_005246071.1	65003	T_mural_vs_C_mural	Hypo
chr2	55112000	55115000	Promoter	ICM_H3K27ac	RTN4	XM_005264434.2	0	T_mural_vs_C_mural	Hypo
chr17	42354000	42359000	Intronic	ICM_H3K27me3	STAT3	NM_213662.1	29387	T_mural_vs_C_mural	Hypo
chr15	58743000	58747000	Promoter	ICM_H3K27ac	ADAM10	XM_005254117.1	2791	T_mural_vs_C_mural	Hypo
chr6	73642000	73646000	Promoter	ICM_H3K27ac	SLC17A5	XM_005248710.1	0	T_mural_vs_C_mural	Hypo
chr4	42807000	42812000	Intergenic	NA	GRXCR1	NM_001080476.2	-81266	T_mural_vs_C_mural	Hypo
chr4	34279000	34284000	Intergenic	NA	RP11-79E3.3	rna20829	-298714	T_mural_vs_C_mural	Hypo
chr14	72740000	72745000	Intronic	NA	DPF3	XM_005268109.2	91483	T_mural_vs_C_mural	Hypo
chr17	17355000	17360000	Intergenic	CTCF_binding_site,ICM_H3K27ac,ICM_H3K27me3	NT5M	XM_005256737.1	51322	T_mural_vs_C_mural	Hypo
chr1	35134000	35139000	Intergenic	TF_binding_site	ZMYM1	XM_005271222.2	23645	T_mural_vs_C_mural	Hypo
chr3	75095000	75100000	Intergenic	NA	MIR4444-2	rna17420	-114476	T_mural_vs_C_mural	Hypo
chr4	69658000	69661000	Intergenic	NA	UGT2A1	NM_006798.3	-4751	T_mural_vs_C_mural	Hypo
chr13	113094000	113097000	Exonic	CGI,ICM_H3K27me3,TE_H3K27me3	F7	NM_000131.4	-8788	T_mural_vs_C_mural	Hypo
chr10	46550000	46555000	Promoter	CTCF_binding_site,ICM_H3K27ac,ICM_H3K27me3,TE_H3K27me3,TF_binding_site	GPRIN2	NM_014696.3	1071	T_mural_vs_C_mural	Hypo
chr7	157847000	157851000	Intronic	ICM_H3K27me3,TE_H3K27me3	AC011899.9	rna35660	-3585	T_mural_vs_C_mural	Hypo
chr11	70520000	70523000	Intronic	CTCF_binding_site,ICM_H3K27me3,TE_H3K27me3	SHANK2-AS1	rna49512	-108094	T_mural_vs_C_mural	Hypo
chr17	75592000	75595000	Exonic	CTCF_binding_site,ICM_H3K27me3	MYO15B	rna71131	3942	T_mural_vs_C_mural	Hypo
chr5	142049000	142054000	Intergenic	CTCF_binding_site,ICM_H3K27ac	GNPDA1	NM_005471.4	-35945	T_mural_vs_C_mural	Hypo
chr20	49618000	49622000	Intergenic	ICM_H3K27ac,ICM_H3K27me3,TE_H3K27me3	PTGIS	NM_000961.3	-49830	T_mural_vs_C_mural	Hypo
chr9	94937000	94940000	Promoter	ICM_H3K27ac	RP11-54O15.3	rna40558	0	T_mural_vs_C_mural	Hypo
chr14	102437000	102442000	Exonic	CTCF_binding_site,ICM_H3K27ac	ANKRD9	XM_005267310.1	67246	T_mural_vs_C_mural	Hypo
chr17	64047000	64050000	Exonic	NA	ICAM2	NM_001099789.1	-26366	T_mural_vs_C_mural	Hypo
chr3	69116000	69121000	Promoter	CTCF_binding_site,ICM_H3K27ac	LMOD3	NM_198271.3	1595	T_mural_vs_C_mural	Hypo	Down-re
chr12	31215000	31220000	Intergenic	CTCF_binding_site,enhancer,ICM_H3K27me3	OVOS2	XM_006719174.1	-13772	T_mural_vs_C_mural	Hypo
chr8	675000	678000	Intronic	CGI,open_chromatin_region	LOC389607	rna35719	-14760	T_mural_vs_C_mural	Hypo
chr20	16516000	16519000	Intronic	CTCF_binding_site	KIF16B	XM_005260753.1	54421	T_mural_vs_C_mural	Hypo
chr10	130469000	130472000	Intergenic	CTCF_binding_site,ICM_H3K27me3,TE_H3K27me3	LOC101927435	rna46297	165183	T_mural_vs_C_mural	Hypo
chr17	23188000	23193000	Intergenic	NA	LOC102723754	rna68239	-664814	T_mural_vs_C_mural	Hypo
chr3	14701000	14705000	Exonic	ICM_H3K27ac	C3orf20	XM_006713342.1	25859	T_mural_vs_C_mural	Hypo
chr4	23725000	23729000	Intergenic	NA	PPARGC1A	XM_005248131.2	160291	T_mural_vs_C_mural	Hypo
chr17	44782000	44787000	Promoter	ICM_H3K27ac,ICM_H3K27me3	LOC102724278	rna69600	0	T_mural_vs_C_mural	Hypo
chr1	28375000	28380000	Intronic	CTCF_binding_site,ICM_H3K27ac	PHACTR4	XM_006710851.1	5229	T_mural_vs_C_mural	Hypo
chr5	67740000	67745000	Intergenic	NA	RP11-434D9.1	rna24498	-48155	T_mural_vs_C_mural	Hypo
chr10	635000	643000	Promoter	CGI,CTCF_binding_site,enhancer,ICM_H3K27me3,TE_H3K27me3	MIR5699	rna42545	0	T_mural_vs_C_mural	Hypo
chr1	43955000	43960000	Exonic	ICM_H3K27ac,TF_binding_site	IPO13	NM_014652.3	8194	T_mural_vs_C_mural	Hypo
chr8	59484000	59489000	Intergenic	NA	LOC100505501	rna37083	364063	T_mural_vs_C_mural	Hypo
chr9	110095000	110100000	Intronic	CTCF_binding_site,ICM_H3K27ac	AKAP2	NM_001136562.2	-25501	T_mural_vs_C_mural	Hypo
chr18	11108000	11112000	Intronic	CTCF_binding_site,ICM_H3K27me3,TE_H3K27me3	PIEZO2	NM_022068.2	36762	T_mural_vs_C_mural	Hypo
chr6	53089000	53092000	Intronic	enhancer,ICM_H3K27ac,open_chromatin_region	FBXO9	XM_006715051.1	17976	T_mural_vs_C_mural	Hypo
chr3	9258000	9263000	Intergenic	ICM_H3K27me3,TE_H3K27me3	SRGAP3	NM_014850.3	-8315	T_mural_vs_C_mural	Hypo
chr16	88071000	88076000	Exonic	CGI,CTCF_binding_site	LOC102724506	rna66512	-11092	T_mural_vs_C_mural	Hypo
chrX	2528000	2532000	Intergenic	CTCF_binding_site	DHRSX	NM_145177.2	-27026	T_mural_vs_C_mural	Hypo
chr21	46585000	46588000	Intergenic	enhancer	S100B	NM_006272.2	17122	T_mural_vs_C_mural	Hypo
chr15	49262000	49265000	Intronic	NA	GALK2	XM_006720462.1	66915	T_mural_vs_C_mural	Hypo
chr2	134107000	134111000	Intergenic	ICM_H3K27me3	MGAT5	XM_005263669.2	-8935	T_mural_vs_C_mural	Hypo
chr15	49730000	49734000	Intergenic	enhancer,ICM_H3K27ac	DTWD1	XM_005254562.1	108444	T_mural_vs_C_mural	Hypo
chr1	235990000	235993000	Exonic	CTCF_binding_site,ICM_H3K27ac,open_chromatin_region	NID1	XM_006711771.1	72177	T_mural_vs_C_mural	Hypo	Down-re
chr19	4380000	4385000	Intronic	CTCF_binding_site,ICM_H3K27ac	SH3GL1	NM_001199944.1	15418	T_mural_vs_C_mural	Hypo
chr7	11308000	11313000	Intergenic	NA	PHF14	XM_005249911.2	334124	T_mural_vs_C_mural	Hypo
chr6	157207000	157210000	Exonic	TF_binding_site	LOC101928946	rna31384	103747	T_mural_vs_C_mural	Hypo
chr7	139172000	139175000	Intronic	NA	TTC26	XM_005250608.2	38227	T_mural_vs_C_mural	Hypo
chr17	3699000	3702000	Promoter	NA	P2RX5-TAX1BP3	rna67039	-2596	T_mural_vs_C_mural	Hypo
chr18	9263000	9267000	Exonic	NA	ANKRD12	XM_006722317.1	46220	T_mural_vs_C_mural	Hypo
chr7	6296000	6299000	Intergenic	NA	CYTH3	NM_004227.3	-23389	T_mural_vs_C_mural	Hypo
chr14	67471000	67476000	Exonic	CGI,CTCF_binding_site,ICM_H3K27ac,ICM_H3K27me3,open_chromatin_region,TE_H3K27me3	TMEM229B	XM_005267373.1	12732	T_mural_vs_C_mural	Hypo
chr1	109625000	109628000	Promoter	CTCF_binding_site,ICM_H3K27me3	AMPD2	NM_203404.1	0	T_mural_vs_C_mural	Hypo
chr22	23830000	23833000	Intronic	enhancer	DERL3	NM_001002862.2	6012	T_mural_vs_C_mural	Hypo
chr2	22302000	22307000	Intergenic	CTCF_binding_site	LOC102723362	rna9300	-229419	T_mural_vs_C_mural	Hypo
chr12	5762000	5767000	Intronic	TE_H3K27me3	ANO2	XM_006718989.1	-11043	T_mural_vs_C_mural	Hypo
chr1	89956000	89961000	Intergenic	ICM_H3K27ac,ICM_H3K4me3	LRRC8D	XM_005270991.2	26144	T_mural_vs_C_mural	Hypo
chr6	15511000	15520000	Exonic	CGI,CTCF_binding_site,enhancer,ICM_H3K27ac,ICM_H3K27me3,open_chromatin_region,TF_binding_site	LOC102724490	rna27610	-5591	T_mural_vs_C_mural	Hypo
chr17	22200000	22205000	Intergenic	open_chromatin_region	FAM27L	rna68237	-93764	T_mural_vs_C_mural	Hypo
chr17	46216000	46219000	Intronic	NA	KANSL1	XM_006721824.1	5801	T_mural_vs_C_mural	Hypo
chr8	92228000	92231000	Intergenic	NA	LOC102724688	rna37597	-120809	T_mural_vs_C_mural	Hypo
chr15	91123000	91128000	Intronic	enhancer,ICM_H3K27me3,open_chromatin_region,TE_H3K27me3	SV2B	NM_014848.4	22691	T_mural_vs_C_mural	Hypo
chr18	79206000	79210000	Promoter	CTCF_binding_site	ATP9B	XM_006722450.1	1216	T_mural_vs_C_mural	Hypo
chr6	158978000	158983000	Exonic	CTCF_binding_site,enhancer,ICM_H3K27ac	RSPH3	NM_031924.4	17166	T_mural_vs_C_mural	Hypo
chr12	117943000	117946000	Intronic	NA	KSR2	NM_173598.4	22223	T_mural_vs_C_mural	Hypo
chr11	16140000	16144000	Intronic	CTCF_binding_site	MIR6073	rna47326	-170379	T_mural_vs_C_mural	Hypo
chr11	83955000	83958000	Intronic	CTCF_binding_site,TF_binding_site	DLG2	XM_006718439.1	115264	T_mural_vs_C_mural	Hypo	Down-re
chr20	47107000	47110000	Intronic	CTCF_binding_site,ICM_H3K4me3	MIR3616	rna80182	-56967	T_mural_vs_C_mural	Hypo
chr6	120431000	120435000	Intergenic	ICM_H3K27ac	MIR3144	rna30620	415774	T_mural_vs_C_mural	Hypo
chr7	151128000	151132000	Exonic	CTCF_binding_site,ICM_H3K27me3,ICM_H3K4me3,open_chromatin_region	AGAP3	XM_006715849.1	9018	T_mural_vs_C_mural	Hypo
chr7	45101000	45104000	Promoter	NA	SNORA5A	rna32838	482	T_mural_vs_C_mural	Hypo
chr2	127365000	127369000	Intergenic	CTCF_binding_site,ICM_H3K27ac	LOC100506922	XM_005263848.1	-9128	T_mural_vs_C_mural	Hypo
chr3	128809000	128813000	Intronic	CTCF_binding_site,ICM_H3K27ac	RP11-723O4.2	rna18385	58541	T_mural_vs_C_mural	Hypo
chr7	135698000	135701000	Exonic	ICM_H3K27ac	SLC13A4	NM_012450.2	27185	T_mural_vs_C_mural	Hypo
chr5	767000	772000	Exonic	CTCF_binding_site,ICM_H3K27me3	ZDHHC11B	XM_003118532.5	12742	T_mural_vs_C_mural	Hypo
chr19	2648000	2651000	Intronic	CGI,CTCF_binding_site,ICM_H3K27me3	MIR7850	rna73569	17277	T_mural_vs_C_mural	Hypo
chr7	47415000	47418000	Exonic	CTCF_binding_site,ICM_H3K27ac	LOC102723974	XM_006715818.1	139990	T_mural_vs_C_mural	Hypo
chr6	21948000	21952000	Intronic	ICM_H3K27ac	LOC102724654	rna27702	-93808	T_mural_vs_C_mural	Hypo
chr6	21670000	21675000	Intronic	ICM_H3K27ac	CASC15	rna27694	3556	T_mural_vs_C_mural	Hypo
chr4	123133000	123136000	Intronic	NA	SPATA5	XM_005262784.1	209926	T_mural_vs_C_mural	Hypo
chr2	169778000	169782000	Intergenic	CTCF_binding_site	SSB	NM_003142.4	-16812	T_mural_vs_C_mural	Hypo
chr12	50540000	50543000	Intronic	ICM_H3K27ac	DIP2B	XM_006719521.1	34975	T_mural_vs_C_mural	Hypo
chr16	12975000	12980000	Intronic	enhancer	SHISA9	XM_005255539.1	72935	T_mural_vs_C_mural	Hypo
chr13	112622000	112630000	Intergenic	CTCF_binding_site,ICM_H3K27me3,TE_H3K27me3	C13orf35	NM_207440.1	-17044	T_mural_vs_C_mural	Hypo
chr12	12969000	12974000	Intergenic	CTCF_binding_site,ICM_H3K27ac,ICM_H3K27me3,open_chromatin_region	RP11-392P7.6	rna52068	-5837	T_mural_vs_C_mural	Hypo
chr1	5965000	5968000	Exonic	ICM_H3K27me3,open_chromatin_region	NPHP4	XM_006710570.1	10326	T_mural_vs_C_mural	Hypo
chr7	121417000	121421000	Intergenic	ICM_H3K27ac	FAM3C	NM_014888.2	-20632	T_mural_vs_C_mural	Hypo
chr17	76946000	76951000	Exonic	CGI,ICM_H3K27me3,TE_H3K27me3	MGAT5B	XM_006721708.1	22934	T_mural_vs_C_mural	Hypo
chr6	89832000	89835000	Promoter	ICM_H3K27ac	CASP8AP2	NM_012115.3	2100	T_mural_vs_C_mural	Hypo
chr17	79476000	79480000	Intronic	CTCF_binding_site,enhancer,ICM_H3K27me3,open_chromatin_region,TE_H3K27me3	RBFOX3	NM_001082575.2	36148	T_mural_vs_C_mural	Hypo
chr2	28258000	28263000	Intronic	CTCF_binding_site,ICM_H3K27ac	AC093690.1	rna9604	47459	T_mural_vs_C_mural	Hypo
chr22	44818000	44821000	Intronic	CTCF_binding_site,ICM_H3K27ac,open_chromatin_region	ARHGAP8	NM_181335.2	65442	T_mural_vs_C_mural	Hypo
chr18	11885000	11889000	Exonic	CTCF_binding_site,enhancer,ICM_H3K27ac	MPPE1	XM_006722341.1	19347	T_mural_vs_C_mural	Hypo
chr15	64412000	64417000	Exonic	ICM_H3K27ac	TRIP4	XM_005254789.1	24190	T_mural_vs_C_mural	Hypo
chr7	95379000	95383000	Intronic	open_chromatin_region	PON3	NM_000940.2	13375	T_mural_vs_C_mural	Hypo
chr9	5681000	5684000	Intronic	open_chromatin_region	KIAA1432	NM_020829.3	51881	T_mural_vs_C_mural	Hypo
chr20	63766000	63769000	Exonic	CGI,ICM_H3K27me3,open_chromatin_region	SLC2A4RG	NM_020062.3	26142	T_mural_vs_C_mural	Hypo
chr19	58470000	58474000	Promoter	CGI	ZNF324	XM_005258713.2	1875	T_mural_vs_C_mural	Hypo
chr18	48900000	48905000	Intergenic	CTCF_binding_site,ICM_H3K27me3	SMAD7	NM_001190823.1	37807	T_mural_vs_C_mural	Hypo
chr14	54970000	54975000	Intronic	CTCF_binding_site,enhancer,ICM_H3K27ac	WDHD1	XM_005267294.1	25616	T_mural_vs_C_mural	Hypo
chr10	29300000	29305000	Intronic	CTCF_binding_site,enhancer,ICM_H3K27ac,ICM_H3K27me3,open_chromatin_region	LYZL1	NM_032517.4	10939	T_mural_vs_C_mural	Hypo
chr22	28762000	28772000	Promoter	ICM_H3K27ac,open_chromatin_region	CCDC117	NM_001284263.1	-674	T_mural_vs_C_mural	Hypo
chr20	25473000	25477000	Exonic	CTCF_binding_site	NINL	XM_006723554.1	14525	T_mural_vs_C_mural	Hypo
chr17	2121000	2126000	Intronic	CTCF_binding_site,ICM_H3K27ac	SMG6	NM_001282326.1	-32239	T_mural_vs_C_mural	Hypo
chr8	143728000	143731000	Promoter	CGI,ICM_H3K27ac,ICM_H3K27me3,ICM_H3K4me3	MIR4664	rna38563	2110	T_mural_vs_C_mural	Hypo
chr11	3586000	3589000	Intergenic	NA	LOC101927708	rna46795	-4785	T_mural_vs_C_mural	Hypo
chr17	81984000	81987000	Exonic	CGI,ICM_H3K27me3	ASPSCR1	rna71707	6450	T_mural_vs_C_mural	Hypo
chr3	40948000	40953000	Intergenic	open_chromatin_region	CTNNB1	NM_001098209.1	-246451	T_mural_vs_C_mural	Hypo	Down-re
chr16	18768000	18772000	Intergenic	NA	RPS15A	NM_001019.4	18334	T_mural_vs_C_mural	Hypo
chr2	167348000	167351000	Intergenic	NA	B3GALT1	XM_005246931.1	-139182	T_mural_vs_C_mural	Hypo
chr8	133476000	133479000	Exonic	enhancer,ICM_H3K27me3	ST3GAL1	XM_005251025.2	10737	T_mural_vs_C_mural	Hypo
chr17	47591000	47596000	Exonic	NA	NPEPPS	XM_006722187.1	45091	T_mural_vs_C_mural	Hypo
chr2	165323000	165326000	Promoter	NA	SCN2A	XM_005246756.2	-2462	T_mural_vs_C_mural	Hypo
chr6	33704000	33707000	Intronic	CTCF_binding_site,ICM_H3K27ac	UQCC2	NM_032340.3	4751	T_mural_vs_C_mural	Hypo
chr21	31139000	31142000	Exonic	CTCF_binding_site,ICM_H3K27ac	KRTAP19-8	NM_001099219.1	-100524	T_mural_vs_C_mural	Hypo
chr7	77701000	77705000	Intronic	CTCF_binding_site,ICM_H3K27ac	RSBN1L-AS1	rna33484	-3655	T_mural_vs_C_mural	Hypo
chr14	34926000	34930000	Intronic	enhancer,ICM_H3K27ac	LOC102723366	rna58123	4038	T_mural_vs_C_mural	Hypo
chr12	112177000	112180000	Exonic	NA	MIR6861	rna55071	-13679	T_mural_vs_C_mural	Hypo
chr17	1401000	1405000	Promoter	ICM_H3K27ac,ICM_H3K4me3,open_chromatin_region	YWHAE	XM_005256784.1	-625	T_mural_vs_C_mural	Hypo
chr11	35445000	35450000	Intronic	NA	SLC1A2	NM_001252652.1	-24937	T_mural_vs_C_mural	Hypo
chr21	31463000	31466000	Exonic	ICM_H3K27ac	TIAM1	NM_003253.2	92977	T_mural_vs_C_mural	Hypo
chr15	90627000	90632000	Exonic	CTCF_binding_site,open_chromatin_region	RP11-387D10.3	rna62935	-28234	T_mural_vs_C_mural	Hypo
chr2	230580000	230584000	Intergenic	ICM_H3K27me3	LOC101928816	rna14401	-66885	T_mural_vs_C_mural	Hypo
chr3	32748000	32752000	Intronic	ICM_H3K27ac	CNOT10	XM_006713085.1	52459	T_mural_vs_C_mural	Hypo
chr1	117023000	117026000	Exonic	enhancer,ICM_H3K27me3	CD101	NM_004258.5	21250	T_mural_vs_C_mural	Hypo
chr12	88370000	88374000	Intergenic	enhancer,ICM_H3K27ac	TMTC3	XM_005268683.2	203487	T_mural_vs_C_mural	Hypo
chr7	102026000	102031000	Exonic	enhancer,open_chromatin_region	LOC101927772	rna34216	207406	T_mural_vs_C_mural	Hypo
chr3	14901000	14904000	Exonic	CTCF_binding_site,enhancer,ICM_H3K27me3,TE_H3K27me3	FGD5-AS1	rna15385	43505	T_mural_vs_C_mural	Hypo
chr22	46766000	46769000	Promoter	ICM_H3K27ac	TBC1D22A	rna83749	2258	T_mural_vs_C_mural	Hypo
chr10	1339000	1344000	Intronic	CGI,ICM_H3K27me3,TE_H3K27me3	LINC00200	rna42569	179232	T_mural_vs_C_mural	Hypo
chr1	22515000	22520000	Exonic	NA	EPHA8	NM_001006943.1	-43511	T_mural_vs_C_mural	Hypo
chr12	122541000	122546000	Exonic	enhancer	KNTC1	NM_014708.4	13738	T_mural_vs_C_mural	Hypo
chrX	2255000	2258000	Intronic	NA	LOC101928070	rna84040	-63887	T_mural_vs_C_mural	Hypo
chr9	87885000	87889000	Promoter	CTCF_binding_site,ICM_H3K27me3,TE_H3K27me3	SPATA31E1	NM_178828.4	2143	T_mural_vs_C_mural	Hypo
chr21	31407000	31412000	Intronic	ICM_H3K27ac	TIAM1	XM_005261040.1	-62626	T_mural_vs_C_mural	Hypo
chr12	5920000	5923000	Exonic	ICM_H3K27me3,TE_H3K27me3	ANO2	XM_006718988.1	22253	T_mural_vs_C_mural	Hypo
chr15	69819000	69824000	Intergenic	ICM_H3K27ac,ICM_H3K27me3,TE_H3K27me3,TF_binding_site	LINC00593	rna62009	-11234	T_mural_vs_C_mural	Hypo
chr16	85229000	85233000	Intronic	ICM_H3K27me3,TE_H3K27me3	LINC00311	rna66378	-49958	T_mural_vs_C_mural	Hypo
chr8	127509000	127512000	Intergenic	ICM_H3K27ac	CASC8	rna38192	-26861	T_mural_vs_C_mural	Hypo
chr9	27090000	27096000	Intergenic	ICM_H3K27ac,ICM_H3K27me3	TEK	NM_000459.3	-13149	T_mural_vs_C_mural	Hypo
chr17	44367000	44372000	Intergenic	TE_H3K27me3	FAM171A2	NM_198475.2	-3133	T_mural_vs_C_mural	Hypo
chr9	81610000	81614000	Exonic	CTCF_binding_site,ICM_H3K27ac	TLE1	XM_006717261.1	60066	T_mural_vs_C_mural	Hypo
chr7	7301000	7304000	Intergenic	NA	LOC101927354	rna32003	45846	T_mural_vs_C_mural	Hypo
chr19	2182000	2186000	Exonic	CTCF_binding_site,enhancer,ICM_H3K27ac	DOT1L	XM_006722923.1	17317	T_mural_vs_C_mural	Hypo
chr16	85581000	85584000	Intronic	CTCF_binding_site,ICM_H3K27me3,TE_H3K27me3	GSE1	XM_005255865.2	26096	T_mural_vs_C_mural	Hypo
chr6	30704000	30709000	Exonic	CTCF_binding_site,ICM_H3K27ac,ICM_H3K4me3,TF_binding_site	MDC1	XM_005249492.1	8083	T_mural_vs_C_mural	Hypo
chr7	156767000	156771000	Intronic	CTCF_binding_site,enhancer	LMBR1	XM_005249556.2	55699	T_mural_vs_C_mural	Hypo
chr15	64978000	64983000	Exonic	enhancer	SPG21	XM_005254436.2	5816	T_mural_vs_C_mural	Hypo
chr21	33857000	33862000	Exonic	enhancer,ICM_H3K27me3,TE_H3K27me3	ATP5O	NM_001697.2	53854	T_mural_vs_C_mural	Hypo
chr17	46737000	46741000	Intronic	enhancer,ICM_H3K27ac	LOC102724454	rna69795	-36164	T_mural_vs_C_mural	Hypo
chr4	171980000	171985000	Intronic	enhancer	LOC441052	rna23202	-166034	T_mural_vs_C_mural	Hypo
chr1	85868000	85872000	Exonic	NA	ZNHIT6	NM_017953.3	-159567	T_mural_vs_C_mural	Hypo
chr1	228020000	228025000	Exonic	CTCF_binding_site,ICM_H3K27me3,open_chromatin_region,TE_H3K27me3	WNT3A	NM_033131.3	12978	T_mural_vs_C_mural	Hypo
chr13	95801000	95806000	Exonic	CTCF_binding_site,ICM_H3K27ac	DNAJC3	NM_006260.4	123861	T_mural_vs_C_mural	Hypo
chr13	75632000	75635000	Promoter	NA	LMO7	XM_006719811.1	-876	T_mural_vs_C_mural	Hypo
chr1	113223000	113228000	Intergenic	enhancer,ICM_H3K27ac	LOC643441	rna4326	-16747	T_mural_vs_C_mural	Hypo
chr10	130930000	130935000	Intergenic	ICM_H3K27ac,ICM_H3K27me3,TE_H3K27me3,TF_binding_site	MIR378C	rna46300	27658	T_mural_vs_C_mural	Hypo
chr7	98958000	98961000	Exonic	ICM_H3K27ac	AC004893.11	rna33873	-52165	T_mural_vs_C_mural	Hypo
chr8	144820000	144825000	Promoter	CTCF_binding_site,enhancer,ICM_H3K27me3,ICM_H3K4me3	ZNF7	XM_005272334.2	-2470	T_mural_vs_C_mural	Hypo
chr16	72919000	72922000	Intronic	CTCF_binding_site,ICM_H3K27ac,ICM_H3K27me3	LOC102723853	rna66108	-125905	T_mural_vs_C_mural	Hypo
chr12	108850000	108853000	Promoter	CTCF_binding_site,ICM_H3K27ac	SSH1	XM_005268984.2	361	T_mural_vs_C_mural	Hypo
chr15	34360000	34363000	Exonic	CTCF_binding_site,enhancer,ICM_H3K27ac	LPCAT4	NM_153613.2	4194	T_mural_vs_C_mural	Hypo
chr17	5341000	5346000	Intronic	CTCF_binding_site,ICM_H3K27ac	RABEP1	NM_004703.4	58737	T_mural_vs_C_mural	Hypo
chr16	29598000	29603000	Promoter	NA	MIR3680-2	rna64824	0	T_mural_vs_C_mural	Hypo
chr2	229848000	229853000	Intronic	ICM_H3K27ac	TRIP12	XM_006712853.1	27118	T_mural_vs_C_mural	Hypo
chr22	43160000	43163000	Exonic	CTCF_binding_site,ICM_H3K27me3	TSPO	NM_001256530.1	8065	T_mural_vs_C_mural	Hypo
chr8	128856000	128861000	Intergenic	CTCF_binding_site,enhancer	LINC00977	rna38210	380240	T_mural_vs_C_mural	Hypo
chr5	133010000	133013000	Intronic	ICM_H3K27ac	ZCCHC10	NM_017665.1	13548	T_mural_vs_C_mural	Hypo
chr1	908000	916000	Promoter	CGI,CTCF_binding_site,ICM_H3K27me3,TE_H3K27me3	LOC284600	rna58	0	T_mural_vs_C_mural	Hypo
chr20	35630000	35634000	Exonic	NA	SPAG4	XM_006723864.1	12778	T_mural_vs_C_mural	Hypo
chr4	7619000	7622000	Intronic	ICM_H3K27me3,TE_H3K27me3	AFAP1-AS1	rna20466	-132090	T_mural_vs_C_mural	Hypo
chr6	143305000	143308000	Intronic	open_chromatin_region	ADAT2	NM_001286259.1	134677	T_mural_vs_C_mural	Hypo
chr9	68592000	68597000	Intergenic	open_chromatin_region	RP11-274B18.2	rna39950	-45398	T_mural_vs_C_mural	Hypo
chr17	43097000	43101000	Exonic	NA	BRCA1	XM_006722036.1	5492	T_mural_vs_C_mural	Hypo
chr2	24900000	24905000	Intronic	ICM_H3K27ac,TE_H3K27me3	ADCY3	NM_004036.3	14186	T_mural_vs_C_mural	Hypo
chr3	154510000	154515000	Intergenic	ICM_H3K27ac,open_chromatin_region	GPR149	NM_001038705.1	-80285	T_mural_vs_C_mural	Hypo
chr2	171373000	171378000	Intronic	open_chromatin_region	LOC102724136	rna12765	50296	T_mural_vs_C_mural	Hypo
chr2	96609000	96613000	Exonic	ICM_H3K27ac	KANSL3	XM_005263981.2	24280	T_mural_vs_C_mural	Hypo
chr2	30774000	30777000	Exonic	NA	CAPN13	NM_144575.2	30445	T_mural_vs_C_mural	Hypo
chr15	52189000	52194000	Promoter	CTCF_binding_site,enhancer,open_chromatin_region	GNB5	NM_016194.3	0	T_mural_vs_C_mural	Hypo
chr15	30880000	30884000	Intronic	CGI,CTCF_binding_site	FAN1	XM_005254234.2	-19799	T_mural_vs_C_mural	Hypo
chr16	4574000	4578000	Exonic	CTCF_binding_site,enhancer,ICM_H3K27me3,TE_H3K27me3	C16orf96	NM_001145011.1	17510	T_mural_vs_C_mural	Hypo
chr1	171379000	171385000	Intergenic	NA	TOP1P1	rna6657	40104	T_mural_vs_C_mural	Hypo
chr10	15764000	15768000	Intronic	NA	LOC101928678	rna42951	26181	T_mural_vs_C_mural	Hypo
chr9	80420000	80424000	Intergenic	NA	RP11-394O9.1	rna40163	430091	T_mural_vs_C_mural	Hypo
chr12	108473000	108477000	Promoter	ICM_H3K27me3,open_chromatin_region	LOC102723562	rna54806	0	T_mural_vs_C_mural	Hypo
chr12	4594000	4597000	Exonic	TE_H3K27me3	DYRK4	NM_003845.2	3928	T_mural_vs_C_mural	Hypo
chr3	41010000	41013000	Intergenic	ICM_H3K27ac	CTNNB1	NM_001098209.1	-186451	T_mural_vs_C_mural	Hypo	Down-re
chrX	103092000	103097000	Promoter	CTCF_binding_site	NXF3	NM_022052.1	0	T_mural_vs_C_mural	Hypo
chr10	133283000	133288000	Exonic	CGI	ADAM8	NM_001164490.1	-6097	T_mural_vs_C_mural	Hypo
chr1	81228000	81233000	Intergenic	NA	LOC101927458	rna3470	-73140	T_mural_vs_C_mural	Hypo
chr9	124884000	124887000	Intronic	CTCF_binding_site	LOC102723420	XM_006717349.1	9054	T_mural_vs_C_mural	Hypo
chr12	124789000	124794000	Intronic	enhancer	SCARB1	NM_001082959.1	69973	T_mural_vs_C_mural	Hypo
chr9	129961000	129964000	Intronic	ICM_H3K27ac,ICM_H3K27me3,ICM_H3K4me3	FNBP1	XM_005251817.1	79167	T_mural_vs_C_mural	Hypo
chr11	33932000	33936000	Intergenic	ICM_H3K27me3,TE_H3K27me3	LMO2	NM_005574.3	-39711	T_mural_vs_C_mural	Hypo
chr5	141535000	141539000	Intronic	enhancer	LOC100505658	rna26031	-19311	T_mural_vs_C_mural	Hypo
chr13	111263000	111269000	Exonic	enhancer,open_chromatin_region	TEX29	NM_152324.1	-51668	T_mural_vs_C_mural	Hypo
chr14	101718000	101722000	Intergenic	CTCF_binding_site	LINC00239	rna60007	-8437	T_mural_vs_C_mural	Hypo
chr20	48898000	48903000	Intergenic	CTCF_binding_site,ICM_H3K27ac	ARFGEF2	XM_005260252.1	-18713	T_mural_vs_C_mural	Hypo
chr7	56713000	56718000	Intergenic	NA	LOC102723684	rna33024	49677	T_mural_vs_C_mural	Hypo
chr6	166775000	166778000	Intronic	CTCF_binding_site,ICM_H3K27me3	RPS6KA2	NM_001006932.1	84283	T_mural_vs_C_mural	Hypo
chr12	131024000	131029000	Intronic	CTCF_binding_site,enhancer,ICM_H3K27ac,ICM_H3K27me3,TE_H3K27me3	GPR133	XM_006719346.1	55818	T_mural_vs_C_mural	Hypo
chr17	67150000	67155000	Exonic	ICM_H3K27ac,ICM_H3K27me3	HELZ	XM_006722216.1	31311	T_mural_vs_C_mural	Hypo
chr17	72610000	72613000	Intronic	NA	LINC00673	rna70893	-17196	T_mural_vs_C_mural	Hypo
chr17	80503000	80508000	Intergenic	CTCF_binding_site,ICM_H3K27me3,TE_H3K27me3	NPTX1	NM_002522.3	-26396	T_mural_vs_C_mural	Hypo
chr7	10777000	10782000	Intergenic	CGI,enhancer	LOC100131472	rna32035	74324	T_mural_vs_C_mural	Hypo
chr1	10284000	10287000	Intronic	ICM_H3K27ac	MIR1273D	rna621	56273	T_mural_vs_C_mural	Hypo
chr8	107120000	107123000	Intergenic	TF_binding_site	ABRA	NM_139166.4	-349756	T_mural_vs_C_mural	Hypo
chr1	21681000	21686000	Intronic	open_chromatin_region	RAP1GAP	XM_005245954.1	-11483	T_mural_vs_C_mural	Hypo
chr15	69770000	69774000	Intergenic	NA	LINC00593	rna62009	-61234	T_mural_vs_C_mural	Hypo
chr15	91283000	91288000	Exonic	CTCF_binding_site,open_chromatin_region	SV2B	XM_005254998.2	57780	T_mural_vs_C_mural	Hypo
chr5	6353000	6358000	Intergenic	NA	FLJ33360	rna23704	-15708	T_mural_vs_C_mural	Hypo
chr17	43768000	43773000	Exonic	CTCF_binding_site,ICM_H3K27ac	DUSP3	NM_004090.3	6000	T_mural_vs_C_mural	Hypo
chr7	140520000	140524000	Exonic	CTCF_binding_site,open_chromatin_region	MKRN1	NM_001145125.1	-40431	T_mural_vs_C_mural	Hypo
chr15	86776000	86781000	Intronic	NA	LOC102724452	rna62778	158766	T_mural_vs_C_mural	Hypo
chr1	226380000	226384000	Exonic	NA	PARP1	NM_001618.3	24100	T_mural_vs_C_mural	Hypo
chr20	58964000	58969000	Intergenic	enhancer	NELFCD	NM_198976.2	-12208	T_mural_vs_C_mural	Hypo
chr1	231320000	231324000	Intergenic	CTCF_binding_site	EXOC8	NM_175876.3	13832	T_mural_vs_C_mural	Hypo
chr3	54102000	54107000	Intergenic	ICM_H3K27ac	CACNA2D3	rna17055	-15593	T_mural_vs_C_mural	Hypo
chr12	117770000	117774000	Intronic	ICM_H3K27me3,TE_H3K27me3	KSR2	NM_173598.4	194223	T_mural_vs_C_mural	Hypo
chr6	168382000	168386000	Intergenic	ICM_H3K27me3,TE_H3K27me3	SMOC2	NM_001166412.1	-55151	T_mural_vs_C_mural	Hypo
chr17	77987000	77990000	Intergenic	CTCF_binding_site,TE_H3K27me3	TNRC6C	XM_005257547.2	-14113	T_mural_vs_C_mural	Hypo
chr2	226404000	226409000	Intergenic	enhancer	MIR5702	rna14248	249741	T_mural_vs_C_mural	Hypo
chr5	122284000	122288000	Intergenic	enhancer,ICM_H3K27ac	SNCAIP	XM_006714734.1	-23558	T_mural_vs_C_mural	Hypo
chr22	28724000	28727000	Exonic	NA	CHEK2	XM_006724114.1	-11534	T_mural_vs_C_mural	Hypo
chr16	80608000	80612000	Exonic	ICM_H3K27me3	RP11-18F14.1	rna66235	-35192	T_mural_vs_C_mural	Hypo
chr14	69353000	69358000	Exonic	ICM_H3K27ac,ICM_H3K27me3	ERH	NM_004450.2	40304	T_mural_vs_C_mural	Hypo
chr14	34027000	34031000	Intergenic	CTCF_binding_site,enhancer,ICM_H3K27ac	EGLN3	NM_022073.3	-75922	T_mural_vs_C_mural	Hypo
chr8	123531000	123536000	Promoter	NA	FBXO32	NM_148177.2	0	T_mural_vs_C_mural	Hypo
chrX	116160000	116163000	Intergenic	NA	AGTR2	NM_000686.4	-7705	T_mural_vs_C_mural	Hypo
chr7	157468000	157473000	Promoter	CGI,CTCF_binding_site,ICM_H3K27me3,TE_H3K27me3,TF_binding_site	AC006372.4	rna35652	1769	T_mural_vs_C_mural	Hypo
chr4	127972000	127976000	Intronic	enhancer,ICM_H3K27ac,TF_binding_site	MFSD8	NM_152778.2	-6016	T_mural_vs_C_mural	Hypo
chr18	35882000	35887000	Intergenic	enhancer,ICM_H3K27ac	MIR187	rna72505	17856	T_mural_vs_C_mural	Hypo
chr1	1752000	1755000	Exonic	CGI,CTCF_binding_site,TF_binding_site	NADK	NM_001198995.1	3642	T_mural_vs_C_mural	Hypo
chr13	29742000	29745000	Intergenic	ICM_H3K27me3,TE_H3K27me3	LOC102723345	rna56092	94312	T_mural_vs_C_mural	Hypo
chr21	39021000	39026000	Intergenic	CTCF_binding_site,ICM_H3K27me3	LOC102724740	rna81496	-9741	T_mural_vs_C_mural	Hypo
chr7	2711000	2715000	Exonic	CTCF_binding_site,ICM_H3K27me3,TE_H3K27me3	AMZ1	NM_001284355.1	22798	T_mural_vs_C_mural	Hypo
chr6	150949000	150952000	Exonic	ICM_H3K27me3	MTHFD1L	NM_001242768.1	82667	T_mural_vs_C_mural	Hypo
chr2	239928000	239933000	Intergenic	CGI,CTCF_binding_site,ICM_H3K27me3,TE_H3K27me3,TF_binding_site	MIR4786	rna14747	10044	T_mural_vs_C_mural	Hypo
chr9	91471000	91476000	Intergenic	CTCF_binding_site,ICM_H3K27ac,open_chromatin_region	LOC101927916	rna40405	11296	T_mural_vs_C_mural	Hypo
chr1	35310000	35314000	Promoter	NA	ZMYM4	XM_005271330.1	998	T_mural_vs_C_mural	Hypo
chr2	178373000	178377000	Exonic	ICM_H3K27ac	AC009948.5	rna12965	-36659	T_mural_vs_C_mural	Hypo
chr1	15946000	15949000	Exonic	ICM_H3K27me3	ZBTB17	XM_005245987.1	27077	T_mural_vs_C_mural	Hypo
chr17	67622000	67625000	Intronic	ICM_H3K27ac	LOC101928045	rna70752	65871	T_mural_vs_C_mural	Hypo
chr7	5660000	5664000	Exonic	CTCF_binding_site,enhancer	RNF216-IT1	rna31921	16461	T_mural_vs_C_mural	Hypo
chr17	78886000	78889000	Exonic	ICM_H3K27me3,TE_H3K27me3	LOC100653515	XM_005256922.1	7975	T_mural_vs_C_mural	Hypo
chr3	32905000	32908000	Intergenic	NA	CCR4	NM_005508.4	-43574	T_mural_vs_C_mural	Hypo
chrX	9763000	9768000	Promoter	CGI,enhancer,ICM_H3K27me3,TE_H3K27me3	GPR143	NM_000273.2	0	T_mural_vs_C_mural	Hypo
chr17	7668000	7671000	Exonic	ICM_H3K27ac	TP53	NM_001126115.1	4493	T_mural_vs_C_mural	Hypo
chr8	57081000	57085000	Intergenic	ICM_H3K27ac,open_chromatin_region	IMPAD1	NM_017813.4	-87129	T_mural_vs_C_mural	Hypo
chr10	131322000	131327000	Intergenic	ICM_H3K27me3,TE_H3K27me3	LOC101927461	rna46302	9752	T_mural_vs_C_mural	Hypo
chr12	53393000	53396000	Intronic	ICM_H3K27ac	SP1	XM_006719571.1	11787	T_mural_vs_C_mural	Hypo
chr2	169874000	169879000	Exonic	CTCF_binding_site,ICM_H3K27ac,TF_binding_site	UBR3	XM_006712270.1	46301	T_mural_vs_C_mural	Hypo
chr17	45627000	45634000	Promoter	TF_binding_site	LOC102724375	rna69722	0	T_mural_vs_C_mural	Hypo
chr12	123508000	123513000	Intronic	CTCF_binding_site,ICM_H3K27ac	RILPL1	XM_006719373.1	5412	T_mural_vs_C_mural	Hypo
chr3	194142000	194147000	Intergenic	ICM_H3K27ac,ICM_H3K27me3	HES1	NM_005524.3	5858	T_mural_vs_C_mural	Hypo
chr9	42385000	42390000	Intergenic	CTCF_binding_site,TF_binding_site	FAM74A7	rna39800	185831	T_mural_vs_C_mural	Hypo
chr16	21049000	21054000	Exonic	ICM_H3K27ac,ICM_H3K27me3	DNAH3	XM_006721062.1	96811	T_mural_vs_C_mural	Hypo
chr9	33268000	33272000	Exonic	ICM_H3K27ac	CHMP5	NM_016410.5	3121	T_mural_vs_C_mural	Hypo
chr14	102748000	102752000	Intergenic	CTCF_binding_site,enhancer,ICM_H3K27ac	TRAF3	NM_001199427.1	-25479	T_mural_vs_C_mural	Hypo
chr8	102715000	102718000	Intergenic	enhancer,ICM_H3K27ac	LOC101927245	rna37879	58593	T_mural_vs_C_mural	Hypo
chr1	36346000	36354000	Exonic	CTCF_binding_site,open_chromatin_region	EVA1B	XM_005270998.2	-21035	T_mural_vs_C_mural	Hypo
chr6	110802000	110807000	Intronic	NA	AMD1	NM_001287215.1	-7621	T_mural_vs_C_mural	Hypo
chr12	868000	871000	Exonic	CTCF_binding_site,ICM_H3K27ac,open_chromatin_region	WNK1	XM_005253743.2	16581	T_mural_vs_C_mural	Hypo
chr2	178460000	178465000	Exonic	NA	DFNB59	XM_006712554.1	7250	T_mural_vs_C_mural	Hypo
chr19	34409000	34412000	Exonic	ICM_H3K27ac	PDCD2L	NM_032346.1	4602	T_mural_vs_C_mural	Hypo
chr12	48084000	48087000	Promoter	CTCF_binding_site,ICM_H3K27ac	LOC101927180	XM_005269262.2	0	T_mural_vs_C_mural	Hypo
chr6	101155000	101158000	Intergenic	NA	LOC102724422	rna30281	209903	T_mural_vs_C_mural	Hypo
chr17	31245000	31249000	Exonic	ICM_H3K27ac,ICM_H3K27me3	LOC101927057	rna68499	24686	T_mural_vs_C_mural	Hypo
chr15	72217000	72221000	Exonic	enhancer,ICM_H3K27ac	LOC102723606	rna62076	-5486	T_mural_vs_C_mural	Hypo
chr3	186237000	186242000	Intronic	CTCF_binding_site,open_chromatin_region,TE_H3K27me3	DGKG	NM_001080744.1	120234	T_mural_vs_C_mural	Hypo
chr1	35106000	35110000	Promoter	NA	ZMYM1	XM_005271222.2	-355	T_mural_vs_C_mural	Hypo
chr13	108514000	108517000	Intergenic	NA	MYO16	NM_015011.1	-79152	T_mural_vs_C_mural	Hypo
chr8	27010000	27014000	Intergenic	CTCF_binding_site	MIR548H4	rna36446	34947	T_mural_vs_C_mural	Hypo
chr6	166769000	166774000	Exonic	CTCF_binding_site,ICM_H3K27me3,TE_H3K27me3	RPS6KA2	NM_001006932.1	88283	T_mural_vs_C_mural	Hypo
chr12	122086000	122090000	Intronic	ICM_H3K27ac	MLXIP	XM_006719292.1	7237	T_mural_vs_C_mural	Hypo
chr12	114224000	114228000	Intergenic	CTCF_binding_site,enhancer,TF_binding_site	TBX5	XM_006719582.1	178144	T_mural_vs_C_mural	Hypo
chr8	144097000	144101000	Promoter	CTCF_binding_site,ICM_H3K27ac,TF_binding_site	CYC1	NM_001916.4	1965	T_mural_vs_C_mural	Hypo
chr1	205270000	205274000	Promoter	CTCF_binding_site,ICM_H3K27ac,ICM_H3K27me3,ICM_H3K4me3,TE_H3K27me3	TMCC2	XM_005245689.1	2109	T_mural_vs_C_mural	Hypo
chr10	46773000	46778000	Intergenic	CGI,CTCF_binding_site	GLUD1P7	rna43729	6957	T_mural_vs_C_mural	Hypo
chr11	10258000	10261000	Intronic	enhancer,ICM_H3K27ac	SBF2	XM_005253154.2	33204	T_mural_vs_C_mural	Hypo
chr3	57307000	57310000	Exonic	NA	ASB14	XM_006712982.1	-14275	T_mural_vs_C_mural	Hypo
chr17	47660000	47665000	Exonic	CTCF_binding_site,ICM_H3K27ac,open_chromatin_region	KPNB1	NM_001276453.1	8804	T_mural_vs_C_mural	Hypo
chr8	93036000	93042000	Intergenic	ICM_H3K27ac,open_chromatin_region	MIR8084	rna37612	6239	T_mural_vs_C_mural	Hypo
chr10	30945000	30948000	Intronic	NA	ZNF438	XM_006717393.1	26794	T_mural_vs_C_mural	Hypo
chr2	217783000	217787000	Intergenic	CTCF_binding_site,open_chromatin_region	DIRC3	rna13935	-26407	T_mural_vs_C_mural	Hypo
chr15	42348000	42355000	Exonic	ICM_H3K27ac,open_chromatin_region	CAPN3	NM_000070.2	-4500	T_mural_vs_C_mural	Hypo
chr9	136017000	136020000	Intronic	CTCF_binding_site,ICM_H3K27me3	UBAC1	NM_016172.2	-55620	T_mural_vs_C_mural	Hypo
chr11	76329000	76334000	Intergenic	CTCF_binding_site,ICM_H3K27ac,ICM_H3K27me3	PRKRIR	NM_004705.2	46836	T_mural_vs_C_mural	Hypo
chr16	1475000	1479000	Promoter	CGI,ICM_H3K27ac,ICM_H3K4me3	CLCN7	NM_001114331.2	0	T_mural_vs_C_mural	Hypo
chr2	48514000	48517000	Exonic	NA	STON1-GTF2A1L	NM_001198593.1	-12925	T_mural_vs_C_mural	Hypo
chr12	109231000	109234000	Exonic	ICM_H3K27me3	FOXN4	NM_213596.2	75220	T_mural_vs_C_mural	Hypo
chr14	64357000	64362000	Intergenic	NA	TEX21P	rna58694	-9389	T_mural_vs_C_mural	Hypo
chr19	3832000	3837000	Exonic	CGI,CTCF_binding_site,ICM_H3K27me3,TE_H3K27me3	MATK	NM_002378.3	-30188	T_mural_vs_C_mural	Hypo
chr16	87136000	87141000	Intergenic	ICM_H3K27me3,TE_H3K27me3	RP11-899L11.1	rna66446	-71122	T_mural_vs_C_mural	Hypo
chr1	17823000	17827000	Exonic	CGI,CTCF_binding_site,ICM_H3K27me3,TE_H3K27me3,TF_binding_site	ACTL8	NM_030812.2	67687	T_mural_vs_C_mural	Hypo
chrX	151110000	151115000	Intergenic	NA	MIR4330	rna86912	-53222	T_mural_vs_C_mural	Hypo
chr11	76355000	76359000	Exonic	ICM_H3K27ac	PRKRIR	NM_004705.2	21836	T_mural_vs_C_mural	Hypo
chr16	70145000	70148000	Exonic	NA	PDPR	XM_005256019.1	14570	T_mural_vs_C_mural	Hypo
chr12	41979000	41982000	Intergenic	enhancer	GXYLT1	NM_001099650.1	162871	T_mural_vs_C_mural	Hypo
chr19	21001000	21006000	Intergenic	CTCF_binding_site,open_chromatin_region	ZNF430	XM_005260082.1	-14620	T_mural_vs_C_mural	Hypo
chr1	202600000	202603000	Exonic	CTCF_binding_site,ICM_H3K27ac	LOC101926929	XM_006711723.1	34666	T_mural_vs_C_mural	Hypo
chr15	92511000	92514000	Intergenic	NA	C15orf32	XM_005254870.1	39079	T_mural_vs_C_mural	Hypo
chr6	160273000	160277000	Intergenic	enhancer,ICM_H3K27me3	SLC22A2	NM_003058.3	-14069	T_mural_vs_C_mural	Hypo
chr13	95738000	95743000	Intronic	ICM_H3K27ac,open_chromatin_region	DNAJC3	NM_006260.4	60861	T_mural_vs_C_mural	Hypo
chr15	64864000	64867000	Exonic	CTCF_binding_site,ICM_H3K27ac	PLEKHO2	NM_025201.4	22117	T_mural_vs_C_mural	Hypo
chr9	128330000	128335000	Exonic	ICM_H3K27ac	TRNAR12	rna41658	5166	T_mural_vs_C_mural	Hypo
chrX	3811000	3818000	Exonic	CGI,CTCF_binding_site,ICM_H3K4me3	TRNAI7	rna84102	20450	T_mural_vs_C_mural	Hypo
chr8	42162000	42167000	Exonic	open_chromatin_region	AP3M2	XM_006716276.1	7866	T_mural_vs_C_mural	Hypo
chr1	246463000	246466000	Intronic	ICM_H3K27ac,open_chromatin_region	SMYD3	XM_005273228.2	41318	T_mural_vs_C_mural	Hypo
chr1	107842000	107847000	Intronic	CTCF_binding_site,ICM_H3K27ac	MIR7852	rna4020	-50223	T_mural_vs_C_mural	Hypo
chr2	100976000	100983000	Promoter	CTCF_binding_site,enhancer,ICM_H3K27ac,ICM_H3K27me3,open_chromatin_region	AC016738.3	rna11315	0	T_mural_vs_C_mural	Hypo
chr6	118926000	118930000	Promoter	ICM_H3K27ac	MCM9	NM_017696.2	1738	T_mural_vs_C_mural	Hypo
chr2	241771000	241774000	Promoter	CGI,ICM_H3K27me3,TE_H3K27me3	GAL3ST2	NM_022134.2	-2825	T_mural_vs_C_mural	Hypo
chr8	98945000	98948000	Promoter	ICM_H3K27ac,ICM_H3K27me3,ICM_H3K4me3,TE_H3K27me3	OSR2	XM_006716504.1	-173	T_mural_vs_C_mural	Hypo
chrX	71167000	71172000	Exonic	CGI,CTCF_binding_site	NLGN3	XM_006724662.1	20536	T_mural_vs_C_mural	Hypo
chr21	34512000	34515000	Promoter	NA	KCNE1	NM_000219.4	0	T_mural_vs_C_mural	Hypo
chr12	56246000	56251000	Exonic	NA	ANKRD52	NM_173595.3	7359	T_mural_vs_C_mural	Hypo
chr11	63021000	63024000	Intergenic	CTCF_binding_site,ICM_H3K27ac,open_chromatin_region,TF_binding_site	SLC22A8	NM_004254.3	-5155	T_mural_vs_C_mural	Hypo
chr14	55502000	55505000	Intergenic	ICM_H3K27ac	TBPL2	NM_199047.2	-61455	T_mural_vs_C_mural	Hypo
chr12	76203000	76207000	Intergenic	ICM_H3K27ac,ICM_H3K27me3	NAP1L1	NM_139207.2	-118042	T_mural_vs_C_mural	Hypo
chr3	52660000	52663000	Exonic	CTCF_binding_site,ICM_H3K27ac	PBRM1	XM_006713221.1	22565	T_mural_vs_C_mural	Hypo
chr4	1669000	1674000	Promoter	ICM_H3K27me3,TE_H3K27me3	FAM53A	XM_006713861.1	-200	T_mural_vs_C_mural	Hypo
chr12	122035000	122038000	Exonic	ICM_H3K27ac	BCL7A	NM_020993.3	13045	T_mural_vs_C_mural	Hypo
chr22	29893000	29896000	Intronic	NA	MTMR3	NM_153051.2	9831	T_mural_vs_C_mural	Hypo
chr10	11378000	11383000	Intergenic	enhancer,ICM_H3K27me3	CELF2-AS1	rna42776	-57689	T_mural_vs_C_mural	Hypo
chr3	75124000	75128000	Intergenic	NA	MIR4444-2	rna17420	-86476	T_mural_vs_C_mural	Hypo
chr2	215680000	215685000	Promoter	ICM_H3K27ac	LOC102724861	rna13894	1816	T_mural_vs_C_mural	Hypo
chr3	38009000	38017000	Exonic	CTCF_binding_site,ICM_H3K27ac	PLCD1	NM_001130964.1	7787	T_mural_vs_C_mural	Hypo
chr9	74965000	74970000	Intergenic	ICM_H3K27ac	C9orf40	NM_017998.2	-12114	T_mural_vs_C_mural	Hypo
chr2	171291000	171295000	Intergenic	enhancer,ICM_H3K27ac	LOC102724136	rna12765	-27704	T_mural_vs_C_mural	Hypo
chr17	40233000	40236000	Intronic	ICM_H3K27ac	WIPF2	XM_005257084.1	13210	T_mural_vs_C_mural	Hypo
chr17	3543000	3546000	Exonic	NA	TRPV3	NM_001258205.1	11995	T_mural_vs_C_mural	Hypo
chr7	135889000	135895000	Intronic	ICM_H3K27me3,TE_H3K27me3,TF_binding_site	LOC101928915	rna35018	9766	T_mural_vs_C_mural	Hypo
chr8	142863000	142868000	Intergenic	CTCF_binding_site	CYP11B1	XM_005250807.1	11814	T_mural_vs_C_mural	Hypo
chr1	3813000	3820000	Exonic	CGI,ICM_H3K27me3,open_chromatin_region	LRRC47	NM_020710.2	-16496	T_mural_vs_C_mural	Hypo
chr4	109472000	109477000	Exonic	ICM_H3K27ac,open_chromatin_region	MIR576	rna22262	-11698	T_mural_vs_C_mural	Hypo
chr2	239973000	239982000	Exonic	CTCF_binding_site,ICM_H3K27ac	MIR4786	rna14746	-29906	T_mural_vs_C_mural	Hypo
chr16	19763000	19767000	Exonic	CTCF_binding_site	KNOP1	XM_005255316.2	-44647	T_mural_vs_C_mural	Hypo	Up-re
chr15	46797000	46801000	Intergenic	NA	SEMA6D	NM_001198999.1	-383206	T_mural_vs_C_mural	Hypo
chr1	16279000	16282000	Intronic	NA	FBXO42	XM_006710698.1	34571	T_mural_vs_C_mural	Hypo
chr1	147679000	147682000	Intergenic	ICM_H3K27ac	ACP6	NM_016361.4	-8488	T_mural_vs_C_mural	Hypo
chr2	230154000	230159000	Intergenic	CTCF_binding_site,enhancer	LOC101928789	rna14370	-43740	T_mural_vs_C_mural	Hypo
chr16	29910000	29913000	Exonic	CTCF_binding_site	ASPHD1	rna64866	9136	T_mural_vs_C_mural	Hypo
chr7	78243000	78246000	Intronic	NA	RPL13AP17	rna33497	-101242	T_mural_vs_C_mural	Hypo
chr10	11575000	11582000	Promoter	CTCF_binding_site,ICM_H3K27ac	USP6NL-IT1	rna42780	-1504	T_mural_vs_C_mural	Hypo
chr19	19329000	19332000	Intronic	NA	MAU2	NM_015329.3	8179	T_mural_vs_C_mural	Hypo
chr2	90098000	90103000	Intergenic	CTCF_binding_site	LOC102724332	rna10984	92883	T_mural_vs_C_mural	Hypo
chr17	40086000	40090000	Exonic	CGI,CTCF_binding_site,TF_binding_site	NR1D1	NM_021724.4	10725	T_mural_vs_C_mural	Hypo
chr18	58916000	58919000	Exonic	ICM_H3K27ac	ZNF532	XM_006722497.1	50530	T_mural_vs_C_mural	Hypo
chr7	77852000	77857000	Intronic	CTCF_binding_site,ICM_H3K27ac,TF_binding_site	PHTF2	NM_020432.4	11870	T_mural_vs_C_mural	Hypo
chr12	89232000	89237000	Intergenic	ICM_H3K27ac,ICM_H3K27me3	DUSP6	NM_001946.2	115519	T_mural_vs_C_mural	Hypo
chr16	11990000	11993000	Promoter	ICM_H3K27ac	SNX29	XM_006720978.1	-1754	T_mural_vs_C_mural	Hypo
chr16	3479000	3482000	Exonic	CTCF_binding_site,TF_binding_site	MIR6126	rna63864	3439	T_mural_vs_C_mural	Hypo
chr12	32442000	32446000	Intronic	CTCF_binding_site,enhancer,ICM_H3K27ac	FGD4	XM_005253306.2	-39859	T_mural_vs_C_mural	Hypo
chrX	1035000	1038000	Intergenic	NA	CRLF2	NM_001012288.1	174634	T_mural_vs_C_mural	Hypo
chr4	150657000	150662000	Intronic	CTCF_binding_site,ICM_H3K27ac	MAB21L2	NM_006439.4	75075	T_mural_vs_C_mural	Hypo
chr15	85091000	85096000	Exonic	enhancer,open_chromatin_region	PDE8A	XM_005254933.1	23871	T_mural_vs_C_mural	Hypo
chr5	117531000	117536000	Intronic	NA	LINC00992	rna25309	115488	T_mural_vs_C_mural	Hypo
chr1	1103000	1107000	Exonic	ICM_H3K27ac	C1orf159	XM_006710718.1	5327	T_mural_vs_C_mural	Hypo
chr17	82281000	82285000	Intergenic	ICM_H3K27me3,TE_H3K27me3	CSNK1D	NM_139062.2	-7282	T_mural_vs_C_mural	Hypo
chr5	136166000	136170000	Intronic	ICM_H3K27ac	LOC389332	rna25708	23163	T_mural_vs_C_mural	Hypo
chr7	74222000	74225000	Exonic	NA	LAT2	XM_005250562.1	12073	T_mural_vs_C_mural	Hypo
chr2	232035000	232040000	Intronic	NA	DIS3L2	NM_001257281.1	73417	T_mural_vs_C_mural	Hypo
chr22	30018000	30023000	Exonic	enhancer,ICM_H3K4me3	MIR6818	rna82741	10908	T_mural_vs_C_mural	Hypo
chr15	83572000	83575000	Exonic	CTCF_binding_site,open_chromatin_region	ADAMTSL3	NM_207517.2	-79086	T_mural_vs_C_mural	Hypo
chr12	49102000	49105000	Promoter	enhancer	LMBR1L	XM_006719502.1	0	T_mural_vs_C_mural	Hypo
chr6	9943000	9946000	Intronic	NA	OFCC1	XM_003118558.3	265608	T_mural_vs_C_mural	Hypo
chr2	235949000	235952000	Intronic	NA	GBX2	XM_005246071.1	216003	T_mural_vs_C_mural	Hypo
chr16	88034000	88038000	Exonic	CTCF_binding_site,enhancer	LOC102724506	rna66512	-49092	T_mural_vs_C_mural	Hypo
chr2	26932000	26937000	Exonic	CTCF_binding_site,ICM_H3K27me3,TE_H3K27me3	MAPRE3	NM_012326.2	-33657	T_mural_vs_C_mural	Hypo
chr8	143583000	143586000	Intronic	NA	NAPRT1	NM_145201.5	-4649	T_mural_vs_C_mural	Hypo
chr9	76148000	76151000	Intronic	NA	RFK	NM_018339.5	243528	T_mural_vs_C_mural	Hypo
chr10	5484000	5489000	Intergenic	ICM_H3K27ac,ICM_H3K27me3,open_chromatin_region,TE_H3K27me3	CALML5	NM_017422.4	10570	T_mural_vs_C_mural	Hypo
chr15	92465000	92470000	Promoter	ICM_H3K27me3	C15orf32	NM_153040.2	-1677	T_mural_vs_C_mural	Hypo
chr2	127433000	127436000	Intergenic	NA	MIR4783	rna11951	-9382	T_mural_vs_C_mural	Hypo
chr1	63587000	63592000	Promoter	ICM_H3K27ac	PGM1	NM_002633.2	-1276	T_mural_vs_C_mural	Hypo
chr8	144480000	144485000	Promoter	CTCF_binding_site,ICM_H3K27ac,TF_binding_site	PPP1R16A	XM_006716674.1	1649	T_mural_vs_C_mural	Hypo
chr18	13496000	13502000	Intronic	CGI,CTCF_binding_site,ICM_H3K27me3,TE_H3K27me3	LOC102724634	rna72186	15690	T_mural_vs_C_mural	Hypo
chr5	65850000	65853000	Intergenic	CTCF_binding_site	ERBB2IP	NM_001006600.2	-73554	T_mural_vs_C_mural	Hypo
chr2	74263000	74268000	Exonic	CTCF_binding_site	SLC4A5	NM_021196.3	47025	T_mural_vs_C_mural	Hypo
chr12	27871000	27876000	Intergenic	enhancer,ICM_H3K27ac,TF_binding_site	KLHL42	NM_020782.1	90746	T_mural_vs_C_mural	Hypo
chr1	31348000	31353000	Exonic	enhancer,ICM_H3K27ac,open_chromatin_region	FABP3	NM_004102.3	20076	T_mural_vs_C_mural	Hypo	Up-re
chr15	64664000	64667000	Intronic	enhancer,ICM_H3K27ac	LOC101929016	rna61785	-29251	T_mural_vs_C_mural	Hypo
chr12	131788000	131791000	Intronic	NA	MMP17	NM_016155.4	-37396	T_mural_vs_C_mural	Hypo
chr22	45813000	45816000	Intronic	TE_H3K27me3	MIR4762	rna83685	52428	T_mural_vs_C_mural	Hypo
chr15	58812000	58817000	Intronic	ICM_H3K27ac	FAM63B	NM_001040453.1	40806	T_mural_vs_C_mural	Hypo
chr19	57461000	57466000	Intergenic	CTCF_binding_site,ICM_H3K27ac,TF_binding_site	VN1R1	NM_020633.3	-4261	T_mural_vs_C_mural	Hypo
chr12	62386000	62389000	Intronic	NA	USP15	XM_005269261.1	30572	T_mural_vs_C_mural	Hypo
chr6	145279000	145284000	Intergenic	CTCF_binding_site,ICM_H3K27ac	TRNAQ32	rna31130	96277	T_mural_vs_C_mural	Hypo
chr5	179723000	179728000	Exonic	ICM_H3K27ac	MAML1	NM_014757.4	-4850	T_mural_vs_C_mural	Hypo
chr1	26549000	26552000	Promoter	NA	MIR1976	rna1497	-2542	T_mural_vs_C_mural	Hypo
chr11	39876000	39879000	Intergenic	NA	LRRC4C	rna47779	414130	T_mural_vs_C_mural	Hypo
chr2	105891000	105896000	Exonic	CGI,enhancer,open_chromatin_region	NCK2	NM_001004720.2	39252	T_mural_vs_C_mural	Hypo
chr13	113912000	113916000	Exonic	CGI,CTCF_binding_site,ICM_H3K27me3,TE_H3K27me3	LINC00565	rna57462	12991	T_mural_vs_C_mural	Hypo
chr19	36081000	36086000	Exonic	ICM_H3K27ac	OVOL3	NM_001270948.1	-25203	T_mural_vs_C_mural	Hypo
chr16	81626000	81630000	Intronic	CTCF_binding_site,ICM_H3K27ac,ICM_H3K27me3	CMIP	XM_006721285.1	-5067	T_mural_vs_C_mural	Hypo
chr4	56363000	56366000	Intronic	open_chromatin_region	AASDH	XM_005265727.1	-7675	T_mural_vs_C_mural	Hypo
chr12	130864000	130869000	Intergenic	NA	RAN	NM_006325.3	-3072	T_mural_vs_C_mural	Hypo
chr20	51329000	51334000	Intergenic	CTCF_binding_site,ICM_H3K27ac,ICM_H3K27me3,TE_H3K27me3	MIR3194	rna80379	118933	T_mural_vs_C_mural	Hypo
chr15	77178000	77182000	Promoter	CTCF_binding_site,ICM_H3K27ac	PEAK1	XM_005254675.2	461	T_mural_vs_C_mural	Hypo	Down-re
chr2	85565000	85568000	Intergenic	NA	GGCX	NM_001142269.2	-3466	T_mural_vs_C_mural	Hypo
chr22	23843000	23847000	Intergenic	CTCF_binding_site,ICM_H3K27ac,ICM_H3K27me3	DERL3	XM_006724371.1	-3913	T_mural_vs_C_mural	Hypo
chr8	23360000	23364000	Exonic	enhancer,ICM_H3K27me3	LOC100507156	rna36358	23792	T_mural_vs_C_mural	Hypo
chr11	93851000	93854000	Promoter	CTCF_binding_site,ICM_H3K27me3	VSTM5	NM_001144871.1	-498	T_mural_vs_C_mural	Hypo
chr5	180284000	180288000	Exonic	CTCF_binding_site,ICM_H3K27ac	MAPK9	XM_005265940.2	3959	T_mural_vs_C_mural	Hypo
chr5	149028000	149031000	Exonic	enhancer,ICM_H3K27ac	MIR584	rna26251	31394	T_mural_vs_C_mural	Hypo
chr12	105075000	105078000	Intronic	enhancer,open_chromatin_region	ALDH1L2	NM_001034173.3	6563	T_mural_vs_C_mural	Hypo
chr3	188051000	188055000	Intergenic	CTCF_binding_site,ICM_H3K27ac,ICM_H3K27me3	LPP	XM_005247450.2	-98310	T_mural_vs_C_mural	Hypo
chr2	100779000	100782000	Intergenic	CTCF_binding_site,ICM_H3K27me3,TE_H3K27me3,TF_binding_site	NPAS2	NM_002518.3	-38151	T_mural_vs_C_mural	Hypo
chr2	65361000	65365000	Promoter	CTCF_binding_site,ICM_H3K27ac	SPRED2	XM_005264201.1	1734	T_mural_vs_C_mural	Hypo
chr10	347000	350000	Exonic	CGI,CTCF_binding_site,ICM_H3K27me3,TE_H3K27me3	DIP2C	XM_005252430.1	20047	T_mural_vs_C_mural	Hypo
chr10	89937000	89940000	Intronic	NA	RP11-478K7.2	rna44877	17373	T_mural_vs_C_mural	Hypo
chr7	111582000	111585000	Intergenic	ICM_H3K27ac	IMMP2L	XM_005250632.1	-19468	T_mural_vs_C_mural	Hypo
chr1	19612000	19617000	Intronic	enhancer,ICM_H3K27ac	RPS14P3	rna1060	4193	T_mural_vs_C_mural	Hypo
chr16	2057000	2060000	Exonic	CTCF_binding_site,open_chromatin_region	TSC2	NM_001114382.1	9011	T_mural_vs_C_mural	Hypo
chr15	100105000	100109000	Exonic	ICM_H3K27me3	LOC102724973	rna63137	143681	T_mural_vs_C_mural	Hypo
chr15	83442000	83447000	Promoter	CTCF_binding_site,ICM_H3K27ac,ICM_H3K27me3,ICM_H3K4me3	SH3GL3	rna62653	-228	T_mural_vs_C_mural	Hypo
chr8	46940000	46943000	Intergenic	NA	LINC00293	rna36912	99114	T_mural_vs_C_mural	Hypo
chr19	45802000	45807000	Exonic	CGI,CTCF_binding_site,ICM_H3K27ac,ICM_H3K27me3,TE_H3K27me3,TF_binding_site	RSPH6A	NM_030785.3	8347	T_mural_vs_C_mural	Hypo
chr5	65904000	65907000	Intergenic	ICM_H3K27ac	ERBB2IP	NM_001006600.2	-19554	T_mural_vs_C_mural	Hypo
chr2	58273000	58278000	Intergenic	NA	FANCL	XM_006712038.1	-31619	T_mural_vs_C_mural	Hypo
chr5	139466000	139470000	Intergenic	CTCF_binding_site,ICM_H3K27ac,ICM_H3K27me3,TE_H3K27me3	ECSCR-2	NM_001077693.2-2	-3265	T_mural_vs_C_mural	Hypo
chr15	40535000	40539000	Promoter	NA	MRPL42P5	rna60884	-2450	T_mural_vs_C_mural	Hypo
chr1	8726000	8729000	Intronic	CTCF_binding_site,ICM_H3K27ac	RERE	XM_005263465.1	-22786	T_mural_vs_C_mural	Hypo
chr6	42919000	42923000	Exonic	CTCF_binding_site,enhancer	PTCRA	NM_138296.2	3011	T_mural_vs_C_mural	Hypo
chr10	8011000	8014000	Exonic	ICM_H3K27ac	GATA3	XM_005252443.2	-31473	T_mural_vs_C_mural	Hypo
chr3	188522000	188527000	Exonic	CTCF_binding_site,ICM_H3K27ac	LPP-AS1	rna19741	41666	T_mural_vs_C_mural	Hypo
chr15	98951000	98956000	Intronic	TE_H3K27me3	PGPEP1L	XM_006720400.1	49543	T_mural_vs_C_mural	Hypo
chr7	123083000	123087000	Intergenic	NA	TAS2R16	NM_016945.2	-87300	T_mural_vs_C_mural	Hypo
chr21	41904000	41907000	Exonic	TF_binding_site	C2CD2	XM_005261109.2	19443	T_mural_vs_C_mural	Hypo
chr1	9566000	9570000	Exonic	ICM_H3K27ac	SLC25A33	XM_005263503.1	12272	T_mural_vs_C_mural	Hypo
chr1	40358000	40361000	Intergenic	NA	SMAP2	NM_022733.2	-12706	T_mural_vs_C_mural	Hypo
chr21	45920000	45923000	Intronic	CTCF_binding_site,ICM_H3K27me3,TE_H3K27me3,TF_binding_site	LOC101928796	rna81882	-49970	T_mural_vs_C_mural	Hypo
chr15	69436000	69441000	Promoter	NA	KIF23	XM_006720781.1	0	T_mural_vs_C_mural	Hypo
chr17	1132000	1137000	Intronic	ICM_H3K27ac	ABR	XM_006721511.1	-5455	T_mural_vs_C_mural	Hypo
chr9	136051000	136064000	Intronic	CGI,CTCF_binding_site,ICM_H3K27me3	NACC2	NM_144653.4	31285	T_mural_vs_C_mural	Hypo
chr16	81569000	81572000	Intronic	ICM_H3K27ac,ICM_H3K27me3	MIR7854	rna66271	35058	T_mural_vs_C_mural	Hypo
chr2	171095000	171100000	Intronic	ICM_H3K27ac	TLK1	XM_005246981.1	17773	T_mural_vs_C_mural	Hypo
chr17	7736000	7743000	Exonic	CGI,ICM_H3K27me3,open_chromatin_region,TE_H3K27me3	RPL29P2	rna67527	-11320	T_mural_vs_C_mural	Hypo
chr5	178535000	178539000	Intronic	ICM_H3K27me3,ICM_H3K4me3,TE_H3K27me3	COL23A1	NM_173465.3	51555	T_mural_vs_C_mural	Hypo
chr19	4491000	4496000	Exonic	CGI,CTCF_binding_site,TF_binding_site	HDGFRP2	NM_032631.2	18742	T_mural_vs_C_mural	Hypo
chr15	29154000	29159000	Intronic	ICM_H3K27me3	NDNL2	NM_138704.3	110816	T_mural_vs_C_mural	Hypo
chr7	101590000	101593000	Intergenic	ICM_H3K27me3,open_chromatin_region	LINC01007	rna34200	-20994	T_mural_vs_C_mural	Hypo
chr17	80810000	80814000	Intronic	ICM_H3K27ac	RP11-28G8.1	rna71548	-4368	T_mural_vs_C_mural	Hypo
chr7	92924000	92932000	Intergenic	open_chromatin_region,TF_binding_site	CDK6	NM_001145306.1	-87373	T_mural_vs_C_mural	Hypo
chr12	11788000	11793000	Intronic	ICM_H3K27me3	LOC101928186	rna52030	100484	T_mural_vs_C_mural	Hypo
chr11	223000	226000	Exonic	enhancer,ICM_H3K27ac,ICM_H3K27me3,open_chromatin_region,TE_H3K27me3	SIRT3	NM_001017524.2	10362	T_mural_vs_C_mural	Hypo
chr14	56445000	56450000	Intergenic	NA	LOC101927690	rna58494	-64234	T_mural_vs_C_mural	Hypo
chr19	41954000	41959000	Promoter	CGI,CTCF_binding_site,ICM_H3K27ac,ICM_H3K27me3,ICM_H3K4me3,open_chromatin_region	RABAC1	NM_006423.2	376	T_mural_vs_C_mural	Hypo
chr16	1714000	1718000	Promoter	CTCF_binding_site,ICM_H3K27me3	LOC101929480	rna63508	0	T_mural_vs_C_mural	Hypo
chr4	7982000	7987000	Exonic	CTCF_binding_site,enhancer,ICM_H3K27me3,open_chromatin_region,TE_H3K27me3	MIR95	rna20505	18333	T_mural_vs_C_mural	Hypo
chr10	6212000	6220000	Exonic	CGI,CTCF_binding_site,ICM_H3K27ac	PFKFB3	NM_004566.3	9123	T_mural_vs_C_mural	Hypo
chr20	52133000	52137000	Intronic	ICM_H3K27ac	ZFP64	XM_005260450.1	-27676	T_mural_vs_C_mural	Hypo
chr3	138487000	138491000	Intergenic	NA	CEP70	XM_005247812.2	39856	T_mural_vs_C_mural	Hypo
chr9	92748000	92752000	Intronic	CTCF_binding_site,ICM_H3K27ac	BICD2	NM_001003800.1	12801	T_mural_vs_C_mural	Hypo
chr20	33377000	33382000	Exonic	enhancer	CDK5RAP1	NM_001278167.1	19569	T_mural_vs_C_mural	Hypo
chr18	21933000	21937000	Intergenic	CTCF_binding_site,ICM_H3K27me3,TF_binding_site	LOC102724208	rna72244	-102423	T_mural_vs_C_mural	Hypo
chr15	28130000	28134000	Exonic	CGI,CTCF_binding_site,ICM_H3K27me3	OCA2	XM_005268259.1	-30663	T_mural_vs_C_mural	Hypo
chr6	101226000	101231000	Intergenic	CTCF_binding_site	GRIK2	XM_005266945.1	-162708	T_mural_vs_C_mural	Hypo
chr6	36771000	36775000	Exonic	CTCF_binding_site,ICM_H3K27me3,open_chromatin_region,TE_H3K27me3	CPNE5	XM_005249252.1	-13600	T_mural_vs_C_mural	Hypo
chr12	76096000	76099000	Intergenic	NA	NAP1L1	NM_139207.2	-11042	T_mural_vs_C_mural	Hypo
chr8	1382000	1385000	Intronic	CTCF_binding_site,ICM_H3K27me3	LOC102723676	rna35727	42467	T_mural_vs_C_mural	Hypo
chr20	5106000	5109000	Promoter	NA	TMEM230	XM_006723561.1	2973	T_mural_vs_C_mural	Hypo
chr19	52160000	52165000	Exonic	ICM_H3K27ac	ZNF836	NM_001102657.1	6643	T_mural_vs_C_mural	Hypo
chr1	15205000	15209000	Intronic	CTCF_binding_site,ICM_H3K27ac	TMEM51	XM_005245919.1	12464	T_mural_vs_C_mural	Hypo
chr7	147799000	147802000	Intronic	open_chromatin_region	MIR548F4	rna35313	-420879	T_mural_vs_C_mural	Hypo
chr9	137633000	137638000	Intronic	enhancer,ICM_H3K27ac	EHMT1	XM_005266105.2	-8350	T_mural_vs_C_mural	Hypo
chr20	32508000	32513000	Promoter	CTCF_binding_site,ICM_H3K27ac	LOC101929698	rna79479	0	T_mural_vs_C_mural	Hypo
chr13	112746000	112752000	Promoter	CTCF_binding_site,ICM_H3K27ac	ATP11A-AS1	rna57356	2731	T_mural_vs_C_mural	Hypo
chr1	29312000	29315000	Exonic	CTCF_binding_site,ICM_H3K27ac,TF_binding_site	RP3-437I16.1	rna1703	35114	T_mural_vs_C_mural	Hypo
chr20	43646000	43651000	Exonic	NA	MYBL2	NM_001278610.1	-16019	T_mural_vs_C_mural	Hypo
chr16	6963000	6966000	Intronic	open_chromatin_region	RBFOX1	NM_001142334.1	189191	T_mural_vs_C_mural	Hypo
chr10	97254000	97258000	Exonic	enhancer,ICM_H3K27ac	ARHGAP19	NM_001256423.1	12690	T_mural_vs_C_mural	Hypo
chr7	98262000	98267000	Intergenic	CTCF_binding_site,ICM_H3K27ac	TECPR1	NM_015395.2	-9749	T_mural_vs_C_mural	Hypo
chr7	128691000	128694000	Intergenic	ICM_H3K27ac	FAM71F1	XM_005250654.1	-15061	T_mural_vs_C_mural	Hypo
chr7	51387000	51391000	Intergenic	CGI,CTCF_binding_site,open_chromatin_region	LOC102723533	rna32950	11605	T_mural_vs_C_mural	Hypo
chr9	69069000	69072000	Intronic	ICM_H3K27ac	TJP2	XM_005252312.1	-27959	T_mural_vs_C_mural	Hypo
chr7	63232000	63237000	Intergenic	NA	ZNF733P	rna33046	67056	T_mural_vs_C_mural	Hypo
chr8	143821000	143824000	Exonic	ICM_H3K27ac,ICM_H3K4me3	PUF60	NM_001136033.2	5109	T_mural_vs_C_mural	Hypo
chr17	82125000	82128000	Exonic	CGI,ICM_H3K27ac,ICM_H3K27me3	FASN	NM_004104.4	-26770	T_mural_vs_C_mural	Hypo
chr6	167406000	167411000	Intergenic	enhancer,ICM_H3K27me3,open_chromatin_region,TE_H3K27me3	TCP10	NM_004610.3	-21490	T_mural_vs_C_mural	Hypo
chr13	23371000	23375000	Promoter	CGI,ICM_H3K4me3	SACS	NM_001278055.1	543	T_mural_vs_C_mural	Hypo
chr22	32117000	32120000	Promoter	CTCF_binding_site	AP1B1P1	rna82950	-1977	T_mural_vs_C_mural	Hypo
chr14	34229000	34234000	Intergenic	CTCF_binding_site,enhancer,ICM_H3K27ac	LOC102724945	rna58103	-101889	T_mural_vs_C_mural	Hypo
chr13	113614000	113620000	Intronic	CTCF_binding_site,ICM_H3K27ac	TFDP1	XM_005268330.1	28226	T_mural_vs_C_mural	Hypo
chr8	127538000	127543000	Intergenic	NA	CASC8	rna38192	-55861	T_mural_vs_C_mural	Hypo
chr14	77923000	77928000	Exonic	open_chromatin_region,TF_binding_site	ADCK1	XM_005267886.1	122908	T_mural_vs_C_mural	Hypo
chr9	111507000	111510000	Intergenic	NA	ZNF483	NM_133464.3	-15159	T_mural_vs_C_mural	Hypo
chr15	92650000	92654000	Promoter	ICM_H3K27me3,TE_H3K27me3	FAM174B	NM_207446.2	1801	T_mural_vs_C_mural	Hypo
chr4	8003000	8007000	Promoter	ICM_H3K27me3,open_chromatin_region,TE_H3K27me3	MIR95	rna20504	0	T_mural_vs_C_mural	Hypo
chr1	179005000	179009000	Intergenic	enhancer,ICM_H3K27ac,open_chromatin_region	FAM20B	NM_014864.3	-16939	T_mural_vs_C_mural	Hypo
chr17	66674000	66677000	Intronic	CTCF_binding_site,ICM_H3K27ac	MIR634	rna70725	-110072	T_mural_vs_C_mural	Hypo
chr10	132968000	132971000	Promoter	CTCF_binding_site,ICM_H3K27me3,TE_H3K27me3	LINC01168	rna46350	2466	T_mural_vs_C_mural	Hypo
chr12	109176000	109179000	Exonic	NA	ACACB	XM_006719367.1	21326	T_mural_vs_C_mural	Hypo
chr20	36844000	36849000	Intronic	ICM_H3K27ac,ICM_H3K27me3	SOGA1	NM_199181.2	10873	T_mural_vs_C_mural	Hypo
chr13	112482000	112486000	Exonic	CGI	TUBGCP3	XM_005268293.1	102180	T_mural_vs_C_mural	Hypo
chr1	155948000	155953000	Promoter	CGI	MIR6738	rna5810	0	T_mural_vs_C_mural	Hypo
chr19	47739000	47743000	Promoter	CGI,CTCF_binding_site,ICM_H3K27me3	GLTSCR2	NM_015710.4	-2536	T_mural_vs_C_mural	Hypo
chr20	20488000	20491000	Intronic	ICM_H3K27ac	INSM1	NM_002196.2	119879	T_mural_vs_C_mural	Hypo
chr14	31051000	31056000	Intronic	ICM_H3K27ac	AP4S1	NM_001254728.1	24357	T_mural_vs_C_mural	Hypo
chr2	114100000	114105000	Intergenic	NA	LOC100499194	rna11774	-120016	T_mural_vs_C_mural	Hypo
chr4	17490000	17493000	Exonic	enhancer	QDPR	rna20685	19217	T_mural_vs_C_mural	Hypo
chr1	15642000	15647000	Exonic	ICM_H3K27ac	RSC1A1	NM_006511.1	-12869	T_mural_vs_C_mural	Hypo
chr5	176199000	176202000	Promoter	CGI	RP11-844P9.2	rna26795	0	T_mural_vs_C_mural	Hypo
chr9	35372000	35375000	Intronic	enhancer	ATP8B5P	rna39506	-31755	T_mural_vs_C_mural	Hypo
chr11	131909000	131914000	Promoter	CGI,CTCF_binding_site,ICM_H3K27me3,TE_H3K27me3	NTM	XM_006718857.1	0	T_mural_vs_C_mural	Hypo
chr13	111646000	111649000	Intergenic	ICM_H3K27me3,TE_H3K27me3	LOC102724489	rna57325	-20686	T_mural_vs_C_mural	Hypo
chr9	127416000	127421000	Intergenic	CTCF_binding_site,enhancer,ICM_H3K27ac	ZNF79	NM_001286696.1	-3374	T_mural_vs_C_mural	Hypo
chr16	87981000	87985000	Promoter	CTCF_binding_site,enhancer	BANP	XM_006721223.1	0	T_mural_vs_C_mural	Hypo
chr22	41024000	41029000	Intergenic	CTCF_binding_site,ICM_H3K27ac,ICM_H3K27me3	EP300	XM_006724165.1	-63302	T_mural_vs_C_mural	Hypo
chr15	68324000	68328000	Exonic	ICM_H3K27me3,TE_H3K27me3	ITGA11	XM_005254228.1	37343	T_mural_vs_C_mural	Hypo
chr17	159000	164000	Exonic	CTCF_binding_site,ICM_H3K27me3,open_chromatin_region,TE_H3K27me3	DOC2B	XM_006721361.1	17482	T_mural_vs_C_mural	Hypo
chr11	2718000	2721000	Intronic	ICM_H3K27me3,TE_H3K27me3	KCNQ1OT1	rna46749	-18002	T_mural_vs_C_mural	Hypo
chr2	96836000	96839000	Exonic	CTCF_binding_site,ICM_H3K27ac,TF_binding_site	ANKRD23	NM_144994.7	5021	T_mural_vs_C_mural	Hypo
chr9	137866000	137870000	Exonic	TE_H3K27me3	RP11-188C12.3	rna42508	6682	T_mural_vs_C_mural	Hypo
chr15	78037000	78042000	Promoter	ICM_H3K27ac	TBC1D2B	XM_005254242.2	-2265	T_mural_vs_C_mural	Hypo	Down-re
chr10	87078000	87083000	Intronic	CTCF_binding_site,open_chromatin_region	GLUD1	NM_005271.3	12019	T_mural_vs_C_mural	Hypo
chr15	85761000	85765000	Exonic	CTCF_binding_site,ICM_H3K27me3,ICM_H3K4me3	RP11-158M2.5	rna62765	-4370	T_mural_vs_C_mural	Hypo
chr7	662000	666000	Intronic	CTCF_binding_site,ICM_H3K27me3	PRKAR1B	XM_005249809.1	46451	T_mural_vs_C_mural	Hypo
chr3	183645000	183650000	Promoter	CTCF_binding_site,ICM_H3K27ac	KLHL24	XM_006713674.1	1763	T_mural_vs_C_mural	Hypo
chr11	61276000	61283000	Promoter	CGI,CTCF_binding_site,ICM_H3K27ac,ICM_H3K27me3,ICM_H3K4me3,open_chromatin_region,TE_H3K27me3	VWCE	XM_006718463.1	0	T_mural_vs_C_mural	Hypo
chr1	34010000	34013000	Intronic	ICM_H3K27me3	RP5-1007G16.1	rna1912	141044	T_mural_vs_C_mural	Hypo
chr6	15100000	15105000	Intergenic	ICM_H3K27ac,ICM_H3K27me3	JARID2	NM_004973.3	-140975	T_mural_vs_C_mural	Hypo
chr10	14940000	14943000	Exonic	enhancer	DCLRE1C	XM_005252558.1	10945	T_mural_vs_C_mural	Hypo
chr8	94496000	94500000	Exonic	ICM_H3K27ac	RAD54B	NM_001205262.2	-20885	T_mural_vs_C_mural	Hypo
chr12	112166000	112170000	Promoter	NA	MIR6861	rna55071	-2679	T_mural_vs_C_mural	Hypo
chr8	143693000	143697000	Promoter	CGI,CTCF_binding_site	BREA2	rna38551	-115	T_mural_vs_C_mural	Hypo
chr6	154037000	154042000	Promoter	CGI,CTCF_binding_site,ICM_H3K27me3	OPRM1	NM_001008504.3	0	T_mural_vs_C_mural	Hypo
chr3	123233000	123238000	Intronic	NA	SEC22A	NM_012430.4	31073	T_mural_vs_C_mural	Hypo
chr8	88301000	88305000	Intronic	enhancer	MMP16	NM_005941.4	22488	T_mural_vs_C_mural	Hypo
chr6	1457000	1460000	Exonic	NA	LOC102723944	rna27234	42550	T_mural_vs_C_mural	Hypo
chr9	4160000	4165000	Intronic	enhancer,ICM_H3K27me3	GLIS3	NM_152629.3	-7817	T_mural_vs_C_mural	Hypo
chr2	72940000	72945000	Exonic	CTCF_binding_site	LOC101927803	rna10565	-9113	T_mural_vs_C_mural	Hypo
chr17	58505000	58510000	Exonic	NA	MTMR4	XM_005257784.1	4624	T_mural_vs_C_mural	Hypo
chr8	35705000	35708000	Promoter	open_chromatin_region	LOC101929550	rna36648	2320	T_mural_vs_C_mural	Hypo
chr6	70779000	70782000	Intronic	ICM_H3K27ac	SMAP1	NM_001281440.1	110470	T_mural_vs_C_mural	Hypo
chr2	88920000	88923000	Intronic	NA	LOC101928457	rna10979	58773	T_mural_vs_C_mural	Hypo
chr18	21720000	21725000	Intergenic	CTCF_binding_site	ABHD3	rna72235	-15195	T_mural_vs_C_mural	Hypo
chr4	8445000	8448000	Exonic	ICM_H3K27ac	TRMT44	XM_005247950.1	3628	T_mural_vs_C_mural	Hypo
chr2	119292000	119297000	Intergenic	CTCF_binding_site,enhancer,ICM_H3K27ac,ICM_H3K27me3	C2orf76	XM_006712267.1	43356	T_mural_vs_C_mural	Hypo
chr3	192874000	192879000	Intronic	enhancer,ICM_H3K27ac,ICM_H3K27me3	MB21D2	NM_178496.3	39161	T_mural_vs_C_mural	Hypo
chr17	42664000	42669000	Exonic	CTCF_binding_site	TUBG2	XM_005257223.1	4166	T_mural_vs_C_mural	Hypo
chr1	155968000	155972000	Promoter	ICM_H3K27ac	ARHGEF2	XM_005245589.2	0	T_mural_vs_C_mural	Hypo
chr4	98080000	98085000	Intronic	open_chromatin_region	STPG2	NM_174952.2	58240	T_mural_vs_C_mural	Hypo
chr4	37942000	37947000	Intronic	NA	PTTG2	NM_006607.2	-13435	T_mural_vs_C_mural	Hypo
chr1	212999000	213002000	Exonic	ICM_H3K27ac	ANGEL2	XM_006711616.1	9458	T_mural_vs_C_mural	Hypo
chr1	245112000	245115000	Intronic	ICM_H3K27me3	KIF26B	NM_018012.3	-39985	T_mural_vs_C_mural	Hypo
chr14	21249000	21253000	Intronic	enhancer,ICM_H3K27ac	HNRNPC	XM_006720126.1	-11715	T_mural_vs_C_mural	Hypo
chr15	64369000	64377000	Exonic	enhancer,open_chromatin_region	KIAA0101	NM_001029989.2	4510	T_mural_vs_C_mural	Hypo
chr12	131663000	131669000	Promoter	ICM_H3K27me3	LOC100996701	XM_003846260.2	0	T_mural_vs_C_mural	Hypo
chr5	113041000	113046000	Exonic	CTCF_binding_site,enhancer	DCP2	rna25245	64290	T_mural_vs_C_mural	Hypo
chr21	10411000	10415000	Promoter	ICM_H3K4me3,open_chromatin_region	BAGE2	NM_182482.2	0	T_mural_vs_C_mural	Hypo
chr7	98795000	98800000	Intergenic	enhancer,TF_binding_site	TMEM130	NM_001134450.1	70050	T_mural_vs_C_mural	Hypo
chr7	45064000	45067000	Exonic	ICM_H3K27ac	LOC100128364	rna32831	13011	T_mural_vs_C_mural	Hypo
chr12	2996000	2999000	Intronic	NA	TEAD4	NM_201443.2	36418	T_mural_vs_C_mural	Hypo
chr1	247982000	247986000	Intronic	NA	OR2L1P	rna8811	-4267	T_mural_vs_C_mural	Hypo
chr17	75325000	75330000	Exonic	ICM_H3K27ac,ICM_H3K4me3	SLC25A19	XM_005257561.1	-35551	T_mural_vs_C_mural	Hypo
chr19	19388000	19391000	Promoter	CTCF_binding_site,ICM_H3K27ac,ICM_H3K4me3	GATAD2A	XM_005259961.1	2025	T_mural_vs_C_mural	Hypo
chr1	156656000	156660000	Exonic	CGI,CTCF_binding_site,ICM_H3K27me3,TE_H3K27me3	BCAN	NM_021948.4	14052	T_mural_vs_C_mural	Hypo
chr10	32475000	32480000	Intronic	NA	CCDC7	XM_006717506.1	28860	T_mural_vs_C_mural	Hypo
chr17	81227000	81231000	Exonic	CTCF_binding_site,ICM_H3K27ac,TF_binding_site	AZI1	XM_005257176.1	-4017	T_mural_vs_C_mural	Hypo
chr22	36400000	36404000	Intergenic	CTCF_binding_site	MYH9	NM_002473.4	-11982	T_mural_vs_C_mural	Hypo
chr15	91003000	91008000	Exonic	TF_binding_site	PRC1	NM_199413.2	-8349	T_mural_vs_C_mural	Hypo
chr4	1352000	1356000	Exonic	CTCF_binding_site,ICM_H3K27me3,ICM_H3K4me3	UVSSA	XM_006713898.1	4315	T_mural_vs_C_mural	Hypo
chr12	49376000	49380000	Intronic	CTCF_binding_site,enhancer,ICM_H3K27ac	SPATS2	NM_023071.3	9095	T_mural_vs_C_mural	Hypo
chr18	23377000	23382000	Exonic	CTCF_binding_site,ICM_H3K27ac	TMEM241	rna72270	55959	T_mural_vs_C_mural	Hypo
chr17	82452000	82456000	Promoter	open_chromatin_region,TF_binding_site	C17orf62	rna71793	-1169	T_mural_vs_C_mural	Hypo
chr16	14412000	14415000	Intergenic	CTCF_binding_site	LOC100129781	rna64210	86527	T_mural_vs_C_mural	Hypo
chr4	4599000	4604000	Intronic	ICM_H3K27ac,TF_binding_site	LOC101928237	rna20376	-16130	T_mural_vs_C_mural	Hypo
chr14	103884000	103889000	Intergenic	CTCF_binding_site,enhancer,ICM_H3K27me3,TE_H3K27me3	C14orf2	NM_001127393.1	32566	T_mural_vs_C_mural	Hypo
chr7	73494000	73498000	Intronic	ICM_H3K27ac	BAZ1B	NM_032408.3	24285	T_mural_vs_C_mural	Hypo
chr2	66647000	66651000	Intronic	CTCF_binding_site,open_chromatin_region	AC007392.4	rna10380	52227	T_mural_vs_C_mural	Hypo
chr6	24419000	24422000	Intronic	ICM_H3K27ac	MRS2	XM_005249242.1	16074	T_mural_vs_C_mural	Hypo
chr22	37078000	37085000	Exonic	CTCF_binding_site,ICM_H3K27me3,TE_H3K27me3	TMPRSS6	XM_006724162.1	18518	T_mural_vs_C_mural	Hypo
chr12	712000	715000	Intergenic	ICM_H3K27ac	LOC101929432	rna51423	22089	T_mural_vs_C_mural	Hypo
chr10	94756000	94760000	Promoter	open_chromatin_region	CYP2C19	NM_000769.1	-2706	T_mural_vs_C_mural	Hypo
chr1	14965000	14969000	Intronic	enhancer,ICM_H3K27me3	KAZN	NM_001017999.2	19081	T_mural_vs_C_mural	Hypo
chr18	79869000	79872000	Intronic	CGI,ICM_H3K27me3,open_chromatin_region,TE_H3K27me3	KCNG2	NM_012283.1	5332	T_mural_vs_C_mural	Hypo
chr7	152466000	152471000	Promoter	CTCF_binding_site,ICM_H3K27ac	LINC01003	rna35567	1876	T_mural_vs_C_mural	Hypo
chr10	133437000	133444000	Intergenic	CGI,CTCF_binding_site,ICM_H3K27me3	SCART1	rna46399	-9928	T_mural_vs_C_mural	Hypo
chr2	25219000	25222000	Intergenic	enhancer,ICM_H3K27ac	DNMT3A	XM_005264177.2	30277	T_mural_vs_C_mural	Hypo
chr3	11284000	11289000	Intronic	ICM_H3K27ac	ATG7	XM_006712933.1	11577	T_mural_vs_C_mural	Hypo
chr7	98216000	98220000	Exonic	ICM_H3K27me3	BHLHA15	NM_177455.3	3746	T_mural_vs_C_mural	Hypo
chr7	72380000	72386000	Intronic	ICM_H3K27me3,TE_H3K27me3	CALN1	NM_031468.3	26375	T_mural_vs_C_mural	Hypo
chr5	171688000	171691000	Intergenic	ICM_H3K27me3,open_chromatin_region,TE_H3K27me3	SMIM23	XM_928062.8	-94815	T_mural_vs_C_mural	Hypo
chr12	132024000	132027000	Exonic	NA	SNORA49	rna55708	-4224	T_mural_vs_C_mural	Hypo
chr9	93485000	93488000	Intronic	ICM_H3K27ac	FAM120AOS	NM_198841.2	-31408	T_mural_vs_C_mural	Hypo
chr10	32041000	32046000	Intronic	ICM_H3K27ac	KIF5B	NM_004521.2	10443	T_mural_vs_C_mural	Hypo
chr2	23703000	23706000	Exonic	NA	LOC102723401	rna9306	-85078	T_mural_vs_C_mural	Hypo
chr7	102159000	102163000	Intronic	ICM_H3K27me3	SH2B2	XM_005276975.2	-122068	T_mural_vs_C_mural	Hypo
chr2	228029000	228034000	Intronic	CTCF_binding_site,ICM_H3K27me3	SPHKAP	NM_001142644.1	147645	T_mural_vs_C_mural	Hypo
chr1	2073000	2076000	Promoter	CGI,ICM_H3K27me3,TE_H3K27me3	PRKCZ	NM_001033581.1	0	T_mural_vs_C_mural	Hypo
chr7	157311000	157316000	Intergenic	ICM_H3K27me3	DNAJB6	NM_005494.2	-21016	T_mural_vs_C_mural	Hypo
chr13	49162000	49166000	Intronic	NA	FNDC3A	NM_014923.4	51697	T_mural_vs_C_mural	Hypo
chr6	43128000	43133000	Exonic	CTCF_binding_site,ICM_H3K4me3	SRF	NM_003131.2	-38182	T_mural_vs_C_mural	Hypo
chr2	232406000	232411000	Promoter	CGI,CTCF_binding_site,enhancer,ICM_H3K27ac,ICM_H3K4me3	ALPPL2	NM_031313.2	0	T_mural_vs_C_mural	Hypo
chr2	47247000	47251000	Intronic	ICM_H3K27ac,ICM_H3K27me3,TE_H3K27me3	CALM2	NM_001743.4	-70399	T_mural_vs_C_mural	Hypo
chr15	90298000	90303000	Promoter	CTCF_binding_site,open_chromatin_region	ZNF774	XM_006720484.1	2832	T_mural_vs_C_mural	Hypo
chr6	85867000	85871000	Intergenic	NA	LOC101928842	rna30072	-78693	T_mural_vs_C_mural	Hypo
chr17	3655000	3659000	Exonic	CTCF_binding_site,ICM_H3K27ac,ICM_H3K27me3	TAX1BP3	NM_001204698.1	9679	T_mural_vs_C_mural	Hypo	Up-re
chr10	124989000	124994000	Exonic	CTCF_binding_site,enhancer,open_chromatin_region,TF_binding_site	ZRANB1	XM_005269927.1	26632	T_mural_vs_C_mural	Hypo
chr16	84180000	84183000	Exonic	CGI,CTCF_binding_site,open_chromatin_region	TAF1C	XM_006721328.1	3973	T_mural_vs_C_mural	Hypo
chr15	60311000	60316000	Intergenic	CTCF_binding_site,ICM_H3K27ac,TF_binding_site	ANXA2	NM_001002857.1	81986	T_mural_vs_C_mural	Hypo
chr1	40838000	40841000	Exonic	CGI,CTCF_binding_site,enhancer,ICM_H3K27me3,ICM_H3K4me3	CITED4	NM_133467.2	21346	T_mural_vs_C_mural	Hypo
chr2	179277000	179280000	Intergenic	enhancer,ICM_H3K27ac	SESTD1	NM_178123.4	-12377	T_mural_vs_C_mural	Hypo
chr2	23691000	23696000	Exonic	ICM_H3K27me3,TE_H3K27me3,TF_binding_site	LOC102723401	rna9306	-73078	T_mural_vs_C_mural	Hypo
chr15	62952000	62956000	Intergenic	CGI,ICM_H3K27ac,ICM_H3K27me3,open_chromatin_region,TE_H3K27me3	LOC101928955	rna61683	56188	T_mural_vs_C_mural	Hypo
chrX	19717000	19722000	Intronic	CTCF_binding_site	SH3KBP1	NM_001184960.1	-45999	T_mural_vs_C_mural	Hypo
chr12	119537000	119541000	Exonic	TF_binding_site	TMEM233	NM_001136534.1	-52459	T_mural_vs_C_mural	Hypo
chr16	87407000	87413000	Exonic	CGI,CTCF_binding_site	MAP1LC3B	NM_022818.4	14805	T_mural_vs_C_mural	Hypo
chr11	130907000	130910000	Exonic	ICM_H3K27me3	SNX19	rna51322	6273	T_mural_vs_C_mural	Hypo
chr1	226300000	226303000	Exonic	ICM_H3K27ac	LIN9	XM_006711767.1	5507	T_mural_vs_C_mural	Hypo
chr2	149308000	149313000	Intergenic	CTCF_binding_site,ICM_H3K27ac,ICM_H3K27me3	LYPD6	NM_001195685.1	-16985	T_mural_vs_C_mural	Hypo
chr16	16150000	16154000	Exonic	CTCF_binding_site,ICM_H3K27me3,TF_binding_site	ABCC6	NM_001171.5	69471	T_mural_vs_C_mural	Hypo
chr10	3544000	3547000	Intergenic	ICM_H3K27me3,TE_H3K27me3	LOC101927880	rna42592	-108288	T_mural_vs_C_mural	Hypo
chr2	121323000	121328000	Intergenic	CTCF_binding_site,enhancer,ICM_H3K27ac,TF_binding_site	TFCP2L1	NM_014553.2	-37798	T_mural_vs_C_mural	Hypo
chr11	71971000	71976000	Intronic	ICM_H3K27ac,ICM_H3K27me3	IL18BP	XM_006718408.1	-22661	T_mural_vs_C_mural	Hypo
chr17	68053000	68058000	Intergenic	CTCF_binding_site,TF_binding_site	KPNA2	NM_002266.2	17268	T_mural_vs_C_mural	Hypo
chr1	14976000	14979000	Intronic	CTCF_binding_site,ICM_H3K27ac,ICM_H3K27me3,TF_binding_site	KAZN	NM_001017999.2	30081	T_mural_vs_C_mural	Hypo
chr1	30520000	30525000	Intergenic	CTCF_binding_site	MATN1-AS1	rna1706	-193772	T_mural_vs_C_mural	Hypo
chr1	113712000	113717000	Exonic	CTCF_binding_site,ICM_H3K27ac	PHTF1	XM_005270385.2	29927	T_mural_vs_C_mural	Hypo
chr4	127834000	127839000	Intergenic	ICM_H3K27ac	PLK4	NM_001190799.1	-41861	T_mural_vs_C_mural	Hypo
chr13	98727000	98730000	Intronic	ICM_H3K27me3	SLC15A1	NM_005073.3	22675	T_mural_vs_C_mural	Hypo
chr7	157943000	157948000	Intronic	ICM_H3K27me3,TE_H3K27me3	AC011899.9	rna35660	88415	T_mural_vs_C_mural	Hypo
chr6	75760000	75765000	Intronic	enhancer,ICM_H3K27ac	MYO6	NM_004999.3	10808	T_mural_vs_C_mural	Hypo
chr17	28882000	28886000	Promoter	CTCF_binding_site	FLOT2	XM_005257952.1	0	T_mural_vs_C_mural	Hypo
chr20	48585000	48590000	Intergenic	CTCF_binding_site,ICM_H3K27ac	LOC102723460	rna80244	64076	T_mural_vs_C_mural	Hypo
chr12	6679000	6683000	Promoter	enhancer,ICM_H3K27ac	ZNF384	XM_006718969.1	-2138	T_mural_vs_C_mural	Hypo
chr22	19498000	19503000	Exonic	open_chromatin_region	CDC45	NM_003504.4	18174	T_mural_vs_C_mural	Hypo
chr20	34635000	34639000	Exonic	enhancer,ICM_H3K27ac	PIGU	NM_080476.4	38285	T_mural_vs_C_mural	Hypo
chr2	117834000	117839000	Promoter	CGI,CTCF_binding_site	LOC102723398	rna11787	-866	T_mural_vs_C_mural	Hypo
chr6	158588000	158591000	Exonic	open_chromatin_region	TMEM181	XM_006715531.1	7048	T_mural_vs_C_mural	Hypo
chr17	78120000	78124000	Promoter	ICM_H3K27me3,TE_H3K27me3	TMC6	XM_005256998.1	2648	T_mural_vs_C_mural	Hypo
chr8	16030000	16035000	Intergenic	NA	MSR1	NM_138715.2	157791	T_mural_vs_C_mural	Hypo
chr19	13387000	13392000	Intronic	ICM_H3K27me3,TE_H3K27me3	CACNA1A	NM_000068.3	114460	T_mural_vs_C_mural	Hypo
chr17	74829000	74834000	Intronic	enhancer,ICM_H3K27me3	GRIN2C	XM_006721845.1	21442	T_mural_vs_C_mural	Hypo
chr19	1815000	1820000	Promoter	CGI,CTCF_binding_site,ICM_H3K4me3	MIR1909	rna73502	0	T_mural_vs_C_mural	Hypo
chr1	53778000	53783000	Intronic	ICM_H3K27ac,open_chromatin_region	GLIS1	XM_005270505.1	-39925	T_mural_vs_C_mural	Hypo
chr10	95493000	95497000	Promoter	CTCF_binding_site,ICM_H3K27ac	SORBS1	XM_006717560.1	0	T_mural_vs_C_mural	Hypo
chr5	10732000	10737000	Intronic	CTCF_binding_site,ICM_H3K27ac	DAP	NM_004394.2	24275	T_mural_vs_C_mural	Hypo
chr6	104755000	104758000	Intronic	CTCF_binding_site,open_chromatin_region	HACE1	XM_006715528.1	101560	T_mural_vs_C_mural	Hypo
chr8	106630000	106635000	Intronic	NA	OXR1	XM_005250995.1	12004	T_mural_vs_C_mural	Hypo
chr10	14090000	14093000	Intronic	enhancer,ICM_H3K27me3,TE_H3K27me3	RP11-397C18.2	rna42883	15716	T_mural_vs_C_mural	Hypo
chr22	24348000	24353000	Intronic	ICM_H3K27ac	SPECC1L	NM_001254733.1	5892	T_mural_vs_C_mural	Hypo
chr2	237877000	237880000	Exonic	ICM_H3K27me3	RAMP1	NM_005855.2	17456	T_mural_vs_C_mural	Hypo
chr1	17480000	17485000	Intergenic	CTCF_binding_site	LOC102723454	rna973	-22525	T_mural_vs_C_mural	Hypo
chr19	55323000	55328000	Promoter	CTCF_binding_site,ICM_H3K27ac,ICM_H3K27me3	TMEM150B	XM_005258812.1	0	T_mural_vs_C_mural	Hypo
chr7	122691000	122695000	Intronic	CTCF_binding_site,open_chromatin_region	RNF133	NM_139175.1	4154	T_mural_vs_C_mural	Hypo
chr7	6202000	6205000	Intronic	enhancer,ICM_H3K27ac	CYTH3	NM_004227.3	67611	T_mural_vs_C_mural	Hypo
chr21	32489000	32492000	Intronic	ICM_H3K27me3,TE_H3K27me3	EVA1C	rna81242	76563	T_mural_vs_C_mural	Hypo
chr10	12166000	12171000	Exonic	ICM_H3K27ac	CDC123	NM_006023.2	-24962	T_mural_vs_C_mural	Hypo
chr7	102257000	102261000	Exonic	enhancer,ICM_H3K27ac,ICM_H3K27me3,open_chromatin_region,TE_H3K27me3,TF_binding_site	SH2B2	XM_005276975.2	-24068	T_mural_vs_C_mural	Hypo
chr1	150527000	150530000	Intergenic	NA	LINC00568	rna5045	11243	T_mural_vs_C_mural	Hypo
chr17	45324000	45329000	Intergenic	ICM_H3K27me3,open_chromatin_region,TE_H3K27me3	MAP3K14	NM_003954.3	-6952	T_mural_vs_C_mural	Hypo
chr5	123030000	123034000	Promoter	enhancer,ICM_H3K27ac	PPIC	NM_000943.4	2730	T_mural_vs_C_mural	Hypo
chr10	12145000	12149000	Intronic	NA	MIR548AK	rna42794	-14184	T_mural_vs_C_mural	Hypo
chr6	73671000	73676000	Intergenic	CTCF_binding_site,ICM_H3K27ac	SLC17A5	NM_012434.4	-16986	T_mural_vs_C_mural	Hypo
chr7	45465000	45470000	Intergenic	CTCF_binding_site,open_chromatin_region	ADCY1	NM_001281768.1	-104140	T_mural_vs_C_mural	Hypo
chr17	51061000	51065000	Promoter	ICM_H3K27ac	SPAG9	XM_006722163.1	2985	T_mural_vs_C_mural	Hypo
chr21	40027000	40031000	Intronic	CTCF_binding_site	PCP4	NM_006198.2	159579	T_mural_vs_C_mural	Hypo
chr1	153914000	153920000	Promoter	ICM_H3K27ac	GATAD2B	NM_020699.2	2975	T_mural_vs_C_mural	Hypo
chr4	25618000	25621000	Promoter	ICM_H3K27ac,ICM_H3K27me3	LOC102723710	rna20785	982	T_mural_vs_C_mural	Hypo
chr1	12305000	12309000	Exonic	open_chromatin_region	VPS13D	NM_018156.2	74944	T_mural_vs_C_mural	Hypo
chr8	98000000	98003000	Intronic	CTCF_binding_site,ICM_H3K27ac	SNORA72	rna37746	39217	T_mural_vs_C_mural	Hypo
chr8	25162000	25167000	Intergenic	CTCF_binding_site,ICM_H3K27me3	DOCK5	NM_024940.6	-17772	T_mural_vs_C_mural	Hypo
chr12	48781000	48786000	Promoter	CGI,ICM_H3K27me3,TE_H3K27me3	ADCY6	NM_015270.3	0	T_mural_vs_C_mural	Hypo
chrX	154087000	154092000	Promoter	TE_H3K27me3	MECP2	XM_005274681.2	2520	T_mural_vs_C_mural	Hypo
chr7	155534000	155537000	Promoter	CTCF_binding_site,ICM_H3K27me3,open_chromatin_region,TE_H3K27me3	CNPY1	NM_001103176.1	-156	T_mural_vs_C_mural	Hypo
chr21	33267000	33270000	Promoter	CTCF_binding_site,ICM_H3K27ac	IL10RB	NM_000628.4	640	T_mural_vs_C_mural	Hypo
chr22	20202000	20207000	Promoter	CTCF_binding_site,enhancer,ICM_H3K27me3,ICM_H3K4me3,TE_H3K27me3	LINC00896	rna82228	0	T_mural_vs_C_mural	Hypo
chr4	1210000	1215000	Promoter	CGI,CTCF_binding_site	CTBP1-AS	rna20174	0	T_mural_vs_C_mural	Hypo
chr16	79320000	79325000	Intergenic	CTCF_binding_site,ICM_H3K27me3,TE_H3K27me3	MAF	NM_001031804.2	275725	T_mural_vs_C_mural	Hypo
chr2	112495000	112499000	Intronic	CTCF_binding_site,enhancer,ICM_H3K27ac,open_chromatin_region	TTL	XM_005263599.1	12810	T_mural_vs_C_mural	Hypo
chr2	99826000	99831000	Intronic	ICM_H3K27me3	AFF3	XM_005263945.1	-118352	T_mural_vs_C_mural	Hypo
chrX	911000	916000	Intergenic	open_chromatin_region	SHOX	NM_006883.2	286656	T_mural_vs_C_mural	Hypo
chr1	89491000	89494000	Intergenic	NA	LRRC8B	XM_005270703.2	-30374	T_mural_vs_C_mural	Hypo
chr8	26082000	26086000	Intergenic	ICM_H3K27me3,TE_H3K27me3	EBF2	NM_022659.3	-36876	T_mural_vs_C_mural	Hypo
chr16	88246000	88250000	Intergenic	TF_binding_site	LOC101928880	rna66514	51715	T_mural_vs_C_mural	Hypo
chr6	160002000	160005000	Promoter	ICM_H3K27ac	AIRN	rna31488	2664	T_mural_vs_C_mural	Hypo
chr2	160583000	160588000	Intergenic	CTCF_binding_site,ICM_H3K27ac,ICM_H3K27me3	RBMS1	XM_005246738.1	-89145	T_mural_vs_C_mural	Hypo
chr8	101530000	101535000	Intronic	CTCF_binding_site,enhancer,ICM_H3K27ac	LOC101927172	rna37848	-37281	T_mural_vs_C_mural	Hypo
chrX	497000	500000	Intergenic	CGI	LOC102723840	rna83991	63197	T_mural_vs_C_mural	Hypo
chr19	45775000	45778000	Promoter	CGI,CTCF_binding_site,ICM_H3K4me3,TF_binding_site	DMPK	NM_001288765.1	1619	T_mural_vs_C_mural	Hypo
chr6	159688000	159692000	Promoter	CTCF_binding_site,ICM_H3K27ac,ICM_H3K4me3	SOD2	NM_001024465.1	1321	T_mural_vs_C_mural	Hypo
chr20	32870000	32875000	Promoter	NA	EFCAB8	XM_006723897.1	-1141	T_mural_vs_C_mural	Hypo
chr19	57301000	57306000	Intergenic	CTCF_binding_site,ICM_H3K27ac,open_chromatin_region	ZNF543	NM_213598.3	-14497	T_mural_vs_C_mural	Hypo
chr14	59407000	59412000	Intergenic	NA	GPR135	NM_022571.5	53341	T_mural_vs_C_mural	Hypo
chr11	77498000	77503000	Intergenic	CTCF_binding_site,ICM_H3K27ac,ICM_H3K27me3	PAK1	XM_006718576.1	-23937	T_mural_vs_C_mural	Hypo
chr14	50048000	50053000	Intergenic	ICM_H3K27ac,open_chromatin_region	RP11-58E21.3	rna58310	-8116	T_mural_vs_C_mural	Hypo
chr7	128064000	128069000	Intronic	CTCF_binding_site,open_chromatin_region	MIR593	rna34726	-12861	T_mural_vs_C_mural	Hypo
chr16	14980000	14984000	Promoter	NA	PDXDC1	XM_005255176.2	-519	T_mural_vs_C_mural	Hypo
chr1	189716000	189721000	Intergenic	NA	LOC101929766	XM_005245708.1	-380467	T_mural_vs_C_mural	Hypo
chr2	69200000	69204000	Intronic	ICM_H3K27me3,TE_H3K27me3	MIR3126	rna10431	96273	T_mural_vs_C_mural	Hypo
chr12	107754000	107758000	Exonic	NA	PRDM4	XM_005268593.1	3135	T_mural_vs_C_mural	Hypo
chr6	148200000	148205000	Intergenic	CTCF_binding_site,ICM_H3K27ac	SASH1	XM_006715406.1	-7114	T_mural_vs_C_mural	Hypo
chr5	14792000	14795000	Intronic	CTCF_binding_site,enhancer,ICM_H3K27ac,ICM_H3K27me3	MIR4637	rna23815	30953	T_mural_vs_C_mural	Hypo
chr12	111097000	111101000	Promoter	ICM_H3K27me3,TE_H3K27me3	CUX2	XM_006719299.1	0	T_mural_vs_C_mural	Hypo
chr2	189018000	189021000	Intergenic	enhancer	MIR3606	rna13157	22329	T_mural_vs_C_mural	Hypo
chr3	69478000	69483000	Intergenic	ICM_H3K27ac	FRMD4B	XM_006713063.1	-45239	T_mural_vs_C_mural	Hypo
chr20	63530000	63535000	Promoter	CGI,CTCF_binding_site,enhancer,ICM_H3K27me3,TE_H3K27me3	LOC102723829	rna80759	0	T_mural_vs_C_mural	Hypo
chr21	25680000	25685000	Exonic	enhancer	JAM2	XM_006724037.1	40598	T_mural_vs_C_mural	Hypo
chr22	28828000	28831000	Intergenic	CTCF_binding_site,ICM_H3K27ac	XBP1	NM_005080.3	-27428	T_mural_vs_C_mural	Hypo
chr2	35013000	35016000	Intergenic	NA	MIR548AD	rna9740	-455405	T_mural_vs_C_mural	Hypo
chr3	29780000	29785000	Intronic	open_chromatin_region	RBMS3	XM_005265065.2	49124	T_mural_vs_C_mural	Hypo
chr1	150227000	150232000	Promoter	ICM_H3K27ac	ANP32E	NM_001136479.2	2678	T_mural_vs_C_mural	Hypo
chr12	110168000	110173000	Exonic	ICM_H3K27ac,open_chromatin_region	IFT81	rna54942	43620	T_mural_vs_C_mural	Hypo
chr4	72140000	72143000	Intronic	NA	NPFFR2	NM_053036.2	100868	T_mural_vs_C_mural	Hypo
chr12	111728000	111732000	Exonic	ICM_H3K27ac	ALDH2	NM_000690.3	-34887	T_mural_vs_C_mural	Hypo
chr7	33864000	33867000	Intergenic	enhancer	BMPER	NM_133468.4	-37911	T_mural_vs_C_mural	Hypo
chr9	6316000	6321000	Intergenic	CTCF_binding_site	TPD52L3	NM_001001875.3	-7349	T_mural_vs_C_mural	Hypo
chr6	111125000	111130000	Intronic	NA	SLC16A10	NM_018593.4	37422	T_mural_vs_C_mural	Hypo
chr4	168876000	168881000	Exonic	CGI,ICM_H3K27ac	LOC102723331	rna23153	-11118	T_mural_vs_C_mural	Hypo
chr7	47313000	47318000	Intronic	ICM_H3K27ac	LOC102723974	XM_006715818.1	239990	T_mural_vs_C_mural	Hypo
chr10	95705000	95709000	Promoter	NA	ENTPD1	NM_001098175.1	-2779	T_mural_vs_C_mural	Hypo
chr6	37930000	37935000	Intronic	enhancer,ICM_H3K27ac	ZFAND3	XM_006715155.1	110143	T_mural_vs_C_mural	Hypo
chr22	43023000	43026000	Intergenic	CTCF_binding_site,ICM_H3K27me3	PACSIN2	NM_001184970.1	-7822	T_mural_vs_C_mural	Hypo
chr16	81907000	81910000	Exonic	ICM_H3K27me3,open_chromatin_region	SDR42E1	XM_005256257.1	101465	T_mural_vs_C_mural	Hypo
chr10	13329000	13334000	Exonic	open_chromatin_region	SEPHS1	XM_006717433.1	11028	T_mural_vs_C_mural	Hypo
chr16	89760000	89763000	Exonic	ICM_H3K27ac	ZNF276	XM_005256328.2	37131	T_mural_vs_C_mural	Hypo
chr7	63750000	63754000	Promoter	CGI	LOC100996414	XM_005250748.1	-810	T_mural_vs_C_mural	Hypo
chr17	16921000	16926000	Promoter	CTCF_binding_site,ICM_H3K27me3,open_chromatin_region,TE_H3K27me3	LOC102724543	XM_006721625.1	122	T_mural_vs_C_mural	Hypo
chr17	58193000	58197000	Promoter	CTCF_binding_site,enhancer,ICM_H3K27me3,ICM_H3K4me3,TE_H3K27me3	EPX	XM_006722128.1	153	T_mural_vs_C_mural	Hypo
chr20	128000	133000	Intergenic	NA	DEFB126	NM_030931.3	-9553	T_mural_vs_C_mural	Hypo
chr6	38663000	38668000	Intergenic	ICM_H3K27ac	BTBD9	XM_005248841.1	-22574	T_mural_vs_C_mural	Hypo
chr5	131236000	131241000	Intergenic	ICM_H3K27ac	CDC42SE2	NM_001038702.1	-23009	T_mural_vs_C_mural	Hypo
chr10	122002000	122006000	Intronic	ICM_H3K27me3	LOC102724746	rna46068	-3509	T_mural_vs_C_mural	Hypo
chr16	2525000	2530000	Promoter	CGI,CTCF_binding_site	CEMP1	NM_001048212.3	1408	T_mural_vs_C_mural	Hypo
chr19	33454000	33458000	Intronic	ICM_H3K4me3	PEPD	NM_000285.3	63893	T_mural_vs_C_mural	Hypo
chr12	6016000	6019000	Exonic	CTCF_binding_site	ANO2	NM_001278597.1	-69768	T_mural_vs_C_mural	Hypo
chr12	10332000	10336000	Intronic	CTCF_binding_site	KLRD1	XM_005253363.2	24165	T_mural_vs_C_mural	Hypo
chr14	26885000	26890000	Intronic	open_chromatin_region	RP11-384J4.1	rna58031	11867	T_mural_vs_C_mural	Hypo
chr10	7749000	7752000	Exonic	ICM_H3K27ac	KIN	XM_006717435.1	35992	T_mural_vs_C_mural	Hypo
chr15	86446000	86451000	Intronic	NA	AGBL1-AS1	rna62777	-129032	T_mural_vs_C_mural	Hypo
chr14	99697000	99701000	Promoter	NA	CYP46A1	XM_005267274.2	-2790	T_mural_vs_C_mural	Hypo
chr11	79327000	79330000	Intronic	enhancer,ICM_H3K27me3,TE_H3K27me3	MIR708	rna49919	72053	T_mural_vs_C_mural	Hypo
chrX	87683000	87686000	Intergenic	NA	KLHL4	NM_019117.4	165288	T_mural_vs_C_mural	Hypo
chr12	111332000	111335000	Exonic	NA	MIR6760	rna55021	27811	T_mural_vs_C_mural	Hypo
chr7	98790000	98794000	Intergenic	NA	TMEM130	NM_001134450.1	76050	T_mural_vs_C_mural	Hypo
chr15	40270000	40273000	Exonic	CTCF_binding_site,ICM_H3K27me3,open_chromatin_region	ANKRD63	NM_001190479.1	9586	T_mural_vs_C_mural	Hypo
chr17	31576000	31579000	Promoter	NA	MIR365B	rna68519	522	T_mural_vs_C_mural	Hypo
chr17	18232000	18235000	Exonic	CTCF_binding_site	LLGL1	XM_005256643.1	6374	T_mural_vs_C_mural	Hypo
chr1	117556000	117561000	Intergenic	CTCF_binding_site	FAM46C	NM_017709.3	-44982	T_mural_vs_C_mural	Hypo
chr20	61490000	61495000	Intronic	enhancer	CDH4	NM_001252338.1	-4421	T_mural_vs_C_mural	Hypo
chr3	193834000	193837000	Intergenic	CTCF_binding_site,ICM_H3K27ac,ICM_H3K27me3,TE_H3K27me3	LOC102724808	rna19818	-150938	T_mural_vs_C_mural	Hypo
chrX	147310000	147315000	Intergenic	NA	LOC101928863	rna86805	-23537	T_mural_vs_C_mural	Hypo
chr3	72505000	72508000	Intergenic	ICM_H3K27ac,ICM_H3K27me3,TE_H3K27me3	RYBP	NM_012234.5	-58377	T_mural_vs_C_mural	Hypo
chr8	95556000	95561000	Intronic	NA	TRNAS20	rna37707	-286262	T_mural_vs_C_mural	Hypo
chr19	56233000	56238000	Promoter	NA	ZSCAN5A	XM_005259254.1	-2601	T_mural_vs_C_mural	Hypo
chr1	166087000	166091000	Intronic	CTCF_binding_site,enhancer,ICM_H3K27me3	MIR921	rna6482	63797	T_mural_vs_C_mural	Hypo
chr11	66858000	66864000	Promoter	CGI,CTCF_binding_site,enhancer,ICM_H3K27me3,ICM_H3K4me3,TF_binding_site	LRFN4	NM_024036.4	595	T_mural_vs_C_mural	Hypo
chr6	11926000	11929000	Intergenic	CTCF_binding_site,ICM_H3K27ac,ICM_H3K27me3	LOC102724379	rna27537	-57853	T_mural_vs_C_mural	Hypo
chr1	162446000	162450000	Intergenic	ICM_H3K27ac	SH2D1B	NM_053282.4	-33862	T_mural_vs_C_mural	Hypo
chr7	129358000	129361000	Intronic	ICM_H3K27ac	AHCYL2	NM_001130723.2	-7123	T_mural_vs_C_mural	Hypo
chr10	34955000	34959000	Intergenic	CTCF_binding_site,enhancer,ICM_H3K27ac	CUL2	NM_001198778.1	115330	T_mural_vs_C_mural	Hypo
chr10	109466000	109470000	Intergenic	NA	XPNPEP1	XM_005270144.1	453232	T_mural_vs_C_mural	Hypo
chr6	1942000	1947000	Intronic	CTCF_binding_site	GMDS	NM_001253846.1	228991	T_mural_vs_C_mural	Hypo
chr3	45379000	45384000	Intergenic	ICM_H3K27ac	LARS2	XM_005265006.1	-4561	T_mural_vs_C_mural	Hypo
chr15	37567000	37572000	Intergenic	NA	TMCO5A	XM_005254168.1	-362600	T_mural_vs_C_mural	Hypo
chr17	80703000	80708000	Exonic	ICM_H3K27ac	RP11-28G8.1	rna71548	97632	T_mural_vs_C_mural	Hypo
chrX	47173000	47177000	Exonic	NA	RBM10	XM_006724563.1	3617	T_mural_vs_C_mural	Hypo
chr8	144154000	144157000	Intronic	NA	MROH1	XM_006716630.1	5190	T_mural_vs_C_mural	Hypo
chr12	113163000	113168000	Exonic	CTCF_binding_site,ICM_H3K27me3,open_chromatin_region	MIR7106	rna55111	-3823	T_mural_vs_C_mural	Hypo
chr17	75991000	75994000	Exonic	enhancer	CDK3	NM_001258.2	-6906	T_mural_vs_C_mural	Hypo
chr7	5304000	5308000	Exonic	CGI	SLC29A4	XM_006715668.1	21056	T_mural_vs_C_mural	Hypo
chr9	1422000	1427000	Intergenic	open_chromatin_region	LOC101929228	rna38866	-33210	T_mural_vs_C_mural	Hypo
chr9	137968000	137971000	Intronic	CTCF_binding_site,open_chromatin_region	LOC101928786	rna42511	74071	T_mural_vs_C_mural	Hypo
chr18	79694000	79699000	Exonic	CGI,ICM_H3K4me3,open_chromatin_region	CTDP1	XM_006722574.1	12242	T_mural_vs_C_mural	Hypo
chr6	36682000	36685000	Exonic	CGI,ICM_H3K27ac,ICM_H3K27me3,TE_H3K27me3	CDKN1A	NM_001220778.1	3290	T_mural_vs_C_mural	Hypo
chr17	8261000	8266000	Exonic	ICM_H3K27ac	PFAS	NM_012393.2	11722	T_mural_vs_C_mural	Hypo
chr12	117853000	117858000	Exonic	CTCF_binding_site,ICM_H3K27ac,TF_binding_site	KSR2	NM_173598.4	110223	T_mural_vs_C_mural	Hypo
chr9	100301000	100306000	Exonic	ICM_H3K27ac	TEX10	NM_001161584.1	46571	T_mural_vs_C_mural	Hypo
chr9	35215000	35220000	Intronic	ICM_H3K27ac	LOC102724286	XM_006716897.1	32108	T_mural_vs_C_mural	Hypo
chr8	109170000	109175000	Intergenic	NA	TRHR	NM_003301.5	82576	T_mural_vs_C_mural	Hypo
chr2	24851000	24855000	Intronic	CTCF_binding_site,enhancer	CENPO	NM_024322.2	57538	T_mural_vs_C_mural	Hypo
chr3	72050000	72053000	Intronic	CTCF_binding_site,TF_binding_site	LINC00877	rna17398	47455	T_mural_vs_C_mural	Hypo
chr1	30555000	30560000	Intergenic	CTCF_binding_site,open_chromatin_region	MATN1-AS1	rna1706	-158772	T_mural_vs_C_mural	Hypo
chr11	114249000	114252000	Exonic	CTCF_binding_site,ICM_H3K27me3,TE_H3K27me3	LOC101928916	rna50617	-5501	T_mural_vs_C_mural	Hypo
chr14	103677000	103680000	Exonic	CTCF_binding_site,ICM_H3K27ac,TF_binding_site	XRCC3	XM_005268046.1	35486	T_mural_vs_C_mural	Hypo
chr17	43591000	43596000	Intergenic	CTCF_binding_site,enhancer,ICM_H3K27ac,ICM_H3K27me3	ETV4	NM_001261437.1	-44568	T_mural_vs_C_mural	Hypo
chr15	100935000	100940000	Intronic	CTCF_binding_site,TE_H3K27me3	LRRK1	NM_024652.3	15745	T_mural_vs_C_mural	Hypo
chr6	168536000	168542000	Intronic	CTCF_binding_site,ICM_H3K27ac,ICM_H3K27me3,TE_H3K27me3	SMOC2	NM_022138.2	94849	T_mural_vs_C_mural	Hypo
chr1	93455000	93458000	Intronic	ICM_H3K27ac	FNBP1L	NM_017737.4	6869	T_mural_vs_C_mural	Hypo
chr7	159164000	159172000	Intergenic	CGI,ICM_H3K27me3,TE_H3K27me3	VIPR2	rna35684	-19043	T_mural_vs_C_mural	Hypo
chr19	40671000	40676000	Exonic	enhancer,ICM_H3K27ac	NUMBL	NM_004756.3	14651	T_mural_vs_C_mural	Hypo
chr6	15121000	15126000	Intergenic	ICM_H3K27ac	JARID2	NM_004973.3	-119975	T_mural_vs_C_mural	Hypo
chr6	144493000	144498000	Exonic	enhancer,ICM_H3K27ac	UTRN	XM_006715559.1	31795	T_mural_vs_C_mural	Hypo
chr1	2749000	2753000	Intronic	open_chromatin_region	TTC34	NM_001242672.1	36665	T_mural_vs_C_mural	Hypo
chr5	150123000	150128000	Exonic	ICM_H3K27ac,ICM_H3K27me3,TE_H3K27me3	CSF1R	NM_005211.3	-9628	T_mural_vs_C_mural	Hypo
chr1	83297000	83302000	Intergenic	NA	LOC101927542	rna3493	-144053	T_mural_vs_C_mural	Hypo
chr6	163250000	163255000	Intronic	CTCF_binding_site,ICM_H3K27me3	LOC729658	rna31540	-57998	T_mural_vs_C_mural	Hypo
chr7	74869000	74872000	Intergenic	NA	GTF2IRD2	NM_001281447.1	-17424	T_mural_vs_C_mural	Hypo
chr15	73777000	73781000	Intergenic	CTCF_binding_site,ICM_H3K27me3,open_chromatin_region,TE_H3K27me3	C15orf59	XM_005254369.2	-23847	T_mural_vs_C_mural	Hypo
chr7	139622000	139627000	Exonic	CTCF_binding_site,ICM_H3K27ac	LOC101928984	rna35102	-14662	T_mural_vs_C_mural	Hypo
chr11	68186000	68191000	Exonic	enhancer,ICM_H3K27ac	SUV420H1	XM_005274037.1	-6385	T_mural_vs_C_mural	Hypo
chr10	76813000	76818000	Intergenic	NA	LOC101929328	rna44559	-70004	T_mural_vs_C_mural	Hypo
chr7	133968000	133972000	Intronic	CTCF_binding_site	LRGUK	NM_144648.1	-155352	T_mural_vs_C_mural	Hypo
chr15	101819000	101823000	Promoter	NA	OR4F15	NM_001001674.1	813	T_mural_vs_C_mural	Hypo
chr5	61935000	61939000	Intergenic	NA	LOC100506526	rna24396	-199302	T_mural_vs_C_mural	Hypo
chr6	157408000	157413000	Intronic	enhancer,open_chromatin_region	ZDHHC14	NM_153746.1	26475	T_mural_vs_C_mural	Hypo
chr4	39729000	39734000	Intronic	ICM_H3K27ac	UBE2K	NM_005339.4	30956	T_mural_vs_C_mural	Hypo
chr3	97190000	97195000	Intronic	NA	LOC101929278	rna17540	244523	T_mural_vs_C_mural	Hypo
chr13	98552000	98556000	Intronic	ICM_H3K27ac	STK24	XM_005254078.2	-8970	T_mural_vs_C_mural	Hypo
chr2	55795000	55798000	Intergenic	CTCF_binding_site	PNPT1	NM_033109.4	-101090	T_mural_vs_C_mural	Hypo
chr21	43769000	43774000	Promoter	ICM_H3K27ac,ICM_H3K27me3	CSTB	NM_000100.3	2375	T_mural_vs_C_mural	Hypo
chr13	114023000	114027000	Exonic	CTCF_binding_site,ICM_H3K27me3,TE_H3K27me3	LOC102723545	XM_006719995.1	-48895	T_mural_vs_C_mural	Hypo
chr14	99976000	99981000	Intergenic	enhancer	LOC102724682	rna59724	-31473	T_mural_vs_C_mural	Hypo
chr7	131016000	131019000	Intronic	ICM_H3K27ac	LINC-PINT	rna34926	88030	T_mural_vs_C_mural	Hypo
chr18	2910000	2913000	Intronic	ICM_H3K27ac	LOC727896	rna71906	33623	T_mural_vs_C_mural	Hypo
chr19	17771000	17774000	Promoter	CTCF_binding_site,ICM_H3K27me3,TF_binding_site	FCHO1	XM_005259831.1	188	T_mural_vs_C_mural	Hypo
chr1	28997000	29002000	Exonic	CTCF_binding_site,ICM_H3K27ac	EPB41	NM_001166006.1	82424	T_mural_vs_C_mural	Hypo
chr3	196056000	196059000	Exonic	enhancer,ICM_H3K27ac,TF_binding_site	TFRC	NM_003234.2	23090	T_mural_vs_C_mural	Hypo
chr6	74859000	74862000	Intergenic	NA	COL12A1	NM_004370.5	343907	T_mural_vs_C_mural	Hypo
chr15	20372000	20375000	Intergenic	CTCF_binding_site	CHEK2P2	rna60296	89256	T_mural_vs_C_mural	Hypo
chr4	2821000	2827000	Promoter	enhancer,ICM_H3K27me3	SH3BP2	XM_006713912.1	0	T_mural_vs_C_mural	Hypo	Up-re
chr16	53213000	53218000	Intronic	NA	CHD9	XM_005256176.1	4549	T_mural_vs_C_mural	Hypo
chr16	75549000	75553000	Intronic	CTCF_binding_site,enhancer,ICM_H3K27ac,ICM_H3K27me3	TMEM231	NM_001077416.2	3286	T_mural_vs_C_mural	Hypo
chr3	125557000	125562000	Exonic	TE_H3K27me3	OSBPL11	NM_022776.4	33537	T_mural_vs_C_mural	Hypo
chr3	50797000	50800000	Intronic	enhancer,ICM_H3K27ac	DOCK3	XM_006713009.1	121758	T_mural_vs_C_mural	Hypo
chr2	111958000	111963000	Intronic	CTCF_binding_site,ICM_H3K27ac	MERTK	NM_006343.2	59386	T_mural_vs_C_mural	Hypo
chr16	75590000	75595000	Intergenic	CTCF_binding_site,ICM_H3K27ac	GABARAPL2	NM_007285.6	23649	T_mural_vs_C_mural	Hypo
chr22	47711000	47714000	Intronic	CTCF_binding_site,ICM_H3K27me3,TE_H3K27me3,TF_binding_site	RP11-191L9.4	rna83756	24763	T_mural_vs_C_mural	Hypo
chr2	55746000	55751000	Intergenic	NA	PNPT1	NM_033109.4	-52090	T_mural_vs_C_mural	Hypo
chr6	25548000	25553000	Exonic	ICM_H3K27ac	LOC101928699	rna27772	-95949	T_mural_vs_C_mural	Hypo
chr15	90065000	90070000	Promoter	CGI,CTCF_binding_site,ICM_H3K27me3,TE_H3K27me3	ZNF710	XM_006720498.1	0	T_mural_vs_C_mural	Hypo
chr18	69898000	69903000	Promoter	CTCF_binding_site	CD226	XM_005266643.1	-1815	T_mural_vs_C_mural	Hypo
chr2	127064000	127067000	Exonic	CTCF_binding_site,ICM_H3K27ac	BIN1	XM_005263645.1	14856	T_mural_vs_C_mural	Hypo
chr12	55151000	55156000	Intergenic	NA	OR9K2	NM_001005243.1	21231	T_mural_vs_C_mural	Hypo
chrX	71125000	71133000	Exonic	CTCF_binding_site,ICM_H3K4me3,TF_binding_site	MED12	XM_005262319.1	6444	T_mural_vs_C_mural	Hypo
chr18	51738000	51743000	Intergenic	CTCF_binding_site	RP11-267C16.1	rna72827	345958	T_mural_vs_C_mural	Hypo
chr9	83214000	83219000	Promoter	NA	LOC102723989	rna40189	-312	T_mural_vs_C_mural	Hypo
chr13	110624000	110628000	Exonic	CGI,ICM_H3K27ac	CARKD	NM_018210.3	8416	T_mural_vs_C_mural	Hypo
chr4	128670000	128675000	Intergenic	enhancer,ICM_H3K27ac	LOC102724309	rna22605	16178	T_mural_vs_C_mural	Hypo
chr17	16689000	16694000	Promoter	CGI,CTCF_binding_site	CCDC144A	XM_006721608.1	0	T_mural_vs_C_mural	Hypo
chr7	30058000	30063000	Exonic	CTCF_binding_site,ICM_H3K27ac,TF_binding_site	PLEKHA8	XM_005249898.1	29237	T_mural_vs_C_mural	Hypo
chr12	132118000	132121000	Exonic	CGI,ICM_H3K27me3,open_chromatin_region	DDX51	NM_175066.3	23335	T_mural_vs_C_mural	Hypo
chrX	65521000	65524000	Exonic	enhancer	LAS1L	XM_005262307.1	8630	T_mural_vs_C_mural	Hypo
chr9	108394000	108397000	Intergenic	ICM_H3K27ac	ACTL7B	NM_006686.3	458995	T_mural_vs_C_mural	Hypo
chr9	137451000	137456000	Promoter	CGI,CTCF_binding_site,ICM_H3K27me3,ICM_H3K4me3	MIR7114	rna42457	-914	T_mural_vs_C_mural	Hypo
chr14	102734000	102737000	Intergenic	ICM_H3K27ac,open_chromatin_region	TRAF3	NM_001199427.1	-40479	T_mural_vs_C_mural	Hypo
chrX	100906000	100911000	Intergenic	enhancer	XKRX	NM_212559.2	17909	T_mural_vs_C_mural	Hypo
chr1	27797000	27800000	Intronic	ICM_H3K27ac	STX12	NM_177424.2	23817	T_mural_vs_C_mural	Hypo
chr3	47452000	47456000	Intronic	enhancer,ICM_H3K27ac	SCAP	XM_006713034.1	-8906	T_mural_vs_C_mural	Hypo
chr15	55255000	55260000	Intronic	CTCF_binding_site	RAB27A	NM_183234.2	10286	T_mural_vs_C_mural	Hypo
chr15	79002000	79007000	Promoter	CTCF_binding_site,ICM_H3K27ac,ICM_H3K27me3	RASGRF1	NM_153815.2	0	T_mural_vs_C_mural	Hypo
chr1	29143000	29148000	Exonic	ICM_H3K27ac	TMEM200B	NM_001003682.3	-19091	T_mural_vs_C_mural	Hypo
chr11	120775000	120780000	Intronic	CTCF_binding_site,enhancer,ICM_H3K27me3	LOC101929227	rna50974	114797	T_mural_vs_C_mural	Hypo
chr6	73362000	73366000	Promoter	CGI,ICM_H3K27me3,TE_H3K27me3	KHDC3L	XM_006715351.1	0	T_mural_vs_C_mural	Hypo
chr11	9089000	9094000	Promoter	CGI,CTCF_binding_site,enhancer,ICM_H3K27ac,ICM_H3K27me3	MIR5691	rna47159	0	T_mural_vs_C_mural	Hypo
chrX	551000	554000	Intergenic	NA	SHOX	NM_000451.3	-70344	T_mural_vs_C_mural	Hypo
chr17	82861000	82868000	Promoter	CGI,CTCF_binding_site,ICM_H3K27ac	TBCD	XM_005256405.2	0	T_mural_vs_C_mural	Hypo
chr14	105059000	105064000	Promoter	CTCF_binding_site,ICM_H3K27me3,TE_H3K27me3	GPR132	NM_001278694.1	1550	T_mural_vs_C_mural	Hypo
chr13	56898000	56903000	Intergenic	NA	PRR20A	NM_198441.2	-237918	T_mural_vs_C_mural	Hypo
chr15	93067000	93070000	Intronic	CTCF_binding_site,ICM_H3K27ac,ICM_H3K27me3	RGMA	NM_001166286.1	3160	T_mural_vs_C_mural	Hypo
chr17	12413000	12416000	Intergenic	enhancer	LINC00670	rna67778	-133968	T_mural_vs_C_mural	Hypo
chr16	11143000	11148000	Intronic	enhancer,ICM_H3K27ac	SOCS1	NM_003745.1	108182	T_mural_vs_C_mural	Hypo
chr15	45146000	45150000	Exonic	enhancer,ICM_H3K27me3,TE_H3K27me3	DUOX1	XM_005254463.1	9463	T_mural_vs_C_mural	Hypo
chr2	206198000	206202000	Promoter	CTCF_binding_site,enhancer,ICM_H3K27ac	GPR1-AS	rna13639	-1376	T_mural_vs_C_mural	Hypo
chr19	18256000	18261000	Promoter	CGI,CTCF_binding_site,ICM_H3K27me3,open_chromatin_region,TE_H3K27me3	LOC729966	rna75018	-581	T_mural_vs_C_mural	Hypo
chr16	19014000	19019000	Exonic	CTCF_binding_site,ICM_H3K27ac	TMC7	XM_005255600.2	-16739	T_mural_vs_C_mural	Hypo
chr17	2961000	2966000	Promoter	CTCF_binding_site,enhancer,ICM_H3K27ac	LOC101927911	rna66997	144	T_mural_vs_C_mural	Hypo
chr1	93356000	93361000	Exonic	ICM_H3K27ac	DR1	NM_001938.2	10079	T_mural_vs_C_mural	Hypo
chr3	154106000	154110000	Exonic	NA	ARHGEF26	NM_001251962.1	-11003	T_mural_vs_C_mural	Hypo
chr19	12404000	12409000	Promoter	NA	ZNF799	NM_001080821.2	-2726	T_mural_vs_C_mural	Hypo
chr4	834000	839000	Intergenic	CGI,enhancer,ICM_H3K27me3,TE_H3K27me3	CPLX1	NM_006651.3	-7843	T_mural_vs_C_mural	Hypo
chr14	52992000	52995000	Intergenic	NA	FERMT2	NM_001135000.1	-40903	T_mural_vs_C_mural	Hypo
chr12	119685000	119690000	Exonic	enhancer	PRKAB1	NM_006253.4	17044	T_mural_vs_C_mural	Hypo
chr2	108841000	108845000	Intronic	ICM_H3K27ac	CCDC138	XM_005263895.2	54211	T_mural_vs_C_mural	Hypo
chr1	2332000	2338000	Exonic	CGI,CTCF_binding_site,ICM_H3K27me3,TE_H3K27me3	LOC100129534	rna314	14661	T_mural_vs_C_mural	Hypo
chr4	57916000	57919000	Intergenic	NA	LOC102724598	rna21325	425145	T_mural_vs_C_mural	Hypo
chr20	35502000	35505000	Exonic	enhancer,ICM_H3K27ac,open_chromatin_region	C20orf173	XM_006723711.1	24192	T_mural_vs_C_mural	Hypo
chr14	55297000	55302000	Intronic	CGI,CTCF_binding_site,ICM_H3K27ac	FBXO34	NM_152231.1	24846	T_mural_vs_C_mural	Hypo
chr4	188177000	188182000	Intergenic	enhancer,ICM_H3K27me3	TRIML1	NM_178556.3	37556	T_mural_vs_C_mural	Hypo
chr6	41901000	41904000	Intergenic	CTCF_binding_site,ICM_H3K27ac	USP49	NM_018561.4	-5639	T_mural_vs_C_mural	Hypo
chr3	77719000	77724000	Intergenic	NA	ROBO2	NM_002942.4	678857	T_mural_vs_C_mural	Hypo
chr10	100489000	100492000	Exonic	enhancer,ICM_H3K27ac,ICM_H3K27me3	WNT8B	NM_003393.3	25945	T_mural_vs_C_mural	Hypo
chr7	67087000	67092000	Intronic	NA	MIR4650-1	rna33185	22352	T_mural_vs_C_mural	Hypo
chr9	73647000	73652000	Intergenic	NA	LOC101927304	rna40064	52763	T_mural_vs_C_mural	Hypo
chr20	101000	106000	Intergenic	CTCF_binding_site	DEFB125	NM_153325.2	13290	T_mural_vs_C_mural	Hypo
chr11	7616000	7619000	Exonic	ICM_H3K27ac	PPFIBP2	XM_006718353.1	10225	T_mural_vs_C_mural	Hypo
chr17	7337000	7342000	Promoter	NA	ACAP1	XM_005256878.1	458	T_mural_vs_C_mural	Hypo
chr2	130922000	130927000	Intronic	ICM_H3K27me3,TE_H3K27me3	ARHGEF4	NM_032995.2	4603	T_mural_vs_C_mural	Hypo
chr19	18711000	18716000	Intronic	ICM_H3K27me3	CRTC1	XM_006722710.1	27347	T_mural_vs_C_mural	Hypo
chr14	101634000	101638000	Intergenic	CGI,CTCF_binding_site,ICM_H3K27me3,TE_H3K27me3	DIO3	NM_001362.3	72649	T_mural_vs_C_mural	Hypo
chr4	104046000	104051000	Intergenic	NA	TACR3	NM_001059.2	-326184	T_mural_vs_C_mural	Hypo
chr19	45709000	45713000	Exonic	CGI,ICM_H3K27ac,open_chromatin_region	QPCTL	NM_017659.3	16517	T_mural_vs_C_mural	Hypo
chr7	37460000	37465000	Intergenic	ICM_H3K27ac	ELMO1	NM_001206480.2	-10674	T_mural_vs_C_mural	Hypo
chr10	130229000	130233000	Intergenic	ICM_H3K27me3	LOC101927435	rna46298	-70817	T_mural_vs_C_mural	Hypo
chr2	203474000	203478000	Exonic	CTCF_binding_site,ICM_H3K27me3	RAPH1	XM_005246779.2	55547	T_mural_vs_C_mural	Hypo
chr17	29604000	29607000	Intronic	ICM_H3K27ac	ANKRD13B	XM_005257920.2	10397	T_mural_vs_C_mural	Hypo
chr10	124562000	124565000	Intronic	ICM_H3K27me3,open_chromatin_region,TE_H3K27me3	LHPP	XM_006717943.1	100177	T_mural_vs_C_mural	Hypo
chr9	116845000	116848000	Intronic	ICM_H3K27ac	TRIM32	XM_005251813.1	157415	T_mural_vs_C_mural	Hypo
chr13	98799000	98802000	Exonic	enhancer	DOCK9-AS1	rna57127	-30084	T_mural_vs_C_mural	Hypo
chr10	100095000	100100000	Intergenic	ICM_H3K27ac	CPN1	NM_001308.2	-13115	T_mural_vs_C_mural	Hypo
chr2	22121000	22126000	Intergenic	CTCF_binding_site	AC018742.1	rna9299	-410348	T_mural_vs_C_mural	Hypo
chr10	372000	375000	Promoter	ICM_H3K27me3,TE_H3K27me3	DIP2C	XM_005252430.1	-1953	T_mural_vs_C_mural	Hypo
chr2	45091000	45099000	Intergenic	NA	LOC102723947	rna9976	69883	T_mural_vs_C_mural	Hypo
chr16	88334000	88339000	Intergenic	CTCF_binding_site,ICM_H3K27me3,TE_H3K27me3,TF_binding_site	ZNF469	NM_001127464.1	-88471	T_mural_vs_C_mural	Hypo
chr5	10687000	10692000	Intronic	CTCF_binding_site,ICM_H3K27ac	ANKRD33B	XM_005248343.2	68423	T_mural_vs_C_mural	Hypo
chr18	63355000	63360000	Exonic	NA	KDSR	XM_006722433.1	3973	T_mural_vs_C_mural	Hypo
chr4	33700000	33703000	Intergenic	NA	RP11-79E3.3	rna20829	277286	T_mural_vs_C_mural	Hypo
chr8	13466000	13471000	Intronic	ICM_H3K27ac,open_chromatin_region	DLC1	NM_182643.2	43920	T_mural_vs_C_mural	Hypo
chr3	56611000	56614000	Exonic	CTCF_binding_site,ICM_H3K27ac	CCDC66	XM_005265084.1	44050	T_mural_vs_C_mural	Hypo
chr6	33693000	33698000	Promoter	NA	MIR3934	rna28782	-128	T_mural_vs_C_mural	Hypo
chr12	112033000	112037000	Promoter	ICM_H3K27ac,open_chromatin_region	MIR3657	rna55066	647	T_mural_vs_C_mural	Hypo
chr17	224000	229000	Intronic	ICM_H3K27me3,TE_H3K27me3	LOC101929482	rna66770	15385	T_mural_vs_C_mural	Hypo
chrX	117259000	117263000	Intergenic	NA	LOC100126447	rna86188	-441140	T_mural_vs_C_mural	Hypo
chr4	97597000	97602000	Intronic	NA	STPG2-AS1	rna22023	230074	T_mural_vs_C_mural	Hypo
chr18	48020000	48025000	Intergenic	CTCF_binding_site,ICM_H3K27ac,ICM_H3K27me3	ZBTB7C	XM_005258230.2	16536	T_mural_vs_C_mural	Hypo
chr6	43490000	43494000	Promoter	CTCF_binding_site,ICM_H3K27ac	TJAP1	XM_006715260.1	242	T_mural_vs_C_mural	Hypo
chr12	27300000	27305000	Promoter	ICM_H3K27ac	STK38L	XM_006719058.1	2970	T_mural_vs_C_mural	Hypo
chr17	80823000	80826000	Exonic	CGI,ICM_H3K27ac	RP11-28G8.1	rna71548	-17368	T_mural_vs_C_mural	Hypo
chr2	57683000	57687000	Intergenic	NA	LOC101927235	rna10195	-14744	T_mural_vs_C_mural	Hypo
chr3	180588000	180593000	Intergenic	NA	LOC101928856	rna19454	-3628	T_mural_vs_C_mural	Hypo
chr12	94341000	94346000	Intronic	NA	PLXNC1	rna54413	78479	T_mural_vs_C_mural	Hypo
chr7	100231000	100236000	Exonic	CTCF_binding_site	PVRIG	NM_024070.3	11752	T_mural_vs_C_mural	Hypo
chrX	2434000	2437000	Intronic	CTCF_binding_site,enhancer	ZBED1	NM_001171135.1	63539	T_mural_vs_C_mural	Hypo
chr7	158405000	158409000	Intronic	CGI,CTCF_binding_site,open_chromatin_region,TF_binding_site	LOC101927962	rna35661	68153	T_mural_vs_C_mural	Hypo
chr12	297000	301000	Exonic	NA	SLC6A13	NM_001243392.1	-34127	T_mural_vs_C_mural	Hypo
chr7	74581000	74584000	Intronic	ICM_H3K27me3,TE_H3K27me3	GTF2IRD1	XM_006716184.1	61362	T_mural_vs_C_mural	Hypo
chr18	53918000	53923000	Intergenic	CTCF_binding_site,ICM_H3K27ac,ICM_H3K27me3,TE_H3K27me3	SNORA37	rna72835	299412	T_mural_vs_C_mural	Hypo
chr2	54610000	54614000	Exonic	CTCF_binding_site,ICM_H3K27ac	SPTBN1	NM_178313.2	51606	T_mural_vs_C_mural	Hypo
chr13	40380000	40384000	Intronic	CTCF_binding_site,ICM_H3K27me3,TE_H3K27me3	LINC00598	rna56325	97006	T_mural_vs_C_mural	Hypo
chr1	75714000	75719000	Intergenic	CTCF_binding_site,ICM_H3K27ac	ACADM	NM_000016.5	-5347	T_mural_vs_C_mural	Hypo
chr12	131772000	131777000	Intronic	CTCF_binding_site,ICM_H3K27ac,ICM_H3K27me3	MMP17	NM_016155.4	-51396	T_mural_vs_C_mural	Hypo
chr2	228686000	228690000	Intronic	CTCF_binding_site,enhancer,ICM_H3K27me3,TF_binding_site	LOC101928765	rna14335	151585	T_mural_vs_C_mural	Hypo
chr5	39331000	39336000	Exonic	open_chromatin_region	C9	NM_001737.3	28553	T_mural_vs_C_mural	Hypo
chr2	109257000	109261000	Exonic	CTCF_binding_site,ICM_H3K27me3,TE_H3K27me3	LOC102724819	rna11527	11527	T_mural_vs_C_mural	Hypo
chr19	54108000	54111000	Exonic	ICM_H3K27ac	TFPT	XM_005278261.1	3601	T_mural_vs_C_mural	Hypo
chr10	131236000	131239000	Intronic	ICM_H3K27me3,open_chromatin_region,TE_H3K27me3	TCERG1L	NM_174937.3	72721	T_mural_vs_C_mural	Hypo
chr10	124485000	124489000	Exonic	ICM_H3K27ac,ICM_H3K27me3,TF_binding_site	LHPP	XM_006717943.1	23177	T_mural_vs_C_mural	Hypo
chr17	80724000	80727000	Intronic	ICM_H3K27ac,ICM_H3K4me3	RP11-28G8.1	rna71548	78632	T_mural_vs_C_mural	Hypo
chr17	6118000	6123000	Exonic	CGI,ICM_H3K27me3,open_chromatin_region,TE_H3K27me3	WSCD1	XM_005256572.1	40050	T_mural_vs_C_mural	Hypo
chr22	41801000	41805000	Promoter	ICM_H3K27ac,ICM_H3K4me3	CCDC134	NM_024821.2	326	T_mural_vs_C_mural	Hypo
chr17	82553000	82561000	Intronic	CTCF_binding_site,ICM_H3K27ac	LOC102723820	rna71803	-32422	T_mural_vs_C_mural	Hypo
chr7	152565000	152568000	Intergenic	NA	LINC01003	rna35567	100876	T_mural_vs_C_mural	Hypo
chr15	85172000	85176000	Intergenic	CTCF_binding_site,open_chromatin_region	LOC101929451	XM_005254999.1	-27800	T_mural_vs_C_mural	Hypo
chr1	3886000	3891000	Exonic	enhancer	C1orf174	XM_005244743.2	9262	T_mural_vs_C_mural	Hypo
chr8	117052000	117055000	Intronic	NA	SLC30A8	NM_001172814.1	-80098	T_mural_vs_C_mural	Hypo
chr5	168459000	168464000	Exonic	CTCF_binding_site,TE_H3K27me3	RARS	NM_002887.3	-22458	T_mural_vs_C_mural	Hypo
chr14	69665000	69670000	Intronic	ICM_H3K27ac,ICM_H3K27me3	KIAA0247	NM_014734.3	53407	T_mural_vs_C_mural	Hypo
chr11	1460000	1464000	Exonic	CGI,CTCF_binding_site,ICM_H3K27me3	MOB2	NM_053005.4	16885	T_mural_vs_C_mural	Hypo
chr9	130163000	130166000	Intergenic	CTCF_binding_site,ICM_H3K27me3,open_chromatin_region,TE_H3K27me3	NCS1	NM_014286.3	-6578	T_mural_vs_C_mural	Hypo
chr9	91679000	91684000	Intergenic	CGI,CTCF_binding_site,ICM_H3K27ac,open_chromatin_region	MIR3910-2	rna40407	-42655	T_mural_vs_C_mural	Hypo
chr2	219208000	219213000	Promoter	CTCF_binding_site,ICM_H3K27ac	ZFAND2B	XM_006712286.1	1190	T_mural_vs_C_mural	Hypo
chr7	154548000	154551000	Intronic	NA	DPP6	NM_001936.3	242738	T_mural_vs_C_mural	Hypo
chr7	64683000	64688000	Promoter	CTCF_binding_site,ICM_H3K27ac,open_chromatin_region	ZNF107	XM_006716022.1	-1083	T_mural_vs_C_mural	Hypo
chr5	64283000	64288000	Intronic	enhancer,open_chromatin_region	RNF180	XM_006714590.1	116827	T_mural_vs_C_mural	Hypo
chr14	90313000	90316000	Intronic	NA	NRDE2	XM_006720186.1	15935	T_mural_vs_C_mural	Hypo
chr13	28202000	28207000	Intronic	ICM_H3K27ac	PAN3	XM_006719801.1	24119	T_mural_vs_C_mural	Hypo
chr20	21922000	21927000	Intergenic	NA	RP11-125P18.1	rna79220	-127090	T_mural_vs_C_mural	Hypo
chr21	46412000	46418000	Exonic	CGI,CTCF_binding_site	DIP2A	NM_206891.2	-40949	T_mural_vs_C_mural	Hypo
chr17	803000	808000	Exonic	CGI,ICM_H3K27me3,open_chromatin_region,TE_H3K27me3	RNMTL1	XM_006721553.1	20633	T_mural_vs_C_mural	Hypo
chr19	17982000	17986000	Exonic	CGI,ICM_H3K27me3,TF_binding_site	KCNN1	XM_005259907.1	14869	T_mural_vs_C_mural	Hypo
chr2	216238000	216241000	Intergenic	open_chromatin_region	PKI55	rna13907	21111	T_mural_vs_C_mural	Hypo
chr6	31710000	31715000	Promoter	CTCF_binding_site,ICM_H3K27ac,ICM_H3K27me3,TE_H3K27me3	LY6G6E	rna28509	0	T_mural_vs_C_mural	Hypo
chr15	74589000	74592000	Exonic	NA	LOC102723772	rna62235	-8915	T_mural_vs_C_mural	Hypo
chr17	80307000	80312000	Exonic	ICM_H3K27ac,ICM_H3K27me3	RNF213	XM_006721995.1	45757	T_mural_vs_C_mural	Hypo
chr6	108002000	108007000	Intergenic	ICM_H3K27ac	SEC63	NM_007214.4	-43722	T_mural_vs_C_mural	Hypo
chr20	40562000	40565000	Intergenic	NA	LOC102724968	rna79866	54185	T_mural_vs_C_mural	Hypo
chr20	41681000	41686000	Intergenic	NA	CHD6	NM_032221.4	-62506	T_mural_vs_C_mural	Hypo
chr10	106724000	106728000	Intronic	NA	SORCS1	XM_005269475.1	436565	T_mural_vs_C_mural	Hypo
chr16	4390000	4395000	Intronic	CTCF_binding_site	VASN	NM_138440.2	18152	T_mural_vs_C_mural	Hypo
chr7	101979000	101984000	Intronic	enhancer,ICM_H3K27ac	LOC101927772	rna34216	160406	T_mural_vs_C_mural	Hypo
chr15	52503000	52509000	Intronic	CTCF_binding_site,ICM_H3K27ac	MYO5A	XM_005254397.2	19882	T_mural_vs_C_mural	Hypo
chr1	90865000	90869000	Intergenic	NA	LOC149351	rna3693	-28839	T_mural_vs_C_mural	Hypo
chr9	131493000	131496000	Promoter	ICM_H3K27ac	SNORD62B	rna41934	2514	T_mural_vs_C_mural	Hypo
chr19	2113000	2116000	Exonic	CGI,enhancer	IZUMO4	NM_001039846.1	16131	T_mural_vs_C_mural	Hypo
chr22	40751000	40755000	Intergenic	ICM_H3K27ac	MIR4766	rna83393	58913	T_mural_vs_C_mural	Hypo
chr1	246551000	246556000	Exonic	CTCF_binding_site	TFB2M	NM_022366.2	10263	T_mural_vs_C_mural	Hypo
chr8	121720000	121723000	Intergenic	ICM_H3K27ac	HAS2	NM_005328.2	-78610	T_mural_vs_C_mural	Hypo
chr1	12544000	12549000	Intergenic	CTCF_binding_site,ICM_H3K27me3	MIR6730	rna739	29979	T_mural_vs_C_mural	Hypo
chr14	35302000	35312000	Exonic	ICM_H3K27ac	PSMA6	rna58154	9683	T_mural_vs_C_mural	Hypo
chr5	1100000	1103000	Intronic	CGI,ICM_H3K27ac,ICM_H3K27me3	SLC12A7	XM_005248231.1	9051	T_mural_vs_C_mural	Hypo
chr7	44051000	44055000	Promoter	CTCF_binding_site	MIR6837	rna32716	0	T_mural_vs_C_mural	Hypo
chr12	62490000	62495000	Promoter	ICM_H3K27ac	MON2	XM_005268735.2	0	T_mural_vs_C_mural	Hypo
chr15	50438000	50443000	Exonic	ICM_H3K27ac	USP8	XM_006720762.1	13618	T_mural_vs_C_mural	Hypo
chr2	26240000	26244000	Promoter	ICM_H3K27ac,ICM_H3K4me3	HADHA	NM_000182.4	726	T_mural_vs_C_mural	Hypo
chr1	211398000	211403000	Intronic	NA	LINC00467	rna7802	15245	T_mural_vs_C_mural	Hypo
chr14	34130000	34135000	Promoter	ICM_H3K27ac	LOC102724945	rna58103	-2889	T_mural_vs_C_mural	Hypo
chr12	796000	801000	Intronic	ICM_H3K27ac	WNK1	NM_213655.4	43077	T_mural_vs_C_mural	Hypo
chrX	32866000	32871000	Intronic	NA	MIR548F5	rna84587	-224441	T_mural_vs_C_mural	Hypo
chr12	14343000	14348000	Intergenic	CTCF_binding_site	ATF7IP	NM_001286515.1	-17632	T_mural_vs_C_mural	Hypo
chr19	38541000	38545000	Exonic	CTCF_binding_site,ICM_H3K27ac,ICM_H3K4me3	MAP4K1	XM_006722993.1	72933	T_mural_vs_C_mural	Hypo
chr14	30958000	30963000	Intronic	enhancer,ICM_H3K27ac	MIR624	rna58062	51689	T_mural_vs_C_mural	Hypo
chr7	34403000	34408000	Intronic	TE_H3K27me3	NPSR1	NM_207172.1	-250285	T_mural_vs_C_mural	Hypo
chr1	114302000	114305000	Intergenic	TE_H3K27me3	LOC101928890	rna4379	-96441	T_mural_vs_C_mural	Hypo
chr2	156485000	156490000	Intronic	enhancer,ICM_H3K27ac	GPD2	XM_005246469.1	11428	T_mural_vs_C_mural	Hypo
chr17	75276000	75281000	Exonic	ICM_H3K27ac	LOC100287042	rna71090	4701	T_mural_vs_C_mural	Hypo
chr1	207667000	207672000	Intronic	CGI,ICM_H3K27me3	CR1L	NM_175710.1	21887	T_mural_vs_C_mural	Hypo
chr15	93398000	93401000	Intergenic	CTCF_binding_site	LOC100996663	rna63020	21577	T_mural_vs_C_mural	Hypo
chr9	130886000	130890000	Exonic	CTCF_binding_site,ICM_H3K27me3,open_chromatin_region,TF_binding_site	QRFP	NM_198180.1	3838	T_mural_vs_C_mural	Hypo
chr10	100277000	100280000	Intronic	open_chromatin_region	BLOC1S2	NM_001001342.2	6364	T_mural_vs_C_mural	Hypo
chr2	196268000	196272000	Exonic	ICM_H3K27ac	AC020571.3	rna13273	7976	T_mural_vs_C_mural	Hypo
chr21	41668000	41671000	Intergenic	CTCF_binding_site,ICM_H3K27ac,ICM_H3K27me3,open_chromatin_region	LINC00111	rna81591	-8302	T_mural_vs_C_mural	Hypo
chr18	12343000	12348000	Exonic	ICM_H3K27ac	AFG3L2	NM_006796.2	29276	T_mural_vs_C_mural	Hypo
chr2	113667000	113672000	Intergenic	open_chromatin_region	RABL2A	XM_006712209.1	39130	T_mural_vs_C_mural	Hypo
chr17	2605000	2609000	Intronic	ICM_H3K27ac	PAFAH1B1	NM_000430.3	11371	T_mural_vs_C_mural	Hypo
chr13	79590000	79595000	Intergenic	ICM_H3K27ac	LOC102724065	rna56960	31688	T_mural_vs_C_mural	Hypo
chr11	46525000	46528000	Intronic	ICM_H3K27ac	AMBRA1	NM_017749.3	63364	T_mural_vs_C_mural	Hypo
chr10	14784000	14787000	Intergenic	NA	FAM107B	NM_031453.3	-9103	T_mural_vs_C_mural	Hypo
chr12	109630000	109633000	Intergenic	CTCF_binding_site,ICM_H3K27me3,open_chromatin_region,TE_H3K27me3	MVK	XM_005253883.1	55887	T_mural_vs_C_mural	Hypo
chr14	70439000	70442000	Intergenic	NA	ADAM21	NM_003813.3	-10157	T_mural_vs_C_mural	Hypo
chr11	62126000	62129000	Promoter	ICM_H3K27ac	INCENP	XM_006718533.1	1989	T_mural_vs_C_mural	Hypo
chr3	183097000	183103000	Promoter	CGI,CTCF_binding_site,enhancer,ICM_H3K27ac,ICM_H3K4me3	MCCC1	XM_006713702.1	0	T_mural_vs_C_mural	Hypo
chr11	56494000	56500000	Promoter	NA	OR5M8	NM_001005282.1	-2630	T_mural_vs_C_mural	Hypo
chr11	660000	663000	Intronic	CGI,CTCF_binding_site,TF_binding_site	DRD4	NM_000797.3	22695	T_mural_vs_C_mural	Hypo
chr2	240258000	240261000	Intergenic	CTCF_binding_site,ICM_H3K27me3	OTOS	NM_148961.3	-117344	T_mural_vs_C_mural	Hypo
chr8	30175000	30179000	Exonic	ICM_H3K27ac	DCTN6	NM_006571.3	18703	T_mural_vs_C_mural	Hypo
chr4	13157000	13161000	Intergenic	enhancer	RAB28	XM_005248217.1	323365	T_mural_vs_C_mural	Hypo
chr22	29410000	29415000	Promoter	CTCF_binding_site,open_chromatin_region	LOC102723305	rna82681	0	T_mural_vs_C_mural	Hypo
chr19	58454000	58459000	Promoter	CGI	ZNF324	XM_006723129.1	0	T_mural_vs_C_mural	Hypo
chr17	67596000	67601000	Intronic	ICM_H3K27ac	LOC101928045	rna70752	89871	T_mural_vs_C_mural	Hypo
chr5	178765000	178770000	Exonic	CTCF_binding_site,ICM_H3K27me3,TE_H3K27me3	AACSP1	rna27035	6276	T_mural_vs_C_mural	Hypo
chr7	25164000	25169000	Exonic	NA	C7orf31	XM_005249620.1	11048	T_mural_vs_C_mural	Hypo
chr12	132123000	132128000	Exonic	ICM_H3K27me3,open_chromatin_region	DDX51	NM_175066.3	16335	T_mural_vs_C_mural	Hypo
chr6	26582000	26586000	Intergenic	ICM_H3K27ac	TRNAY7	rna27913	4896	T_mural_vs_C_mural	Hypo
chr1	237644000	237649000	Exonic	NA	MIR4428	rna8601	172836	T_mural_vs_C_mural	Hypo
chr2	47679000	47683000	Intergenic	ICM_H3K27ac	MSH6	NM_000179.2	-100082	T_mural_vs_C_mural	Hypo
chr2	55384000	55389000	Exonic	open_chromatin_region	CCDC88A	XM_005264421.1	30904	T_mural_vs_C_mural	Hypo
chr6	40196000	40200000	Intergenic	NA	LINC00951	rna29113	156006	T_mural_vs_C_mural	Hypo
chr12	113189000	113194000	Exonic	enhancer,open_chromatin_region	RITA1	XM_005253972.1	3454	T_mural_vs_C_mural	Hypo
chr10	119173000	119178000	Promoter	ICM_H3K27ac,ICM_H3K4me3	PRDX3	NM_006793.3	865	T_mural_vs_C_mural	Hypo
chr9	129338000	129343000	Promoter	CTCF_binding_site,ICM_H3K27ac,ICM_H3K27me3,TE_H3K27me3	RP11-65J3.1	rna41817	1101	T_mural_vs_C_mural	Hypo
chr16	69782000	69785000	Promoter	ICM_H3K27ac	WWP2	XM_005255778.2	0	T_mural_vs_C_mural	Hypo
chr6	37656000	37661000	Exonic	CGI,enhancer,ICM_H3K27ac,ICM_H3K27me3,TE_H3K27me3	MDGA1	XM_006715056.1	36036	T_mural_vs_C_mural	Hypo
chr16	70596000	70599000	Intronic	ICM_H3K27ac,ICM_H3K27me3	IL34	NM_152456.2	16105	T_mural_vs_C_mural	Hypo
chr2	113451000	113456000	Exonic	NA	CBWD2	XM_005263603.2	13245	T_mural_vs_C_mural	Hypo
chr1	248170000	248175000	Intergenic	NA	OR2M2	NM_001004688.1	-4986	T_mural_vs_C_mural	Hypo
chr13	113550000	113557000	Exonic	ICM_H3K27ac,ICM_H3K27me3,TE_H3K27me3	TFDP1	rna57427	-27688	T_mural_vs_C_mural	Hypo
chr7	138424000	138427000	Intergenic	NA	TRIM24	NM_003852.3	-33334	T_mural_vs_C_mural	Hypo
[truncated: 3,538 more rows]

## Sheet:  T_polar_vs_C_polar.Hyper
Hyper DMR between Treated polar and control polar
[truncated: 50 more rows]

[truncated: 3 more sheets:  T_polar_vs_C_polar.Hypo,  DMR.overlap.gene,  DMR.number.stat]
