# Supplementary material for: Single-cell multi-omics of human preimplantation embryos shows susceptibility to glucocorticoids
Source: Genome Res. 2022 Sep;32(9):1627–41. doi: 10.1101/gr.276665.122 (PMC9528977; doi:10.1101/gr.276665.122)
Supplement: Supplemental Material [file supp_gr.276665.122_Supplemental_Table_S5.xls]

## Sheet:  motif.final.out
Significantly enriched motifs identified from DMRs overlapping with promoter or putative regulatory regions including enhancers (using genome features) or enhancer regions overlapping with H3K27ac or H3K27me3.
motif_ID	motif_P.value	nSites	comparison	DMR	region	methTF_Target_ID	methTF_p.value	methTF_ref_tag
1-CTGTAATCCCAGCWM	3.6e-07	228	Treat_TE vs Ctrl_TE	Hypo	Genomic_feature_enhancer	PITX2-FL-1	0.00011272	Yin et al 2017
1-CTGTAATCCCAGCWM	3.6e-07	228	Treat_TE vs Ctrl_TE	Hypo	Genomic_feature_enhancer	PITX2-FL-methyl-1	0.000155625	Yin et al 2017
1-CTGTAATCCCAGCWM	3.6e-07	228	Treat_TE vs Ctrl_TE	Hypo	Genomic_feature_enhancer	PITX2-eDBD-methyl-1	0.000229225	Yin et al 2017
1-CTGTAATCCCAGCWM	3.6e-07	228	Treat_TE vs Ctrl_TE	Hypo	Genomic_feature_enhancer	OTX2-FL-methyl-1	0.000266361	Yin et al 2017
1-CTGTAATCCCAGCWM	3.6e-07	228	Treat_TE vs Ctrl_TE	Hypo	Genomic_feature_enhancer	PITX1-eDBD-1	0.000266361	Yin et al 2017
2-CAGCCTGGSCAACA	8e-06	210	Treat_TE vs Ctrl_TE	Hypo	Genomic_feature_enhancer	NA	NA	NA
3-GCTCACTGCAACCT	4.4e-05	173	Treat_TE vs Ctrl_TE	Hypo	Genomic_feature_enhancer	NA	NA	NA
4-AGTGCAGTGGCRCRA	5.1e-05	151	Treat_TE vs Ctrl_TE	Hypo	Genomic_feature_enhancer	CREB3L4-eDBD-methyl-1	0.000319574	Yin et al 2017
4-AGTGCAGTGGCRCRA	5.1e-05	151	Treat_TE vs Ctrl_TE	Hypo	Genomic_feature_enhancer	ATF6B-eDBD-methyl-1	0.000360241	Yin et al 2017
4-AGTGCAGTGGCRCRA	5.1e-05	151	Treat_TE vs Ctrl_TE	Hypo	Genomic_feature_enhancer	ZNF345-eDBD-methyl-1	0.000384427	Yin et al 2017
5-AGTAGAGAYGGGGTT	9.5e-05	156	Treat_TE vs Ctrl_TE	Hypo	Genomic_feature_enhancer	NA	NA	NA
6-GCTTGAACCYRGGA	0.0006	121	Treat_TE vs Ctrl_TE	Hypo	Genomic_feature_enhancer	NA	NA	NA
7-AACTCCTGACCTCAR	0.0011	181	Treat_TE vs Ctrl_TE	Hypo	Genomic_feature_enhancer	NA	NA	NA
8-GAGACRGAGTCTYR	0.0013	160	Treat_TE vs Ctrl_TE	Hypo	Genomic_feature_enhancer	NA	NA	NA
9-AGGCTGAGGCAGGAG	0.0019	213	Treat_TE vs Ctrl_TE	Hypo	Genomic_feature_enhancer	MAFG-eDBD-1	0.000434988	Yin et al 2017
9-AGGCTGAGGCAGGAG	0.0019	213	Treat_TE vs Ctrl_TE	Hypo	Genomic_feature_enhancer	MAFF-eDBD-1	0.000434988	Yin et al 2017
9-AGGCTGAGGCAGGAG	0.0019	213	Treat_TE vs Ctrl_TE	Hypo	Genomic_feature_enhancer	MAFG-eDBD-methyl-1	0.000434988	Yin et al 2017
9-AGGCTGAGGCAGGAG	0.0019	213	Treat_TE vs Ctrl_TE	Hypo	Genomic_feature_enhancer	MAFF-FL-1	0.000485439	Yin et al 2017
9-AGGCTGAGGCAGGAG	0.0019	213	Treat_TE vs Ctrl_TE	Hypo	Genomic_feature_enhancer	MAF-FL-methyl-1	0.000485439	Yin et al 2017
10-GCAYGYGCCACC	0.0021	112	Treat_TE vs Ctrl_TE	Hypo	Genomic_feature_enhancer	YBX1-eDBD-1	0.000112375	Yin et al 2017
10-GCAYGYGCCACC	0.0021	112	Treat_TE vs Ctrl_TE	Hypo	Genomic_feature_enhancer	YBX1-eDBD-methyl-1	0.000123407	Yin et al 2017
11-AAATTAGCYRGGCRT	0.0032	174	Treat_TE vs Ctrl_TE	Hypo	Genomic_feature_enhancer	PAX4-eDBD-3	0.000196745	Yin et al 2017
11-AAATTAGCYRGGCRT	0.0032	174	Treat_TE vs Ctrl_TE	Hypo	Genomic_feature_enhancer	VSX2-FL-1	0.000773807	Yin et al 2017
11-AAATTAGCYRGGCRT	0.0032	174	Treat_TE vs Ctrl_TE	Hypo	Genomic_feature_enhancer	VSX2-FL-methyl-1	0.00123162	Yin et al 2017
11-AAATTAGCYRGGCRT	0.0032	174	Treat_TE vs Ctrl_TE	Hypo	Genomic_feature_enhancer	EN2-eDBD-methyl-1	0.00169701	Yin et al 2017
11-AAATTAGCYRGGCRT	0.0032	174	Treat_TE vs Ctrl_TE	Hypo	Genomic_feature_enhancer	TLX2-eDBD-1	0.00169701	Yin et al 2017
12-CCTYGGCCTCCCAAA	0.0039	80	Treat_TE vs Ctrl_TE	Hypo	Genomic_feature_enhancer	NA	NA	NA
13-CCCCACCCC	0.0059	142	Treat_TE vs Ctrl_TE	Hypo	Genomic_feature_enhancer	CPSF4-FL-1	5.1294e-06	Yin et al 2017
13-CCCCACCCC	0.0059	142	Treat_TE vs Ctrl_TE	Hypo	Genomic_feature_enhancer	CPSF4-FL-methyl-1	6.31541e-06	Yin et al 2017
13-CCCCACCCC	0.0059	142	Treat_TE vs Ctrl_TE	Hypo	Genomic_feature_enhancer	ZNF444-FL-1	5.24726e-05	Yin et al 2017
13-CCCCACCCC	0.0059	142	Treat_TE vs Ctrl_TE	Hypo	Genomic_feature_enhancer	ZNF444-FL-methyl-1	5.24726e-05	Yin et al 2017
13-CCCCACCCC	0.0059	142	Treat_TE vs Ctrl_TE	Hypo	Genomic_feature_enhancer	ZNF281-eDBD-1	6.5181e-05	Yin et al 2017
14-GCRTGAGCCACYGY	0.0068	157	Treat_TE vs Ctrl_TE	Hypo	Genomic_feature_enhancer	NA	NA	NA
15-AATTTTTTTAAAA	0.013	73	Treat_TE vs Ctrl_TE	Hypo	Genomic_feature_enhancer	NA	NA	NA
16-AAAGGAAGGA	0.022	101	Treat_TE vs Ctrl_TE	Hypo	Genomic_feature_enhancer	ETV4-FL-methyl-2	6.38758e-06	Yin et al 2017
16-AAAGGAAGGA	0.022	101	Treat_TE vs Ctrl_TE	Hypo	Genomic_feature_enhancer	ETV4-eDBD-methyl-2	1.37179e-05	Yin et al 2017
16-AAAGGAAGGA	0.022	101	Treat_TE vs Ctrl_TE	Hypo	Genomic_feature_enhancer	ETV5-eDBD-methyl-2	1.75294e-05	Yin et al 2017
17-AAAAAAAAAAAAAAA	0.023	138	Treat_TE vs Ctrl_TE	Hypo	Genomic_feature_enhancer	NA	NA	NA
18-AATAAATAAATAAA	0.025	55	Treat_TE vs Ctrl_TE	Hypo	Genomic_feature_enhancer	FOXE1-eDBD-methyl-1	6.58229e-05	Yin et al 2017
18-AATAAATAAATAAA	0.025	55	Treat_TE vs Ctrl_TE	Hypo	Genomic_feature_enhancer	FOXE1-eDBD-1	0.000171435	Yin et al 2017
18-AATAAATAAATAAA	0.025	55	Treat_TE vs Ctrl_TE	Hypo	Genomic_feature_enhancer	FOXC2-eDBD-2	0.000203864	Yin et al 2017
19-CCCCACCC	0.033	101	Treat_TE vs Ctrl_TE	Hypo	Genomic_feature_enhancer	CPSF4-FL-1	6.04091e-06	Yin et al 2017
19-CCCCACCC	0.033	101	Treat_TE vs Ctrl_TE	Hypo	Genomic_feature_enhancer	CPSF4-FL-methyl-1	1.17389e-05	Yin et al 2017
19-CCCCACCC	0.033	101	Treat_TE vs Ctrl_TE	Hypo	Genomic_feature_enhancer	ZNF281-eDBD-1	2.98187e-05	Yin et al 2017
19-CCCCACCC	0.033	101	Treat_TE vs Ctrl_TE	Hypo	Genomic_feature_enhancer	FOXO3-eDBD-1	4.73106e-05	Yin et al 2017
19-CCCCACCC	0.033	101	Treat_TE vs Ctrl_TE	Hypo	Genomic_feature_enhancer	ZNF740-eDBD-1	5.44462e-05	Yin et al 2017
20-AGTAGCTGGGA	0.045	53	Treat_TE vs Ctrl_TE	Hypo	Genomic_feature_enhancer	NA	NA	NA
1-AACTCCTGACCTCAR	0.016	63	Treat_TE vs Ctrl_TE	Hypo	H3K27ac_enhancer	RARB-FL-2	0.000684954	Yin et al 2017
1-AACTCCTGACCTCAR	0.016	63	Treat_TE vs Ctrl_TE	Hypo	H3K27ac_enhancer	RARG-eDBD-1	0.000760923	Yin et al 2017
1-AACTCCTGACCTCAR	0.016	63	Treat_TE vs Ctrl_TE	Hypo	H3K27ac_enhancer	RARB-FL-methyl-2	0.000844776	Yin et al 2017
1-AACTCCTGACCTCAR	0.016	63	Treat_TE vs Ctrl_TE	Hypo	H3K27ac_enhancer	RARG-eDBD-2	0.00126108	Yin et al 2017
1-AACTCCTGACCTCAR	0.016	63	Treat_TE vs Ctrl_TE	Hypo	H3K27ac_enhancer	RARG-eDBD-methyl-1	0.00141131	Yin et al 2017
2-CCTGTAATCCCAGC	0.031	73	Treat_TE vs Ctrl_TE	Hypo	H3K27ac_enhancer	PITX2-FL-1	5.97143e-05	Yin et al 2017
2-CCTGTAATCCCAGC	0.031	73	Treat_TE vs Ctrl_TE	Hypo	H3K27ac_enhancer	PITX2-FL-methyl-1	9.20752e-05	Yin et al 2017
2-CCTGTAATCCCAGC	0.031	73	Treat_TE vs Ctrl_TE	Hypo	H3K27ac_enhancer	OTX2-FL-methyl-1	0.000128877	Yin et al 2017
2-CCTGTAATCCCAGC	0.031	73	Treat_TE vs Ctrl_TE	Hypo	H3K27ac_enhancer	PITX1-FL-methyl-1	0.000139973	Yin et al 2017
2-CCTGTAATCCCAGC	0.031	73	Treat_TE vs Ctrl_TE	Hypo	H3K27ac_enhancer	PITX2-eDBD-methyl-1	0.000139973	Yin et al 2017
3-RCCTCAGCCTCCC	0.031	95	Treat_TE vs Ctrl_TE	Hypo	H3K27ac_enhancer	ZNF787-FL-methyl-1	2.77209e-05	Yin et al 2017
3-RCCTCAGCCTCCC	0.031	95	Treat_TE vs Ctrl_TE	Hypo	H3K27ac_enhancer	ZNF787-FL-2	6.81379e-05	Yin et al 2017
3-RCCTCAGCCTCCC	0.031	95	Treat_TE vs Ctrl_TE	Hypo	H3K27ac_enhancer	CPSF4-FL-1	0.000369059	Yin et al 2017
3-RCCTCAGCCTCCC	0.031	95	Treat_TE vs Ctrl_TE	Hypo	H3K27ac_enhancer	ZNF444-FL-1	0.000397001	Yin et al 2017
3-RCCTCAGCCTCCC	0.031	95	Treat_TE vs Ctrl_TE	Hypo	H3K27ac_enhancer	CPSF4-FL-methyl-1	0.000496092	Yin et al 2017
1-AGCTGGGATTACAG	0.018	36	Treat_TE vs Ctrl_TE	Hypo	H3K27me3_enhancer	NA	NA	NA
2-GCCACCACGCC	0.036	32	Treat_TE vs Ctrl_TE	Hypo	H3K27me3_enhancer	CPSF4-FL-1	0.000259782	Yin et al 2017
2-GCCACCACGCC	0.036	32	Treat_TE vs Ctrl_TE	Hypo	H3K27me3_enhancer	ASCL2-FL-2	0.000346237	Yin et al 2017
2-GCCACCACGCC	0.036	32	Treat_TE vs Ctrl_TE	Hypo	H3K27me3_enhancer	CREB3L1-eDBD-methyl-1	0.000678982	Yin et al 2017
2-GCCACCACGCC	0.036	32	Treat_TE vs Ctrl_TE	Hypo	H3K27me3_enhancer	KLF3-FL-methyl-2	0.000818234	Yin et al 2017
2-GCCACCACGCC	0.036	32	Treat_TE vs Ctrl_TE	Hypo	H3K27me3_enhancer	KLF4-eDBD-1	0.000818234	Yin et al 2017
2-GCCACCACGCC	0.036	32	Treat_TE vs Ctrl_TE	Hypo	H3K27me3_enhancer	KLF6-eDBD-methyl-1	0.000818234	Yin et al 2017
3-AAAAATTAGCC	0.036	21	Treat_TE vs Ctrl_TE	Hypo	H3K27me3_enhancer	NA	NA	NA
4-CCAGCCTGGGYRACA	0.036	24	Treat_TE vs Ctrl_TE	Hypo	H3K27me3_enhancer	NA	NA	NA
1-CCTGTAATCCCAGC	1.2e-07	217	Treat_TE vs Ctrl_TE	Hypo	Promoter	PITX2-FL-methyl-1	0.000101803	Yin et al 2017
1-CCTGTAATCCCAGC	1.2e-07	217	Treat_TE vs Ctrl_TE	Hypo	Promoter	PITX2-FL-1	0.000110268	Yin et al 2017
1-CCTGTAATCCCAGC	1.2e-07	217	Treat_TE vs Ctrl_TE	Hypo	Promoter	PITX1-FL-methyl-1	0.000139545	Yin et al 2017
1-CCTGTAATCCCAGC	1.2e-07	217	Treat_TE vs Ctrl_TE	Hypo	Promoter	PITX2-eDBD-methyl-1	0.000150735	Yin et al 2017
1-CCTGTAATCCCAGC	1.2e-07	217	Treat_TE vs Ctrl_TE	Hypo	Promoter	PITX1-eDBD-1	0.000162717	Yin et al 2017
2-CCAGCCTGGGCAACA	4.8e-07	216	Treat_TE vs Ctrl_TE	Hypo	Promoter	NA	NA	NA
3-GAGGTTGCAGTGAGC	9.5e-07	194	Treat_TE vs Ctrl_TE	Hypo	Promoter	NA	NA	NA
4-GCCTCAGCCTCCCAA	1.5e-06	219	Treat_TE vs Ctrl_TE	Hypo	Promoter	ZNF787-FL-methyl-1	5.51833e-05	Yin et al 2017
4-GCCTCAGCCTCCCAA	1.5e-06	219	Treat_TE vs Ctrl_TE	Hypo	Promoter	ZNF787-FL-2	0.000120663	Yin et al 2017
5-AGTGCAGTGGCGCGA	3.8e-06	187	Treat_TE vs Ctrl_TE	Hypo	Promoter	NA	NA	NA
6-ATCGCTTGAACCCR	7.6e-06	193	Treat_TE vs Ctrl_TE	Hypo	Promoter	NA	NA	NA
7-TAGTAGAGAYGGGGT	3.1e-05	182	Treat_TE vs Ctrl_TE	Hypo	Promoter	NA	NA	NA
8-GTCAGGAGTTCGAGA	0.00024	165	Treat_TE vs Ctrl_TE	Hypo	Promoter	NA	NA	NA
9-GTCTCAAAAAAAAAA	0.00024	168	Treat_TE vs Ctrl_TE	Hypo	Promoter	NA	NA	NA
10-ACCAYGCCCRGCT	0.00043	212	Treat_TE vs Ctrl_TE	Hypo	Promoter	KLF12-FL-1	1.62881e-05	Yin et al 2017
10-ACCAYGCCCRGCT	0.00043	212	Treat_TE vs Ctrl_TE	Hypo	Promoter	KLF12-FL-methyl-1	3.25506e-05	Yin et al 2017
10-ACCAYGCCCRGCT	0.00043	212	Treat_TE vs Ctrl_TE	Hypo	Promoter	KLF3-FL-methyl-2	3.5095e-05	Yin et al 2017
10-ACCAYGCCCRGCT	0.00043	212	Treat_TE vs Ctrl_TE	Hypo	Promoter	KLF6-eDBD-methyl-1	5.89081e-05	Yin et al 2017
10-ACCAYGCCCRGCT	0.00043	212	Treat_TE vs Ctrl_TE	Hypo	Promoter	KLF3-FL-1	6.81112e-05	Yin et al 2017
11-CTCAGGTGATCCRCC	0.00049	140	Treat_TE vs Ctrl_TE	Hypo	Promoter	SREBF1-eDBD-methyl-1	1.96325e-06	Yin et al 2017
11-CTCAGGTGATCCRCC	0.00049	140	Treat_TE vs Ctrl_TE	Hypo	Promoter	SREBF2-eDBD-methyl-1	3.59915e-06	Yin et al 2017
11-CTCAGGTGATCCRCC	0.00049	140	Treat_TE vs Ctrl_TE	Hypo	Promoter	SREBF2-eDBD-1	0.000165402	Yin et al 2017
11-CTCAGGTGATCCRCC	0.00049	140	Treat_TE vs Ctrl_TE	Hypo	Promoter	BHLHE41-eDBD-methyl-1	0.000562449	Yin et al 2017
11-CTCAGGTGATCCRCC	0.00049	140	Treat_TE vs Ctrl_TE	Hypo	Promoter	BHLHE40-eDBD-methyl-1	0.000598352	Yin et al 2017
11-CTCAGGTGATCCRCC	0.00049	140	Treat_TE vs Ctrl_TE	Hypo	Promoter	BHLHE41-eDBD-1	0.000598352	Yin et al 2017
12-AAAAAAAAAAAAAA	0.00049	148	Treat_TE vs Ctrl_TE	Hypo	Promoter	NA	NA	NA
13-GAGCCACTGYGCCC	0.00049	120	Treat_TE vs Ctrl_TE	Hypo	Promoter	NA	NA	NA
14-CTCGTGATCCGCCC	0.0039	79	Treat_TE vs Ctrl_TE	Hypo	Promoter	NA	NA	NA
15-AAAATACAAAAAT	0.0059	144	Treat_TE vs Ctrl_TE	Hypo	Promoter	NA	NA	NA
16-GAGCGAGACTCC	0.0078	125	Treat_TE vs Ctrl_TE	Hypo	Promoter	NA	NA	NA
17-TAAATAAATAAAA	0.011	84	Treat_TE vs Ctrl_TE	Hypo	Promoter	FOXE1-eDBD-methyl-1	0.000110486	Yin et al 2017
17-TAAATAAATAAAA	0.011	84	Treat_TE vs Ctrl_TE	Hypo	Promoter	FOXA1-FL-methyl-1	0.000175211	Yin et al 2017
17-TAAATAAATAAAA	0.011	84	Treat_TE vs Ctrl_TE	Hypo	Promoter	FOXE1-eDBD-1	0.000235173	Yin et al 2017
17-TAAATAAATAAAA	0.011	84	Treat_TE vs Ctrl_TE	Hypo	Promoter	ONECUT2-FL-methyl-1	0.000300957	Yin et al 2017
17-TAAATAAATAAAA	0.011	84	Treat_TE vs Ctrl_TE	Hypo	Promoter	FOXA1-FL-1	0.000305928	Yin et al 2017
18-AGAAAGAAAAGAAAW	0.016	66	Treat_TE vs Ctrl_TE	Hypo	Promoter	ZNF713-eDBD-methyl-2	1.04312e-05	Yin et al 2017
18-AGAAAGAAAAGAAAW	0.016	66	Treat_TE vs Ctrl_TE	Hypo	Promoter	ZNF713-eDBD-2	1.77975e-05	Yin et al 2017
19-GGAGTTYGAGA	0.016	76	Treat_TE vs Ctrl_TE	Hypo	Promoter	NA	NA	NA
20-CTGGGATTACAGRC	0.031	84	Treat_TE vs Ctrl_TE	Hypo	Promoter	PITX2-FL-1	0.000159566	Yin et al 2017
20-CTGGGATTACAGRC	0.031	84	Treat_TE vs Ctrl_TE	Hypo	Promoter	PITX2-FL-methyl-1	0.000262252	Yin et al 2017
20-CTGGGATTACAGRC	0.031	84	Treat_TE vs Ctrl_TE	Hypo	Promoter	OTX2-FL-methyl-1	0.000333494	Yin et al 2017
20-CTGGGATTACAGRC	0.031	84	Treat_TE vs Ctrl_TE	Hypo	Promoter	PITX2-eDBD-methyl-1	0.000333494	Yin et al 2017
20-CTGGGATTACAGRC	0.031	84	Treat_TE vs Ctrl_TE	Hypo	Promoter	PITX1-FL-1	0.000360881	Yin et al 2017
20-CTGGGATTACAGRC	0.031	84	Treat_TE vs Ctrl_TE	Hypo	Promoter	PITX1-eDBD-1	0.000360881	Yin et al 2017
20-CTGGGATTACAGRC	0.031	84	Treat_TE vs Ctrl_TE	Hypo	Promoter	RHOXF2-FL-1	0.000360881	Yin et al 2017
