# Supplementary material for: Single-cell multi-omics of human preimplantation embryos shows susceptibility to glucocorticoids
Source: Genome Res. 2022 Sep;32(9):1627–41. doi: 10.1101/gr.276665.122 (PMC9528977; doi:10.1101/gr.276665.122)
Supplement: Supplemental Material [file supp_gr.276665.122_Supplemental_Table_S6.xls]

## Sheet:  Treat_vs_Ctrl.smallRNA.DE.tsv
Differentially expressed small RNA (tRNA, miRNA, snRNA and snoRNA) between control and glucocorticoid exposure
ID	p_value	log_fc	fdr	mean1	mean2	mean	mean_weighted	type	pct.1	pct.2	UpOrDown
hsa-miR-302d-5p	4.55218e-14	1.07499	4.26767e-12	29.9381	52.2807	38.2078	41.1094	miRNA	1	1	UpDEG
hsa-miR-498-3p	1.57787e-13	-1.64287	9.86166e-12	55.6495	16.1404	41.026	35.8949	miRNA	0.865979	0.964912	DownDEG
hsa-miR-367-5p	9.07976e-13	1.47425	4.86416e-11	4.37113	9.61404	6.31169	6.99258	miRNA	0.721649	0.947368	UpDEG
hsa-miR-26a-5p	1.82021e-12	-0.454457	7.58421e-11	103.825	52.3333	84.7662	78.079	miRNA	1	1	DownDEG
hsa-miR-26a-1-3p	2.13529e-12	-0.446354	8.00733e-11	118.155	59.7018	96.5195	88.9282	miRNA	1	1	DownDEG
hsa-miR-625-3p	5.49066e-10	-0.727052	1.58385e-08	43.4021	16.7018	33.5195	30.0519	miRNA	1	1	DownDEG
hsa-miR-302b-5p	3.40451e-09	1.01694	8.51128e-08	192.162	308.211	235.115	250.186	miRNA	1	1	UpDEG
hsa-miR-302a-5p	4.64447e-09	1.13776	1.08855e-07	104.326	200.246	139.829	152.286	miRNA	1	1	UpDEG
hsa-miR-191-5p	1.97746e-08	-0.600876	3.53118e-07	37.2784	15.6491	29.2727	26.4637	miRNA	1	1	DownDEG
hsa-miR-302c-5p	1.97293e-07	1.23397	2.84557e-06	9.57388	20.1754	13.4978	14.8747	miRNA	0.927835	1	UpDEG
hsa-miR-1323	1.30512e-06	-0.501785	1.68766e-05	210.691	108.807	172.981	159.749	miRNA	0.865979	1	DownDEG
hsa-miR-520d-3p	1.55881e-06	-0.498371	1.94852e-05	95.6151	46.6433	77.4892	71.1292	miRNA	0.886598	1	DownDEG
hsa-miR-200c-3p	2.31776e-06	-0.447698	2.80374e-05	88.8041	45.6491	72.8312	67.2266	miRNA	1	1	DownDEG
hsa-miR-378c	6.53477e-06	1.11102	7.00154e-05	0.793471	1.19006	0.94026	0.991765	miRNA	0.360825	0.473684	UpDEG
hsa-miR-526a-5p	1.00263e-05	0.586278	0.000104441	12.7333	12.3889	12.6058	12.5611	miRNA	0.876289	1	UpDEG
hsa-miR-194-5p	1.24398e-05	1.10231	0.000125163	4.00515	4.52632	4.19805	4.26574	miRNA	0.731959	0.894737	UpDEG
hsa-miR-16-5p	1.52509e-05	0.651346	0.000143758	8.37113	7.66667	8.11039	8.0189	miRNA	0.989691	1	UpDEG
hsa-miR-423-3p	2.2065e-05	-0.31851	0.000197009	68.2749	37.3684	56.8355	52.8217	miRNA	1	1	DownDEG
hsa-miR-372-3p	3.91252e-05	0.367158	0.000333453	772.66	534.175	684.39	653.418	miRNA	1	1	UpDEG
hsa-miR-375-5p	6.22596e-05	-2.65	0.000486403	4.80412	0.45614	3.19481	2.63013	miRNA	0.649485	0.333333	DownDEG
hsa-miR-518d-3p	7.05119e-05	0.520712	0.000528839	25.5526	24.4035	25.1273	24.978	miRNA	0.896907	1	UpDEG
hsa-miR-526a-3p	9.35212e-05	0.518102	0.000661707	25.7502	24.7368	25.3751	25.2435	miRNA	0.907216	1	UpDEG
hsa-miR-486-3p	0.000119305	-1.59113	0.000828508	7.50515	1.87719	5.42208	4.69117	miRNA	0.835052	0.719298	DownDEG
hsa-miR-16-2-3p	0.000183152	0.523106	0.00118417	10.3918	8.89474	9.83766	9.64324	miRNA	1	1	UpDEG
hsa-miR-25-5p	0.000547406	-0.25948	0.0033652	75.8763	44	64.0779	59.9381	miRNA	1	1	DownDEG
hsa-miR-877-3p	0.000613019	-0.982256	0.00370778	3.54639	1.05263	2.62338	2.29951	miRNA	0.690722	0.526316	DownDEG
hsa-miR-203a-3p	0.000820631	-0.949723	0.00480839	14.7216	4.5614	10.961	9.64153	miRNA	0.979381	0.859649	DownDEG
hsa-miR-520c-3p	0.00142963	0.349598	0.00800168	49.7777	43.3596	47.4022	46.5687	miRNA	0.886598	1	UpDEG
hsa-miR-561-3p	0.00147006	-0.976812	0.00810696	3.65979	1.29825	2.78571	2.47902	miRNA	0.824742	0.614035	DownDEG
hsa-miR-378a-3p	0.00186179	0.301493	0.0101184	110.809	102.342	107.675	106.576	miRNA	1	1	UpDEG
hsa-miR-30d-5p	0.00218128	-0.428132	0.0115209	28.6186	13.614	23.0649	21.1163	miRNA	0.989691	0.982456	DownDEG
hsa-miR-4485-5p	0.00330522	-1.72039	0.0163087	15.4227	2.66667	10.7013	9.04467	miRNA	0.670103	0.754386	DownDEG
hsa-miR-518b	0.0034424	-0.468666	0.0167649	10.3093	4.70175	8.23377	7.50552	miRNA	0.865979	0.947368	DownDEG
hsa-miR-3180	0.00477025	-1.04039	0.0229339	1.39708	0.427193	1.0381	0.912136	miRNA	0.484536	0.263158	DownDEG
hsa-miR-941	0.00502488	-0.934291	0.0238523	4.78417	1.51704	3.57491	3.15061	miRNA	0.701031	0.578947	DownDEG
hsa-miR-525-3p	0.00562861	-0.316667	0.0263841	105.485	57.9649	87.8961	81.7247	miRNA	0.876289	1	DownDEG
hsa-miR-371a-3p	0.00609756	-0.129744	0.0282294	2620.43	1574.63	2233.35	2097.53	miRNA	1	1	DownDEG
hsa-miR-519e-3p	0.0081721	0.621129	0.0364826	6.30928	6.33333	6.31818	6.32131	miRNA	0.783505	0.894737	UpDEG
hsa-miR-185-3p	0.00847156	-0.473836	0.0373745	12.9278	6.38596	10.5065	9.6569	miRNA	0.927835	0.912281	DownDEG
hsa-miR-103a-3p	0.00882816	0.358525	0.0384949	22.7526	16.7368	20.526	19.7447	miRNA	0.979381	1	UpDEG
hsa-miR-9-5p	0.00997308	0.422685	0.0424653	35.134	27.269	32.2229	31.2015	miRNA	1	1	UpDEG
hsa-miR-9-3p	0.0100784	0.427519	0.0424653	19.0928	14.4503	17.3745	16.7715	miRNA	0.989691	1	UpDEG
hsa-miR-21-3p	0.0103613	0.43455	0.0431723	29.0515	29.8246	29.3377	29.4381	miRNA	1	1	UpDEG
SNORD22	3.45444e-10	-1.00447	5.80346e-08	24.9175	8.24561	18.7468	16.5816	snoRNA	0.989691	0.982456	DownDEG
SNORD99	8.34898e-10	-0.572539	7.01314e-08	220.474	107.649	178.714	164.062	snoRNA	1	1	DownDEG
SNORD64	7.07062e-08	0.876969	3.33655e-06	6.43299	7.77193	6.92857	7.10246	snoRNA	0.948454	0.964912	UpDEG
SNORD93	5.16734e-07	0.621959	1.73623e-05	44.5258	38.614	42.3377	41.5699	snoRNA	1	1	UpDEG
SNORD28	6.90856e-07	0.693187	1.9344e-05	10.4639	12.2456	11.1234	11.3548	snoRNA	1	1	UpDEG
SNORD1B	5.20091e-06	0.61667	0.000110709	14.134	14.0175	14.0909	14.0758	snoRNA	1	1	UpDEG
SNORA71A	5.27186e-06	1.58738	0.000110709	0.541237	1.11988	0.755411	0.83056	snoRNA	0.237113	0.473684	UpDEG
SNORD49B	1.38631e-05	0.834485	0.000232665	4.45876	6.26316	5.12662	5.36096	snoRNA	0.907216	0.947368	UpDEG
SNORD117	1.5234e-05	0.763925	0.000232665	4.46392	5.21053	4.74026	4.83722	snoRNA	0.865979	0.982456	UpDEG
SNORD116-17	4.18054e-05	0.970968	0.000540255	0.941062	1.18409	1.03101	1.06258	snoRNA	0.484536	0.614035	UpDEG
SNORA16A	8.04131e-05	0.79833	0.000964957	4.80412	5.85965	5.19481	5.33189	snoRNA	0.876289	0.964912	UpDEG
SNORD116-19	0.000126703	0.954928	0.00141907	0.95455	1.18263	1.03897	1.06859	snoRNA	0.463918	0.614035	UpDEG
SNORD69	0.000371303	-0.309502	0.00325535	555.598	345.982	478.013	450.79	snoRNA	1	1	DownDEG
SNORA71D	0.000476341	0.458554	0.00350494	9.23711	8.81287	9.08009	9.02499	snoRNA	0.989691	0.982456	UpDEG
SNORA26	0.000613935	-1.31586	0.00429754	1.25773	0.356725	0.924242	0.807229	snoRNA	0.463918	0.210526	DownDEG
SNORD104	0.000833886	0.261694	0.00538819	27.4845	23.1579	25.8831	25.3212	snoRNA	1	1	UpDEG
SNORD116-14	0.00135139	0.886636	0.00764115	0.849444	0.996791	0.903982	0.923118	snoRNA	0.42268	0.45614	UpDEG
SNORD109A	0.00136449	0.61088	0.00764115	5.73196	5.76316	5.74351	5.74756	snoRNA	0.927835	0.912281	UpDEG
SNORA57	0.00229246	0.910727	0.0112283	3.27835	4.52632	3.74026	3.90233	snoRNA	0.731959	0.824561	UpDEG
SNORD30	0.00396847	0.290234	0.0162233	40.7835	37.3158	39.5	39.0496	snoRNA	1	1	UpDEG
SNORA36C	0.00542393	0.787981	0.0198091	0.871134	1.0614	0.941558	0.966269	snoRNA	0.391753	0.438596	UpDEG
SNORD60	0.00646829	0.291739	0.022639	22.701	16.3684	20.3571	19.5347	snoRNA	1	1	UpDEG
SNORD116-15	0.00724746	0.777945	0.0248484	0.849272	0.932464	0.880064	0.890868	snoRNA	0.443299	0.385965	UpDEG
SNORD3A	0.00803588	0.363991	0.0270006	220.483	140.501	190.879	180.492	snoRNA	1	1	UpDEG
SNORA44	0.00841209	1.13936	0.0277104	3.07216	8.66667	5.14286	5.86942	snoRNA	0.804124	0.859649	UpDEG
RNU6-13P	7.97436e-18	2.02433	2.72723e-15	2.71522	7.28675	4.40728	5.00099	snRNA	0.639175	0.912281	UpDEG
RNU6-21P	2.29601e-16	2.16332	3.73114e-14	0.415573	1.37565	0.770926	0.895612	snRNA	0.123711	0.438596	UpDEG
RNU6-12P	3.91995e-16	1.94275	3.73114e-14	2.738	7.13889	4.3669	4.93844	snRNA	0.701031	0.912281	UpDEG
RNU6-41P	4.36391e-16	2.30187	3.73114e-14	2.29353	7.15982	4.09469	4.72668	snRNA	0.484536	0.824561	UpDEG
RNU6-820P	1.91341e-15	2.11361	1.30877e-13	1.87044	5.2454	3.11961	3.55792	snRNA	0.391753	0.807018	UpDEG
RNU6-20P	3.27666e-15	1.83112	1.86769e-13	2.21199	5.05327	3.26363	3.63263	snRNA	0.536082	0.877193	UpDEG
RNU6-1266P	5.22815e-14	1.99634	1.84633e-12	0.968262	2.7259	1.61882	1.84708	snRNA	0.237113	0.596491	UpDEG
RNU6-727P	5.33982e-14	1.93615	1.84633e-12	0.587947	1.6304	0.973789	1.10917	snRNA	0.134021	0.491228	UpDEG
RNU6-737P	1.53954e-13	1.91168	4.78657e-12	1.25716	3.2107	1.98022	2.23393	snRNA	0.340206	0.701754	UpDEG
RNU12	1.96985e-13	-1.24829	5.61408e-12	28.9175	8.02632	21.1851	18.4719	snRNA	1	0.964912	DownDEG
RNU6-1249P	1.3456e-12	1.90355	3.53997e-11	1.04639	2.74338	1.6745	1.89489	snRNA	0.268041	0.614035	UpDEG
RNU6-1329P	1.86478e-12	1.77101	4.5554e-11	0.973981	2.39567	1.50019	1.68483	snRNA	0.278351	0.561404	UpDEG
RNU6-86P	1.54199e-11	1.94662	3.51574e-10	0.402383	1.14653	0.677816	0.774459	snRNA	0.113402	0.438596	UpDEG
RNU6-18P	5.75775e-11	1.21883	1.23072e-09	4.34338	8.01582	5.70266	6.1796	snRNA	0.969072	0.964912	UpDEG
RNU4-1	6.46068e-11	-1.19351	1.29974e-09	23.5644	7.29561	17.5428	15.43	snRNA	1	0.964912	DownDEG
RNU6-17P	4.61161e-10	1.14844	8.76206e-09	4.46051	7.78056	5.68936	6.12054	snRNA	0.969072	0.964912	UpDEG
RNU4-2	1.46397e-08	-1.04378	2.5034e-07	13.1756	4.973	10.1396	9.07432	snRNA	0.989691	0.894737	DownDEG
RNVU1-17	2.69603e-07	-0.603337	3.84184e-06	15.5933	8.80344	13.0802	12.1984	snRNA	1	1	DownDEG
RNU6-25P	5.82014e-06	0.820304	7.10889e-05	11.7332	15.1078	12.9823	13.4205	snRNA	0.989691	0.982456	UpDEG
RNU6-73P	1.11195e-05	-1.49662	0.000131134	1.86771	0.494396	1.35941	1.18105	snRNA	0.670103	0.315789	DownDEG
RNU1-106P	1.35191e-05	1.35712	0.000149146	0.31272	0.576145	0.410221	0.444432	snRNA	0.113402	0.350877	UpDEG
RNU6-22P	4.3609e-05	-1.34694	0.000426123	1.94657	0.568964	1.43668	1.25777	snRNA	0.659794	0.385965	DownDEG
RNU6V	4.57127e-05	-1.27594	0.000434271	2.00697	0.613433	1.49118	1.3102	snRNA	0.690722	0.421053	DownDEG
RNU5B-1	0.000157878	-0.809947	0.00134986	10.7537	4.67387	8.50338	7.71379	snRNA	0.979381	0.947368	DownDEG
RNU5A-8P	0.000446907	-1.0919	0.0029969	7.10265	2.13723	5.2648	4.61994	snRNA	0.948454	0.736842	DownDEG
RNU6-842P	0.0011074	-1.32432	0.00631217	2.13299	0.629239	1.57641	1.38111	snRNA	0.57732	0.385965	DownDEG
RNU4-82P	0.00115067	-1.53377	0.00645129	1.04597	0.251462	0.751902	0.648718	snRNA	0.402062	0.140351	DownDEG
RNU6-271P	0.00135961	-1.011	0.0072654	1.89217	0.697856	1.45012	1.29501	snRNA	0.690722	0.385965	DownDEG
RNVU1-15	0.00241471	-0.909729	0.0114699	0.782569	0.315969	0.609866	0.549269	snRNA	0.371134	0.157895	DownDEG
RNU6-11P	0.00311587	0.448865	0.0142084	16.5183	17.2815	16.8008	16.8999	snRNA	1	1	UpDEG
RNU6-8	0.00481418	0.411666	0.0198368	17.2753	17.7167	17.4387	17.496	snRNA	0.989691	1	UpDEG
RNVU1-7	0.00564305	-0.311763	0.022183	22.53	12.6985	18.8911	17.6142	snRNA	1	0.982456	DownDEG
RNU5E-6P	0.00628708	-0.588721	0.0244339	7.88167	3.42963	6.23384	5.65565	snRNA	1	0.842105	DownDEG
RNU6-5P	0.00682279	0.388169	0.0262179	17.2536	17.4382	17.3219	17.3459	snRNA	1	1	UpDEG
RNU2-59P	0.00906483	0.61607	0.0329805	1.07831	1.35229	1.17972	1.2153	snRNA	0.505155	0.684211	UpDEG
RNU6-1	0.0113625	0.366779	0.039653	17.4838	17.4316	17.4645	17.4577	snRNA	1	1	UpDEG
RNU5E-4P	0.0124965	-0.914696	0.0423867	3.52996	1.146	2.64758	2.33798	snRNA	0.845361	0.526316	DownDEG
RNU5A-1	0.0138963	-0.93269	0.0465934	29.6888	10.973	22.7615	20.3309	snRNA	1	0.947368	DownDEG
RNU5D-1	0.0144062	-1.28212	0.0470108	21.5859	5.63577	15.6823	13.6108	snRNA	0.896907	0.649123	DownDEG
tRNA-Und-NNN-4-1	1.44808e-15	-2.65406	7.61692e-13	41.637	1.77872	26.8843	21.7079	tRNA	0.793814	0.877193	DownDEG
tRNA-Leu-CAG-2-1	2.57819e-12	-0.801636	6.78065e-10	137.237	26.9328	96.4103	82.085	tRNA	1	1	DownDEG
tRNA-Phe-GAA-1-4	1.50799e-11	-1.91566	2.64401e-09	4.27587	0.472772	2.86823	2.37432	tRNA	0.762887	0.385965	DownDEG
tRNA-Ala-AGC-5-1	2.54492e-11	-1.78343	2.67726e-09	9.72659	1.28658	6.60269	5.50658	tRNA	0.907216	0.807018	DownDEG
tRNA-Ala-AGC-7-1	5.80177e-11	-1.64156	5.08622e-09	20.8103	3.19493	14.2903	12.0026	tRNA	0.989691	0.964912	DownDEG
tRNA-Phe-GAA-3-1	2.57187e-10	-2.47182	1.78555e-08	2.0471	0.170078	1.35236	1.10859	tRNA	0.57732	0.0877193	DownDEG
tRNA-Glu-TTC-5-1	2.71567e-10	-2.81686	1.78555e-08	8.87675	0.464912	5.76328	4.67083	tRNA	0.670103	0.385965	DownDEG
tRNA-Met-CAT-4-1	3.69202e-10	-1.71858	2.09452e-08	4.31759	0.553209	2.92428	2.4354	tRNA	0.804124	0.54386	DownDEG
tRNA-Ala-AGC-2-2	3.98197e-10	-1.35641	2.09452e-08	7.67633	1.25144	5.29829	4.46389	tRNA	0.907216	0.807018	DownDEG
tRNA-Cys-GCA-11-1	4.71723e-10	-2.50146	2.25569e-08	4.70792	0.295824	3.07487	2.50187	tRNA	0.659794	0.280702	DownDEG
tRNA-Phe-GAA-2-1	6.16792e-10	-2.26537	2.70361e-08	1.64735	0.149756	1.09305	0.898553	tRNA	0.536082	0.105263	DownDEG
tRNA-Ala-TGC-7-1	7.55566e-10	-1.55375	2.92735e-08	2.71125	0.376229	1.84699	1.54374	tRNA	0.587629	0.350877	DownDEG
tRNA-Ala-AGC-1-1	7.79144e-10	-1.56404	2.92735e-08	5.67712	0.76886	3.86043	3.22299	tRNA	0.814433	0.614035	DownDEG
tRNA-Thr-TGT-3-1	1.61456e-09	-1.70669	5.66172e-08	4.66924	0.570175	3.15206	2.61971	tRNA	0.773196	0.491228	DownDEG
tRNA-Ala-AGC-2-1	1.76874e-09	-1.2989	5.81474e-08	7.57556	1.29333	5.25032	4.43444	tRNA	0.907216	0.789474	DownDEG
tRNA-Ala-TGC-5-1	3.85589e-09	-1.40044	1.19306e-07	2.94435	0.449746	2.02103	1.69705	tRNA	0.680412	0.403509	DownDEG
tRNA-Lys-TTT-3-4	4.6889e-09	0.663139	1.3702e-07	100.2	64.6603	87.0457	82.4302	tRNA	1	1	UpDEG
tRNA-Ala-CGC-2-1	5.99959e-09	-1.37641	1.66094e-07	4.1762	0.621749	2.86059	2.39898	tRNA	0.742268	0.54386	DownDEG
tRNA-Leu-CAG-1-5	1.04806e-08	-0.76942	2.75639e-07	135.64	26.6062	95.2833	81.1231	tRNA	1	1	DownDEG
tRNA-Glu-TTC-10-2	1.11843e-08	1.04174	2.80141e-07	3.65906	3.50676	3.60269	3.58291	tRNA	0.773196	0.929825	UpDEG
tRNA-Leu-CAG-1-4	1.35187e-08	-0.747675	3.2322e-07	134.954	26.9454	94.977	80.9499	tRNA	1	1	DownDEG
tRNA-Val-AAC-6-1	2.04393e-08	-1.60062	4.53606e-07	1.9889	0.264769	1.35075	1.12683	tRNA	0.556701	0.22807	DownDEG
tRNA-Ala-TGC-3-2	2.06968e-08	-1.19264	4.53606e-07	5.1532	0.893533	3.57657	3.02337	tRNA	0.824742	0.649123	DownDEG
tRNA-Leu-CAG-1-3	3.47121e-08	-0.734385	7.30342e-07	134.808	26.7471	94.8117	80.7778	tRNA	1	1	DownDEG
tRNA-Ala-TGC-1-1	3.81948e-08	-1.25675	7.72709e-07	4.28731	0.678631	2.95163	2.48297	tRNA	0.721649	0.596491	DownDEG
tRNA-Leu-TAG-2-1	4.12269e-08	-0.99821	8.03161e-07	12.318	2.27206	8.59968	7.29502	tRNA	0.969072	0.894737	DownDEG
tRNA-Leu-CAG-1-1	4.55111e-08	-0.726798	8.54958e-07	135.942	27.0573	95.6402	81.4994	tRNA	1	1	DownDEG
tRNA-Leu-CAG-1-2	5.32903e-08	-0.71834	9.61989e-07	136.214	27.5221	95.9839	81.8681	tRNA	1	1	DownDEG
tRNA-Lys-TTT-5-1	5.4957e-08	0.583175	9.61989e-07	107.819	65.938	92.3177	86.8786	tRNA	1	1	UpDEG
tRNA-Ala-TGC-8-1	5.66952e-08	-1.25874	9.61989e-07	1.65701	0.285369	1.14932	0.971188	tRNA	0.505155	0.280702	DownDEG
tRNA-Leu-CAG-1-7	1.22064e-07	-0.71887	2.00643e-06	134.976	26.832	94.9488	80.9041	tRNA	1	1	DownDEG
tRNA-Cys-GCA-9-1	1.28888e-07	-1.48757	2.05439e-06	2.50525	0.344911	1.70564	1.42508	tRNA	0.597938	0.298246	DownDEG
tRNA-Cys-GCA-9-4	1.481e-07	-1.47239	2.2912e-06	2.37626	0.329968	1.61887	1.35312	tRNA	0.57732	0.368421	DownDEG
tRNA-Met-CAT-3-2	2.62032e-07	-1.74732	3.93797e-06	4.11794	0.522215	2.78705	2.32008	tRNA	0.814433	0.491228	DownDEG
tRNA-Glu-TTC-10-1	2.71301e-07	1.0853	3.96401e-06	10.5506	11.7821	11.0064	11.1664	tRNA	1	0.947368	UpDEG
tRNA-Glu-TTC-3-1	3.228e-07	-0.447883	4.39521e-06	376.061	87.7698	269.356	231.915	tRNA	1	1	DownDEG
tRNA-Cys-GCA-10-1	3.25881e-07	-1.50193	4.39521e-06	2.36807	0.324589	1.61172	1.34633	tRNA	0.57732	0.298246	DownDEG
tRNA-Lys-TTT-2-1	4.87398e-07	-0.846105	6.40928e-06	15.3835	4.32447	11.2902	9.85398	tRNA	0.969072	1	DownDEG
tRNA-Thr-TGT-4-1	6.4792e-07	-1.31127	8.31234e-06	2.98969	0.505848	2.07035	1.74777	tRNA	0.731959	0.421053	DownDEG
tRNA-Leu-CAG-2-2	7.34947e-07	-0.697815	9.20434e-06	124.905	25.1269	87.9743	75.0161	tRNA	1	1	DownDEG
tRNA-Lys-TTT-3-2	9.01624e-07	0.483371	1.10292e-05	119.324	66.9945	99.9556	93.1595	tRNA	1	1	UpDEG
tRNA-Cys-GCA-9-2	1.46686e-06	-1.36894	1.75356e-05	2.41974	0.36611	1.65963	1.39293	tRNA	0.56701	0.315789	DownDEG
tRNA-Cys-GCA-9-3	1.86886e-06	-1.2925	2.18449e-05	2.44415	0.383602	1.68148	1.41388	tRNA	0.639175	0.385965	DownDEG
tRX-000057	2.2958e-06	-1.75647	2.6252e-05	2.28758	0.270468	1.54099	1.27902	tRNA	0.484536	0.175439	DownDEG
tRNA-Ala-AGC-4-1	2.91685e-06	-1.08278	3.26439e-05	4.3993	0.800989	3.06746	2.60015	tRNA	0.804124	0.578947	DownDEG
tRNA-Met-CAT-1-1	3.09481e-06	-1.41666	3.39139e-05	21.1332	3.72807	14.691	12.4306	tRNA	1	0.982456	DownDEG
tRNA-Ser-GCT-6-1	3.29823e-06	-2.19268	3.54055e-05	1.36195	0.12629	0.904595	0.74412	tRNA	0.350515	0.105263	DownDEG
tRNA-Val-CAC-1-6	3.37624e-06	0.434187	3.55181e-05	222.391	124.439	186.136	173.415	tRNA	1	1	UpDEG
tRNA-Und-NNN-3-1	3.98099e-06	-0.993073	4.02692e-05	5.12868	0.925649	3.57301	3.02716	tRNA	0.927835	0.684211	DownDEG
tRNA-Gln-CTG-4-1	4.07023e-06	-0.883539	4.03951e-05	7.79966	1.74078	5.55709	4.77022	tRNA	0.948454	0.912281	DownDEG
tRNA-Val-TAC-4-1	5.11096e-06	-0.753482	4.96314e-05	18.5605	4.32993	13.2933	11.4452	tRNA	0.979381	1	DownDEG
tRNA-Ala-TGC-6-1	5.1896e-06	-1.17113	4.96314e-05	3.41588	0.584985	2.36808	2.00043	tRNA	0.71134	0.473684	DownDEG
tRNA-Phe-GAA-1-5	6.14353e-06	-1.43673	5.77053e-05	1.43803	0.247041	0.997212	0.842538	tRNA	0.505155	0.192982	DownDEG
tRNA-Val-CAC-1-2	6.84665e-06	0.44798	6.31813e-05	214.054	119.799	179.168	166.927	tRNA	1	1	UpDEG
tRNA-His-GTG-1-5	7.06197e-06	0.563741	6.40448e-05	24.003	14.6158	20.5285	19.3094	tRNA	1	1	UpDEG
tRNA-His-GTG-1-2	7.82495e-06	0.594425	6.97614e-05	22.1706	14.1501	19.2019	18.1603	tRNA	1	1	UpDEG
tRNA-Cys-GCA-15-1	8.91761e-06	-1.39267	7.81777e-05	2.05352	0.304922	1.40631	1.17922	tRNA	0.43299	0.298246	DownDEG
tRNA-Val-CAC-1-4	9.53097e-06	0.401141	8.21851e-05	229.047	126.225	190.99	177.636	tRNA	1	1	UpDEG
tRNA-Leu-TAA-1-1	1.46441e-05	-0.68273	0.000122974	28.2451	7.98446	20.746	18.1148	tRNA	1	1	DownDEG
tRNA-His-GTG-1-9	1.49594e-05	0.590525	0.000122974	22.2684	14.0264	19.2178	18.1474	tRNA	1	1	UpDEG
tRNA-His-GTG-1-3	1.49627e-05	0.57531	0.000122974	22.4614	14.149	19.3848	18.3052	tRNA	1	1	UpDEG
tRNA-Gly-TCC-4-1	1.6208e-05	-0.63691	0.000130219	14.8031	3.32956	10.5564	9.06635	tRNA	1	0.982456	DownDEG
tRNA-Leu-TAA-4-1	1.63393e-05	-1.26959	0.000130219	2.73024	0.466507	1.89237	1.59837	tRNA	0.670103	0.315789	DownDEG
tRNA-Ser-ACT-1-1	1.92283e-05	-1.99886	0.000150611	2.27401	0.241166	1.52159	1.25759	tRNA	0.412371	0.140351	DownDEG
tRNA-Cys-GCA-7-1	1.94707e-05	-1.23782	0.000150611	1.89837	0.344111	1.3231	1.12124	tRNA	0.536082	0.280702	DownDEG
tRNA-Val-CAC-8-1	2.25147e-05	-1.53656	0.000171634	1.79033	0.254971	1.22205	1.02265	tRNA	0.42268	0.175439	DownDEG
tRNA-Cys-GCA-6-1	2.4457e-05	-1.08748	0.000181189	4.45497	0.81022	3.10594	2.63259	tRNA	0.804124	0.631579	DownDEG
tRNA-Phe-GAA-1-3	2.94107e-05	-1.2243	0.000210409	1.44217	0.279205	1.01172	0.860687	tRNA	0.525773	0.22807	DownDEG
tRNA-Lys-TTT-3-5	3.01583e-05	0.375501	0.000210409	147.97	83.8395	124.233	115.905	tRNA	1	1	UpDEG
tRNA-Cys-GCA-5-1	3.04012e-05	-1.18398	0.000210409	5.92794	0.896827	4.06577	3.41238	tRNA	0.814433	0.578947	DownDEG
tRNA-Leu-TAA-2-1	3.2123e-05	-1.39862	0.000219438	5.87578	0.989752	4.06732	3.43277	tRNA	0.907216	0.614035	DownDEG
tRNA-Gln-CTG-4-2	3.34618e-05	-0.748502	0.000225653	9.9547	2.40271	7.15948	6.1787	tRNA	0.989691	0.929825	DownDEG
tRNA-Cys-GCA-2-2	3.49335e-05	-0.811076	0.000232595	13.7159	2.81816	9.68233	8.26704	tRNA	0.979381	0.947368	DownDEG
tRNA-Phe-GAA-1-2	3.70029e-05	-1.29336	0.000243294	1.33964	0.249965	0.93632	0.794803	tRNA	0.43299	0.210526	DownDEG
tRNA-Phe-GAA-1-6	3.8123e-05	-1.28676	0.000247564	1.49186	0.284176	1.04486	0.888019	tRNA	0.505155	0.22807	DownDEG
tRNA-His-GTG-1-1	3.8782e-05	0.559373	0.000248772	22.3833	13.8369	19.22	18.1101	tRNA	1	1	UpDEG
tRNA-Val-AAC-1-5	4.24996e-05	0.518548	0.000266128	117.707	65.4447	98.363	91.5758	tRNA	1	1	UpDEG
tRNA-Gly-CCC-4-1	5.44613e-05	-0.897902	0.0003331	6.84947	1.39806	4.83174	4.12377	tRNA	0.814433	0.719298	DownDEG
tRNA-Gly-CCC-5-1	5.98084e-05	-1.65577	0.0003616	6.43595	0.805386	4.35191	3.62067	tRNA	0.804124	0.508772	DownDEG
tRNA-Leu-CAG-1-6	6.20154e-05	-0.654621	0.000368125	123.074	25.1049	86.813	74.0897	tRNA	1	1	DownDEG
tRNA-Leu-AAG-4-1	6.23229e-05	-1.66945	0.000368125	0.938783	0.13279	0.640461	0.535786	tRNA	0.340206	0.0877193	DownDEG
tRNA-Arg-TCT-5-1	6.29871e-05	-1.6341	0.000368125	1.85874	0.233083	1.25703	1.04591	tRNA	0.402062	0.140351	DownDEG
tRNA-Val-AAC-1-4	6.89757e-05	0.50188	0.000394457	118.395	64.9132	98.5998	91.6541	tRNA	1	1	UpDEG
tRNA-Glu-TTC-11-1	6.89925e-05	-1.36345	0.000394457	1.49485	0.236842	1.02922	0.865844	tRNA	0.42268	0.157895	DownDEG
tRNA-Cys-GCA-8-1	7.54054e-05	-0.994639	0.000421949	2.68949	0.528412	1.88961	1.60895	tRNA	0.690722	0.491228	DownDEG
tRNA-Gly-TCC-3-1	8.47444e-05	-0.601366	0.000469216	124.848	34.3911	91.3672	79.6195	tRNA	1	1	DownDEG
tRNA-Cys-GCA-4-1	8.82387e-05	-0.794829	0.000483474	13.5113	2.78839	9.54246	8.14987	tRNA	0.979381	0.947368	DownDEG
tRNA-Cys-GCA-2-3	9.16751e-05	-0.785576	0.000497125	13.5815	2.83954	9.60557	8.21051	tRNA	0.989691	0.912281	DownDEG
tRNA-Ala-CGC-4-1	9.47806e-05	-0.687939	0.00050872	4.29968	1.06516	3.10249	2.68242	tRNA	0.876289	0.736842	DownDEG
tRNA-Val-AAC-4-1	0.000128365	0.527746	0.000682021	111.439	61.1415	92.8226	86.2904	tRNA	1	1	UpDEG
tRNA-Val-AAC-3-1	0.000146624	0.512281	0.000771241	114.029	61.7444	94.6766	87.8865	tRNA	1	1	UpDEG
tRNA-Lys-TTT-14-1	0.000149536	-2.25427	0.000778773	1.19656	0.114773	0.796156	0.655665	tRNA	0.360825	0.0701754	DownDEG
tRNA-Gly-CCC-6-1	0.000179703	-0.556078	0.000917705	24.8441	6.68567	18.1231	15.7649	tRNA	1	1	DownDEG
tRNA-Cys-GCA-13-1	0.000181945	-1.25246	0.000920222	2.05072	0.336255	1.41614	1.19349	tRNA	0.42268	0.315789	DownDEG
tRNA-Gln-CTG-6-1	0.000197785	-1.32242	0.000990811	7.0556	1.03205	4.8261	4.04382	tRNA	0.762887	0.508772	DownDEG
tRNA-Cys-GCA-2-4	0.000201805	-0.705386	0.00100141	13.7769	3.04022	9.80296	8.40858	tRNA	0.979381	0.964912	DownDEG
tRNA-Gln-TTG-3-2	0.000261573	-0.820723	0.00127396	8.73168	1.97458	6.23068	5.35313	tRNA	0.948454	0.894737	DownDEG
tRNA-Pro-TGG-3-5	0.000286624	-0.415373	0.00137913	23.8901	8.08367	18.0397	15.9869	tRNA	1	1	DownDEG
tRNA-Pro-TGG-3-4	0.000288411	-0.300201	0.00137913	96.1784	27.4006	70.7217	61.7895	tRNA	1	1	DownDEG
tRNA-SeC-TCA-1-1	0.000326421	-0.766044	0.00154682	19.4742	4.5	13.9318	11.9871	tRNA	0.969072	0.894737	DownDEG
tRNA-Pro-TGG-3-1	0.00035889	-0.299051	0.00167059	95.2889	27.108	70.0531	61.1984	tRNA	1	1	DownDEG
tRNA-Cys-GCA-19-1	0.000366939	-1.07378	0.00168508	1.69695	0.325195	1.18922	1.01107	tRNA	0.42268	0.280702	DownDEG
tRNA-Pro-CGG-1-3	0.000368411	-0.332288	0.00168508	105.409	29.4908	77.3096	67.45	tRNA	1	1	DownDEG
tRNA-Lys-TTT-3-3	0.000398043	0.300737	0.00180492	165.593	87.7508	136.781	126.672	tRNA	1	1	UpDEG
tRNA-Val-AAC-1-3	0.000441249	0.40157	0.00198373	195.488	102.862	161.205	149.175	tRNA	1	1	UpDEG
tRNA-Val-AAC-2-1	0.00049199	0.525696	0.00219311	56.1946	27.6485	45.6288	41.9215	tRNA	1	1	UpDEG
tRNA-Gln-TTG-3-3	0.00051514	-0.759875	0.00227701	8.78895	2.07694	6.30463	5.43294	tRNA	0.948454	0.929825	DownDEG
tRNA-Ser-TGA-1-1	0.00052295	-1.14845	0.00229226	3.21744	0.589512	2.24476	1.90347	tRNA	0.721649	0.403509	DownDEG
tRNA-Val-CAC-4-1	0.000543935	0.370715	0.0023542	194.584	100.542	159.776	147.563	tRNA	1	1	UpDEG
tRNA-Glu-TTC-8-2	0.000546032	-0.343028	0.0023542	272.482	75.7571	199.668	174.119	tRNA	1	1	DownDEG
tRNA-Pro-TGG-3-2	0.000573767	-0.398043	0.00243901	22.119	6.9653	16.5102	14.5421	tRNA	1	1	DownDEG
tRNA-Val-CAC-1-7	0.000578248	0.366602	0.00243901	195.672	100.642	160.498	148.157	tRNA	1	1	UpDEG
tRNA-Tyr-GTA-6-1	0.000579612	-1.77628	0.00243901	1.33252	0.179017	0.905575	0.755769	tRNA	0.340206	0.122807	DownDEG
tRNA-Val-CAC-1-3	0.000599054	0.368106	0.00250081	195.02	100.504	160.037	147.762	tRNA	1	1	UpDEG
tRX-000061	0.000614732	-1.41701	0.00254605	1.37847	0.212573	0.946939	0.795523	tRNA	0.360825	0.140351	DownDEG
tRNA-Val-CAC-5-1	0.000638611	0.364286	0.00261024	196.005	100.684	160.724	148.344	tRNA	1	1	UpDEG
tRNA-His-GTG-1-6	0.000640154	0.436535	0.00261024	25.8383	14.0965	21.4923	19.9674	tRNA	1	1	UpDEG
tRNA-His-GTG-1-7	0.000665598	0.446601	0.00269311	25.7617	14.1925	21.4796	19.9771	tRNA	1	1	UpDEG
tRNA-Tyr-GTA-1-1	0.00068906	-1.18669	0.00276269	2.58383	0.509816	1.81617	1.54682	tRNA	0.56701	0.298246	DownDEG
tRNA-Val-CAC-1-1	0.000697977	0.358196	0.00276269	195.617	100.411	160.379	148.014	tRNA	1	1	UpDEG
tRNA-Tyr-GTA-5-3	0.000705684	-1.62475	0.00276269	5.35957	0.7055	3.63696	3.03254	tRNA	0.659794	0.403509	DownDEG
tRNA-Ser-CGA-3-1	0.000706872	-0.801168	0.00276269	5.71109	1.25439	4.06153	3.48274	tRNA	0.793814	0.77193	DownDEG
tRNA-Cys-GCA-2-1	0.000709056	-0.690648	0.00276269	13.2253	2.90313	9.40478	8.06424	tRNA	0.979381	0.912281	DownDEG
tRNA-Gln-TTG-3-1	0.000722621	-0.749215	0.00279484	8.78257	2.072	6.29879	5.42728	tRNA	0.938144	0.894737	DownDEG
tRNA-Val-AAC-1-1	0.00079985	0.363396	0.0030487	199.333	104.397	164.194	151.865	tRNA	1	1	UpDEG
tRNA-Ala-TGC-4-1	0.000809057	-0.65386	0.00306161	7.42059	1.97497	5.40501	4.69778	tRNA	0.917526	0.859649	DownDEG
tRNA-Val-CAC-1-5	0.000834461	0.350468	0.00313519	196.245	100.618	160.851	148.432	tRNA	1	1	UpDEG
tRNA-Val-AAC-1-2	0.000849833	0.382271	0.0031703	195.815	102.157	161.15	148.986	tRNA	1	1	UpDEG
tRNA-Ser-AGA-4-1	0.000947183	-1.0934	0.00348404	8.41961	1.29799	5.78369	4.8588	tRNA	0.835052	0.754386	DownDEG
tRNA-Thr-CGT-6-1	0.00100296	-1.079	0.00366358	8.44923	1.38179	5.83336	4.91551	tRNA	0.948454	0.842105	DownDEG
tRNA-Ile-TAT-3-1	0.00113706	-1.19444	0.00404116	1.49055	0.292398	1.04708	0.891474	tRNA	0.484536	0.22807	DownDEG
tRNA-Arg-TCT-1-1	0.00115105	-0.616384	0.00406343	12.6043	4.1825	9.48712	8.39338	tRNA	0.969072	0.912281	DownDEG
tRNA-Lys-CTT-2-3	0.00120271	0.798948	0.0042175	71.1606	45.5273	61.673	58.344	tRNA	1	1	UpDEG
tRNA-Ala-CGC-3-1	0.00121702	-0.614206	0.00423941	3.76155	0.982547	2.73296	2.37205	tRNA	0.824742	0.701754	DownDEG
tRNA-His-GTG-1-4	0.00123536	0.4196	0.00427498	25.8758	13.7116	21.3735	19.7937	tRNA	1	1	UpDEG
tRNA-Lys-TTT-3-1	0.00137001	0.259028	0.00470998	175.282	87.9564	142.96	131.619	tRNA	1	1	UpDEG
tRNA-Arg-TCT-2-1	0.00157491	-0.773445	0.00534783	2.49716	0.653258	1.81468	1.57521	tRNA	0.628866	0.421053	DownDEG
tRNA-Glu-TTC-4-1	0.00157588	-0.305133	0.00534783	368.485	94.1406	266.942	231.313	tRNA	1	1	DownDEG
tRNA-Glu-TTC-4-2	0.00162049	-0.304977	0.00546395	368.246	94.1305	266.787	231.188	tRNA	1	1	DownDEG
tRNA-Gln-TTG-1-1	0.00163218	-0.438255	0.00546833	11.4251	3.89303	8.63728	7.65908	tRNA	0.989691	0.982456	DownDEG
tRNA-Ile-TAT-1-1	0.00193157	-1.38001	0.00638999	1.31271	0.222222	0.909091	0.767468	tRNA	0.371134	0.140351	DownDEG
tRNA-Val-CAC-7-1	0.00197939	-0.639084	0.00650725	4.00719	0.95713	2.87827	2.48216	tRNA	0.608247	0.77193	DownDEG
tRNA-Pro-AGG-2-7	0.00211888	-0.284744	0.00692257	80.9317	24.0912	59.8933	52.5115	tRNA	1	1	DownDEG
tRNA-His-GTG-1-8	0.00228925	0.396971	0.00743299	25.9703	13.744	21.445	19.8572	tRNA	1	1	UpDEG
tRNA-Ala-AGC-6-1	0.00242239	-1.34455	0.00781705	2.07251	0.280702	1.40931	1.17661	tRNA	0.402062	0.245614	DownDEG
tRNA-Lys-CTT-5-1	0.00294779	-0.932682	0.00934058	2.45047	0.534064	1.74115	1.49227	tRNA	0.515464	0.385965	DownDEG
tRNA-Ile-AAT-3-1	0.00323984	-1.43346	0.0102037	0.888582	0.144414	0.613144	0.516498	tRNA	0.350515	0.122807	DownDEG
tRNA-Pro-AGG-2-1	0.00325898	-0.278198	0.0102037	81.2856	24.094	60.1173	52.6898	tRNA	1	1	DownDEG
tRNA-Tyr-GTA-5-4	0.00339781	-1.30208	0.0105754	3.20674	0.545099	2.22158	1.87592	tRNA	0.587629	0.350877	DownDEG
tRNA-Lys-CTT-6-1	0.00381362	0.606839	0.0117261	4.20395	2.54989	3.59173	3.37692	tRNA	0.793814	0.947368	UpDEG
tRNA-Ala-AGC-11-1	0.0038344	-0.853159	0.0117261	2.07207	0.487886	1.48571	1.27998	tRNA	0.515464	0.385965	DownDEG
tRNA-Pro-TGG-3-3	0.00411878	-0.321743	0.0124112	21.4178	7.18242	16.1489	14.3001	tRNA	1	1	DownDEG
tRNA-Ala-AGC-18-2	0.00412921	-1.99732	0.0124112	2.21598	0.245614	1.48669	1.2308	tRNA	0.360825	0.105263	DownDEG
tRNA-Pro-CGG-1-2	0.0042574	-0.304725	0.0127238	19.2174	6.6335	14.5597	12.9255	tRNA	1	1	DownDEG
tRNA-Gly-TCC-2-1	0.00489372	-0.390602	0.0143804	235.773	69.4165	174.199	152.595	tRNA	1	1	DownDEG
tRNA-Gly-TCC-2-6	0.00514061	-0.39054	0.0149673	235.74	69.3423	174.151	152.541	tRNA	1	1	DownDEG
tRNA-Met-CAT-6-1	0.00529401	-0.949828	0.0153003	2.56014	0.535088	1.81061	1.54761	tRNA	0.597938	0.298246	DownDEG
tRNA-Ala-AGC-18-1	0.00537741	-1.84194	0.0154564	2.26237	0.280702	1.5289	1.27154	tRNA	0.360825	0.140351	DownDEG
tRNA-Pro-CGG-1-1	0.0059386	-0.310174	0.0168849	18.9762	6.51307	14.3632	12.7446	tRNA	1	1	DownDEG
tRNA-Pro-AGG-1-1	0.00657892	-0.324519	0.0186049	18.4198	6.62798	14.0553	12.5239	tRNA	1	1	DownDEG
tRNA-Phe-GAA-1-1	0.00713902	-1.03896	0.0200809	1.42938	0.319556	1.0186	0.874469	tRNA	0.494845	0.210526	DownDEG
tRNA-Pro-AGG-2-5	0.00729599	-0.251503	0.0204133	80.6458	24.3307	59.8019	52.4882	tRNA	1	1	DownDEG
tRNA-Glu-CTC-2-1	0.00745997	-0.215074	0.0207105	1626.65	523.655	1218.4	1075.15	tRNA	1	1	DownDEG
tRNA-Arg-ACG-2-2	0.00748099	-0.819793	0.0207105	3.06208	0.762865	2.21107	1.91247	tRNA	0.628866	0.508772	DownDEG
tRNA-Thr-TGT-2-1	0.00758281	-1.01956	0.0208825	1.64261	0.374269	1.17316	1.00844	tRNA	0.56701	0.22807	DownDEG
tRNA-Pro-AGG-2-6	0.0080566	-0.252623	0.0218442	80.6987	24.2039	59.7883	52.4513	tRNA	1	1	DownDEG
tRNA-Gly-CCC-1-1	0.00830763	-0.290234	0.0224093	777.298	252.39	583.014	514.844	tRNA	1	1	DownDEG
tRNA-Tyr-GTA-3-1	0.00968656	-0.8676	0.0259591	1.85001	0.456725	1.33431	1.15337	tRNA	0.484536	0.280702	DownDEG
tRNA-Cys-GCA-14-1	0.00986948	-0.755276	0.0262189	2.36683	0.538938	1.69027	1.45289	tRNA	0.587629	0.403509	DownDEG
tRNA-Gly-TCC-1-1	0.0107983	-0.317892	0.0285422	150.812	48.393	112.904	99.6026	tRNA	1	1	DownDEG
tRNA-Glu-CTC-1-6	0.0114711	-0.150462	0.030019	1888.74	649.019	1429.88	1268.88	tRNA	1	1	DownDEG
tRNA-Glu-CTC-1-2	0.0123829	-0.190563	0.0320858	1641.68	532.642	1231.19	1087.16	tRNA	1	1	DownDEG
tRNA-Lys-CTT-2-4	0.0130417	0.292612	0.0334645	112.135	62.0145	93.584	87.0748	tRNA	1	1	UpDEG
tRNA-Met-CAT-5-2	0.013432	-0.920293	0.0342973	1.35434	0.32539	0.973493	0.839863	tRNA	0.463918	0.245614	DownDEG
tRNA-Glu-CTC-1-7	0.0137569	-0.187837	0.0349572	1643.31	533.435	1232.51	1088.37	tRNA	1	1	DownDEG
tRNA-Lys-CTT-1-1	0.0149088	0.7517	0.0374011	79.0085	44.908	66.3869	61.9582	tRNA	1	1	UpDEG
tRNA-Glu-CTC-1-5	0.014932	-0.185768	0.0374011	1643.66	533.02	1232.58	1088.34	tRNA	1	1	DownDEG
tRNA-Glu-CTC-1-3	0.0151604	-0.184561	0.0377932	1640.05	533.309	1230.41	1086.68	tRNA	1	1	DownDEG
tRNA-Pro-AGG-2-4	0.0152482	-0.2823	0.0378189	16.4495	5.58049	12.4266	11.015	tRNA	1	1	DownDEG
tRNA-Glu-CTC-1-1	0.0153145	-0.145719	0.0378189	1892.17	652.451	1433.32	1272.31	tRNA	1	1	DownDEG
tRNA-Lys-CTT-2-5	0.0158291	0.284611	0.038907	108.857	59.609	90.6289	84.233	tRNA	1	1	UpDEG
tRNA-Asn-GTT-4-1	0.0173148	-0.699604	0.0421647	3.00223	0.88055	2.21694	1.94139	tRNA	0.71134	0.526316	DownDEG
tRNA-Asn-GTT-2-6	0.0176794	0.438667	0.0428542	11.0294	8.6339	10.1428	9.83166	tRNA	0.958763	0.982456	UpDEG
tRNA-Ser-GCT-4-1	0.0186371	-0.397937	0.0449685	21.1396	6.16907	15.5985	13.6543	tRNA	0.989691	1	DownDEG
tRNA-Gln-TTG-2-1	0.0187834	-0.364006	0.0451145	9.36558	3.21387	7.08865	6.28972	tRNA	0.989691	0.982456	DownDEG
tRNA-Lys-CTT-2-2	0.0207839	0.278939	0.049366	109.917	59.6899	91.3262	84.8032	tRNA	1	1	UpDEG
tRNA-Glu-CTC-1-4	0.0208311	-0.17645	0.049366	1639.92	533.97	1230.58	1086.95	tRNA	1	1	DownDEG
